# Supplementary material for: Candidate loci involved in domestication and improvement detected by a published 90K wheat SNP array
Source: Sci Rep. 2017 Mar 22;7:44530. doi: 10.1038/srep44530 (PMC5361097; doi:10.1038/srep44530)
Supplement: Supplementary Dataset 1 [file srep44530-s2.xls]

## Sheet: domestication
Supplementary Dataset 1. Domestication candidates identified by FST method
Chr.	POS	SNP Name	Process-D	Method	He-W	He-L	st.lnRH(WL)	Obs. Het. BP-WL	Obs FST-WL	FST P-value-WL	Diversity changes
1A	13.7315	BS00033749_51	D	FST	0.0229854	0.0266618	0.5462	0.973906	0.974523	0.00556263	constant
1A	13.7315	wsnp_Ex_c10657_17376448	D	FST	0.0412188	0.0721875	0.7074	0.940456	0.940858	0.0149967	constant
1A	13.7315	Tdurum_contig44888_837	D	FST	0.0407986	0.119987	0.8856	0.919871	0.916008	0.0200928	constant
1A	13.7315	RAC875_c42700_264	D	FST	0.0407986	0.161513	0.9912	0.892208	0.892119	0.0167695	constant
1A	13.7315	RAC875_rep_c110533_92	D	FST	0.119511	0.119987	0.4951	0.880229	0.863186	0.028224	constant
1A	16.6721	Excalibur_c35316_154	D	FST	0.0823217	0.412754	1.1552	0.673113	0.652427	0.0437072	constant
1A	16.7304	wsnp_Ex_c12254_19574891	D	FST	0.0001	0.393491	2.0843	0.720822	0.750266	0.00909642	increased
1A	16.7304	BS00026456_51	D	FST	0.0001	0.378145	2.0539	0.714535	0.757914	0.00452661	increased
1A	16.7304	Excalibur_c11258_1700	D	FST	0.0001	0.381665	2.0596	0.750969	0.767414	0.0151141	increased
1A	21.5494	BobWhite_c20902_177	D	FST	0.0001	0.34875	1.9995	0.759574	0.789988	0.00672306	increased
1A	24.409	wsnp_RFL_Contig4735_5673999	D	FST	0.0001	0.165289	1.7457	0.914883	0.917342	0.0163089	constant
1A	26.595	GENE-0411_723	D	FST	0.0823217	0.0730652	0.3674	0.923145	0.91489	0.0227129	constant
1A	26.595	wsnp_Ex_rep_c106111_90308719	D	FST	0.100724	0.0730652	0.294	0.914598	0.903064	0.0248295	constant
1A	27.0711	wsnp_Ex_c57982_59470152	D	FST	0.0206163	0.223537	1.231	0.86375	0.868518	0.0121586	constant
1A	27.0711	wsnp_Ku_c183_358844	D	FST	0.0206163	0.223537	1.231	0.86375	0.868518	0.0121586	constant
1A	27.0711	Excalibur_c71158_54	D	FST	0.0806648	0.223537	0.9043	0.836716	0.824916	0.0353852	constant
1A	27.3464	BS00038243_51	D	FST	0.099723	0.159688	0.6985	0.865541	0.852435	0.0267777	constant
1A	29.1114	RAC875_rep_c101110_474	D	FST	0.0823217	0.237187	0.9262	0.819123	0.812438	0.0323728	constant
1A	29.1114	RAC875_rep_c101110_563	D	FST	0.0831758	0.239705	0.9282	0.817444	0.810057	0.0326053	constant
1A	33.8591	Kukri_c5715_141	D	FST	0.0206163	0.257651	1.2591	0.834564	0.845232	0.0164097	constant
1A	38.1113	RFL_Contig1703_695	D	FST	0.0001	0.199687	1.7863	0.878921	0.89608	0.00745531	constant
1A	50.6607	Excalibur_c11941_612	D	FST	0.0407986	0.378145	1.253	0.724431	0.730341	0.0236697	constant
1A	51.0947	Kukri_c7436_2259	D	FST	0.0001	0.365326	2.0307	0.747324	0.776382	0.0098376	increased
1A	51.8039	wsnp_JD_c9290_10155594	D	FST	0.0611634	0.422091	1.2219	0.676139	0.66476	0.0356392	constant
1A	53.7179	Kukri_c13593_203	D	FST	0.0439338	0.401859	1.2579	0.682559	0.695373	0.0217637	constant
1A	55.1785	RAC875_rep_c107325_644	D	FST	0.0206163	0.444444	1.3578	0.649742	0.669672	0.016475	constant
1A	59.6995	Kukri_c7579_559	D	FST	0.0001	0.362187	2.0233	0.746456	0.778063	0.00887664	increased
1A	59.6995	RAC875_c10090_963	D	FST	0.0001	0.34875	1.9995	0.759574	0.789988	0.00672306	increased
1A	65.435	Excalibur_c47654_70	D	FST	0.0416478	0.04875	0.5522	0.953742	0.952674	0.0120736	constant
1A	65.435	BobWhite_c4646_119	D	FST	0.147972	0.0739645	0.1613	0.899768	0.872172	0.0362094	constant
1A	65.435	Tdurum_contig43646_147	D	FST	0.0814848	0.408163	1.1528	0.684217	0.661766	0.049155	constant
1A	66.8827	RAC875_c46269_387	D	FST	0.0001	0.455	2.2857	0.629668	0.669478	0.00950205	increased
1A	70.1018	Excalibur_c32608_64	D	FST	0.0001	0.49875	3.0013	0.452577	0.495931	0.021005	increased
1A	70.1018	CAP8_c806_297	D	FST	0.0001	0.49875	3.0013	0.452577	0.495931	0.021005	increased
1A	70.1018	TA003382-0407	D	FST	0.0001	0.024996	1.4839	0.99355	0.988492	0.00191967	constant
1A	70.1018	GENE-0287_28	D	FST	0.0001	0.0246875	1.4302	0.986941	0.988558	0.00189078	constant
1A	70.1018	Excalibur_c57766_92	D	FST	0.0001	0.0246875	1.4302	0.986941	0.988558	0.00189078	constant
1A	70.1018	IACX9106	D	FST	0.0001	0.0246875	1.4302	0.986941	0.988558	0.00189078	constant
1A	70.1018	BS00048887_51	D	FST	0.0001	0.0246875	1.4302	0.986941	0.988558	0.00189078	constant
1A	70.1018	BS00021730_51	D	FST	0.0001	0.024996	1.4839	0.99355	0.988492	0.00191967	constant
1A	70.1018	BS00062969_51	D	FST	0.0001	0.024996	1.4839	0.99355	0.988492	0.00191967	constant
1A	70.1018	TA004365-0417	D	FST	0.0001	0.024996	1.4839	0.99355	0.988492	0.00191967	constant
1A	70.1018	BS00011286_51	D	FST	0.0001	0.024996	1.4839	0.99355	0.988492	0.00191967	constant
1A	70.1018	BS00003813_51	D	FST	0.0206163	0.024996	0.5769	0.977622	0.976741	0.0049242	constant
1A	70.1018	BS00028874_51	D	FST	0.0001	0.0493511	1.5621	0.979604	0.976955	0.00487338	constant
1A	70.1018	Excalibur_c33881_618	D	FST	0.0001	0.277778	1.8931	0.81466	0.844012	0.00839304	constant
1A	70.1018	Kukri_rep_c106359_124	D	FST	0.100724	0.118571	0.5707	0.889201	0.876886	0.0252869	constant
1A	70.1018	wsnp_Ex_c12352_19708127	D	FST	0.0987413	0.13875	0.6444	0.878983	0.866203	0.0249814	constant
1A	70.1018	wsnp_Ex_rep_c67065_65532802	D	FST	0.152778	0.0493511	0.0218	0.897609	0.881524	0.028296	constant
1A	70.1018	Kukri_c25839_458	D	FST	0.0987413	0.0001	-0.6541	0.94168	0.942506	0.014454	constant
1A	70.1018	GENE-0379_108	D	FST	0.152778	0.0246875	-0.1529	0.911747	0.895737	0.0278208	constant
1A	70.1018	Ex_c14515_218	D	FST	0.1352	0.0246875	-0.1173	0.921114	0.907261	0.0260687	constant
1A	70.1018	Kukri_rep_c81206_235	D	FST	0.204765	0.024996	-0.2257	0.881728	0.85969	0.0320539	constant
1A	70.1018	RAC875_c53095_51	D	FST	0.0806648	0.0493511	0.2405	0.9358	0.92861	0.0211149	constant
1A	70.1018	Ra_c4140_287	D	FST	0.263672	0.0246875	-0.2869	0.845673	0.81569	0.0483089	constant
1A	70.1018	BobWhite_c18773_75	D	FST	0.0605469	0.42	1.2222	0.671431	0.664436	0.0305979	constant
1A	70.1018	BobWhite_c24113_529	D	FST	0.020831	0.471078	1.3709	0.597951	0.620516	0.0288701	constant
1A	70.1018	wsnp_Ex_c14733_22819625	D	FST	0.020831	0.471078	1.3709	0.597951	0.620516	0.0288701	constant
1A	70.1018	Excalibur_c20133_87	D	FST	0.0605469	0.429688	1.2324	0.659268	0.651524	0.0325959	constant
1A	70.1018	Kukri_c4099_321	D	FST	0.251302	0.024996	-0.2759	0.853077	0.825065	0.0443715	constant
1A	70.1018	Excalibur_rep_c88290_94	D	FST	0.0407986	0.429688	1.295	0.662308	0.669472	0.0204515	constant
1A	70.1018	Excalibur_s107771_77	D	FST	0.0798611	0.42	1.1687	0.668113	0.646918	0.0432684	constant
1A	70.7851	BS00062715_51	D	FST	0.0798611	0.387188	1.1371	0.703985	0.686229	0.0478097	constant
1A	71.0474	TA004725-0348	D	FST	0.0001	0.39875	2.0986	0.257013	0.290348	0.040378	increased
1A	71.096	Ex_c5759_628	D	FST	0.0212741	0.204142	1.2033	0.86629	0.878727	0.00839263	constant
1A	71.096	wsnp_Ex_rep_c103087_88123733	D	FST	0.062435	0.1437	0.8165	0.892393	0.887959	0.0196964	constant
1A	71.096	BobWhite_c8428_346	D	FST	0.0212741	0.208795	1.2089	0.871828	0.877037	0.0126828	constant
1A	71.096	Excalibur_c24041_794	D	FST	0.0798611	0.387188	1.1371	0.703985	0.686229	0.0478097	constant
1A	72.6084	wsnp_BF482891A_Ta_2_2	D	FST	0.0798611	0.118571	0.6614	0.899648	0.891038	0.0230458	constant
1A	73.1007	BobWhite_c30109_240	D	FST	0.0987413	0.0730652	0.3016	0.914228	0.904221	0.0238423	constant
1A	73.4764	Tdurum_contig99671_174	D	FST	0.21875	0.0001	-0.9944	0.884516	0.864397	0.0303997	constant
1A	74.7847	wsnp_Ex_c4310_7770452	D	FST	0.0001	0.21875	1.8128	0.865547	0.8844	0.00569477	constant
1A	74.7847	Excalibur_c25273_149	D	FST	0.0001	0.099723	1.6598	0.969344	0.952928	0.0131856	constant
1A	74.7847	IACX18883	D	FST	0.0611634	0.21875	0.9834	0.842205	0.841374	0.0233153	constant
1A	74.8592	wsnp_Ra_c32175_41221223	D	FST	0.0798611	0.223537	0.9072	0.83883	0.825886	0.0358178	constant
1A	75.9636	Tdurum_contig11999_293	D	FST	0.202908	0.0721875	0.0326	0.862242	0.832674	0.0433783	constant
1A	77.7836	BS00021889_51	D	FST	0.0001	0.435569	2.2197	0.663865	0.699844	0.00738363	increased
1A	77.7836	BS00087600_51	D	FST	0.0407986	0.455	1.304	0.625205	0.631338	0.0369901	constant
1A	79.5908	wsnp_Ex_c19294_28225846	D	FST	0.117188	0.0001	-0.8046	0.937352	0.93145	0.0198935	constant
1A	80.5429	BS00089894_51	D	FST	0.117188	0.272188	0.8646	0.788427	0.760593	0.0455967	constant
1A	81.5404	wsnp_Ex_rep_c109742_92411838	D	FST	0.117188	0.0739645	0.2442	0.903453	0.891425	0.0256368	constant
1A	81.9711	wsnp_Ku_c21316_31053776	D	FST	0.117188	0.04875	0.1036	0.918542	0.905771	0.0254767	constant
1A	81.9711	wsnp_Ku_c21316_31053745	D	FST	0.099723	0.04875	0.1659	0.928633	0.917103	0.0246501	constant
1A	82.907	wsnp_Ra_c3270_6136110	D	FST	0.0407986	0.095	0.8051	0.928983	0.929144	0.0178556	constant
1A	82.907	IAAV8804	D	FST	0.0605469	0.095	0.6768	0.920414	0.91672	0.0200242	constant
1A	82.907	wsnp_Ra_c3270_6136601	D	FST	0.0987413	0.095	0.3986	0.903282	0.891956	0.025142	constant
1A	82.907	BobWhite_c29908_113	D	FST	0.0987413	0.095	0.3986	0.903282	0.891956	0.025142	constant
1A	82.907	Kukri_c30322_414	D	FST	0.21875	0.04875	-0.1022	0.863701	0.835312	0.0418253	constant
1A	82.907	wsnp_BE445113A_Ta_2_2	D	FST	0.0806648	0.117188	0.6528	0.898293	0.891089	0.022047	constant
1A	83.7037	BS00067742_51	D	FST	0.1352	0.04875	0.0608	0.909441	0.893968	0.0276599	constant
1A	84.0341	RFL_Contig3919_1348	D	FST	0.0001	0.239705	1.8423	0.855502	0.871829	0.0063139	constant
1A	84.3255	RFL_Contig22_387	D	FST	0.0001	0.21875	1.8128	0.865547	0.8844	0.00569477	constant
1A	84.3255	RAC875_c24047_284	D	FST	0.118338	0.18	0.6848	0.845985	0.825975	0.0396317	constant
1A	84.5036	RAC875_c27417_150	D	FST	0.125742	0.0246875	-0.0996	0.946836	0.915227	0.0297544	constant
1A	84.6299	RAC875_c46551_339	D	FST	0.118338	0.095	0.3235	0.894607	0.878893	0.0277697	constant
1A	84.6299	wsnp_CAP12_c1960_972031	D	FST	0.210539	0.0730652	0.0224	0.86254	0.827382	0.0482234	constant
1A	84.8923	RAC875_c100147_55	D	FST	0.0206163	0.163379	1.1543	0.90424	0.904841	0.0170337	constant
1A	85.6857	BS00022173_51	D	FST	0.099723	0.095	0.3925	0.902931	0.891314	0.0253505	constant
1A	85.6857	BS00022220_51	D	FST	0.117188	0.0973044	0.3422	0.892579	0.87814	0.0265658	constant
1A	87.4572	GENE-3454_74	D	FST	0.1352	0.095	0.2785	0.886118	0.867303	0.0294941	constant
1A	87.4572	Ku_c10813_1122	D	FST	0.0987413	0.095	0.3986	0.903282	0.891956	0.025142	constant
1A	87.4572	Ra_c64515_242	D	FST	0.117188	0.0961384	0.3362	0.893622	0.878883	0.0269307	constant
1A	87.8588	wsnp_Ex_c1997_3757496	D	FST	0.0987413	0.0961384	0.4058	0.902601	0.891294	0.0251265	constant
1A	87.8588	Kukri_rep_c109473_80	D	FST	0.1352	0.0961384	0.2826	0.884729	0.866503	0.0290452	constant
1A	87.8588	Ku_c809_2419	D	FST	0.0987413	0.117188	0.5788	0.891124	0.879093	0.0249737	constant
1A	87.8588	wsnp_Ex_c1997_3757721	D	FST	0.0814848	0.0961384	0.5664	0.910202	0.902591	0.022322	constant
1A	91.7612	Excalibur_c52725_585	D	FST	0.1352	0.140362	0.5131	0.862065	0.839526	0.0368674	constant
1A	91.7612	Ra_c24793_726	D	FST	0.0798611	0.1437	0.7326	0.888496	0.87672	0.0249579	constant
1A	95.2006	Kukri_c67383_102	D	FST	0.117188	0.21875	0.7625	0.823634	0.800503	0.0456585	constant
1A	95.3107	BS00009808_51	D	FST	0.0617927	0.221118	0.9846	0.840822	0.839402	0.0243778	constant
1A	96.8361	wsnp_BG263358A_Ta_2_1	D	FST	0.0605469	0.117188	0.7467	0.907733	0.904377	0.0195315	constant
1A	100.606	Kukri_c84024_375	D	FST	0.0001	0.142012	1.7214	0.924155	0.929701	0.0148835	constant
1A	101.192	wsnp_Ku_c33917_43336069	D	FST	0.220901	0.024996	-0.2434	0.897095	0.852165	0.047152	constant
1A	101.642	wsnp_Ex_c6563_11378915	D	FST	0.155727	0.04875	0.0116	0.902948	0.88073	0.032874	constant
1A	101.642	CAP7_c4879_249	D	FST	0.188366	0.04875	-0.0555	0.883298	0.85782	0.0345524	constant
1A	102.617	RAC875_c102343_204	D	FST	0.020831	0.46875	1.3685	0.600345	0.623832	0.0279895	constant
1A	102.918	BS00012042_51	D	FST	0.0407986	0.0730652	0.7158	0.943071	0.940839	0.0159097	constant
1A	105.742	RAC875_c23168_480	D	FST	0.0001	0.474687	2.4182	0.591251	0.632772	0.0150716	increased
1A	107.935	RAC875_c41993_582	D	FST	0.0001	0.42	2.1721	0.681289	0.71802	0.0102768	increased
1A	107.935	TA005289-1104	D	FST	0.0001	0.119987	1.6904	0.938181	0.941492	0.0139852	constant
1A	108.174	RFL_Contig5334_831	D	FST	0.0823217	0.0721875	0.3629	0.924011	0.915408	0.0229424	constant
1A	111.552	BS00070580_51	D	FST	0.0001	0.455389	2.2948	0.638055	0.673464	0.00993871	increased
1A	111.552	Ex_c26688_969	D	FST	0.0001	0.423009	2.1819	0.285373	0.321934	0.0496899	increased
1A	113.77	Tdurum_contig57927_171	D	FST	0.0001	0.21875	1.8128	0.865547	0.8844	0.00569477	constant
1A	113.77	BS00066212_51	D	FST	0.265928	0.0256367	-0.2839	0.836578	0.811675	0.0467429	constant
1A	128.742	Jagger_c6772_80	D	FST	0.0407986	0.223537	1.1003	0.855135	0.854253	0.0184012	constant
1A	130.326	RAC875_c11613_469	D	FST	0.0229854	0.483033	1.3659	0.559781	0.582649	0.0208259	constant
1A	133.302	Kukri_c15731_399	D	FST	0.0001	0.499654	3.1386	0.498371	0.541267	0.0270817	increased
1A	134.546	BobWhite_c31322_391	D	FST	0.0605469	0.35503	1.1642	0.744572	0.737276	0.0274896	constant
1A	135.501	BobWhite_c39668_143	D	FST	0.0001	0.43875	2.2284	0.305222	0.342491	0.0442244	increased
1A	137.12	wsnp_Ex_c3201_5910642	D	FST	0.0001	0.260355	1.8704	0.840687	0.858322	0.00908206	constant
1A	137.12	RAC875_c53725_217	D	FST	0.1352	0.0721875	0.1852	0.897774	0.880649	0.0290364	constant
1A	137.12	RAC875_c68350_61	D	FST	0.0001	0.274956	1.8874	0.824225	0.847401	0.010531	constant
1A	137.205	wsnp_Ex_c9343_15514687	D	FST	0.123174	0.0499671	0.092	0.91968	0.901688	0.0286503	constant
1A	137.205	BS00023114_51	D	FST	0.13651	0.095	0.2755	0.886191	0.866499	0.030103	constant
1A	139.744	BS00011521_51	D	FST	0.0001	0.263114	1.8742	0.83099	0.855138	0.0083985	constant
1A	142.309	IAAV6100	D	FST	0.0001	0.495	2.752	0.527791	0.571014	0.0180941	increased
1A	142.309	wsnp_Ex_rep_c103474_88421290	D	FST	0.0001	0.495	2.752	0.527791	0.571014	0.0180941	increased
1A	149.819	BS00035273_51	D	FST	0.24049	0.0505988	-0.1249	0.848464	0.817275	0.0483029	constant
1A	155.632	BS00023417_51	D	FST	0.0470315	0.142012	0.9005	0.87376	0.896108	0.00516502	constant
1A	155.8	tplb0059i08_441	D	FST	0.0605469	0.409687	1.2146	0.683621	0.677319	0.0335768	constant
1B	5.94819	Kukri_c18951_493	D	FST	0.0798611	0.381328	1.133	0.714208	0.694434	0.0499023	constant
1B	11.0316	RAC875_rep_c74595_301	D	FST	0.0001	0.471078	2.3944	0.599624	0.640624	0.0155584	increased
1B	15.1609	BS00022323_51	D	FST	0.0001	0.490306	2.6321	0.542361	0.586464	0.00830818	increased
1B	39.4546	BS00080212_51	D	FST	0.0001	0.415845	2.1588	0.670257	0.716169	0.00453697	increased
1B	41.2129	wsnp_BE637971B_Ta_1_20	D	FST	0.0806648	0.34875	1.0948	0.738046	0.723931	0.0361529	constant
1B	41.2129	BS00006820_51	D	FST	0.062435	0.362187	1.1652	0.7259	0.72461	0.0291352	constant
1B	43.6637	Excalibur_c46902_92	D	FST	0.0001	0.244898	1.8498	0.862235	0.870053	0.0104293	constant
1B	56.6482	BS00012068_51	D	FST	0.0407986	0.387188	1.2587	0.712173	0.719911	0.0273852	constant
1B	57.3088	Kukri_c40439_366	D	FST	0.0001	0.204142	1.8024	0.886867	0.894696	0.0123042	constant
1B	57.596	BS00099829_51	D	FST	0.0001	0.340894	1.9792	0.764843	0.7961	0.00562206	increased
1B	57.596	IACX2935	D	FST	0.0001	0.237187	1.8348	0.852201	0.872694	0.00471734	constant
1B	59.4724	Kukri_c5861_360	D	FST	0.0001	0.0721875	1.597	0.959766	0.965597	0.00757989	constant
1B	60.6243	BobWhite_c23972_382	D	FST	0.0001	0.412754	2.1488	0.273122	0.308694	0.0440057	increased
1B	60.6243	CAP8_c3376_126	D	FST	0.0416478	0.149014	0.9588	0.910296	0.899996	0.0240915	constant
1B	60.6243	wsnp_JD_rep_c49357_33576509	D	FST	0.0001	0.165289	1.7457	0.919795	0.917783	0.0190269	constant
1B	60.6243	RAC875_c90431_275	D	FST	0.0806648	0.304688	1.0433	0.774339	0.762898	0.0294829	constant
1B	62.539	wsnp_Ex_c27136_36355033	D	FST	0.0001	0.415845	2.1588	0.679023	0.719833	0.00809186	increased
1B	62.539	Excalibur_c8600_2080	D	FST	0.0806648	0.0001	-0.5855	0.965512	0.954188	0.0127519	constant
1B	62.539	RAC875_c60360_389	D	FST	0.0412188	0.474687	1.3138	0.586666	0.591375	0.037924	constant
1B	62.5805	IAAV7043	D	FST	0.0001	0.474687	2.4182	0.586949	0.63008	0.0138107	increased
1B	62.5805	wsnp_CAP8_c4576_2228073	D	FST	0.186632	0.024996	-0.2016	0.889344	0.872078	0.0284896	constant
1B	62.5805	BS00023058_51	D	FST	0.0206163	0.46875	1.3698	0.602328	0.625267	0.028104	constant
1B	62.5805	IAAV7575	D	FST	0.0407986	0.490306	1.3277	0.548288	0.550134	0.0471604	constant
1B	62.6379	Kukri_c1853_1975	D	FST	0.253508	0.0001	-1.0387	0.869213	0.840066	0.0411265	constant
1B	62.6379	IAAV3828	D	FST	0.173155	0.0001	-0.9452	0.919635	0.896749	0.0317022	constant
1B	62.6379	Excalibur_c32726_125	D	FST	0.0806648	0.0001	-0.5855	0.965512	0.954188	0.0127519	constant
1B	62.6379	RAC875_c14902_256	D	FST	0.0806648	0.0001	-0.5855	0.965512	0.954188	0.0127519	constant
1B	62.6379	Excalibur_c32726_279	D	FST	0.0806648	0.0001	-0.5855	0.965512	0.954188	0.0127519	constant
1B	62.6379	Kukri_c19709_383	D	FST	0.204765	0.0001	-0.9814	0.89233	0.874171	0.0290168	constant
1B	62.6379	wsnp_JD_rep_c62985_40164465	D	FST	0.0206163	0.272188	1.2729	0.819424	0.834269	0.016691	constant
1B	62.6379	IAAV4985	D	FST	0.0001	0.274956	1.8874	0.824225	0.847401	0.010531	constant
1B	62.6379	BS00022625_51	D	FST	0.0407986	0.272188	1.1568	0.813248	0.819403	0.0227769	constant
1B	62.6379	BS00035690_51	D	FST	0.29145	0.0001	-1.0844	0.82801	0.807001	0.0440484	constant
1B	62.839	BobWhite_c39153_131	D	FST	0.0001	0.48	2.4604	0.578502	0.620478	0.0140076	increased
1B	62.839	wsnp_Ex_c51156_55193734	D	FST	0.0001	0.481974	2.4821	0.575817	0.61711	0.0140569	increased
1B	62.839	Ku_c5960_496	D	FST	0.0001	0.486461	2.56	0.562844	0.604638	0.0117225	increased
1B	62.839	BS00110104_51	D	FST	0.119511	0.095	0.3201	0.894541	0.878161	0.0282145	constant
1B	64.0994	IAAV1364	D	FST	0.0206163	0.28875	1.2912	0.806429	0.822204	0.0168153	constant
1B	64.0994	Kukri_c27495_816	D	FST	0.0206163	0.29162	1.2926	0.808062	0.820926	0.0186611	constant
1B	64.0994	Excalibur_c30762_713	D	FST	0.13651	0.199687	0.6724	0.826935	0.799027	0.0499507	constant
1B	64.3164	wsnp_CAP12_c399_219300	D	FST	0.0001	0.49992	3.3549	0.47291	0.516433	0.0220025	increased
1B	64.46	wsnp_Ra_c4296_7819139	D	FST	0.0001	0.493511	2.6872	0.536991	0.579599	0.0123577	increased
1B	64.8557	Excalibur_c6497_535	D	FST	0.0206163	0.492188	1.3825	0.540033	0.562188	0.0327598	constant
1B	64.8908	Tdurum_contig69821_141	D	FST	0.0001	0.34875	1.9995	0.759574	0.789988	0.00672306	increased
1B	64.8908	BS00066165_51	D	FST	0.0611634	0.0001	-0.5325	0.96983	0.965418	0.00853203	constant
1B	64.8908	Excalibur_c111213_145	D	FST	0.0823217	0.0001	-0.592	0.908932	0.950331	0.0015144	constant
1B	64.8908	IAAV1869	D	FST	0.0407986	0.118571	0.8823	0.917918	0.91654	0.0186135	constant
1B	64.8908	Kukri_c6462_320	D	FST	0.0407986	0.117188	0.8778	0.916036	0.917064	0.0171925	constant
1B	64.8908	Kukri_c19641_477	D	FST	0.154238	0.095	0.2219	0.877702	0.854132	0.0337479	constant
1B	64.8908	BS00088264_51	D	FST	0.118338	0.0961384	0.3297	0.893477	0.878153	0.0272962	constant
1B	64.8908	Ex_c19477_336	D	FST	0.118338	0.118571	0.4943	0.881531	0.864862	0.0279898	constant
1B	64.8908	BS00023006_51	D	FST	0.128419	0.095	0.2955	0.895058	0.87274	0.03222	constant
1B	64.8908	Kukri_c10593_1064	D	FST	0.188366	0.0961384	0.1572	0.858571	0.828475	0.044693	constant
1B	64.8908	Tdurum_contig53888_350	D	FST	0.195629	0.095	0.1421	0.861906	0.825098	0.0497266	constant
1B	64.8908	Kukri_c65759_98	D	FST	0.171524	0.0961384	0.1928	0.867308	0.840851	0.0391826	constant
1B	64.8908	Tdurum_contig61425_242	D	FST	0.0987413	0.34875	1.0455	0.735205	0.709386	0.0484259	constant
1B	64.8908	BS00011465_51	D	FST	0.0987413	0.34875	1.0455	0.735205	0.709386	0.0484259	constant
1B	64.8908	Tdurum_contig51348_326	D	FST	0.0212741	0.34875	1.3182	0.745773	0.770458	0.0118007	constant
1B	64.8908	BS00068512_51	D	FST	0.282481	0.0001	-1.0772	0.840869	0.815781	0.0458524	constant
1B	64.8908	JD_c10376_670	D	FST	0.0605469	0.129244	0.7797	0.916888	0.899272	0.0286412	constant
1B	65.3567	Ku_c17486_152	D	FST	0.020831	0.0246875	0.5547	0.976676	0.976743	0.00491386	constant
1B	65.3567	BS00009270_51	D	FST	0.375	0.0001	-1.1745	0.766671	0.731806	0.0495972	constant
1B	65.4206	RAC875_c21842_1647	D	FST	0.13651	0.118571	0.3558	0.873075	0.85214	0.0324653	constant
1B	65.4206	wsnp_Ku_c66585_65967792	D	FST	0.0416478	0.117188	0.871	0.911315	0.916121	0.0147019	constant
1B	65.4206	Tdurum_contig11877_414	D	FST	0.0605469	0.129244	0.7797	0.916888	0.899272	0.0286412	constant
1B	66.0715	wsnp_RFL_Contig2446_2008649	D	FST	0.0001	0.0246875	1.4302	0.986941	0.988558	0.00189078	constant
1B	66.0715	BS00087451_51	D	FST	0.0001	0.024996	1.4839	0.98226	0.988359	0.00190724	constant
1B	66.0715	BS00101500_51	D	FST	0.0412188	0.024996	0.2519	0.967202	0.96481	0.00866281	constant
1B	66.0715	RAC875_c22244_61	D	FST	0.21875	0.04875	-0.1022	0.863701	0.835312	0.0418253	constant
1B	66.0715	CAP11_c1969_268	D	FST	0.0001	0.118571	1.6812	0.932872	0.941858	0.0117991	constant
1B	66.0715	wsnp_Ex_c7629_13033231	D	FST	0.13651	0.0246875	-0.1221	0.923279	0.906696	0.0276004	constant
1B	66.0715	BS00021900_51	D	FST	0.152778	0.0246875	-0.1529	0.911747	0.895737	0.0278208	constant
1B	66.0715	Kukri_rep_c116003_106	D	FST	0.0651433	0.095	0.6502	0.912395	0.91321	0.0170575	constant
1B	66.0715	Ex_c16691_96	D	FST	0.186632	0.118571	0.2253	0.84777	0.815314	0.0496168	constant
1B	66.0715	IACX184	D	FST	0.154238	0.119987	0.3106	0.863317	0.838453	0.0386413	constant
1B	67.3767	BobWhite_c11460_291	D	FST	0.188366	0.095	0.1538	0.860551	0.829479	0.0451539	constant
1B	67.3767	BS00060270_51	D	FST	0.169922	0.0961384	0.1977	0.867097	0.841831	0.0381248	constant
1B	67.3767	BS00022581_51	D	FST	0.178239	0.0973044	0.1812	0.866417	0.835791	0.0433237	constant
1B	67.3767	Tdurum_contig8081_2331	D	FST	0.186632	0.0973044	0.1634	0.856411	0.828532	0.043371	constant
1B	67.3767	Tdurum_contig57127_56	D	FST	0.195629	0.0973044	0.1489	0.85765	0.822992	0.0487235	constant
1B	67.7564	Tdurum_contig62113_343	D	FST	0.176512	0.0001	-0.9483	0.925927	0.89545	0.0354459	constant
1B	67.7564	Tdurum_contig57700_204	D	FST	0.169922	0.140362	0.3301	0.845429	0.813849	0.0497274	constant
1B	70.0795	BS00022012_51	D	FST	0.0001	0.444444	2.2453	0.314883	0.354288	0.0373859	increased
1B	70.0795	Ra_c34433_417	D	FST	0.101746	0.119987	0.5734	0.888024	0.875353	0.0255451	constant
1B	70.0795	Ku_c10106_313	D	FST	0.0407986	0.182022	1.0392	0.879274	0.879862	0.0163059	constant
1B	70.0795	wsnp_Ex_c3681_6715277	D	FST	0.265928	0.0246875	-0.2888	0.846958	0.814499	0.0499287	constant
1B	70.7816	wsnp_Ex_c2278_4270123	D	FST	0.0001	0.375	2.0473	0.23308	0.264086	0.0376293	increased
1B	70.8518	RFL_Contig1601_750	D	FST	0.0001	0.46875	2.3611	0.353885	0.394131	0.0315526	increased
1B	71.8474	BobWhite_c35520_397	D	FST	0.0001	0.49875	3.0013	0.452577	0.495931	0.021005	increased
1B	71.8474	wsnp_Ex_c12774_20272038	D	FST	0.0001	0.49875	3.0013	0.451281	0.494483	0.0216797	increased
1B	74.0429	wsnp_Ex_c1600_3051075	D	FST	0.0407986	0.423009	1.2918	0.673527	0.679491	0.0221434	constant
1B	74.1865	wsnp_JD_c5659_6814240	D	FST	0.0001	0.457619	2.304	0.334692	0.37455	0.0388045	increased
1B	75.8139	Kukri_c559_193	D	FST	0.0798611	0.117188	0.6566	0.899431	0.89172	0.0223939	constant
1B	76.0916	IAAV4702	D	FST	0.0001	0.481974	2.4821	0.384514	0.426615	0.0283899	increased
1B	76.0916	BS00106626_51	D	FST	0.0001	0.483892	2.5041	0.572981	0.613652	0.0143205	increased
1B	78.1211	GENE-0480_265	D	FST	0.13651	0.118571	0.3558	0.873075	0.85214	0.0324653	constant
1B	78.4498	RAC875_rep_c108853_108	D	FST	0.0001	0.499916	3.2674	0.471924	0.515346	0.0214908	increased
1B	78.4498	Kukri_c18413_496	D	FST	0.0001	0.42	2.1721	0.281061	0.316483	0.0490209	increased
1B	78.9923	wsnp_Ex_c18462_27305612	D	FST	0.0001	0.140362	1.714	0.909296	0.929388	0.00723317	constant
1B	79.7741	IACX4461	D	FST	0.0001	0.499671	3.1594	0.463889	0.507235	0.0179548	increased
1B	79.7741	CAP8_c818_370	D	FST	0.099723	0.0730652	0.2981	0.914394	0.903646	0.0243194	constant
1B	80.5814	BS00107749_51	D	FST	0.0407986	0.024996	0.2556	0.966262	0.965015	0.00853367	constant
1B	80.5814	BS00089563_51	D	FST	0.118338	0.0961384	0.3297	0.893477	0.878153	0.0272962	constant
1B	80.5814	wsnp_Ku_c8235_14030979	D	FST	0.251302	0.024996	-0.2759	0.853077	0.825065	0.0443715	constant
1B	81.609	Excalibur_c12994_1060	D	FST	0.0001	0.489244	2.6138	0.557457	0.598397	0.00984123	increased
1B	81.609	BS00067769_51	D	FST	0.117188	0.204142	0.7366	0.835081	0.811221	0.0460525	constant
1B	84.4331	Excalibur_c51898_470	D	FST	0.0001	0.42	2.1721	0.281061	0.316483	0.0490209	increased
1B	84.4331	IAAV2757	D	FST	0.0001	0.412754	2.1488	0.273122	0.308694	0.0440057	increased
1B	84.4331	wsnp_Ex_c24318_33562395	D	FST	0.0001	0.401859	2.1083	0.260901	0.295418	0.040875	increased
1B	84.4331	BS00082521_51	D	FST	0.0407986	0.117188	0.8778	0.916036	0.917064	0.0171925	constant
1B	84.4331	Tdurum_contig30517_310	D	FST	0.0798611	0.323025	1.0652	0.764175	0.749333	0.0312703	constant
1B	84.4331	Tdurum_contig30517_578	D	FST	0.0798611	0.326101	1.0701	0.763998	0.747417	0.0325525	constant
1B	85.5691	CAP12_c2858_94	D	FST	0.0001	0.460224	2.314	0.626258	0.663809	0.0122607	increased
1B	87.2955	wsnp_Ex_c28733_37836638	D	FST	0.0001	0.423009	2.1819	0.285373	0.321934	0.0496899	increased
1B	89.9537	BS00026338_51	D	FST	0.0001	0.42	2.1721	0.641981	0.700755	0.00250102	increased
1B	90.2568	Excalibur_c60106_73	D	FST	0.0001	0.347299	1.9878	0.763886	0.791973	0.00699839	increased
1B	94.5744	Excalibur_rep_c103592_955	D	FST	0.0001	0.117188	1.668	0.932704	0.94253	0.0113489	constant
1B	96.1635	Kukri_c19765_946	D	FST	0.0001	0.410009	2.1415	0.753181	0.75067	0.0238928	increased
1B	97.7144	Excalibur_c581_1220	D	FST	0.0001	0.255	1.8548	0.838883	0.86096	0.00711384	constant
1B	100.223	Tdurum_contig47253_1624	D	FST	0.0001	0.161513	1.7392	0.905533	0.91841	0.0100136	constant
1B	100.223	wsnp_JD_c1544_2179305	D	FST	0.0001	0.163379	1.7433	0.910162	0.91788	0.013055	constant
1B	100.223	Tdurum_contig41945_748	D	FST	0.14954	0.0721875	0.1523	0.905295	0.8729	0.0396572	constant
1B	100.28	Tdurum_contig67656_387	D	FST	0.0001	0.095	1.634	0.915252	0.952523	0.00210305	constant
1B	100.28	Tdurum_contig57479_236	D	FST	0.0407986	0.182022	1.0392	0.879274	0.879862	0.0163059	constant
1B	101.059	Tdurum_contig49651_227	D	FST	0.152778	0.0001	-0.9054	0.923168	0.909258	0.0260139	constant
1B	101.059	wsnp_Ex_c5296_9365847	D	FST	0.152778	0.0001	-0.9054	0.923168	0.909258	0.0260139	constant
1B	101.059	wsnp_Ex_c26083_35336771	D	FST	0.0407986	0.182022	1.0392	0.879274	0.879862	0.0163059	constant
1B	101.059	wsnp_Ex_c5296_9365528	D	FST	0.186632	0.0246875	-0.2043	0.892961	0.872755	0.0303897	constant
1B	101.059	Tdurum_contig49651_546	D	FST	0.202908	0.0246875	-0.2266	0.883541	0.861298	0.0320568	constant
1B	101.059	wsnp_Ex_c5296_9365860	D	FST	0.265928	0.0001	-1.0544	0.857191	0.829887	0.0426527	constant
1B	102.38	Tdurum_contig67368_157	D	FST	0.144931	0.024996	-0.1366	0.933455	0.902583	0.0342007	constant
1B	108.363	RAC875_c839_352	D	FST	0.152778	0.13875	0.3707	0.854776	0.827751	0.0430273	constant
1B	108.363	BS00068327_51	D	FST	0.0611634	0.409687	1.2124	0.681589	0.675858	0.0324578	constant
1B	109.231	Kukri_c63336_577	D	FST	0.0001	0.409687	2.1346	0.685542	0.72665	0.00901138	increased
1B	109.231	CAP12_c6260_154	D	FST	0.0206163	0.409687	1.3482	0.690732	0.712339	0.0190645	constant
1B	110.156	Ra_c7324_1464	D	FST	0.04543	0.393491	1.2505	0.686982	0.701683	0.0219446	constant
1B	115.186	Ex_c25733_348	D	FST	0.0001	0.5	3.6164	0.477535	0.521078	0.0247526	increased
1B	115.881	Excalibur_c42301_54	D	FST	0.0001	0.48	2.4604	0.578502	0.620478	0.0140076	increased
1B	117.812	Tdurum_contig11216_942	D	FST	0.0464853	0.0499671	0.5249	0.949848	0.94908	0.0131218	constant
1B	117.812	Tdurum_contig30664_181	D	FST	0.0823217	0.0499671	0.2355	0.935567	0.927312	0.0218151	constant
1B	117.812	BS00109244_51	D	FST	0.0416478	0.0499671	0.5731	0.954018	0.9521	0.0123868	constant
1B	118.919	BS00002484_51	D	FST	0.117188	0.204142	0.7366	0.835081	0.811221	0.0460525	constant
1B	121.708	Tdurum_contig13516_251	D	FST	0.152778	0.04875	0.0175	0.900326	0.882189	0.0298534	constant
1B	135.229	Excalibur_c22205_573	D	FST	0.0001	0.04875	1.5278	0.967903	0.976962	0.00460898	constant
1B	135.229	Tdurum_contig68980_448	D	FST	0.0206163	0.04875	0.7916	0.964035	0.965144	0.00831303	constant
1B	135.963	tplb0034g09_1257	D	FST	0.0001	0.257651	1.8622	0.84187	0.860002	0.00831073	constant
1B	135.963	RFL_Contig5022_2001	D	FST	0.0407986	0.239705	1.1217	0.840388	0.842904	0.0210768	constant
1B	137.003	RAC875_c4047_90	D	FST	0.0001	0.411357	2.1433	0.70685	0.733722	0.0141708	increased
1B	137.003	BobWhite_c8293_236	D	FST	0.0001	0.484687	2.5275	0.565782	0.608156	0.0124725	increased
1B	137.003	Kukri_rep_c103550_213	D	FST	0.0001	0.49992	3.3549	0.47291	0.516433	0.0220025	increased
1B	137.003	CAP8_c3752_330	D	FST	0.0407986	0.486461	1.3251	0.560678	0.563213	0.0397916	constant
1B	139.53	BobWhite_c9963_51	D	FST	0.0001	0.371732	2.042	0.748933	0.772912	0.0118905	increased
1B	143.609	wsnp_RFL_Contig4298_4993464	D	FST	0.169922	0.0001	-0.9347	0.913534	0.898012	0.0274459	constant
1B	146.254	wsnp_Ex_c955_1827567	D	FST	0.0831758	0.404997	1.1453	0.681876	0.661385	0.0463283	constant
1B	148.398	IACX17310	D	FST	0.0001	0.18	1.7531	0.892324	0.907732	0.00773695	constant
1B	148.398	BS00063686_51	D	FST	0.0798611	0.161513	0.7714	0.875215	0.865552	0.022718	constant
1B	154.576	BS00084990_51	D	FST	0.0001	0.182022	1.7618	0.896587	0.907132	0.0106335	constant
1B	154.844	wsnp_CAP11_c2596_1325540	D	FST	0.0001	0.294543	1.9141	0.817077	0.835087	0.014811	constant
1B	155.304	Tdurum_contig8669_296	D	FST	0.0001	0.409687	2.1346	0.267589	0.2997	0.0468283	increased
1B	158.591	IAAV6133	D	FST	0.0206163	0.118571	1.0762	0.927588	0.92934	0.0170288	constant
1B	160.904	D_contig03023_692	D	FST	0.0849383	0.182022	0.8062	0.851971	0.847585	0.0227165	constant
1B	160.904	BobWhite_c4482_73	D	FST	0.0611634	0.161513	0.8654	0.881444	0.878131	0.0190542	constant
1B	160.904	Tdurum_contig41999_3220	D	FST	0.161975	0.0256367	-0.1602	0.913578	0.889913	0.0329167	constant
1D	3.40225	Excalibur_c9509_1180	D	FST	0.0416478	0.159688	0.9805	0.884721	0.891627	0.0128086	constant
1D	3.50177	Kukri_c3150_1519	D	FST	0.0217365	0.42	1.3476	0.665658	0.693489	0.0104063	constant
1D	3.50177	RAC875_c20904_686	D	FST	0.020831	0.277778	1.2783	0.877149	0.841932	0.0440579	constant
1D	21.8005	wsnp_Ku_c13229_21141168	D	FST	0.0001	0.334688	1.9631	0.772721	0.801885	0.00681084	increased
1D	21.8005	Kukri_c57942_177	D	FST	0.062435	0.29162	1.0888	0.787727	0.787187	0.0244588	constant
1D	21.8005	wsnp_Ku_c13229_21141117	D	FST	0.0798611	0.334688	1.0826	0.752204	0.738268	0.0310468	constant
1D	21.8005	wsnp_Ra_c48124_53475145	D	FST	0.101746	0.34875	1.0388	0.729685	0.704917	0.0492887	constant
1D	21.8005	wsnp_Ra_c48124_53475114	D	FST	0.0219753	0.351867	1.316	0.73737	0.765366	0.0102913	constant
1D	44.6895	CAP8_c1305_148	D	FST	0.0001	0.371732	2.042	0.231304	0.264719	0.0337196	increased
1D	65.1341	BS00070085_51	D	FST	0.0001	0.476847	2.4341	0.370216	0.410806	0.0295892	increased
1D	65.1341	wsnp_Ex_c15717_24067142	D	FST	0.0001	0.404682	2.1158	0.268525	0.310118	0.0320846	increased
1D	65.1341	BS00079462_51	D	FST	0.0001	0.444444	2.2453	0.311595	0.347475	0.0443777	increased
1D	74.4763	Ex_c33668_180	D	FST	0.202908	0.0001	-0.975	0.894209	0.875581	0.0296637	constant
1D	80.7086	RAC875_c41812_1998	D	FST	0.186632	0.0001	-0.9553	0.903881	0.886786	0.0292285	constant
1D	81.9339	wsnp_Ku_c53270_57959459	D	FST	0.0001	0.365326	2.0307	0.747324	0.776382	0.0098376	increased
1D	81.9339	RAC875_c33279_526	D	FST	0.0001	0.371732	2.042	0.748933	0.772912	0.0118905	increased
1D	82.0583	Kukri_c19768_568	D	FST	0.0617927	0.0001	-0.5453	0.979535	0.965407	0.00848179	constant
1D	82.8171	BobWhite_c11338_605	D	FST	0.208579	0.0246875	-0.2318	0.889105	0.858647	0.0375212	constant
1D	82.8171	wsnp_RFL_Contig2036_1264133	D	FST	0.21875	0.0001	-0.9944	0.884516	0.864397	0.0303997	constant
1D	87.3576	wsnp_Ku_c7266_12551048	D	FST	0.0001	0.0246875	1.4302	0.986941	0.988558	0.00189078	constant
1D	87.3576	wsnp_Ex_c6920_11929922	D	FST	0.160367	0.024996	-0.1628	0.918953	0.891844	0.034476	constant
1D	87.3576	RAC875_c54260_127	D	FST	0.186632	0.0246875	-0.2043	0.892961	0.872755	0.0303897	constant
1D	87.3576	BS00079095_51	D	FST	0.242675	0.0246875	-0.2698	0.871035	0.834239	0.0475403	constant
1D	88.8006	wsnp_BF484656D_Ta_1_1	D	FST	0.238343	0.0001	-1.0216	0.879334	0.851364	0.037112	constant
1D	88.8503	Ra_c21676_178	D	FST	0.0798611	0.0246875	0.037	0.949132	0.941967	0.0167948	constant
1D	89.5843	D_contig32652_163	D	FST	0.152778	0.0246875	-0.1529	0.911747	0.895737	0.0278208	constant
1D	89.5843	Excalibur_c8188_693	D	FST	0.251302	0.0246875	-0.2773	0.856599	0.82595	0.0457088	constant
1D	105.022	TA001371-0399	D	FST	0.0001	0.182022	1.7618	0.896587	0.907132	0.0106335	constant
1D	107.062	wsnp_Ex_c16429_24929065	D	FST	0.102788	0.0001	-0.7798	0.967627	0.941741	0.0174844	constant
1D	107.062	RFL_Contig651_953	D	FST	0.226843	0.0001	-1.007	0.894475	0.860914	0.0394676	constant
1D	107.062	Ra_c11906_1618	D	FST	0.0798611	0.0001	-0.5777	0.961503	0.954458	0.0123922	constant
1D	107.062	Ra_c11906_1441	D	FST	0.0798611	0.0001	-0.5777	0.961503	0.954458	0.0123922	constant
1D	112.243	BobWhite_c22710_152	D	FST	0.0001	0.415845	2.1588	0.69071	0.724573	0.0125115	increased
1D	115.62	wsnp_Ex_c35886_43949442	D	FST	0.0001	0.387188	2.0679	0.245032	0.277233	0.0345822	increased
1D	115.62	wsnp_Ex_c35886_43950574	D	FST	0.0001	0.368508	2.0373	0.227811	0.259982	0.0374662	increased
1D	115.62	BS00073257_51	D	FST	0.0001	0.449928	2.2639	0.322315	0.361448	0.038606	increased
1D	127.021	CAP7_c8364_202	D	FST	0.119511	0.0001	-0.8445	0.949667	0.93099	0.0227707	constant
1D	133.994	BS00104199_51	D	FST	0.0001	0.371732	2.042	0.229471	0.258845	0.0422964	increased
1D	134.404	Excalibur_rep_c72906_71	D	FST	0.0605469	0.0001	-0.5055	0.965677	0.965622	0.00826965	constant
1D	151.297	IACX314	D	FST	0.0407986	0.294543	1.1814	0.802594	0.804238	0.0243265	constant
1D	162.269	RAC875_c51493_471	D	FST	0.0001	0.04875	1.5278	0.973339	0.977091	0.00475351	constant
1D	162.269	Kukri_c13039_858	D	FST	0.0798611	0.0001	-0.5777	0.961503	0.954458	0.0123922	constant
1D	162.269	TA005039-1480	D	FST	0.344377	0.0001	-1.1434	0.793625	0.762059	0.0499152	constant
1D	164.079	Tdurum_contig8669_131	D	FST	0.0001	0.390322	2.0761	0.248299	0.28091	0.0355064	increased
1D	164.079	BobWhite_rep_c63205_143	D	FST	0.0605469	0.0246875	0.1242	0.958458	0.953581	0.0124066	constant
1D	164.726	wsnp_Ex_c29452_38489374	D	FST	0.0637604	0.167244	0.8652	0.876123	0.872742	0.0184281	constant
1D	164.726	wsnp_Ex_c2918_5381441	D	FST	0.0444215	0.409687	1.2622	0.669164	0.683544	0.0167879	constant
1D	164.875	Excalibur_c33742_419	D	FST	0.160367	0.024996	-0.1628	0.918953	0.891844	0.034476	constant
1D	165.012	Kukri_rep_c102822_374	D	FST	0.0256367	0.095	0.948	0.88017	0.934639	0.000133511	constant
1D	165.479	BobWhite_c14422_282	D	FST	0.0206163	0.024996	0.5769	0.977622	0.976741	0.0049242	constant
1D	167.108	Excalibur_c13076_384	D	FST	0.190131	0.024996	-0.2078	0.893177	0.870466	0.0320349	constant
1D	167.108	Excalibur_c6476_811	D	FST	0.0420858	0.0961384	0.7967	0.924446	0.927462	0.0163471	constant
1D	170.89	BS00009738_51	D	FST	0.0407986	0.095	0.8051	0.928983	0.929144	0.0178556	constant
1D	170.946	wsnp_Ex_c6476_11246589	D	FST	0.0611634	0.0973044	0.6835	0.920301	0.915188	0.0208405	constant
1D	174.087	BobWhite_c42696_188	D	FST	0.0806648	0.117188	0.6528	0.898293	0.891089	0.022047	constant
1D	179.542	BS00011168_51	D	FST	0.104938	0.095	0.372	0.901696	0.887975	0.0268162	constant
1D	179.542	Excalibur_c981_294	D	FST	0.0806648	0.117188	0.6528	0.898293	0.891089	0.022047	constant
1D	179.542	Kukri_rep_c104078_655	D	FST	0.117188	0.0961384	0.3362	0.893622	0.878883	0.0269307	constant
2A	18.5719	IAAV4383	D	FST	0.0001	0.497997	2.9329	0.447497	0.490937	0.0233097	increased
2A	25.9702	BS00039973_51	D	FST	0.0001	0.396694	2.093	0.255554	0.2898	0.0385359	increased
2A	25.9702	BS00022331_51	D	FST	0.0001	0.401859	2.1083	0.259084	0.290477	0.04391	increased
2A	25.9702	BS00012249_51	D	FST	0.0001	0.393491	2.0843	0.252516	0.28712	0.0359362	increased
2A	25.9702	Kukri_c23195_266	D	FST	0.0001	0.393491	2.0843	0.252516	0.28712	0.0359362	increased
2A	25.9702	TA005687-0401	D	FST	0.0001	0.393491	2.0843	0.250364	0.280994	0.0397046	increased
2A	25.9702	BobWhite_c12426_84	D	FST	0.0001	0.393491	2.0843	0.249934	0.279755	0.0405132	increased
2A	25.9702	BS00022760_51	D	FST	0.0001	0.393491	2.0843	0.252516	0.28712	0.0359362	increased
2A	25.9702	BS00071630_51	D	FST	0.0001	0.393491	2.0843	0.252516	0.28712	0.0359362	increased
2A	25.9702	RAC875_c829_1143	D	FST	0.0001	0.393491	2.0843	0.252516	0.28712	0.0359362	increased
2A	25.9702	Kukri_c66132_81	D	FST	0.0001	0.381328	2.0584	0.240146	0.27357	0.0321252	increased
2A	25.9702	Excalibur_c1408_509	D	FST	0.0001	0.381665	2.0596	0.241695	0.277334	0.0290888	increased
2A	25.9702	TA004277-1088	D	FST	0.0001	0.409687	2.1346	0.269023	0.303431	0.0434314	increased
2A	25.9702	IACX11028	D	FST	0.0001	0.409687	2.1346	0.269023	0.303431	0.0434314	increased
2A	25.9702	RAC875_c74_204	D	FST	0.0001	0.478961	2.4493	0.378113	0.420505	0.0280235	increased
2A	25.9702	BS00095511_51	D	FST	0.0001	0.408163	2.1262	0.266133	0.298317	0.0462568	increased
2A	25.9702	Tdurum_contig10785_1428	D	FST	0.0001	0.469649	2.3868	0.626002	0.656495	0.0175447	increased
2A	47.2174	BS00080836_51	D	FST	0.0001	0.401859	2.1083	0.260901	0.295418	0.040875	increased
2A	47.2174	BS00067214_51	D	FST	0.0001	0.401859	2.1083	0.260901	0.295418	0.040875	increased
2A	47.2174	RAC875_rep_c105053_57	D	FST	0.0001	0.401859	2.1083	0.260901	0.295418	0.040875	increased
2A	47.2174	BS00110224_51	D	FST	0.0001	0.387188	2.0679	0.245032	0.277233	0.0345822	increased
2A	47.2174	IACX12079	D	FST	0.0001	0.404997	2.1199	0.26492	0.30063	0.0405825	increased
2A	47.2174	RAC875_rep_c108412_116	D	FST	0.0001	0.393491	2.0843	0.252516	0.28712	0.0359362	increased
2A	47.2174	Excalibur_rep_c107932_225	D	FST	0.0001	0.393491	2.0843	0.252516	0.28712	0.0359362	increased
2A	47.2174	IACX11417	D	FST	0.0001	0.401859	2.1083	0.260901	0.295418	0.040875	increased
2A	47.2174	Kukri_c5282_726	D	FST	0.0001	0.401859	2.1083	0.260901	0.295418	0.040875	increased
2A	47.2174	BS00004112_51	D	FST	0.0001	0.401859	2.1083	0.260901	0.295418	0.040875	increased
2A	47.2174	IACX6178	D	FST	0.0001	0.384551	2.0615	0.243857	0.278519	0.0309163	increased
2A	47.2174	RAC875_c15909_659	D	FST	0.0001	0.375	2.0473	0.231268	0.258322	0.0466983	increased
2A	47.2174	Excalibur_rep_c70913_93	D	FST	0.0001	0.378145	2.0539	0.236556	0.268761	0.0344438	increased
2A	47.2174	IACX12130	D	FST	0.0001	0.396694	2.093	0.256448	0.292276	0.0370705	increased
2A	47.2174	GENE-1422_774	D	FST	0.0001	0.368508	2.0373	0.226753	0.256528	0.0435787	increased
2A	47.2174	BS00011101_51	D	FST	0.0001	0.387188	2.0679	0.244633	0.276055	0.0355994	increased
2A	47.2174	BS00086364_51	D	FST	0.0001	0.396694	2.093	0.254212	0.286052	0.0406584	increased
2A	47.2174	BS00010629_51	D	FST	0.0001	0.390322	2.0761	0.247885	0.279709	0.0362762	increased
2A	47.2174	RAC875_rep_c88665_100	D	FST	0.0001	0.387188	2.0679	0.245032	0.277233	0.0345822	increased
2A	47.2174	RAC875_c36586_360	D	FST	0.0001	0.409687	2.1346	0.266633	0.297188	0.0488762	increased
2A	47.2174	Kukri_c24446_306	D	FST	0.0001	0.404997	2.1199	0.26492	0.30063	0.0405825	increased
2A	47.2174	RAC875_s118883_99	D	FST	0.0001	0.404997	2.1199	0.26492	0.30063	0.0405825	increased
2A	47.2174	IACX5938	D	FST	0.0001	0.441224	2.2328	0.317255	0.363289	0.0278822	increased
2A	47.2174	BS00086365_51	D	FST	0.0001	0.404997	2.1199	0.26492	0.30063	0.0405825	increased
2A	47.2174	Kukri_c3882_2021	D	FST	0.0001	0.404997	2.1199	0.26492	0.30063	0.0405825	increased
2A	47.2174	GENE-1422_762	D	FST	0.0001	0.387188	2.0679	0.243835	0.273685	0.0379148	increased
2A	48.443	Excalibur_rep_c112367_329	D	FST	0.0001	0.409687	2.1346	0.269023	0.303431	0.0434314	increased
2A	53.1809	wsnp_CAP8_c2110_1147974	D	FST	0.0605469	0.0721875	0.5716	0.933105	0.929035	0.0197565	constant
2A	62.5102	RAC875_c54668_102	D	FST	0.0407986	0.475628	1.3159	0.592462	0.594948	0.0414821	constant
2A	62.5102	GENE-1177_195	D	FST	0.0407986	0.483892	1.3216	0.569921	0.572326	0.036308	constant
2A	65.6488	RAC875_c31045_882	D	FST	0.118338	0.29162	0.8938	0.774573	0.744003	0.0449475	constant
2A	74.9781	IAAV2585	D	FST	0.020831	0.378145	1.3398	0.726318	0.746115	0.0130331	constant
2A	81.4886	Excalibur_c4876_1380	D	FST	0.0001	0.474311	2.4101	0.368993	0.411797	0.0264971	increased
2A	87.6314	Excalibur_c25235_1289	D	FST	0.0001	0.441596	2.2395	0.307438	0.342945	0.0463215	increased
2A	95.7501	BobWhite_c45029_145	D	FST	0.0605469	0.142012	0.8217	0.897342	0.890604	0.0216982	constant
2A	99.2803	BS00031467_51	D	FST	0.0001	0.1437	1.7272	0.93428	0.92963	0.0198996	constant
2A	101.974	Ra_c54727_281	D	FST	0.0001	0.334688	1.9631	0.772721	0.801885	0.00681084	increased
2A	101.974	IAAV6960	D	FST	0.0001	0.344072	1.9818	0.777031	0.79741	0.0110185	increased
2A	101.974	IACX1022	D	FST	0.0001	0.387188	2.0679	0.244633	0.276055	0.0355994	increased
2A	101.974	wsnp_BE399936A_Ta_2_1	D	FST	0.0001	0.387188	2.0679	0.244234	0.274872	0.0367602	increased
2A	101.974	IAAV9197	D	FST	0.0001	0.378145	2.0539	0.23618	0.267597	0.0358443	increased
2A	101.974	Kukri_c45411_223	D	FST	0.119511	0.223537	0.7652	0.820166	0.795407	0.0469369	constant
2A	101.974	Excalibur_c28425_386	D	FST	0.0206163	0.344072	1.3195	0.770162	0.780926	0.0148378	constant
2A	101.974	RAC875_c15427_390	D	FST	0.0798611	0.351867	1.1019	0.739609	0.723169	0.0376401	constant
2A	101.974	CAP8_c6142_206	D	FST	0.0798611	0.358239	1.1071	0.738492	0.718766	0.0413282	constant
2A	101.974	RAC875_c34509_124	D	FST	0.0407986	0.140362	0.9429	0.9051	0.904345	0.0178925	constant
2A	101.974	BobWhite_c32226_104	D	FST	0.186632	0.095	0.1566	0.860267	0.830534	0.0440235	constant
2A	101.974	GENE-2601_393	D	FST	0.171524	0.095	0.1882	0.869152	0.841792	0.039485	constant
2A	101.974	Kukri_c4563_455	D	FST	0.118338	0.0961384	0.3297	0.893477	0.878153	0.0272962	constant
2A	101.974	RAC875_c68079_214	D	FST	0.118338	0.0984989	0.3428	0.891334	0.876641	0.0267568	constant
2A	101.974	Ex_c32172_1677	D	FST	0.0206163	0.099723	1.0297	0.950772	0.940119	0.0180663	constant
2A	101.974	BobWhite_rep_c62964_873	D	FST	0.117188	0.117188	0.4553	0.882807	0.866497	0.0277355	constant
2A	101.974	Kukri_c44997_377	D	FST	0.13651	0.117188	0.3515	0.874158	0.853052	0.0324059	constant
2A	101.974	wsnp_JG_c926_520103	D	FST	0.13651	0.117188	0.3515	0.874158	0.853052	0.0324059	constant
2A	101.974	Kukri_rep_c107604_76	D	FST	0.117188	0.118571	0.5	0.882085	0.865666	0.0278171	constant
2A	101.974	Kukri_c11327_977	D	FST	0.0987413	0.163379	0.7094	0.86705	0.851354	0.0289221	constant
2A	101.974	wsnp_Ex_c4847_8646784	D	FST	0.0407986	0.21875	1.0928	0.880677	0.860905	0.0303284	constant
2A	101.974	TA003045-1227	D	FST	0.173155	0.118571	0.2647	0.856025	0.825715	0.0455517	constant
2A	101.974	wsnp_Ex_rep_c69124_68035904	D	FST	0.171524	0.118571	0.2683	0.85615	0.826792	0.0447173	constant
2A	101.974	Kukri_c9904_834	D	FST	0.0464853	0.334688	1.1958	0.730906	0.755653	0.0107141	constant
2A	101.974	IACX6028	D	FST	0.117188	0.272188	0.8646	0.788427	0.760593	0.0455967	constant
2A	101.974	RFL_Contig1512_1420	D	FST	0.0605469	0.307643	1.1127	0.782533	0.777739	0.0260934	constant
2A	101.974	GENE-1353_120	D	FST	0.0425331	0.362187	1.2384	0.7271	0.740073	0.0171139	constant
2A	101.974	IACX2067	D	FST	0.0206163	0.35503	1.328	0.755935	0.770189	0.0156854	constant
2A	101.974	RAC875_c40298_394	D	FST	0.0206163	0.34875	1.3235	0.754727	0.773661	0.0135501	constant
2A	101.974	GENE-1353_136	D	FST	0.0206163	0.351867	1.326	0.755348	0.771943	0.0146101	constant
2A	101.974	Excalibur_c6808_541	D	FST	0.0206163	0.310651	1.3014	0.796223	0.807315	0.019205	constant
2A	101.974	Excalibur_c7444_391	D	FST	0.0206163	0.307643	1.3004	0.794845	0.808727	0.0177588	constant
2A	103.621	BobWhite_c15580_562	D	FST	0.0001	0.473373	2.4055	0.583958	0.629156	0.0122988	increased
2A	103.621	RAC875_c3102_959	D	FST	0.0001	0.387188	2.0679	0.244633	0.276055	0.0355994	increased
2A	103.621	BS00056232_51	D	FST	0.0001	0.353908	2.0115	0.216151	0.250702	0.0421742	increased
2A	103.621	Ex_c4639_2851	D	FST	0.0001	0.358239	2.0176	0.21846	0.249748	0.0477058	increased
2A	103.621	JD_c14920_380	D	FST	0.0001	0.368508	2.0373	0.227458	0.258834	0.0394645	increased
2A	103.621	Excalibur_rep_c67434_73	D	FST	0.0001	0.368508	2.0373	0.227458	0.258834	0.0394645	increased
2A	103.621	Ra_c15292_990	D	FST	0.0001	0.378145	2.0539	0.23618	0.267597	0.0358443	increased
2A	103.621	TA001801-0524	D	FST	0.0001	0.387188	2.0679	0.244633	0.276055	0.0355994	increased
2A	103.621	Kukri_c38852_100	D	FST	0.0001	0.368508	2.0373	0.227458	0.258834	0.0394645	increased
2A	103.621	BS00011045_51	D	FST	0.0001	0.358239	2.0176	0.218789	0.250876	0.045528	increased
2A	103.621	IAAV7492	D	FST	0.0001	0.387188	2.0679	0.244633	0.276055	0.0355994	increased
2A	103.621	RAC875_c26362_83	D	FST	0.0001	0.283587	1.8964	0.836417	0.844866	0.0176156	constant
2A	104.132	wsnp_Ex_c10083_16570816	D	FST	0.0206163	0.334688	1.3116	0.76761	0.78584	0.0109662	constant
2A	104.132	wsnp_Ex_c25409_34677674	D	FST	0.0206163	0.334688	1.3116	0.76761	0.78584	0.0109662	constant
2A	104.132	wsnp_Ex_c2592_4822528	D	FST	0.0210502	0.334688	1.3085	0.761471	0.783799	0.0101274	constant
2A	104.132	RAC875_c10253_1478	D	FST	0.0206163	0.334688	1.3116	0.76761	0.78584	0.0109662	constant
2A	104.132	Ra_c3019_1333	D	FST	0.0206163	0.340894	1.3171	0.769339	0.782598	0.0133986	constant
2A	104.132	CAP12_rep_c4483_327	D	FST	0.0987413	0.165289	0.7147	0.867199	0.850365	0.0299832	constant
2A	104.132	Excalibur_c42815_713	D	FST	0.0206163	0.142012	1.1226	0.917637	0.916883	0.0182436	constant
2A	104.132	BS00024115_51	D	FST	0.202908	0.0961384	0.1343	0.849572	0.81728	0.0488023	constant
2A	104.132	RAC875_c5569_548	D	FST	0.0206163	0.095	1.0135	0.937574	0.941597	0.0137319	constant
2A	104.132	RAC875_c59661_500	D	FST	0.0210502	0.095	1.0063	0.931157	0.940937	0.0116557	constant
2A	104.132	RAC875_rep_c74366_489	D	FST	0.0206163	0.0961384	1.0185	0.940728	0.941235	0.0148684	constant
2A	105.534	BS00041707_51	D	FST	0.0206163	0.444444	1.3578	0.649742	0.669672	0.016475	constant
2A	105.534	Kukri_c38456_181	D	FST	0.020831	0.471078	1.3709	0.597951	0.620516	0.0288701	constant
2A	106.299	Kukri_rep_c90581_382	D	FST	0.0798611	0.163379	0.7752	0.875826	0.864664	0.0238545	constant
2A	106.299	Excalibur_c6808_959	D	FST	0.118338	0.307643	0.921	0.762796	0.730442	0.0479663	constant
2A	109.199	Ra_c42714_1137	D	FST	0.0001	0.412754	2.1488	0.273122	0.308694	0.0440057	increased
2A	109.199	Ku_c5710_312	D	FST	0.0001	0.404997	2.1199	0.26492	0.30063	0.0405825	increased
2A	110.992	BS00022241_51	D	FST	0.0001	0.455	2.2857	0.329497	0.368373	0.0402028	increased
2A	113.297	Ex_c5280_1429	D	FST	0.0001	0.455389	2.2948	0.332787	0.37393	0.0367464	increased
2A	113.297	BS00070004_51	D	FST	0.0412188	0.358239	1.2416	0.747605	0.750534	0.0209955	constant
2A	113.297	BS00110586_51	D	FST	0.0425331	0.368508	1.2447	0.726818	0.735958	0.0199911	constant
2A	113.297	BS00081195_51	D	FST	0.0420858	0.362187	1.2414	0.729632	0.741313	0.0174054	constant
2A	115.075	BS00035883_51	D	FST	0.0001	0.358239	2.0176	0.762963	0.785179	0.00987534	increased
2A	115.075	BS00022666_51	D	FST	0.101746	0.313712	0.981	0.763933	0.739079	0.0395608	constant
2A	115.135	CAP12_rep_c6956_169	D	FST	0.0206163	0.272188	1.2729	0.819424	0.834269	0.016691	constant
2A	115.135	Ex_c23042_1024	D	FST	0.0407986	0.404997	1.2741	0.698113	0.702559	0.0293582	constant
2A	115.135	RAC875_c52458_454	D	FST	0.0798611	0.362187	1.1106	0.728039	0.712303	0.0409285	constant
2A	116.011	Excalibur_c40617_983	D	FST	0.0001	0.447188	2.2513	0.642531	0.681657	0.00775309	increased
2A	116.011	Kukri_c40121_373	D	FST	0.117188	0.140362	0.5925	0.870451	0.852419	0.030292	constant
2A	116.193	wsnp_Ex_c21709_30869795	D	FST	0.0001	0.46281	2.3308	0.624366	0.660867	0.0136832	increased
2A	116.881	Tdurum_contig30325_334	D	FST	0.0611634	0.441596	1.243	0.643415	0.633919	0.041325	constant
2A	117.201	wsnp_JD_c15127_14676522	D	FST	0.0001	0.478961	2.4493	0.571297	0.616462	0.0120013	increased
2A	123.645	BobWhite_c17403_635	D	FST	0.0798611	0.365326	1.1148	0.727358	0.710041	0.0426751	constant
2A	124.808	Jagger_c9554_114	D	FST	0.121928	0.04875	0.0876	0.923489	0.903444	0.0296457	constant
2A	139.847	Kukri_c37742_69	D	FST	0.13651	0.117188	0.3515	0.874158	0.853052	0.0324059	constant
2A	143.216	BS00062732_51	D	FST	0.0605469	0.142012	0.8217	0.897342	0.890604	0.0216982	constant
2A	143.216	CAP7_c1527_136	D	FST	0.0206163	0.423009	1.3523	0.677106	0.697528	0.0161504	constant
2A	143.216	BobWhite_c47555_106	D	FST	0.0206163	0.423009	1.3523	0.677106	0.697528	0.0161504	constant
2A	143.649	Tdurum_contig82404_354	D	FST	0.0611634	0.182022	0.9112	0.868702	0.865543	0.0176981	constant
2A	143.649	RFL_Contig927_1591	D	FST	0.0611634	0.184089	0.9158	0.869913	0.864636	0.0192463	constant
2A	143.649	BS00000209_51	D	FST	0.117188	0.182022	0.6937	0.84701	0.825835	0.0403183	constant
2A	143.84	BS00023075_51	D	FST	0.0611634	0.263114	1.0568	0.819614	0.812208	0.0329558	constant
2A	143.84	Tdurum_contig47508_250	D	FST	0.0611634	0.263114	1.0568	0.819614	0.812208	0.0329558	constant
2A	144.414	BobWhite_c17113_240	D	FST	0.0611634	0.095	0.6718	0.919168	0.916238	0.0195333	constant
2A	144.414	BS00025880_51	D	FST	0.0206163	0.095	1.0135	0.937574	0.941597	0.0137319	constant
2A	149.831	Excalibur_c52319_257	D	FST	0.0217365	0.488166	1.374	0.549862	0.572171	0.024359	constant
2A	151.292	Excalibur_rep_c96675_442	D	FST	0.0001	0.49992	3.3549	0.47291	0.516433	0.0220025	increased
2A	151.292	IAAV6070	D	FST	0.0001	0.484687	2.5275	0.390682	0.432535	0.0276893	increased
2A	151.292	Ku_c10387_272	D	FST	0.0605469	0.0256367	0.1395	0.95123	0.952769	0.0115774	constant
2A	151.298	wsnp_BE498892A_Ta_2_1	D	FST	0.0001	0.496074	2.8096	0.434838	0.47814	0.0254972	increased
2A	151.298	BS00011392_51	D	FST	0.0206163	0.49474	1.3846	0.430932	0.448552	0.0499695	constant
2A	154.76	CAP8_c3129_381	D	FST	0.0206163	0.49875	1.3883	0.502997	0.523984	0.0498308	constant
2A	159.707	Excalibur_c15671_87	D	FST	0.0001	0.486461	2.56	0.397048	0.439547	0.0247206	increased
2B	16.8796	BobWhite_c11397_208	D	FST	0.0001	0.0001	0.4553	1	1	1e-07	constant
2B	20.1601	Kukri_c38985_537	D	FST	0.234158	0.0001	-1.0138	0.874804	0.853234	0.0326986	constant
2B	20.21	RAC875_c5577_1682	D	FST	0.0407986	0.0721875	0.711	0.941939	0.941197	0.0153167	constant
2B	20.8648	Excalibur_c32789_440	D	FST	0.0001	0.409687	2.1346	0.269023	0.303431	0.0434314	increased
2B	20.8648	BobWhite_c10903_399	D	FST	0.0407986	0.409687	1.2797	0.687184	0.69475	0.0257953	constant
2B	20.8648	IACX8446	D	FST	0.0798611	0.412754	1.1635	0.678594	0.657234	0.0463649	constant
2B	23.5092	Ku_c42579_870	D	FST	0.0001	0.409687	2.1346	0.269023	0.303431	0.0434314	increased
2B	23.5092	BS00081871_51	D	FST	0.0630907	0.449928	1.2441	0.625878	0.615874	0.0487488	constant
2B	25.1089	BobWhite_c7145_1011	D	FST	0.0001	0.450139	2.2696	0.650344	0.683301	0.00978621	increased
2B	48.5401	Excalibur_c16144_185	D	FST	0.0001	0.476847	2.4341	0.563088	0.61262	0.00930743	increased
2B	48.5401	BobWhite_c29830_126	D	FST	0.0001	0.471078	2.3944	0.35954	0.400651	0.0299236	increased
2B	48.5401	wsnp_Ku_c48_103915	D	FST	0.0235261	0.476847	1.3606	0.564607	0.590798	0.0191816	constant
2B	53.7353	BS00011593_51	D	FST	0.0001	0.393491	2.0843	0.252516	0.28712	0.0359362	increased
2B	53.7353	RAC875_c48625_311	D	FST	0.0001	0.277778	1.8931	0.863641	0.85278	0.0250237	constant
2B	53.7353	TA001874-1495	D	FST	0.0605469	0.250311	1.0443	0.837251	0.823542	0.0369653	constant
2B	74.4691	Kukri_c26288_419	D	FST	0.0407986	0.117188	0.8778	0.916036	0.917064	0.0171925	constant
2B	78.9938	Ku_c5725_615	D	FST	0.0001	0.423009	2.1819	0.680732	0.715745	0.010853	increased
2B	78.9938	RAC875_rep_c109207_706	D	FST	0.0611634	0.0721875	0.5585	0.932447	0.928621	0.0197527	constant
2B	79.4928	wsnp_Ex_c7285_12506938	D	FST	0.0987413	0.0721875	0.2968	0.915453	0.904791	0.0242782	constant
2B	79.4928	Kukri_rep_c69803_82	D	FST	0.206655	0.0001	-0.9856	0.899521	0.874018	0.0348168	constant
2B	79.4928	RAC875_c22429_249	D	FST	0.236233	0.0001	-1.0188	0.877057	0.852306	0.0349586	constant
2B	79.4928	RAC875_c62278_69	D	FST	0.206655	0.0001	-0.9856	0.899521	0.874018	0.0348168	constant
2B	79.4928	Kukri_c12368_82	D	FST	0.154238	0.0246875	-0.1558	0.913861	0.895096	0.029593	constant
2B	79.4928	Tdurum_contig94176_65	D	FST	0.208579	0.024996	-0.2307	0.885392	0.857894	0.0357982	constant
2B	79.7485	Kukri_c12616_844	D	FST	0.0001	0.375	2.0473	0.23308	0.264086	0.0376293	increased
2B	80.7744	wsnp_Ex_rep_c70571_69488416	D	FST	0.0001	0.429688	2.2016	0.660218	0.702309	0.00548699	increased
2B	80.7744	RAC875_c95948_614	D	FST	0.152778	0.04875	0.0175	0.900326	0.882189	0.0298534	constant
2B	80.7744	GENE-0647_106	D	FST	0.13651	0.04875	0.0566	0.9107	0.893321	0.0288607	constant
2B	81.7505	Tdurum_contig36804_98	D	FST	0.176512	0.117188	0.2547	0.857487	0.824595	0.0473533	constant
2B	81.9531	BS00067337_51	D	FST	0.15879	0.0961384	0.2149	0.876631	0.850492	0.0363171	constant
2B	82.1247	RAC875_c86069_65	D	FST	0.062435	0.024996	0.1113	0.960999	0.952473	0.0131937	constant
2B	82.1247	IACX6223	D	FST	0.15879	0.024996	-0.1604	0.916704	0.892528	0.0329284	constant
2B	82.293	BS00030497_51	D	FST	0.0407986	0.0246875	0.2488	0.967797	0.965217	0.00853947	constant
2B	83.7961	BS00103461_51	D	FST	0.0407986	0.117188	0.8778	0.916036	0.917064	0.0171925	constant
2B	83.7961	RAC875_c76533_442	D	FST	0.0407986	0.145429	0.9566	0.91149	0.902454	0.0232005	constant
2B	83.7961	RAC875_c26415_350	D	FST	0.173155	0.118571	0.2647	0.856025	0.825715	0.0455517	constant
2B	83.7961	BS00079213_51	D	FST	0.104938	0.117188	0.5398	0.886956	0.874672	0.0252625	constant
2B	84.6911	Tdurum_contig81323_291	D	FST	0.0858477	0.117188	0.6309	0.892113	0.88713	0.0200965	constant
2B	86.4498	wsnp_RFL_Contig2744_2471775	D	FST	0.020831	0.362187	1.3334	0.738966	0.760356	0.0129024	constant
2B	86.4498	Kukri_rep_c85389_715	D	FST	0.0798611	0.323025	1.0652	0.764175	0.749333	0.0312703	constant
2B	87.1857	BS00110319_51	D	FST	0.0001	0.307643	1.9266	0.801162	0.824345	0.0128926	constant
2B	87.1857	BS00110442_51	D	FST	0.0001	0.310651	1.931	0.803223	0.823068	0.0145381	constant
2B	88.4393	Excalibur_c37239_916	D	FST	0.0001	0.497041	2.8412	0.520257	0.562936	0.0234376	increased
2B	88.4393	BobWhite_s65298_124	D	FST	0.0814848	0.329229	1.0683	0.759422	0.742815	0.0328408	constant
2B	88.7012	Ku_c2387_1855	D	FST	0.0001	0.404997	2.1199	0.264448	0.299383	0.0416295	increased
2B	88.8634	JD_c14855_506	D	FST	0.0001	0.404997	2.1199	0.26492	0.30063	0.0405825	increased
2B	88.8634	wsnp_Ex_c20786_29874875	D	FST	0.0001	0.401859	2.1083	0.260901	0.295418	0.040875	increased
2B	93.0108	Kukri_c36026_68	D	FST	0.0407986	0.476847	1.3167	0.585548	0.589275	0.0379704	constant
2B	93.4661	TA002513-0775	D	FST	0.0001	0.457619	2.304	0.334692	0.37455	0.0388045	increased
2B	93.4661	RAC875_c7827_218	D	FST	0.152778	0.0001	-0.9054	0.923168	0.909258	0.0260139	constant
2B	93.4661	Excalibur_c23723_141	D	FST	0.206655	0.0001	-0.9856	0.899521	0.874018	0.0348168	constant
2B	93.4661	TA005635-0459	D	FST	0.119511	0.0001	-0.8445	0.949667	0.93099	0.0227707	constant
2B	93.4661	BS00073426_51	D	FST	0.0206163	0.362187	1.3354	0.741871	0.761454	0.0137753	constant
2B	93.8403	wsnp_BE404601B_Ta_2_1	D	FST	0.0987413	0.0730652	0.3016	0.914228	0.904221	0.0238423	constant
2B	95.1469	Excalibur_c41397_439	D	FST	0.0001	0.307643	1.9266	0.797358	0.823507	0.011926	constant
2B	95.8235	wsnp_RFL_Contig2506_2098552	D	FST	0.0605469	0.412754	1.2167	0.682388	0.674659	0.0342778	constant
2B	96.3724	IACX712	D	FST	0.020831	0.199687	1.2027	0.868097	0.881626	0.00805851	constant
2B	96.9867	Excalibur_c15696_737	D	FST	0.0001	0.365326	2.0307	0.747324	0.776382	0.0098376	increased
2B	96.9867	RAC875_c12968_1526	D	FST	0.0001	0.365326	2.0307	0.747324	0.776382	0.0098376	increased
2B	96.9867	Ex_c101393_1898	D	FST	0.0001	0.368508	2.0373	0.227811	0.259982	0.0374662	increased
2B	96.9867	CAP12_rep_c4483_301	D	FST	0.0001	0.368508	2.0373	0.74479	0.773649	0.0101667	increased
2B	96.9867	tplb0024p13_611	D	FST	0.155727	0.0961384	0.2226	0.876206	0.852348	0.034418	constant
2B	96.9867	wsnp_Ku_c15336_23908130	D	FST	0.139207	0.0973044	0.2763	0.883412	0.863194	0.0305563	constant
2B	96.9867	Kukri_rep_c68124_672	D	FST	0.0407986	0.257651	1.142	0.827431	0.830523	0.0241468	constant
2B	96.9867	Tdurum_contig50509_805	D	FST	0.0407986	0.257651	1.142	0.827431	0.830523	0.0241468	constant
2B	96.9867	wsnp_Ex_c38739_46195930	D	FST	0.0605469	0.404997	1.2106	0.693729	0.685071	0.0372699	constant
2B	97.2642	Kukri_c17223_1165	D	FST	0.0206163	0.0493511	0.7981	0.9662	0.964935	0.00855962	constant
2B	97.2642	Excalibur_rep_c107558_367	D	FST	0.202908	0.0001	-0.975	0.894209	0.875581	0.0296637	constant
2B	97.3733	wsnp_Ex_c51352_55323092	D	FST	0.0001	0.473373	2.4055	0.365398	0.407337	0.0282859	increased
2B	97.3733	BobWhite_c892_73	D	FST	0.0001	0.469556	2.3824	0.358536	0.400815	0.0286265	increased
2B	98.5271	Ra_c6700_406	D	FST	0.0407986	0.255	1.1395	0.826006	0.83171	0.0222484	constant
2B	98.5271	BS00061268_51	D	FST	0.0206163	0.337766	1.3151	0.768487	0.784236	0.0121468	constant
2B	99.157	RAC875_c27297_2153	D	FST	0.0001	0.478961	2.4493	0.378113	0.420505	0.0280235	increased
2B	99.157	TA001505-1171	D	FST	0.0001	0.499671	3.1594	0.492553	0.535911	0.0273252	increased
2B	99.157	wsnp_Ex_c6248_10896799	D	FST	0.0605469	0.422091	1.2241	0.678203	0.666282	0.0367852	constant
2B	99.157	Excalibur_c4709_576	D	FST	0.0206163	0.499688	1.389	0.490708	0.51119	0.0459787	constant
2B	99.157	wsnp_Ku_c11850_19271281	D	FST	0.0798611	0.418958	1.1675	0.675463	0.651397	0.0482693	constant
2B	99.157	tplb0040e02_1293	D	FST	0.0001	0.323025	1.9495	0.783969	0.811517	0.0104283	constant
2B	99.5593	RAC875_c4247_261	D	FST	0.0001	0.48875	2.5891	0.55309	0.595804	0.00788056	increased
2B	99.5593	wsnp_BE604861B_Ta_2_1	D	FST	0.0001	0.490306	2.6321	0.549902	0.592135	0.00770064	increased
2B	99.5593	wsnp_Ex_c6471_11241582	D	FST	0.0001	0.260355	1.8704	0.844889	0.859027	0.00970387	constant
2B	99.5593	wsnp_Ex_rep_c66482_64735785	D	FST	0.0206163	0.438523	1.3548	0.661548	0.679637	0.014494	constant
2B	99.5593	wsnp_Ex_c1568_2993540	D	FST	0.0206163	0.432133	1.3541	0.673825	0.689787	0.0170763	constant
2B	99.5593	Excalibur_rep_c69016_57	D	FST	0.0798611	0.422091	1.1705	0.67377	0.648368	0.0490841	constant
2B	99.5593	wsnp_Ex_c9133_15198714	D	FST	0.0605469	0.418958	1.2213	0.679684	0.669143	0.0359569	constant
2B	99.5593	wsnp_Ex_rep_c71064_69904031	D	FST	0.0605469	0.418958	1.2213	0.679684	0.669143	0.0359569	constant
2B	99.5593	RFL_Contig4748_1076	D	FST	0.0605469	0.412754	1.2167	0.682388	0.674659	0.0342778	constant
2B	99.5593	wsnp_Ex_c7516_12850225	D	FST	0.0206163	0.429077	1.3532	0.675015	0.692431	0.0168399	constant
2B	99.5593	wsnp_be498599B_Ta_1_1	D	FST	0.0227243	0.432133	1.3496	0.651461	0.677353	0.0127494	constant
2B	99.7308	wsnp_JD_c9251_10121369	D	FST	0.0001	0.447293	2.2568	0.651782	0.686024	0.00915901	increased
2B	99.7308	Kukri_c57811_86	D	FST	0.0001	0.460224	2.314	0.626258	0.663809	0.0122607	increased
2B	99.7308	Ku_c11862_349	D	FST	0.0001	0.46281	2.3308	0.624366	0.660867	0.0136832	increased
2B	99.7308	Excalibur_c17155_636	D	FST	0.0001	0.458102	2.3119	0.63632	0.670595	0.0109684	increased
2B	99.7308	wsnp_Ku_c47082_53641298	D	FST	0.0001	0.429077	2.1931	0.293864	0.33197	0.048322	increased
2B	99.7308	Kukri_c34231_167	D	FST	0.0001	0.412754	2.1488	0.273122	0.308694	0.0440057	increased
2B	99.7308	TA002013-0438	D	FST	0.0001	0.260355	1.8704	0.844889	0.859027	0.00970387	constant
2B	99.7308	wsnp_Ex_c4273_7712252	D	FST	0.0001	0.260355	1.8704	0.844889	0.859027	0.00970387	constant
2B	99.7308	wsnp_Ex_rep_c103017_88070251	D	FST	0.0001	0.260355	1.8704	0.844889	0.859027	0.00970387	constant
2B	99.7308	wsnp_JD_c12127_12442581	D	FST	0.0001	0.257651	1.8622	0.84187	0.860002	0.00831073	constant
2B	99.7308	Kukri_c25828_136	D	FST	0.0001	0.260355	1.8704	0.844889	0.859027	0.00970387	constant
2B	99.7308	RAC875_c41224_72	D	FST	0.0001	0.255	1.8548	0.838883	0.86096	0.00711384	constant
2B	99.7308	Excalibur_c18275_211	D	FST	0.0001	0.28875	1.9028	0.812333	0.837412	0.0108847	constant
2B	99.7308	RAC875_c25277_324	D	FST	0.204765	0.0001	-0.9814	0.896847	0.874805	0.0323232	constant
2B	99.7308	wsnp_be499362B_Td_2_1	D	FST	0.251302	0.0001	-1.0352	0.867134	0.841087	0.0388485	constant
2B	99.7308	wsnp_Ku_c35215_44455846	D	FST	0.0798611	0.274956	0.9993	0.801156	0.78835	0.0338593	constant
2B	99.7308	RAC875_c63545_85	D	FST	0.0206163	0.334688	1.3116	0.76761	0.78584	0.0109662	constant
2B	99.7932	Kukri_rep_c112307_89	D	FST	0.0001	0.464669	2.3352	0.347101	0.387617	0.0335479	increased
2B	99.7932	wsnp_Ex_c20529_29608872	D	FST	0.0605469	0.204142	0.9615	0.859591	0.852734	0.0225153	constant
2B	99.9054	Tdurum_contig11172_443	D	FST	0.265928	0.0001	-1.0544	0.857191	0.829887	0.0426527	constant
2B	102.225	CAP11_c1476_128	D	FST	0.102788	0.0721875	0.2838	0.916557	0.90247	0.026416	constant
2B	102.225	wsnp_Ex_c25217_34481787	D	FST	0.121928	0.0721875	0.2155	0.908617	0.890065	0.0298503	constant
2B	102.225	Excalibur_rep_c106939_325	D	FST	0.208579	0.0721875	0.0222	0.864371	0.829466	0.0476026	constant
2B	102.225	RAC875_c30053_167	D	FST	0.208579	0.0721875	0.0222	0.864371	0.829466	0.0476026	constant
2B	102.983	Jagger_c6853_60	D	FST	0.0001	0.04875	1.5278	0.973339	0.977091	0.00475351	constant
2B	103.336	wsnp_JD_c14405_14144807	D	FST	0.0987413	0.0721875	0.2968	0.915453	0.904791	0.0242782	constant
2B	103.616	Tdurum_contig26542_457	D	FST	0.0611634	0.201891	0.9553	0.855975	0.852926	0.0201281	constant
2B	103.616	IAAV211	D	FST	0.238343	0.0246875	-0.2672	0.867802	0.836377	0.0436765	constant
2B	103.616	Tdurum_contig26542_281	D	FST	0.0651433	0.21875	0.9668	0.828025	0.836007	0.0200692	constant
2B	104.39	BobWhite_c45218_687	D	FST	0.0001	0.497892	2.9095	0.514525	0.557274	0.0255358	increased
2B	104.39	CAP8_c3408_117	D	FST	0.0001	0.498615	2.9494	0.51198	0.554388	0.0262312	increased
2B	104.39	wsnp_Ex_c8894_14858193	D	FST	0.160367	0.13875	0.3524	0.852562	0.822393	0.0462849	constant
2B	104.415	Tdurum_contig25602_212	D	FST	0.0806648	0.182022	0.8225	0.861034	0.851927	0.0242424	constant
2B	105.908	Kukri_c31165_835	D	FST	0.0475907	0.29162	1.1471	0.762414	0.790774	0.00712474	constant
2B	105.908	wsnp_Ex_c26281_35525999	D	FST	0.169922	0.04875	-0.0116	0.891196	0.870434	0.0306669	constant
2B	105.908	Ra_c6367_387	D	FST	0.04299	0.29162	1.1668	0.787326	0.80062	0.0169066	constant
2B	105.908	Excalibur_c43037_831	D	FST	0.0798611	0.29162	1.0285	0.788814	0.775375	0.0338174	constant
2B	105.908	Kukri_rep_c80379_398	D	FST	0.0806648	0.29162	1.0243	0.786637	0.77419	0.0324204	constant
2B	105.908	wsnp_Ex_c10251_16815404	D	FST	0.0798611	0.29162	1.0285	0.788814	0.775375	0.0338174	constant
2B	106.563	Tdurum_contig65349_140	D	FST	0.173155	0.04875	-0.018	0.893801	0.868817	0.0336643	constant
2B	109.245	BobWhite_c12157_747	D	FST	0.333086	0.0001	-1.1319	0.799811	0.771573	0.0469578	constant
2B	109.245	IACX5919	D	FST	0.0987413	0.323025	1.008	0.758458	0.733795	0.040197	constant
2B	109.476	BobWhite_c47573_560	D	FST	0.0001	0.493169	2.6753	0.423573	0.46731	0.0212697	increased
2B	109.526	Tdurum_contig74826_330	D	FST	0.0434568	0.186203	1.0292	0.865752	0.874066	0.010319	constant
2B	109.526	Kukri_c75902_132	D	FST	0.0206163	0.29162	1.2926	0.808062	0.820926	0.0186611	constant
2B	114.094	BS00104667_51	D	FST	0.0407986	0.095	0.8051	0.928983	0.929144	0.0178556	constant
2B	114.568	wsnp_Ex_c1915_3618286	D	FST	0.0798611	0.223537	0.9072	0.83883	0.825886	0.0358178	constant
2B	114.568	wsnp_Ex_c22271_31463467	D	FST	0.0814848	0.208795	0.8742	0.848408	0.834727	0.0326641	constant
2B	114.568	RFL_Contig2577_584	D	FST	0.099723	0.226008	0.8396	0.829341	0.809386	0.0430699	constant
2B	115.797	wsnp_Ex_c19772_28771627	D	FST	0.0210502	0.307643	1.2978	0.788334	0.806844	0.0148467	constant
2B	115.797	Tdurum_contig78534_314	D	FST	0.0001	0.310651	1.931	0.799393	0.82222	0.0133256	constant
2B	115.797	Excalibur_c5801_177	D	FST	0.0407986	0.307643	1.1944	0.788645	0.793191	0.0216366	constant
2B	116.819	Ex_c13213_2517	D	FST	0.117188	0.0721875	0.2324	0.906619	0.892707	0.0267257	constant
2B	116.829	wsnp_Ex_c5123_9089624	D	FST	0.0407986	0.0730652	0.7158	0.943071	0.940839	0.0159097	constant
2B	130.618	Ku_c102096_268	D	FST	0.0001	0.497041	2.8412	0.442206	0.485792	0.025028	increased
2B	147.47	BS00064362_51	D	FST	0.0407986	0.465374	1.3079	0.615968	0.617992	0.042193	constant
2B	157.214	Excalibur_c7366_1926	D	FST	0.0001	0.481974	2.4821	0.381645	0.422305	0.0300289	increased
2B	157.214	Kukri_c20793_249	D	FST	0.0001	0.484687	2.5275	0.390682	0.432535	0.0276893	increased
2B	157.214	BobWhite_c1105_745	D	FST	0.0001	0.484687	2.5275	0.389703	0.431109	0.0285306	increased
2B	157.214	Kukri_c39136_675	D	FST	0.0001	0.484687	2.5275	0.390682	0.432535	0.0276893	increased
2B	157.214	Kukri_c8494_77	D	FST	0.0001	0.484687	2.5275	0.390682	0.432535	0.0276893	increased
2B	157.214	wsnp_Ex_rep_c70525_69448648	D	FST	0.0001	0.483892	2.5041	0.390862	0.433637	0.0266215	increased
2B	157.214	Excalibur_rep_c108380_489	D	FST	0.0605469	0.182022	0.9146	0.871013	0.86629	0.0188635	constant
2B	173.352	Excalibur_c25043_545	D	FST	0.0001	0.411357	2.1433	0.273377	0.311503	0.040015	increased
2B	173.352	Excalibur_c6937_1065	D	FST	0.0001	0.484687	2.5275	0.390682	0.432535	0.0276893	increased
2B	173.352	RAC875_c19042_443	D	FST	0.0001	0.484687	2.5275	0.390682	0.432535	0.0276893	increased
2Dx	4.66964	GENE-1273_438	D	FST	0.249132	0.0001	-1.0293	0.865072	0.842092	0.0364479	constant
2Dx	4.66964	GENE-1273_59	D	FST	0.249132	0.0001	-1.0293	0.865072	0.842092	0.0364479	constant
2Dx	6.75124	Kukri_c23961_636	D	FST	0.0637604	0.0001	-0.5687	0.953468	0.963323	0.00734063	constant
2Dx	6.75124	RAC875_c63883_76	D	FST	0.0814848	0.0001	-0.5901	0.969597	0.953915	0.0128087	constant
2Dx	9.49195	Excalibur_c40567_1857	D	FST	0.0001	0.412754	2.1488	0.273122	0.308694	0.0440057	increased
2Dx	9.49195	BS00022532_51	D	FST	0.0001	0.378145	2.0539	0.236556	0.268761	0.0344438	increased
2Dx	18.5259	BS00093757_51	D	FST	0.140595	0.0246875	-0.1313	0.930065	0.904953	0.0319389	constant
2Dx	18.5259	tplb0030j08_1960	D	FST	0.140595	0.0246875	-0.1313	0.930065	0.904953	0.0319389	constant
2Dx	22.4582	RAC875_rep_c110753_119	D	FST	0.0001	0.0246875	1.4302	0.981365	0.988493	0.00187137	constant
2Dx	22.4582	Kukri_c37862_475	D	FST	0.099723	0.0001	-0.7342	0.95576	0.942787	0.0171889	constant
2Dx	24.7856	RAC875_c34767_147	D	FST	0.202908	0.0721875	0.0326	0.862242	0.832674	0.0433783	constant
2Dx	25.158	wsnp_BG275030D_Ta_2_2	D	FST	0.0798611	0.04875	0.2394	0.936713	0.929448	0.0209197	constant
2Dx	34.1472	Excalibur_c39215_100	D	FST	0.0605469	0.0246875	0.1242	0.958458	0.953581	0.0124066	constant
2Dx	34.1472	Excalibur_c7110_90	D	FST	0.0806648	0.21875	0.8957	0.835604	0.827324	0.0324463	constant
2Dx	36.5379	D_GBB4FNX01A1ZCW_138	D	FST	0.171524	0.0246875	-0.1843	0.904399	0.883519	0.0318619	constant
2Dx	36.5379	D_contig28346_467	D	FST	0.0798611	0.0246875	0.037	0.949132	0.941967	0.0167948	constant
2Dx	36.5379	D_GBUVHFX02GV41H_67	D	FST	0.13651	0.0246875	-0.1221	0.923279	0.906696	0.0276004	constant
2Dx	36.5379	Kukri_c36316_190	D	FST	0.0206163	0.5	1.3893	0.478448	0.498365	0.0432133	constant
2Dx	36.5379	RAC875_c49999_66	D	FST	0.183626	0.0001	-0.9504	0.939119	0.892738	0.0392074	constant
2Dx	36.9996	D_GDRF1KQ01A0AOV_75	D	FST	0.195629	0.0246875	-0.2207	0.902998	0.868673	0.0409149	constant
2Dx	37.6215	wsnp_BF428792D_Ta_1_3	D	FST	0.19193	0.0001	-0.9681	0.912502	0.884653	0.0358102	constant
2Dx	38.2508	wsnp_Ex_c6400_11123059	D	FST	0.0001	0.473373	2.4055	0.599551	0.6388	0.0167483	increased
2Dx	38.2694	BobWhite_c16655_421	D	FST	0.0001	0.473373	2.4055	0.361029	0.400165	0.0323097	increased
2Dx	41.2001	wsnp_Ku_c4042_7375890	D	FST	0.0001	0.452978	2.2759	0.646171	0.679217	0.0100264	increased
2Dx	41.4756	Kukri_c60627_74	D	FST	0.0611634	0.0001	-0.5325	0.975245	0.96561	0.00849044	constant
2Dx	41.4756	GENE-1172_825	D	FST	0.0210502	0.04875	0.7823	0.959829	0.964742	0.00791374	constant
2Dx	42.3731	Kukri_rep_c71152_906	D	FST	0.188366	0.0001	-0.9621	0.906714	0.886085	0.0314536	constant
2Dx	43.3673	TA001366-0072	D	FST	0.1352	0.0001	-0.8647	0.932781	0.920527	0.0245985	constant
2Dx	43.3673	Kukri_c49670_857	D	FST	0.0987413	0.0001	-0.6541	0.951949	0.943126	0.0166311	constant
2Dx	43.6876	BS00079440_51	D	FST	0.0001	0.0001	0.4553	1	1	1e-07	constant
2Dx	43.6876	BS00067584_51	D	FST	0.0407986	0.0001	-0.4526	0.975076	0.977058	0.00479557	constant
2Dx	44.8754	Excalibur_c74304_438	D	FST	0.0206163	0.0253123	0.5859	0.97812	0.976604	0.00496989	constant
2Dx	47.1097	Excalibur_c27702_282	D	FST	0.0407986	0.0246875	0.2488	0.967797	0.965217	0.00853947	constant
2Dx	49.3105	Kukri_c41637_915	D	FST	0.0001	0.0001	0.4553	1	1	1e-07	constant
2Dx	49.3105	RAC875_c28465_171	D	FST	0.277778	0.0001	-1.0675	0.84555	0.819871	0.0447491	constant
2Dx	49.5898	Kukri_rep_c72254_186	D	FST	0.0001	0.28875	1.9028	0.812333	0.837412	0.0108847	constant
2Dx	50.8298	wsnp_RFL_Contig2179_1504740	D	FST	0.0001	0.0001	0.4553	1	1	1e-07	constant
2Dx	50.8298	TA001971-1035	D	FST	0.0001	0.0001	0.4553	1	1	1e-07	constant
2Dx	50.8298	TA006024-1567	D	FST	0.0206163	0.0001	-0.4251	0.990048	0.988582	0.00189584	constant
2Dx	53.6822	Kukri_c60299_750	D	FST	0.0407986	0.0001	-0.4526	0.980553	0.977186	0.00480794	constant
2Dx	59.5025	RFL_Contig2023_1387	D	FST	0.0407986	0.0001	-0.4526	0.980553	0.977186	0.00480794	constant
2Dx	59.5025	TA011647-0807	D	FST	0.0987413	0.0001	-0.6541	0.951949	0.943126	0.0166311	constant
2Dx	59.5025	RAC875_c10004_677	D	FST	0.280111	0.0001	-1.0732	0.847229	0.818708	0.0465839	constant
2Dx	59.5174	RAC875_c42714_775	D	FST	0.169922	0.0001	-0.9347	0.913534	0.898012	0.0274459	constant
2Dx	59.7297	RAC875_c50427_176	D	FST	0.0206163	0.0001	-0.4251	0.990048	0.988582	0.00189584	constant
2Dx	63.4683	BobWhite_c13315_651	D	FST	0.186632	0.0001	-0.9553	0.903881	0.886786	0.0292285	constant
2Dx	63.4683	Kukri_c83837_377	D	FST	0.21875	0.0001	-0.9944	0.884516	0.864397	0.0303997	constant
2Dx	63.4683	D_contig51538_130	D	FST	0.329861	0.0001	-1.1256	0.806268	0.775675	0.0495886	constant
2Dx	64.9914	RAC875_c20187_1313	D	FST	0.0605469	0.0001	-0.5055	0.971038	0.965811	0.00841432	constant
2Dx	65.5946	TA001826-1418	D	FST	0.0605469	0.0001	-0.5055	0.971038	0.965811	0.00841432	constant
2Dx	65.5946	BobWhite_rep_c64934_62	D	FST	0.169922	0.0001	-0.9347	0.913534	0.898012	0.0274459	constant
2Dx	67.3858	BobWhite_c21460_140	D	FST	0.329861	0.0001	-1.1256	0.806268	0.775675	0.0495886	constant
2Dx	67.9257	Excalibur_rep_c103649_61	D	FST	0.0001	0.095	1.634	0.94622	0.954077	0.00964859	constant
2Dx	73.6529	RAC875_c32340_462	D	FST	0.33241	0.0001	-1.1304	0.803587	0.773175	0.0490894	constant
2Dx	74.5355	tplb0058k20_1741	D	FST	0.0206163	0.0001	-0.4251	0.984455	0.988517	0.00188727	constant
2Dx	76.3936	RAC875_c78404_242	D	FST	0.0001	0.457619	2.304	0.334692	0.37455	0.0388045	increased
2Dx	76.3936	Excalibur_rep_c70308_701	D	FST	0.202908	0.0001	-0.975	0.894209	0.875581	0.0296637	constant
2Dx	77.805	BS00022885_51	D	FST	0.0644444	0.412754	1.2055	0.670265	0.665567	0.0286014	constant
2Dx	77.805	Excalibur_c65341_321	D	FST	0.142012	0.184089	0.6235	0.833191	0.80544	0.0495477	constant
2Dx	80.4079	BobWhite_c40561_305	D	FST	0.277778	0.0001	-1.0675	0.84555	0.819871	0.0447491	constant
2Dx	80.5866	wsnp_Ex_c15681_24016359	D	FST	0.265928	0.0001	-1.0544	0.848993	0.828245	0.0391114	constant
2Dx	81.4059	Excalibur_c1451_660	D	FST	0.0001	0.452663	2.273	0.634637	0.673698	0.00860971	increased
2Dx	82.8209	wsnp_Ex_c12223_19533198	D	FST	0.0416478	0.18	1.0291	0.871647	0.879342	0.0112999	constant
2Dx	82.8209	Tdurum_contig10984_316	D	FST	0.372297	0.0001	-1.1724	0.747447	0.726845	0.0384485	constant
2Dx	82.8209	BS00062567_51	D	FST	0.366622	0.0001	-1.1666	0.764663	0.737034	0.0421407	constant
2Dx	83.9678	JD_c23444_59	D	FST	0.258034	0.0001	-1.0419	0.869133	0.837177	0.043752	constant
2Dx	85.5207	Excalibur_c57842_296	D	FST	0.0001	0.408163	2.1262	0.268586	0.304724	0.0406726	increased
2Dx	85.975	RAC875_c9897_638	D	FST	0.0987413	0.04875	0.1709	0.927631	0.917597	0.0238563	constant
2Dx	97.1352	wsnp_Ex_c7366_12631101	D	FST	0.0001	0.371732	2.042	0.745557	0.771884	0.011146	increased
2Dx	97.1352	Kukri_c5276_447	D	FST	0.1352	0.0748862	0.1996	0.892236	0.878515	0.0260855	constant
2Dx	98.5949	RFL_Contig2972_2819	D	FST	0.0001	0.401859	2.1083	0.260901	0.295418	0.040875	increased
2Dx	99.1944	Ku_c7283_915	D	FST	0.0658574	0.431601	1.2176	0.656743	0.64421	0.0375134	constant
2Dx	100.192	Excalibur_rep_c102984_157	D	FST	0.0001	0.497892	2.9095	0.448548	0.492153	0.0225674	increased
2Dx	103.328	RFL_Contig2862_1174	D	FST	0.0001	0.495868	2.7858	0.436694	0.480488	0.0252194	increased
2Dx	103.328	Kukri_c18971_279	D	FST	0.0001	0.49446	2.7109	0.429741	0.473537	0.023653	increased
2Dx	103.328	RFL_Contig2862_1287	D	FST	0.202908	0.0961384	0.1343	0.849572	0.81728	0.0488023	constant
2Dx	129.041	Kukri_c65380_490	D	FST	0.0001	0.499688	3.2056	0.465042	0.508519	0.0181173	increased
3A	15.0504	BobWhite_rep_c63088_181	D	FST	0.0001	0.367309	2.0341	0.796426	0.788765	0.0302679	increased
3A	15.0504	Kukri_s117068_198	D	FST	0.102788	0.0001	-0.7798	0.962294	0.941418	0.0180388	constant
3A	20.604	TA003589-0518	D	FST	0.0001	0.362187	2.0233	0.746456	0.778063	0.00887664	increased
3A	20.7359	BS00084348_51	D	FST	0.0407986	0.237187	1.1178	0.838792	0.843989	0.0194267	constant
3A	24.1547	Kukri_c53085_574	D	FST	0.0001	0.499916	3.2674	0.476284	0.519784	0.0240025	increased
3A	24.1547	Kukri_c1568_889	D	FST	0.0407986	0.239705	1.1217	0.840388	0.842904	0.0210768	constant
3A	24.1547	BobWhite_c12752_410	D	FST	0.0806648	0.118571	0.6579	0.898461	0.8904	0.0226512	constant
3A	28.5844	GENE-1989_800	D	FST	0.0001	0.303644	1.918	0.820213	0.830597	0.0197737	constant
3A	33.664	TA001702-0608	D	FST	0.0001	0.024996	1.4839	0.965325	0.988155	0.0016381	constant
3A	33.664	IACX2831	D	FST	0.106047	0.201891	0.7645	0.831567	0.818988	0.0368257	constant
3A	33.664	wsnp_CAP11_rep_c4157_1965583	D	FST	0.106047	0.204142	0.7684	0.831486	0.817722	0.0378282	constant
3A	38.3888	wsnp_Ex_c4548_8166555	D	FST	0.0001	0.13875	1.7041	0.919215	0.930958	0.0114998	constant
3A	38.3888	wsnp_Ra_c9738_16174002	D	FST	0.0001	0.1437	1.7272	0.93428	0.92963	0.0198996	constant
3A	38.3888	Excalibur_c4548_2505	D	FST	0.0001	0.1437	1.7272	0.93428	0.92963	0.0198996	constant
3A	44.8058	Excalibur_c20448_318	D	FST	0.0001	0.0493511	1.5621	0.968601	0.976693	0.00472451	constant
3A	55.5929	wsnp_JD_rep_c63739_40660910	D	FST	0.0001	0.493169	2.6753	0.423573	0.46731	0.0212697	increased
3A	59.0086	Excalibur_c47078_512	D	FST	0.0798611	0.423009	1.1713	0.666467	0.643958	0.044548	constant
3A	68.656	wsnp_Ex_rep_c69816_68774416	D	FST	0.0001	0.18	1.7531	0.892324	0.907732	0.00773695	constant
3A	68.656	GENE-1533_226	D	FST	0.0001	0.161513	1.7392	0.910345	0.918841	0.0126527	constant
3A	77.5123	BS00013584_51	D	FST	0.0001	0.226008	1.827	0.858562	0.879563	0.00459132	constant
3A	77.5123	Excalibur_c6264_249	D	FST	0.0605469	0.0001	-0.5055	0.971038	0.965811	0.00841432	constant
3A	77.5123	wsnp_Ex_c57322_59083238	D	FST	0.0206163	0.1437	1.1256	0.921004	0.916342	0.020609	constant
3A	77.5123	TA003281-2379	D	FST	0.0001	0.226008	1.827	0.876568	0.882037	0.0131589	constant
3A	77.5123	Kukri_c62467_362	D	FST	0.0605469	0.0246875	0.1242	0.958458	0.953581	0.0124066	constant
3A	77.5123	RAC875_c45016_79	D	FST	0.118338	0.0246875	-0.0844	0.932641	0.918316	0.0257622	constant
3A	77.5123	Excalibur_c9000_209	D	FST	0.099723	0.117188	0.5698	0.890353	0.878381	0.0249944	constant
3A	77.5657	BobWhite_c11298_512	D	FST	0.22072	0.04875	-0.1058	0.864816	0.834267	0.0435895	constant
3A	77.5657	BS00021694_51	D	FST	0.206655	0.04875	-0.0855	0.87529	0.845055	0.0403908	constant
3A	77.5657	IAAV2646	D	FST	0.22072	0.04875	-0.1058	0.864816	0.834267	0.0435895	constant
3A	77.5657	RAC875_c10286_1247	D	FST	0.296288	0.0001	-1.0926	0.830897	0.804457	0.0484604	constant
3A	79.8009	wsnp_Ex_c57322_59084950	D	FST	0.0206163	0.199687	1.2038	0.87168	0.882248	0.00982039	constant
3A	79.8009	RAC875_c50864_1921	D	FST	0.0206163	0.13875	1.1141	0.911149	0.91794	0.0136069	constant
3A	79.8009	BS00065932_51	D	FST	0.0206163	0.1437	1.1256	0.921004	0.916342	0.020609	constant
3A	80.6141	wsnp_Ex_c57322_59084809	D	FST	0.0206163	0.1437	1.1256	0.921004	0.916342	0.020609	constant
3A	81.8196	BS00021981_51	D	FST	0.0001	0.13875	1.7041	0.919215	0.930958	0.0114998	constant
3A	81.8196	Excalibur_rep_c102974_175	D	FST	0.0217365	0.263114	1.2563	0.821193	0.838892	0.0145157	constant
3A	85.0658	BS00022148_51	D	FST	0.0987413	0.0721875	0.2968	0.915453	0.904791	0.0242782	constant
3A	85.0658	wsnp_Ex_c1141_2191485	D	FST	0.0987413	0.0721875	0.2968	0.915453	0.904791	0.0242782	constant
3A	85.386	Ku_c103671_362	D	FST	0.0229854	0.142012	1.0984	0.88185	0.912028	0.0030347	constant
3A	85.386	Excalibur_rep_c116073_259	D	FST	0.0001	0.1437	1.7272	0.93428	0.92963	0.0198996	constant
3A	85.386	IAAV9068	D	FST	0.0658574	0.142012	0.7879	0.881799	0.885354	0.0147863	constant
3A	85.386	Tdurum_contig15239_269	D	FST	0.117188	0.182022	0.6937	0.84701	0.825835	0.0403183	constant
3A	85.386	Excalibur_c60452_196	D	FST	0.0001	0.13875	1.7041	0.919215	0.930958	0.0114998	constant
3A	85.386	Tdurum_contig49518_1002	D	FST	0.0407986	0.159688	0.9858	0.890194	0.892819	0.0151974	constant
3A	85.386	Excalibur_c13858_1640	D	FST	0.117188	0.145429	0.6077	0.869244	0.849528	0.0321959	constant
3A	85.386	Tdurum_contig56960_109	D	FST	0.169922	0.024996	-0.1776	0.898749	0.883611	0.0276527	constant
3A	85.386	BS00109935_51	D	FST	0.0987413	0.0246875	-0.0291	0.939804	0.930376	0.0211869	constant
3A	85.386	BS00062808_51	D	FST	0.0987413	0.0246875	-0.0291	0.939804	0.930376	0.0211869	constant
3A	85.7282	BS00089744_51	D	FST	0.0212741	0.307643	1.2973	0.785087	0.805888	0.0132028	constant
3A	85.7282	RAC875_c68290_193	D	FST	0.0001	0.310651	1.931	0.803223	0.823068	0.0145381	constant
3A	86.1583	wsnp_Ex_rep_c101942_87217430	D	FST	0.0001	0.117188	1.668	0.932704	0.94253	0.0113489	constant
3A	86.1583	BobWhite_c28950_147	D	FST	0.169922	0.0001	-0.9347	0.913534	0.898012	0.0274459	constant
3A	86.5224	BobWhite_rep_c51301_1261	D	FST	0.253508	0.0246875	-0.2793	0.858042	0.824823	0.0474693	constant
3A	86.6637	wsnp_Ex_c5997_10512308	D	FST	0.222725	0.0493511	-0.1054	0.86292	0.8323	0.0441265	constant
3A	86.6637	wsnp_RFL_Contig2767_2518373	D	FST	0.234158	0.0493511	-0.1205	0.851534	0.822712	0.045449	constant
3A	86.6637	wsnp_Ku_rep_c104691_91086871	D	FST	0.22072	0.0493511	-0.1016	0.861821	0.83337	0.0424756	constant
3A	86.6637	Ex_c45438_377	D	FST	0.099723	0.04875	0.1659	0.928633	0.917103	0.0246501	constant
3A	86.6637	wsnp_Ex_rep_c108072_91444417	D	FST	0.236233	0.0493511	-0.1252	0.852525	0.821576	0.0469324	constant
3A	86.6637	Ex_c67794_487	D	FST	0.222725	0.0493511	-0.1054	0.86292	0.8323	0.0441265	constant
3A	86.6637	RFL_Contig1798_1606	D	FST	0.24049	0.0493511	-0.1304	0.854553	0.81925	0.0499109	constant
3A	87.4392	wsnp_Ku_c8334_14181247	D	FST	0.169922	0.0739645	0.1006	0.875591	0.854947	0.0317219	constant
3A	87.7814	RAC875_c19570_671	D	FST	0.0212741	0.024996	0.5512	0.97599	0.976331	0.00503144	constant
3A	87.7814	wsnp_JD_c7441_8535047	D	FST	0.0407986	0.13875	0.938	0.903105	0.904956	0.0162297	constant
3A	87.7814	Excalibur_c13242_1178	D	FST	0.100724	0.024996	-0.0343	0.940764	0.929134	0.0221661	constant
3A	88.0168	RAC875_c13895_763	D	FST	0.169922	0.0739645	0.1006	0.875591	0.854947	0.0317219	constant
3A	88.0168	BobWhite_c42102_237	D	FST	0.131211	0.186203	0.6585	0.83277	0.811251	0.0443136	constant
3A	89.4704	wsnp_JD_c5699_6859527	D	FST	0.0001	0.04875	1.5278	0.973339	0.977091	0.00475351	constant
3A	89.4829	Ra_c88203_468	D	FST	0.169922	0.04875	-0.0116	0.891196	0.870434	0.0306669	constant
3A	89.4829	wsnp_Ku_c25809_35776454	D	FST	0.0605469	0.142012	0.8217	0.897342	0.890604	0.0216982	constant
3A	90.4938	Ku_c53625_627	D	FST	0.0806648	0.0505988	0.2552	0.93268	0.927755	0.0203775	constant
3A	90.4938	Ex_c9685_1264	D	FST	0.117188	0.04875	0.1036	0.918542	0.905771	0.0254767	constant
3A	90.5503	Tdurum_contig41906_783	D	FST	0.0001	0.34875	1.9995	0.759574	0.789988	0.00672306	increased
3A	90.5503	BS00039357_51	D	FST	0.204765	0.0730652	0.0335	0.860462	0.830668	0.0440366	constant
3A	90.5503	GENE-2087_300	D	FST	0.0001	0.119987	1.6904	0.94332	0.94181	0.0154183	constant
3A	90.5503	Tdurum_contig33100_127	D	FST	0.0001	0.0973044	1.6539	0.957519	0.95351	0.0123172	constant
3A	90.5503	BS00070870_51	D	FST	0.0001	0.0984989	1.6576	0.963363	0.953221	0.0130617	constant
3A	90.5503	Tdurum_contig61010_621	D	FST	0.0001	0.099723	1.6598	0.969344	0.952928	0.0131856	constant
3A	90.5503	Tdurum_contig70196_106	D	FST	0.0407986	0.35503	1.2397	0.750183	0.753675	0.0208349	constant
3A	90.5503	wsnp_Ex_c47907_52974924	D	FST	0.154238	0.0493511	0.0183	0.898857	0.880793	0.0297202	constant
3A	90.5503	wsnp_Ex_rep_c66685_65003625	D	FST	0.0605469	0.04875	0.3344	0.945794	0.941322	0.0164164	constant
3A	90.5503	Ra_c70087_485	D	FST	0.0605469	0.0493511	0.3409	0.944912	0.940975	0.0163825	constant
3A	90.5503	Excalibur_c33545_134	D	FST	0.1352	0.0246875	-0.1173	0.921114	0.907261	0.0260687	constant
3A	90.5503	BS00107444_51	D	FST	0.154238	0.0499671	0.0227	0.89612	0.880112	0.0281572	constant
3A	90.5503	wsnp_Ku_c23901_33846711	D	FST	0.169922	0.0253123	-0.1752	0.895149	0.882981	0.0253643	constant
3A	90.5503	wsnp_Ex_c28930_38008757	D	FST	0.102788	0.0253123	-0.0376	0.941767	0.927846	0.023179	constant
3A	90.5503	wsnp_Ra_c34117_42876812	D	FST	0.169922	0.0253123	-0.1752	0.895149	0.882981	0.0253643	constant
3A	90.5503	Excalibur_c14216_692	D	FST	0.157244	0.0246875	-0.1606	0.918221	0.893789	0.0328761	constant
3A	92.7354	Kukri_c4724_923	D	FST	0.0407986	0.0001	-0.4526	0.980553	0.977186	0.00480794	constant
3A	93.0399	Excalibur_rep_c107798_68	D	FST	0.0001	0.441596	2.2395	0.30997	0.348311	0.0402575	increased
3A	93.0399	Kukri_c37815_53	D	FST	0.0001	0.0246875	1.4302	0.986941	0.988558	0.00189078	constant
3A	93.0399	RAC875_c17479_359	D	FST	0.0605469	0.21875	0.9874	0.844627	0.842231	0.0236659	constant
3A	93.0399	RAC875_c60753_129	D	FST	0.249132	0.0001	-1.0293	0.865072	0.842092	0.0364479	constant
3A	101.005	RAC875_c5056_220	D	FST	0.117188	0.159688	0.6368	0.859069	0.840179	0.0342026	constant
3A	103.309	Tdurum_contig64606_1106	D	FST	0.263672	0.0246875	-0.2869	0.845673	0.81569	0.0483089	constant
3A	104.728	Kukri_c43524_106	D	FST	0.117188	0.04875	0.1036	0.918542	0.905771	0.0254767	constant
3A	104.728	BobWhite_c13704_244	D	FST	0.123174	0.04875	0.0855	0.924841	0.902842	0.0307168	constant
3A	105.667	Excalibur_rep_c105978_544	D	FST	0.0605469	0.0748862	0.5983	0.933395	0.927726	0.0206733	constant
3A	109.224	Excalibur_c39002_242	D	FST	0.0605469	0.423009	1.2266	0.669984	0.661634	0.0314835	constant
3A	109.224	wsnp_BF292596A_Ta_1_1	D	FST	0.0617927	0.426036	1.2239	0.664495	0.655698	0.0320907	constant
3A	109.946	IACX6054	D	FST	0.0412188	0.0001	-0.4676	0.984958	0.977053	0.00484686	constant
3A	109.946	Kukri_c55381_67	D	FST	0.169922	0.0001	-0.9347	0.913534	0.898012	0.0274459	constant
3A	109.946	Kukri_c10210_1387	D	FST	0.186632	0.0001	-0.9553	0.903881	0.886786	0.0292285	constant
3A	109.946	RFL_Contig5871_1650	D	FST	0.171524	0.0246875	-0.1843	0.904399	0.883519	0.0318619	constant
3A	109.946	GENE-1929_91	D	FST	0.118338	0.0246875	-0.0844	0.932641	0.918316	0.0257622	constant
3A	109.946	BS00022989_51	D	FST	0.0798611	0.0246875	0.037	0.949132	0.941967	0.0167948	constant
3A	109.946	GENE-1724_72	D	FST	0.171524	0.0246875	-0.1843	0.904399	0.883519	0.0318619	constant
3A	109.946	Tdurum_contig13548_158	D	FST	0.119511	0.0246875	-0.0873	0.934867	0.917819	0.0268719	constant
3A	109.946	wsnp_Ex_c5623_9891427	D	FST	0.0206163	0.337766	1.3151	0.768487	0.784236	0.0121468	constant
3A	109.946	wsnp_Ex_c5623_9891584	D	FST	0.0206163	0.337766	1.3151	0.768487	0.784236	0.0121468	constant
3A	123.006	wsnp_RFL_Contig1951_1127302	D	FST	0.0001	0.375	2.0473	0.234916	0.269597	0.0304857	increased
3A	130.173	BS00110550_51	D	FST	0.155727	0.117188	0.2993	0.865778	0.839453	0.0394506	constant
3A	131.554	RFL_Contig4282_1420	D	FST	0.0611634	0.255	1.0481	0.817085	0.816205	0.0279406	constant
3A	131.554	wsnp_Ex_c15475_23757972	D	FST	0.062435	0.226008	0.992	0.840439	0.836226	0.0270653	constant
3A	136.176	Ex_c4465_1641	D	FST	0.0001	0.095	1.634	0.925575	0.953053	0.00398335	constant
3A	136.176	Ex_c4465_882	D	FST	0.062435	0.117188	0.7375	0.90287	0.902708	0.0175087	constant
3A	136.176	Excalibur_c32546_314	D	FST	0.0212741	0.117188	1.0616	0.914124	0.9286	0.0100513	constant
3A	138.069	Excalibur_c3429_652	D	FST	0.0001	0.159688	1.7331	0.905756	0.919358	0.00966409	constant
3A	138.069	Ra_c13237_1090	D	FST	0.117188	0.04875	0.1036	0.918542	0.905771	0.0254767	constant
3A	138.069	BS00022245_51	D	FST	0.152778	0.117188	0.307	0.866136	0.841397	0.0378841	constant
3A	138.069	BS00110350_51	D	FST	0.186632	0.117188	0.22	0.849405	0.816419	0.0493989	constant
3A	138.069	BS00022459_51	D	FST	0.174818	0.117188	0.2591	0.857526	0.825693	0.0464721	constant
3A	142.765	Kukri_rep_c89509_83	D	FST	0.154238	0.095	0.2219	0.877702	0.854132	0.0337479	constant
3A	145.584	Excalibur_c3969_713	D	FST	0.0001	0.452663	2.273	0.32746	0.367607	0.0377878	increased
3A	145.584	Excalibur_c58692_101	D	FST	0.0001	0.362187	2.0233	0.221155	0.250907	0.0485213	increased
3A	149.487	tplb0036i05_182	D	FST	0.0407986	0.462187	1.3069	0.612895	0.618569	0.0397193	constant
3A	151.747	BS00041742_51	D	FST	0.117188	0.237187	0.8035	0.811872	0.787226	0.0450788	constant
3A	166.637	BS00021967_51	D	FST	0.224766	0.0001	-1.0057	0.887463	0.861107	0.0348051	constant
3A	173.585	RAC875_c99055_69	D	FST	0.1352	0.0721875	0.1852	0.897774	0.880649	0.0290364	constant
3A	177.242	RAC875_c28721_290	D	FST	0.188366	0.0721875	0.062	0.87186	0.843659	0.0395016	constant
3B	14.1045	RAC875_c36432_197	D	FST	0.0001	0.429077	2.1931	0.67653	0.709828	0.0103561	increased
3B	14.1045	GENE-1856_1005	D	FST	0.0001	0.255	1.8548	0.838883	0.86096	0.00711384	constant
3B	14.1045	Kukri_rep_c101341_425	D	FST	0.0001	0.255	1.8548	0.838883	0.86096	0.00711384	constant
3B	14.1045	Ex_c4578_535	D	FST	0.0407986	0.206443	1.0781	0.870197	0.865753	0.0186207	constant
3B	14.1045	Ku_c519_281	D	FST	0.0206163	0.119987	1.0794	0.930913	0.928892	0.0188964	constant
3B	19.3153	Tdurum_contig14251_431	D	FST	0.0001	0.498685	2.9639	0.505535	0.548721	0.0258349	increased
3B	23.3534	wsnp_Ex_c24548_33795073	D	FST	0.0001	0.48	2.4604	0.38135	0.42403	0.02737	increased
3B	23.3534	Tdurum_contig43938_291	D	FST	0.0001	0.477839	2.4427	0.377763	0.42123	0.0266039	increased
3B	23.3534	JD_c23336_253	D	FST	0.0987413	0.118571	0.5886	0.890809	0.878335	0.0252895	constant
3B	25.0936	BS00079522_51	D	FST	0.0206163	0.444444	1.3578	0.649742	0.669672	0.016475	constant
3B	27.5615	RAC875_c8459_1291	D	FST	0.0206163	0.272188	1.2729	0.819424	0.834269	0.016691	constant
3B	30.3344	Excalibur_c9206_836	D	FST	0.0212741	0.201891	1.2018	0.863598	0.879551	0.00658923	constant
3B	32.9872	Excalibur_rep_c104498_168	D	FST	0.0001	0.255	1.8548	0.838883	0.86096	0.00711384	constant
3B	32.9872	Excalibur_rep_c67448_528	D	FST	0.0001	0.257651	1.8622	0.84187	0.860002	0.00831073	constant
3B	32.9872	RAC875_c8885_74	D	FST	0.0987413	0.260355	0.9039	0.806705	0.78524	0.0414755	constant
3B	34.62	RFL_Contig3591_1832	D	FST	0.0206163	0.21875	1.2249	0.858575	0.870295	0.00842572	constant
3B	35.7676	BS00027346_51	D	FST	0.0001	0.244898	1.8498	0.857867	0.869391	0.00859908	constant
3B	35.7676	RAC875_c5016_340	D	FST	0.0407986	0.300554	1.188	0.80466	0.801294	0.0275709	constant
3B	42.2836	RAC875_c27152_476	D	FST	0.0001	0.486111	2.5561	0.582414	0.617961	0.0182735	increased
3B	50.1822	Excalibur_c79902_439	D	FST	0.099723	0.221118	0.8308	0.829034	0.812033	0.0406615	constant
3B	51.0723	Kukri_c12817_59	D	FST	0.0219753	0.46281	1.3602	0.608567	0.632257	0.027075	constant
3B	56.5731	Excalibur_c35645_587	D	FST	0.020831	0.1437	1.1235	0.917311	0.915876	0.0186304	constant
3B	57.2382	RFL_Contig34_72	D	FST	0.0412188	0.255	1.136	0.823105	0.830836	0.0211793	constant
3B	57.2382	Excalibur_rep_c116253_175	D	FST	0.0407986	0.242275	1.1248	0.842009	0.8418	0.0228424	constant
3B	57.2382	IAAV8162	D	FST	0.0611634	0.239705	1.0246	0.830581	0.827603	0.0285818	constant
3B	57.2382	BS00016407_51	D	FST	0.0611634	0.237187	1.0209	0.829622	0.828803	0.026903	constant
3B	57.4282	IAAV8287	D	FST	0.0605469	0.242275	1.0356	0.83409	0.827316	0.0314043	constant
3B	61.4063	Kukri_c90676_212	D	FST	0.0605469	0.095	0.6768	0.920414	0.91672	0.0200242	constant
3B	61.6389	wsnp_CAP11_c323_263800	D	FST	0.119511	0.244898	0.812	0.80792	0.780199	0.047436	constant
3B	62.3114	CAP12_c8369_99	D	FST	0.0001	0.48875	2.5891	0.55309	0.595804	0.00788056	increased
3B	62.3114	Tdurum_contig10455_262	D	FST	0.0001	0.48875	2.5891	0.55309	0.595804	0.00788056	increased
3B	62.3114	RAC875_c14102_175	D	FST	0.0814848	0.204142	0.8619	0.847178	0.837018	0.029862	constant
3B	62.569	Jagger_c10720_161	D	FST	0.0206163	0.499279	1.3887	0.461294	0.480387	0.0450044	constant
3B	62.6665	Tdurum_contig43263_246	D	FST	0.0001	0.49446	2.7109	0.539321	0.580504	0.0122806	increased
3B	62.6665	Ex_c20039_301	D	FST	0.0001	0.481974	2.4821	0.383558	0.425186	0.0289402	increased
3B	62.6665	RFL_Contig3367_888	D	FST	0.0001	0.49474	2.7256	0.531597	0.57424	0.0156579	increased
3B	63.8367	wsnp_BE497469B_Ta_2_1	D	FST	0.0001	0.161513	1.7392	0.910345	0.918841	0.0126527	constant
3B	64.7493	GENE-4829_238	D	FST	0.099723	0.167244	0.7166	0.865884	0.848472	0.0309015	constant
3B	65.5544	TA004110-0731	D	FST	0.152778	0.0493511	0.0218	0.897609	0.881524	0.028296	constant
3B	65.5544	Excalibur_c11319_371	D	FST	0.117188	0.0001	-0.8046	0.942375	0.931816	0.0210526	constant
3B	65.7219	Kukri_c66990_701	D	FST	0.0798611	0.117188	0.6566	0.899431	0.89172	0.0223939	constant
3B	67.4547	BS00095061_51	D	FST	0.1352	0.161513	0.5949	0.850631	0.825995	0.0421033	constant
3B	67.4547	wsnp_Ex_c10717_17456391	D	FST	0.1352	0.163379	0.6005	0.85003	0.824861	0.0427286	constant
3B	67.4547	wsnp_Ex_c18624_27492167	D	FST	0.100724	0.257651	0.8914	0.802902	0.784414	0.038506	constant
3B	67.4547	Tdurum_contig13377_89	D	FST	0.1352	0.163379	0.6005	0.85003	0.824861	0.0427286	constant
3B	67.6697	BS00090945_51	D	FST	0.1352	0.142012	0.5193	0.861303	0.838502	0.0373414	constant
3B	68.7099	BS00036352_51	D	FST	0.0434568	0.159688	0.9694	0.873997	0.889155	0.00793033	constant
3B	68.7099	BS00074997_51	D	FST	0.171524	0.0721875	0.0874	0.880746	0.855722	0.0344934	constant
3B	68.7099	wsnp_Ex_c5457_9632050	D	FST	0.152778	0.161513	0.5225	0.842557	0.812889	0.0492313	constant
3B	68.7099	wsnp_Ex_c5457_9631220	D	FST	0.152778	0.161513	0.5225	0.842557	0.812889	0.0492313	constant
3B	71.1227	BobWhite_c45823_55	D	FST	0.0987413	0.307643	0.9819	0.770489	0.747084	0.0378413	constant
3B	71.3402	Kukri_rep_c107421_115	D	FST	0.0001	0.49992	3.3549	0.485663	0.529131	0.0273236	increased
3B	71.3402	RAC875_rep_c116515_181	D	FST	0.0001	0.49992	3.3549	0.485663	0.529131	0.0273236	increased
3B	71.3402	RAC875_c775_1135	D	FST	0.0001	0.481974	2.4821	0.382602	0.423749	0.0294502	increased
3B	71.3402	RAC875_c50661_279	D	FST	0.0206163	0.499688	1.389	0.490708	0.51119	0.0459787	constant
3B	72.2379	BS00076872_51	D	FST	0.04543	0.0001	-0.4822	1.02293	0.975634	0.00293418	constant
3B	72.4329	Excalibur_c7761_535	D	FST	0.0001	0.396694	2.093	0.720986	0.74827	0.0101215	increased
3B	73.253	Excalibur_c85790_65	D	FST	0.0001	0.095	1.634	0.904929	0.951981	0.00081331	constant
3B	73.253	GENE-1617_131	D	FST	0.152778	0.095	0.2266	0.877516	0.855019	0.0328831	constant
3B	74.2632	wsnp_BE517914B_Ta_2_5	D	FST	0.1352	0.0493511	0.0652	0.906877	0.893363	0.026432	constant
3B	74.2632	BobWhite_c32864_250	D	FST	0.263672	0.024996	-0.2859	0.842233	0.814768	0.0475005	constant
3B	74.4332	RAC875_c65292_58	D	FST	0.204765	0.0001	-0.9814	0.896847	0.874805	0.0323232	constant
3B	75.1908	BS00023641_51	D	FST	0.0001	0.095	1.634	0.94622	0.954077	0.00964859	constant
3B	80.7616	Ex_c14725_242	D	FST	0.0001	0.492188	2.6675	0.415355	0.457984	0.0210659	increased
3B	80.9916	wsnp_Ra_c11243_18269800	D	FST	0.238343	0.04875	-0.13	0.856565	0.821381	0.0493798	constant
3B	81.7967	wsnp_Ra_c18164_27178535	D	FST	0.106047	0.272188	0.9001	0.781788	0.766343	0.0336734	constant
3B	84.4896	Tdurum_contig8365_433	D	FST	0.21875	0.0499671	-0.0956	0.857798	0.833525	0.0396793	constant
3B	85.0272	BobWhite_c33344_143	D	FST	0.0987413	0.326101	1.015	0.75799	0.731758	0.041933	constant
3B	85.5173	Kukri_c6907_80	D	FST	0.0407986	0.447188	1.3018	0.637545	0.644079	0.0310777	constant
3B	86.975	BS00052057_51	D	FST	0.3559	0.0001	-1.1555	0.780226	0.749874	0.0456636	constant
3B	89.1278	Kukri_c52348_129	D	FST	0.265928	0.0266618	-0.2782	0.826275	0.808756	0.0411222	constant
3B	91.5181	Tdurum_contig100004_204	D	FST	0.0001	0.159688	1.7331	0.905756	0.919358	0.00966409	constant
3B	95.0987	Excalibur_rep_c97324_435	D	FST	0.0001	0.46875	2.3611	0.361651	0.406726	0.0252232	increased
3B	99.4368	BS00063624_51	D	FST	0.0206163	0.0739645	0.932	0.956638	0.952813	0.0125044	constant
3B	101.83	wsnp_Ra_c67016_65144188	D	FST	0.204765	0.0246875	-0.2286	0.885367	0.860427	0.0338889	constant
3B	106.728	BS00095515_51	D	FST	0.0987413	0.307643	0.9819	0.770489	0.747084	0.0378413	constant
3B	112.636	BS00070210_51	D	FST	0.123174	0.0001	-0.8527	0.961112	0.92971	0.0228364	constant
3B	115.359	BS00064227_51	D	FST	0.0407986	0.0246875	0.2488	0.967797	0.965217	0.00853947	constant
3B	120.015	IAAV1677	D	FST	0.0206163	0.04875	0.7916	0.964035	0.965144	0.00831303	constant
3B	136.312	Excalibur_rep_c115600_289	D	FST	0.253508	0.0246875	-0.2793	0.858042	0.824823	0.0474693	constant
3B	136.36	Kukri_c86043_197	D	FST	0.099723	0.0246875	-0.0354	0.941928	0.929958	0.0220141	constant
3B	136.36	CAP7_c1794_121	D	FST	0.186632	0.0246875	-0.2043	0.892961	0.872755	0.0303897	constant
3B	136.36	Kukri_c33386_112	D	FST	0.210539	0.0001	-0.9888	0.904976	0.872409	0.0397872	constant
3B	137.845	Tdurum_contig100787_79	D	FST	0.0001	0.024996	1.4839	0.987905	0.988426	0.00192313	constant
3B	139.618	Kukri_c60556_132	D	FST	0.020831	0.0001	-0.4318	0.994653	0.988516	0.00191393	constant
3B	139.618	Excalibur_c3556_1758	D	FST	0.0001	0.0263111	1.502	1.02171	0.988216	0.00136324	constant
3B	139.618	RAC875_c6293_237	D	FST	0.0001	0.0246875	1.4302	0.986941	0.988558	0.00189078	constant
3B	139.618	Kukri_c45513_83	D	FST	0.265928	0.0246875	-0.2888	0.846958	0.814499	0.0499287	constant
3B	139.618	Excalibur_c55096_613	D	FST	0.21875	0.0246875	-0.2424	0.874102	0.849863	0.0352766	constant
3B	139.618	Kukri_c60556_155	D	FST	0.155727	0.0001	-0.9224	0.929664	0.908143	0.0300633	constant
3B	139.618	RAC875_c66953_100	D	FST	0.137174	0.024996	-0.1202	0.965037	0.910137	0.027368	constant
3D	4.00484	BS00028726_51	D	FST	0.204765	0.0730652	0.0335	0.860462	0.830668	0.0440366	constant
3D	19.1697	RAC875_c18570_980	D	FST	0.329861	0.0001	-1.1256	0.806268	0.775675	0.0495886	constant
3D	20.4978	JD_c20427_248	D	FST	0.224766	0.0001	-1.0057	0.891941	0.861804	0.0368906	constant
3D	21.1155	GENE-3728_39	D	FST	0.0798611	0.0001	-0.5777	0.961503	0.954458	0.0123922	constant
3D	23.4147	RFL_Contig2471_119	D	FST	0.173155	0.095	0.1841	0.86943	0.840807	0.0405631	constant
3D	23.6653	TA005883-0675	D	FST	0.146436	0.0246875	-0.142	0.939845	0.902513	0.0349701	constant
3D	25.1134	Kukri_c908_584	D	FST	0.21875	0.0001	-0.9944	0.884516	0.864397	0.0303997	constant
3D	43.0271	GENE-1771_525	D	FST	0.364366	0.0001	-1.1646	0.776599	0.742743	0.0483311	constant
3D	43.0271	GENE-1771_89	D	FST	0.364366	0.0001	-1.1646	0.776599	0.742743	0.0483311	constant
3D	92.4578	Excalibur_c615_65	D	FST	0.263672	0.0001	-1.0478	0.855321	0.830971	0.0404812	constant
3D	92.7221	wsnp_Ku_c4568_8243775	D	FST	0.0617927	0.415845	1.216	0.676987	0.668937	0.0329921	constant
3D	92.976	Excalibur_c32282_1153	D	FST	0.174818	0.0001	-0.9469	0.922756	0.896104	0.0336489	constant
3D	92.976	RAC875_rep_c116933_592	D	FST	0.21875	0.0001	-0.9944	0.884516	0.864397	0.0303997	constant
3D	94.1703	RAC875_c42699_285	D	FST	0.0407986	0.0001	-0.4526	0.980553	0.977186	0.00480794	constant
3D	94.1703	Excalibur_c49018_470	D	FST	0.0412188	0.0001	-0.4676	0.984958	0.977053	0.00484686	constant
3D	95.4812	Kukri_rep_c92275_54	D	FST	0.154238	0.0001	-0.9169	0.926389	0.908705	0.0281694	constant
3D	97.6569	Kukri_c17342_231	D	FST	0.0001	0.0493511	1.5621	0.979604	0.976955	0.00487338	constant
3D	99.6473	Kukri_c19263_346	D	FST	0.0206163	0.0246875	0.5625	0.977204	0.976877	0.00487898	constant
3D	104.575	wsnp_CAP7_c3519_1643682	D	FST	0.0206163	0.0001	-0.4251	0.990048	0.988582	0.00189584	constant
3D	106.768	Kukri_c32857_1101	D	FST	0.0644444	0.0001	-0.5703	0.997584	0.964566	0.00780286	constant
3D	106.768	Tdurum_contig67613_465	D	FST	0.0001	0.310651	1.931	0.799393	0.82222	0.0133256	constant
3D	107.183	Excalibur_rep_c93332_58	D	FST	0.0001	0.462187	2.3226	0.616834	0.657272	0.0132438	increased
3D	107.87	wsnp_JD_c9392_10241235	D	FST	0.0001	0.0001	0.4553	1	1	1e-07	constant
3D	107.87	Ra_c15411_437	D	FST	0.0001	0.0001	0.4553	1	1	1e-07	constant
3D	111.195	Kukri_c48146_554	D	FST	0.0001	0.0001	0.4553	1	1	1e-07	constant
3D	111.195	Kukri_rep_c103999_1758	D	FST	0.0001	0.0001	0.4553	1	1	1e-07	constant
3D	111.195	RAC875_c30395_105	D	FST	0.169922	0.0001	-0.9347	0.913534	0.898012	0.0274459	constant
3D	113.096	Excalibur_c27999_500	D	FST	0.0001	0.0001	0.4553	1	1	1e-07	constant
3D	113.508	RAC875_c22054_1936	D	FST	0.0798611	0.0001	-0.5777	0.961503	0.954458	0.0123922	constant
3D	114.661	JG_c34_270	D	FST	0.0605469	0.0001	-0.5055	0.971038	0.965811	0.00841432	constant
3D	118.165	RAC875_c57955_726	D	FST	0.277778	0.0001	-1.0675	0.84555	0.819871	0.0447491	constant
3D	118.446	IACX905	D	FST	0.263672	0.0001	-1.0478	0.855321	0.830971	0.0404812	constant
3D	119.043	RAC875_c67198_129	D	FST	0.152778	0.04875	0.0175	0.900326	0.882189	0.0298534	constant
3D	120.324	D_contig24826_493	D	FST	0.280111	0.0001	-1.0732	0.847229	0.818708	0.0465839	constant
3D	121.751	RFL_Contig1537_638	D	FST	0.0987413	0.0001	-0.6541	0.951949	0.943126	0.0166311	constant
3D	121.751	BobWhite_rep_c66990_238	D	FST	0.277778	0.0001	-1.0675	0.84555	0.819871	0.0447491	constant
3D	124.572	wsnp_RFL_Contig463_5510887	D	FST	0.178239	0.0001	-0.9494	0.929147	0.894787	0.0369792	constant
3D	129.246	Kukri_c46248_110	D	FST	0.202908	0.0001	-0.975	0.894209	0.875581	0.0296637	constant
3D	129.246	Kukri_c17036_614	D	FST	0.152778	0.0001	-0.9054	0.923168	0.909258	0.0260139	constant
3D	129.246	Excalibur_c4278_348	D	FST	0.282481	0.0001	-1.0772	0.848915	0.817527	0.0482893	constant
3D	131.223	TA004969-0441	D	FST	0.186632	0.0001	-0.9553	0.903881	0.886786	0.0292285	constant
3D	131.223	Kukri_c46794_418	D	FST	0.277778	0.0001	-1.0675	0.84555	0.819871	0.0447491	constant
3D	143.007	wsnp_Ra_c5433_9630495	D	FST	0.0814848	0.1437	0.727	0.885343	0.87527	0.0236867	constant
3D	143.007	Tdurum_contig54957_624	D	FST	0.0407986	0.04875	0.568	0.954889	0.953221	0.0119936	constant
3D	143.007	BobWhite_rep_c52911_146	D	FST	0.0987413	0.277778	0.9352	0.794532	0.771918	0.0421402	constant
3D	143.007	BS00024812_51	D	FST	0.0840478	0.274956	0.9821	0.790415	0.782553	0.0298381	constant
3D	143.007	IAAV7013	D	FST	0.0987413	0.28875	0.9535	0.782709	0.762087	0.0379637	constant
3D	143.007	wsnp_Ku_c25527_35493338	D	FST	0.099723	0.294543	0.9599	0.780396	0.757265	0.0394737	constant
3D	143.007	IAAV7897	D	FST	0.375	0.0001	-1.1745	0.766671	0.731806	0.0495972	constant
3D	145.674	BobWhite_c2661_155	D	FST	0.0798611	0.199687	0.8592	0.849952	0.841019	0.0276051	constant
3D	146.511	wsnp_Ex_c12369_19730765	D	FST	0.099723	0.18	0.7405	0.853264	0.839423	0.0312233	constant
3D	148.409	RAC875_c61950_1755	D	FST	0.0658574	0.323025	1.1116	0.750863	0.755092	0.0205171	constant
3D	148.484	Ra_c72650_1176	D	FST	0.0407986	0.0001	-0.4526	0.980553	0.977186	0.00480794	constant
3D	148.484	Ra_c6639_1170	D	FST	0.0407986	0.159688	0.9858	0.890194	0.892819	0.0151974	constant
3D	149.003	Kukri_c92813_223	D	FST	0.0206163	0.0001	-0.4251	0.990048	0.988582	0.00189584	constant
3D	149.003	CAP7_c4219_186	D	FST	0.206655	0.0001	-0.9856	0.899521	0.874018	0.0348168	constant
3D	152.836	BS00021919_51	D	FST	0.204765	0.0001	-0.9814	0.89233	0.874171	0.0290168	constant
3D	152.836	D_GBF1XID01ETBRB_172	D	FST	0.13651	0.0493511	0.0622	0.908089	0.89271	0.0276645	constant
3D	155.389	D_GDS7LZN02IJRXZ_309	D	FST	0.236233	0.0001	-1.0188	0.877057	0.852306	0.0349586	constant
3D	156.062	D_contig62053_349	D	FST	0.171524	0.04875	-0.0145	0.892482	0.869631	0.032024	constant
3D	156.062	Jagger_c3839_60	D	FST	0.117188	0.04875	0.1036	0.918542	0.905771	0.0254767	constant
3D	156.401	RAC875_c98794_101	D	FST	0.0001	0.0001	0.4553	1	1	1e-07	constant
4A	40.7326	Tdurum_contig48049_479	D	FST	0.0987413	0.13875	0.6444	0.878983	0.866203	0.0431941	constant
4A	42.8395	wsnp_Ex_c6320_11003498	D	FST	0.0001	0.0730652	1.6155	0.96569	0.965389	0.010617	constant
4A	43.3893	GENE-2331_126	D	FST	0.0001	0.483892	2.5041	0.390862	0.433637	0.027508	increased
4A	43.3893	Ra_c7973_1185	D	FST	0.0001	0.499688	3.2056	0.465042	0.508519	0.0175824	increased
4A	43.3893	Excalibur_c39621_358	D	FST	0.099723	0.199687	0.7801	0.841057	0.826385	0.0442978	constant
4A	44.4504	Kukri_c4559_278	D	FST	0.0001	0.323025	1.9495	0.787655	0.812399	0.017034	constant
4A	44.4504	wsnp_Ex_c36701_44603531	D	FST	0.0001	0.323025	1.9495	0.787655	0.812399	0.017034	constant
4A	46.6034	Kukri_c46421_168	D	FST	0.0001	0.334688	1.9631	0.772721	0.801885	0.0158131	increased
4A	47.5316	wsnp_Ex_rep_c67799_66488792	D	FST	0.0001	0.365326	2.0307	0.747324	0.776382	0.0157891	increased
4A	47.5316	wsnp_Ku_c2114_4088174	D	FST	0.0001	0.344072	1.9818	0.777031	0.79741	0.0221947	increased
4A	47.5316	Kukri_c13260_348	D	FST	0.0001	0.340894	1.9792	0.775618	0.798932	0.020018	increased
4A	47.5316	Excalibur_c10673_118	D	FST	0.0001	0.334688	1.9631	0.772721	0.801885	0.0158131	increased
4A	47.5316	Kukri_c27827_296	D	FST	0.0001	0.337766	1.9738	0.77418	0.800424	0.017909	increased
4A	47.5316	wsnp_Ex_rep_c70681_69583486	D	FST	0.0001	0.344072	1.9818	0.777031	0.79741	0.0221947	increased
4A	47.5316	wsnp_RFL_Contig2500_2084385	D	FST	0.0001	0.334688	1.9631	0.772721	0.801885	0.0158131	increased
4A	47.5316	BobWhite_c32217_147	D	FST	0.04543	0.344072	1.2088	0.736521	0.752426	0.0270592	constant
4A	47.5316	Kukri_c10149_512	D	FST	0.0407986	0.337766	1.2209	0.762887	0.768146	0.0338508	constant
4A	48.2399	wsnp_JD_c19109_17348071	D	FST	0.0001	0.393491	2.0843	0.720822	0.750266	0.0190899	increased
4A	48.2399	Kukri_c6954_320	D	FST	0.0001	0.393491	2.0843	0.720822	0.750266	0.0190899	increased
4A	48.5237	Ku_c11865_406	D	FST	0.0001	0.457619	2.304	0.591724	0.646231	0.0071486	increased
4A	48.5237	Kukri_c21014_1472	D	FST	0.0605469	0.0001	-0.5055	0.960315	0.96543	0.00940936	constant
4A	48.5237	IAAV5596	D	FST	0.1352	0.0001	-0.8647	0.927869	0.920106	0.0337161	constant
4A	48.5237	wsnp_Ex_c35839_43909849	D	FST	0.0416478	0.0253123	0.253	0.966595	0.964392	0.0112491	constant
4A	48.5237	wsnp_Ku_c50991_56423564	D	FST	0.0798611	0.0748862	0.3864	0.92232	0.915376	0.034797	constant
4A	48.8382	wsnp_Ex_c7550_12907422	D	FST	0.0001	0.365326	2.0307	0.747324	0.776382	0.0157891	increased
4A	48.8382	wsnp_Ex_c27088_36309449	D	FST	0.0206163	0.04875	0.7916	0.964035	0.965144	0.0104477	constant
4A	48.8382	wsnp_Ex_c14529_22547438	D	FST	0.0987413	0.095	0.3986	0.903282	0.891956	0.0454258	constant
4A	48.8382	Kukri_c93635_290	D	FST	0.0206163	0.365326	1.338	0.742236	0.759619	0.0248008	constant
4A	48.9814	wsnp_Ku_c11945_19406789	D	FST	0.0001	0.368508	2.0373	0.748151	0.774666	0.0176405	increased
4A	48.9814	wsnp_Ex_rep_c66930_65358529	D	FST	0.0001	0.371732	2.042	0.748933	0.772912	0.0195295	increased
4A	48.9814	IAAV6309	D	FST	0.0001	0.441596	2.2395	0.30997	0.348311	0.0478014	increased
4A	48.9814	Ra_c45147_1600	D	FST	0.0001	0.441596	2.2395	0.30997	0.348311	0.0478014	increased
4A	48.9814	RAC875_c42756_168	D	FST	0.0001	0.0721875	1.597	0.959766	0.965597	0.00919318	constant
4A	48.9814	RAC875_c37611_302	D	FST	0.0001	0.0721875	1.597	0.959766	0.965597	0.00919318	constant
4A	48.9814	wsnp_Ex_c13091_20706489	D	FST	0.0001	0.0721875	1.597	0.959766	0.965597	0.00919318	constant
4A	48.9814	RAC875_rep_c102042_172	D	FST	0.0001	0.04875	1.5278	0.973339	0.977091	0.00628439	constant
4A	48.9814	wsnp_Ex_c3463_6348659	D	FST	0.0001	0.0493511	1.5621	0.979604	0.976955	0.00658464	constant
4A	48.9814	wsnp_Ex_c13623_21404172	D	FST	0.0001	0.0493511	1.5621	0.979604	0.976955	0.00658464	constant
4A	48.9814	wsnp_BE398523A_Ta_2_1	D	FST	0.0001	0.0493511	1.5621	0.979604	0.976955	0.00658464	constant
4A	48.9814	wsnp_Ex_rep_c101826_87124211	D	FST	0.0001	0.0493511	1.5621	0.979604	0.976955	0.00658464	constant
4A	48.9814	wsnp_Ex_c12_21212	D	FST	0.0235261	0.0493511	0.7545	0.942259	0.962341	0.00563654	constant
4A	48.9814	wsnp_Ex_c3463_6348808	D	FST	0.0001	0.0499671	1.5761	0.986022	0.976817	0.00675019	constant
4A	48.9814	Kukri_rep_c94421_94	D	FST	0.0001	0.0505988	1.5806	0.924944	0.974972	0.000151072	constant
4A	48.9814	Excalibur_c32366_122	D	FST	0.020831	0.0721875	0.9178	0.947967	0.953119	0.0128279	constant
4A	48.9814	tplb0051b16_1324	D	FST	0.0605469	0.0721875	0.5716	0.933105	0.929035	0.027888	constant
4A	48.9814	wsnp_Ex_c14793_22908140	D	FST	0.0001	0.0961384	1.6461	0.951806	0.953796	0.0136981	constant
4A	48.9814	BobWhite_c20163_456	D	FST	0.0617927	0.35503	1.1585	0.739876	0.73468	0.0443128	constant
4A	49.7996	wsnp_Ku_c10224_16965872	D	FST	0.0001	0.0721875	1.597	0.927979	0.964419	0.00169493	constant
4A	49.7996	wsnp_Ex_c8092_13695482	D	FST	0.0001	0.095	1.634	0.930737	0.953313	0.00652174	constant
4A	49.7996	wsnp_Ex_c2266_4247520	D	FST	0.0001	0.095	1.634	0.94622	0.954077	0.0115636	constant
4A	49.7996	wsnp_Ku_c48043_54334230	D	FST	0.0001	0.095	1.634	0.94622	0.954077	0.0115636	constant
4A	49.976	Excalibur_c31484_124	D	FST	0.0206163	0.04875	0.7916	0.964035	0.965144	0.0104477	constant
4A	50.086	wsnp_Ex_c9464_15689857	D	FST	0.0001	0.095	1.634	0.94622	0.954077	0.0115636	constant
4A	51.367	wsnp_Ex_c1563_2987002	D	FST	0.118338	0.0246875	-0.0844	0.932641	0.918316	0.0380516	constant
4A	51.367	wsnp_Ex_rep_c66600_64897324	D	FST	0.13651	0.0246875	-0.1221	0.923279	0.906696	0.0453596	constant
4A	51.367	wsnp_Ex_c7335_12579818	D	FST	0.117188	0.117188	0.4553	0.882807	0.866497	0.0491592	constant
4A	51.6994	CAP11_c5598_321	D	FST	0.0001	0.04875	1.5278	0.962467	0.976832	0.00513614	constant
4A	51.9705	BS00022596_51	D	FST	0.0407986	0.161513	0.9912	0.892208	0.892119	0.0321166	constant
4A	51.9705	wsnp_Ex_c7899_13416350	D	FST	0.119511	0.04875	0.0944	0.920926	0.904623	0.045877	constant
4A	51.9705	BS00010925_51	D	FST	0.263672	0.0001	-1.0478	0.851249	0.830163	0.0495314	constant
4A	58.3834	BobWhite_rep_c50869_1676	D	FST	0.0001	0.495644	2.7753	0.438618	0.48291	0.0231847	increased
4A	58.3834	wsnp_Ex_c4068_7351806	D	FST	0.0987413	0.0001	-0.6541	0.951949	0.943126	0.0214689	constant
4A	58.3834	GENE-2778_24	D	FST	0.0987413	0.0001	-0.6541	0.951949	0.943126	0.0214689	constant
4A	58.3834	wsnp_Ex_c17338_26018247	D	FST	0.0987413	0.0001	-0.6541	0.951949	0.943126	0.0214689	constant
4A	58.4882	Kukri_rep_c105552_396	D	FST	0.120708	0.0001	-0.8496	0.953413	0.930569	0.0310856	constant
4A	59.2451	IAAV8200	D	FST	0.0206163	0.0493511	0.7981	0.9662	0.964935	0.0109208	constant
4A	61.912	BS00023031_51	D	FST	0.0001	0.476847	2.4341	0.372012	0.41365	0.0318065	increased
4A	67.9209	BS00037357_51	D	FST	0.0605469	0.13875	0.8143	0.895068	0.892004	0.0356733	constant
4A	68.2763	wsnp_Ex_c5470_9657856	D	FST	0.0605469	0.29162	1.0966	0.795149	0.790483	0.0440983	constant
4A	70.6492	Tdurum_contig6030_377	D	FST	0.152778	0.024996	-0.1489	0.908159	0.895168	0.0463939	constant
4A	75.8091	Excalibur_c30378_673	D	FST	0.062435	0.323025	1.1262	0.762697	0.761367	0.0404871	constant
4A	81.0663	Kukri_c63460_739	D	FST	0.0407986	0.145429	0.9566	0.91149	0.902454	0.0401665	constant
4A	85.0245	JD_c4438_839	D	FST	0.0001	0.351867	2.0093	0.760736	0.788418	0.0165872	increased
4A	87.3743	BobWhite_c20282_164	D	FST	0.0798611	0.13875	0.7215	0.887029	0.879087	0.0407046	constant
4A	87.3743	Kukri_c25832_687	D	FST	0.0001	0.13875	1.7041	0.919215	0.930958	0.0167055	constant
4A	90.5424	Kukri_c20012_1362	D	FST	0.0001	0.387812	2.0732	0.735353	0.758693	0.0210566	increased
4A	99.1901	Excalibur_c9370_966	D	FST	0.0001	0.393491	2.0843	0.720822	0.750266	0.0190899	increased
4A	99.1901	wsnp_Ku_c11227_18378980	D	FST	0.0001	0.393491	2.0843	0.720822	0.750266	0.0190899	increased
4A	101.233	BS00090866_51	D	FST	0.0235261	0.0973044	0.9791	0.905266	0.936567	0.00530865	constant
4A	102.044	BS00039148_51	D	FST	0.0001	0.257651	1.8622	0.829366	0.857891	0.00858694	constant
4A	102.044	BS00039147_51	D	FST	0.0001	0.257651	1.8622	0.84187	0.860002	0.0137001	constant
4A	105.871	Excalibur_c3988_1660	D	FST	0.0611634	0.221118	0.9896	0.843267	0.84028	0.0311695	constant
4A	107.912	Excalibur_c36070_300	D	FST	0.04299	0.159688	0.9726	0.876649	0.889784	0.0155343	constant
4A	108.722	Kukri_c56014_275	D	FST	0.0001	0.432623	2.2133	0.29707	0.33383	0.0438934	increased
4A	108.722	Kukri_c64330_58	D	FST	0.0798611	0.0246875	0.037	0.949132	0.941967	0.0216474	constant
4A	110.131	Excalibur_c1895_826	D	FST	0.0001	0.04875	1.5278	0.875491	0.97453	1e-07	constant
4A	114.463	Excalibur_c14217_1260	D	FST	0.0651433	0.255	1.0346	0.802556	0.810142	0.0285002	constant
4A	114.463	Kukri_c17417_291	D	FST	0.062435	0.274956	1.0666	0.800311	0.800058	0.0374345	constant
4A	122.993	IAAV3960	D	FST	0.0001	0.340894	1.9792	0.775618	0.798932	0.020018	increased
4A	136.801	IAAV2823	D	FST	0.0665874	0.274956	1.0521	0.785748	0.793437	0.0322477	constant
4A	137.044	BS00021030_51	D	FST	0.0206163	0.297521	1.2958	0.811337	0.818294	0.0265074	constant
4A	137.91	Kukri_c81845_114	D	FST	0.0001	0.499654	3.1386	0.498371	0.541267	0.0191463	increased
4A	140.455	Excalibur_c95579_465	D	FST	0.0001	0.499279	3.0833	0.498448	0.541797	0.0188471	increased
4A	144.377	RFL_Contig2531_2094	D	FST	0.0001	0.497188	2.8736	0.440141	0.483312	0.0243777	increased
4A	150.713	Excalibur_c53055_524	D	FST	0.0001	0.18	1.7531	0.892324	0.907732	0.0165	constant
4A	151.327	Jagger_c6192_53	D	FST	0.0001	0.481974	2.4821	0.384514	0.426615	0.0295443	increased
4B	15.9127	Tdurum_contig5427_314	D	FST	0.0001	0.499241	3.0398	0.502867	0.545783	0.0196795	increased
4B	27.3871	wsnp_Ex_c29500_38529808	D	FST	0.0001	0.481974	2.4821	0.381645	0.422305	0.0314386	increased
4B	27.3871	wsnp_BF483640B_Ta_2_2	D	FST	0.117188	0.117188	0.4553	0.882807	0.866497	0.0491592	constant
4B	27.3871	Kukri_c8386_767	D	FST	0.099723	0.121437	0.598	0.889398	0.876049	0.0476847	constant
4B	29.8787	wsnp_Ex_c13357_21054802	D	FST	0.0001	0.485748	2.5495	0.565917	0.607296	0.021605	increased
4B	34.149	tplb0045c06_1675	D	FST	0.0001	0.46875	2.3611	0.353885	0.394131	0.0357085	increased
4B	36.7777	Excalibur_c7377_445	D	FST	0.0001	0.457619	2.304	0.628023	0.666679	0.0201846	increased
4B	36.7777	Excalibur_c7581_1266	D	FST	0.0420858	0.432623	1.2934	0.654487	0.662362	0.043745	constant
4B	36.7777	Tdurum_contig76559_124	D	FST	0.0420858	0.432623	1.2934	0.654487	0.662362	0.043745	constant
4B	38.625	Kukri_c4078_180	D	FST	0.0001	0.471078	2.3944	0.599624	0.640624	0.0151317	increased
4B	42.885	RFL_Contig2226_629	D	FST	0.0206163	0.43875	1.3556	0.652675	0.675198	0.0307213	constant
4B	47.6318	Excalibur_c24115_858	D	FST	0.0001	0.499688	3.2056	0.465042	0.508519	0.0175824	increased
4B	53.554	RAC875_c44584_162	D	FST	0.13651	0.0001	-0.8811	0.936198	0.920045	0.0375803	constant
4B	54.8016	Tdurum_contig81905_502	D	FST	0.102788	0.0001	-0.7798	0.967627	0.941741	0.0239029	constant
4B	58.0951	Excalibur_c56787_95	D	FST	0.0001	0.471078	2.3944	0.357017	0.396415	0.0363073	increased
4B	59.4078	BS00065688_51	D	FST	0.0001	0.495868	2.7858	0.518956	0.562838	0.0175276	increased
4B	59.5072	Kukri_rep_c109150_333	D	FST	0.0001	0.467127	2.3409	0.352717	0.394131	0.0342572	increased
4B	59.9424	CAP11_c3631_75	D	FST	0.0001	0.5	3.6164	0.477535	0.521078	0.0149359	increased
4B	59.9424	BobWhite_c38340_243	D	FST	0.152778	0.0246875	-0.1529	0.911747	0.895737	0.048637	constant
4B	60.3914	Tdurum_contig47706_190	D	FST	0.13651	0.0246875	-0.1221	0.923279	0.906696	0.0453596	constant
4B	60.3914	BS00084904_51	D	FST	0.0222194	0.118571	1.0563	0.90356	0.926483	0.0102604	constant
4B	60.3914	Tdurum_contig50123_97	D	FST	0.0222194	0.118571	1.0563	0.90356	0.926483	0.0102604	constant
4B	60.3914	BS00031139_51	D	FST	0.0001	0.13875	1.7041	0.914322	0.930588	0.0134971	constant
4B	60.6553	Tdurum_contig94240_501	D	FST	0.0798611	0.117188	0.6566	0.899431	0.89172	0.041161	constant
4B	60.6553	Tdurum_contig14579_65	D	FST	0.0798611	0.117188	0.6566	0.899431	0.89172	0.041161	constant
4B	61.1454	Tdurum_contig13979_143	D	FST	0.0001	0.117188	1.668	0.932704	0.94253	0.0150345	constant
4B	61.3099	IACX7819	D	FST	0.0001	0.04875	1.5278	0.973339	0.977091	0.00628439	constant
4B	61.3099	Tdurum_contig98399_114	D	FST	0.117188	0.04875	0.1036	0.918542	0.905771	0.0426154	constant
4B	61.3099	Tdurum_contig28490_463	D	FST	0.0001	0.0973044	1.6539	0.952239	0.953253	0.0141886	constant
4B	61.8377	BS00066282_51	D	FST	0.0001	0.0246875	1.4302	0.986941	0.988558	0.00279237	constant
4B	61.8377	Tdurum_contig57516_269	D	FST	0.0206163	0.095	1.0135	0.937574	0.941597	0.0180255	constant
4B	61.8377	GENE-2913_148	D	FST	0.0001	0.0961384	1.6461	0.951806	0.953796	0.0136981	constant
4B	61.8377	RAC875_c1052_94	D	FST	0.152778	0.0246875	-0.1529	0.911747	0.895737	0.048637	constant
4B	62.0022	IACX6006	D	FST	0.0798611	0.095	0.5754	0.911849	0.904324	0.0382314	constant
4B	62.2181	wsnp_BE499456B_Ta_1_1	D	FST	0.0001	0.118571	1.6812	0.937954	0.942173	0.0176732	constant
4B	62.5642	RFL_Contig5365_79	D	FST	0.0215028	0.0246875	0.5423	0.975379	0.976332	0.00667484	constant
4B	62.5642	BobWhite_c10574_193	D	FST	0.0206163	0.04875	0.7916	0.964035	0.965144	0.0104477	constant
4B	62.5642	RAC875_c39524_181	D	FST	0.1352	0.04875	0.0608	0.909441	0.893968	0.0490196	constant
4B	62.5642	RAC875_c18732_193	D	FST	0.101746	0.0001	-0.7736	0.963596	0.942094	0.0237749	constant
4B	62.5642	Tdurum_contig62016_241	D	FST	0.0798611	0.095	0.5754	0.911849	0.904324	0.0382314	constant
4B	62.5642	BS00007684_51	D	FST	0.0798611	0.0961384	0.5867	0.911706	0.903734	0.0388113	constant
4B	62.5642	BS00025819_51	D	FST	0.0001	0.117188	1.668	0.932704	0.94253	0.0150345	constant
4B	62.5642	Tdurum_contig62310_490	D	FST	0.0001	0.118571	1.6812	0.937954	0.942173	0.0176732	constant
4B	62.5642	Tdurum_contig42211_2314	D	FST	0.0001	0.118571	1.6812	0.937954	0.942173	0.0176732	constant
4B	62.5642	Tdurum_contig42211_1634	D	FST	0.0001	0.117188	1.668	0.932704	0.94253	0.0150345	constant
4B	62.5642	Tdurum_contig42211_2280	D	FST	0.0001	0.117188	1.668	0.932704	0.94253	0.0150345	constant
4B	62.5642	Tdurum_contig93168_52	D	FST	0.0001	0.118571	1.6812	0.937954	0.942173	0.0176732	constant
4B	62.5642	Tdurum_contig42211_1897	D	FST	0.0206163	0.118571	1.0762	0.927588	0.92934	0.0243682	constant
4B	62.5642	wsnp_Ex_c21217_30347572	D	FST	0.0001	0.117188	1.668	0.932704	0.94253	0.0150345	constant
4B	62.5642	GENE-2957_288	D	FST	0.0605469	0.095	0.6768	0.920414	0.91672	0.0317152	constant
4B	62.5642	Tdurum_contig65570_163	D	FST	0.0001	0.1437	1.7272	0.919119	0.928469	0.018867	constant
4B	62.6705	Tdurum_contig10300_879	D	FST	0.0806648	0.242275	0.9414	0.824225	0.811863	0.0442276	constant
4B	62.9241	RAC875_c45747_87	D	FST	0.0001	0.095	1.634	0.930737	0.953313	0.00652174	constant
4B	62.9241	BS00030843_51	D	FST	0.0798611	0.118571	0.6614	0.899648	0.891038	0.0422786	constant
4B	62.9241	RAC875_c35152_372	D	FST	0.0001	0.0961384	1.6461	0.951806	0.953796	0.0136981	constant
4B	62.9241	BS00067786_51	D	FST	0.0987413	0.118571	0.5886	0.890809	0.878335	0.0468666	constant
4B	62.9241	GENE-2129_76	D	FST	0.0001	0.0961384	1.6461	0.951806	0.953796	0.0136981	constant
4B	62.9995	Excalibur_c17607_542	D	FST	0.0001	0.462187	2.3226	0.341677	0.381267	0.0389162	increased
4B	63.1983	BS00065555_51	D	FST	0.152778	0.0246875	-0.1529	0.911747	0.895737	0.048637	constant
4B	63.1983	BS00064935_51	D	FST	0.152778	0.0246875	-0.1529	0.911747	0.895737	0.048637	constant
4B	64.038	wsnp_JD_c1549_2185341	D	FST	0.0001	0.493511	2.6872	0.536991	0.579599	0.0212509	increased
4B	64.038	RAC875_c75075_313	D	FST	0.0001	0.497041	2.8412	0.520257	0.562936	0.0183829	increased
4B	64.038	RAC875_rep_c70391_128	D	FST	0.0001	0.497188	2.8736	0.515184	0.558574	0.0188154	increased
4B	64.038	BobWhite_c9876_331	D	FST	0.0001	0.496074	2.8096	0.524112	0.567031	0.0180503	increased
4B	64.038	wsnp_RFL_Contig4151_4728831	D	FST	0.0001	0.498685	2.9639	0.507162	0.550168	0.0197041	increased
4B	65.5905	Tdurum_contig42307_2647	D	FST	0.099723	0.04875	0.1659	0.928633	0.917103	0.0372701	constant
4B	66.3239	Tdurum_contig57212_71	D	FST	0.157244	0.0001	-0.9252	0.932993	0.907574	0.0488653	constant
4B	66.3239	IAAV1630	D	FST	0.0001	0.142012	1.7214	0.929155	0.930079	0.0246515	constant
4B	66.3239	BobWhite_c20051_53	D	FST	0.0001	0.142012	1.7214	0.929155	0.930079	0.0246515	constant
4B	66.3239	BobWhite_c44678_60	D	FST	0.0212741	0.497188	1.3815	0.51096	0.532092	0.0356434	constant
4B	66.8894	wsnp_Ex_c25373_34639805	D	FST	0.0001	0.497997	2.9329	0.511265	0.55443	0.0193641	increased
4B	66.8894	Tdurum_contig11735_222	D	FST	0.154238	0.0001	-0.9169	0.926389	0.908705	0.0450481	constant
4B	66.8894	Excalibur_c42450_727	D	FST	0.0001	0.199687	1.7863	0.878921	0.89608	0.0128018	constant
4B	68.4522	Excalibur_c23433_474	D	FST	0.0001	0.21875	1.8128	0.865547	0.8844	0.0105147	constant
4B	68.4522	TA003248-0911	D	FST	0.118338	0.118571	0.4943	0.881531	0.864862	0.0490499	constant
4B	69.7786	BS00022653_51	D	FST	0.0001	0.18	1.7531	0.892324	0.907732	0.0165	constant
4B	70.9061	GENE-2361_194	D	FST	0.0001	0.237187	1.8348	0.852201	0.872694	0.0103497	constant
4B	70.9061	Kukri_c26900_996	D	FST	0.0798611	0.255	0.9662	0.813097	0.802697	0.0462414	constant
4B	71.1323	Kukri_rep_c79943_189	D	FST	0.100724	0.159688	0.6952	0.864241	0.851574	0.041518	constant
4B	71.1323	Kukri_c89906_197	D	FST	0.104938	0.161513	0.6855	0.859099	0.847001	0.0398859	constant
4B	71.29	RAC875_c39226_372	D	FST	0.0001	0.464669	2.3352	0.614925	0.654334	0.0198444	increased
4B	71.3654	Tdurum_contig55374_309	D	FST	0.0798611	0.140362	0.7257	0.88747	0.87831	0.0422403	constant
4B	71.3654	Tdurum_contig45550_918	D	FST	0.0206163	0.13875	1.1141	0.911149	0.91794	0.0224366	constant
4B	71.3654	RAC875_rep_c106177_206	D	FST	0.0001	0.159688	1.7331	0.905756	0.919358	0.0171632	constant
4B	71.3654	BS00010659_51	D	FST	0.0001	0.13875	1.7041	0.919215	0.930958	0.0167055	constant
4B	71.3654	IACX9352	D	FST	0.0001	0.13875	1.7041	0.919215	0.930958	0.0167055	constant
4B	71.3654	Tdurum_contig45550_570	D	FST	0.0001	0.140362	1.714	0.924134	0.930522	0.0208476	constant
4B	71.3654	IAAV4665	D	FST	0.0798611	0.159688	0.7674	0.874647	0.866426	0.0372399	constant
4B	71.3654	BS00032203_51	D	FST	0.0001	0.13875	1.7041	0.919215	0.930958	0.0167055	constant
4B	71.3654	IAAV3421	D	FST	0.0001	0.140362	1.714	0.919188	0.930148	0.0174036	constant
4B	71.3654	IAAV3896	D	FST	0.020831	0.140362	1.1157	0.910766	0.91696	0.0231442	constant
4B	71.3654	IACX1099	D	FST	0.0206163	0.140362	1.1191	0.914352	0.917415	0.0256593	constant
4B	71.3654	Excalibur_c27948_1073	D	FST	0.0212741	0.464669	1.365	0.606544	0.630323	0.0279	constant
4B	71.4614	RAC875_c24550_1150	D	FST	0.0001	0.484687	2.5275	0.565782	0.608156	0.0205797	increased
4B	71.4614	RAC875_c103110_275	D	FST	0.0001	0.48875	2.5891	0.55309	0.595804	0.0232979	increased
4B	71.4614	BS00037442_51	D	FST	0.0001	0.48875	2.5891	0.55309	0.595804	0.0232979	increased
4B	71.4614	BS00072206_51	D	FST	0.0001	0.255	1.8548	0.805808	0.855253	0.00200131	constant
4B	71.4614	wsnp_Ex_c22740_31947788	D	FST	0.0001	0.255	1.8548	0.838883	0.86096	0.0115098	constant
4B	71.4614	Kukri_c13639_1326	D	FST	0.0407986	0.255	1.1395	0.826006	0.83171	0.0235216	constant
4B	71.4614	wsnp_Ku_c5502_9764246	D	FST	0.0001	0.28875	1.9028	0.812333	0.837412	0.0110803	constant
4B	71.4614	GENE-2636_193	D	FST	0.0001	0.272188	1.8801	0.825594	0.8492	0.0107101	constant
4B	71.4614	Kukri_c5502_2513	D	FST	0.0001	0.28875	1.9028	0.812333	0.837412	0.0110803	constant
4B	71.4614	Tdurum_contig7995_597	D	FST	0.0987413	0.0001	-0.6541	0.951949	0.943126	0.0214689	constant
4B	71.4614	CAP7_c10839_300	D	FST	0.0416478	0.255	1.1346	0.820214	0.829951	0.0210797	constant
4B	71.9138	Ex_c57212_719	D	FST	0.0001	0.237187	1.8348	0.852201	0.872694	0.0103497	constant
4B	71.9138	BS00069989_51	D	FST	0.0001	0.237187	1.8348	0.852201	0.872694	0.0103497	constant
4B	71.9138	BS00022181_51	D	FST	0.0001	0.237187	1.8348	0.852201	0.872694	0.0103497	constant
4B	71.9138	Kukri_rep_c104941_336	D	FST	0.1352	0.04875	0.0608	0.909441	0.893968	0.0490196	constant
4B	72.3182	BS00020575_51	D	FST	0.0001	0.199687	1.7863	0.865403	0.894456	0.00531687	constant
4B	72.3182	wsnp_Ku_c13052_20918857	D	FST	0.0001	0.199687	1.7863	0.865403	0.894456	0.00531687	constant
4B	72.3182	wsnp_Ex_c4358_7854194	D	FST	0.0001	0.199687	1.7863	0.878921	0.89608	0.0128018	constant
4B	72.5238	wsnp_Ex_c23638_32875196	D	FST	0.0987413	0.0246875	-0.0291	0.939804	0.930376	0.0292241	constant
4B	72.5238	Ra_c15473_681	D	FST	0.0407986	0.161513	0.9912	0.892208	0.892119	0.0321166	constant
4B	72.5238	BobWhite_c12067_311	D	FST	0.0001	0.161513	1.7392	0.910345	0.918841	0.0209757	constant
4B	72.5238	GENE-2719_49	D	FST	0.204765	0.0256367	-0.2224	0.874484	0.858191	0.0469215	constant
4B	72.5272	wsnp_Ra_c22026_31453420	D	FST	0.0206163	0.455389	1.3631	0.634715	0.653936	0.038185	constant
4B	72.7089	Excalibur_c48668_341	D	FST	0.0420858	0.415845	1.2792	0.678304	0.68551	0.0463138	constant
4B	73.4629	Ku_c462_1417	D	FST	0.0798611	0.0253123	0.046	0.943267	0.941301	0.0204541	constant
4B	73.8399	wsnp_Ex_c16825_25387841	D	FST	0.0617927	0.0721875	0.5531	0.931827	0.928201	0.0280333	constant
4B	73.8399	Ex_c9296_605	D	FST	0.0611634	0.0246875	0.1146	0.960117	0.953307	0.0161625	constant
4B	73.8399	RAC875_c1828_1130	D	FST	0.0798611	0.0246875	0.037	0.949132	0.941967	0.0216474	constant
4B	73.857	wsnp_Ex_c22785_31991697	D	FST	0.0611634	0.0246875	0.1146	0.960117	0.953307	0.0161625	constant
4B	74.1655	BS00003765_51	D	FST	0.0001	0.04875	1.5278	0.973339	0.977091	0.00628439	constant
4B	74.1655	IACX5896	D	FST	0.0001	0.04875	1.5278	0.973339	0.977091	0.00628439	constant
4B	74.1655	RAC875_c18736_133	D	FST	0.0001	0.04875	1.5278	0.973339	0.977091	0.00628439	constant
4B	74.1655	BS00022364_51	D	FST	0.0001	0.04875	1.5278	0.957032	0.9767	0.00409953	constant
4B	74.2957	BS00022430_51	D	FST	0.0001	0.04875	1.5278	0.973339	0.977091	0.00628439	constant
4B	74.6213	BS00039402_51	D	FST	0.0001	0.0246875	1.4302	0.986941	0.988558	0.00279237	constant
4B	74.9537	Excalibur_c47209_87	D	FST	0.0001	0.277778	1.8931	0.830966	0.847073	0.015584	constant
4B	75.646	BS00057153_51	D	FST	0.0001	0.49446	2.7109	0.427318	0.470552	0.0272045	increased
4B	75.646	Excalibur_rep_c68725_178	D	FST	0.0001	0.0246875	1.4302	0.981365	0.988493	0.00273153	constant
4B	75.646	CAP12_c1416_177	D	FST	0.0831758	0.0246875	0.0205	0.9574	0.940559	0.0242047	constant
4B	75.646	BS00077411_51	D	FST	0.102788	0.140362	0.6342	0.874541	0.862122	0.0422535	constant
4B	75.646	BobWhite_c11005_236	D	FST	0.0630907	0.118571	0.738	0.902019	0.90151	0.0322601	constant
4B	75.646	Tdurum_contig42107_1978	D	FST	0.118338	0.118571	0.4943	0.881531	0.864862	0.0490499	constant
4B	75.646	BS00012457_51	D	FST	0.0798611	0.0246875	0.037	0.949132	0.941967	0.0216474	constant
4B	75.646	RAC875_c62816_54	D	FST	0.0849383	0.140362	0.7044	0.878917	0.87394	0.0339332	constant
4B	75.646	Tdurum_contig48088_463	D	FST	0.0849383	0.140362	0.7044	0.878917	0.87394	0.0339332	constant
4B	75.646	RAC875_c9994_887	D	FST	0.0823217	0.140362	0.715	0.883072	0.876168	0.0380446	constant
4B	75.646	Tdurum_contig29060_176	D	FST	0.0617927	0.118571	0.7442	0.905281	0.902655	0.0344095	constant
4B	76.3383	wsnp_CAP11_rep_c8663_3738968	D	FST	0.0831758	0.0246875	0.0205	0.9574	0.940559	0.0242047	constant
4B	77.7195	GENE-2372_204	D	FST	0.0001	0.5	3.6164	0.477535	0.521078	0.0149359	increased
4B	77.9594	Excalibur_rep_c109675_738	D	FST	0.0001	0.457619	2.304	0.628023	0.666679	0.0201846	increased
4B	78.4769	Excalibur_c25270_218	D	FST	0.0212741	0.49875	1.383	0.498854	0.519304	0.0372221	constant
4B	79.7381	Excalibur_c19547_1012	D	FST	0.0001	0.49992	3.3549	0.485663	0.529131	0.015583	increased
4B	79.7381	Tdurum_contig16833_114	D	FST	0.0206163	0.0246875	0.5625	0.977204	0.976877	0.00653973	constant
4B	80.9411	Tdurum_contig97499_167	D	FST	0.0210502	0.0001	-0.4343	0.993644	0.988383	0.0029058	constant
4B	90.7053	Tdurum_contig51356_290	D	FST	0.0001	0.201891	1.7963	0.882861	0.895393	0.0177232	constant
4B	90.7053	wsnp_Ex_c14138_22066009	D	FST	0.0001	0.201891	1.7963	0.882861	0.895393	0.0177232	constant
4B	97.7346	Kukri_c93922_206	D	FST	0.0001	0.223537	1.8239	0.87284	0.882838	0.0176795	constant
4B	104.788	BobWhite_c8266_510	D	FST	0.0001	0.375	2.0473	0.733365	0.76611	0.0140927	increased
4B	109.511	BobWhite_c47144_153	D	FST	0.0001	0.46875	2.3611	0.353885	0.394131	0.0357085	increased
4B	115.453	Kukri_c5860_3677	D	FST	0.144931	0.0001	-0.8968	0.957995	0.917014	0.0385198	constant
4B	117.859	Excalibur_c11449_83	D	FST	0.0001	0.390322	2.0761	0.720593	0.752219	0.017299	increased
4B	118.915	BS00016834_51	D	FST	0.0673337	0.350578	1.1365	0.732848	0.730687	0.0431166	constant
4D	70.5898	wsnp_RFL_Contig2216_1587922	D	FST	0.154238	0.0001	-0.9169	0.926389	0.908705	0.0450481	constant
4D	79.8268	wsnp_Ku_c9140_15390166	D	FST	0.0001	0.497997	2.9329	0.447497	0.490937	0.0241616	increased
4D	80.6765	wsnp_Ex_rep_c67296_65839761	D	FST	0.0001	0.499916	3.2674	0.473377	0.516835	0.0155215	increased
4D	80.6765	Ex_c6665_1067	D	FST	0.0001	0.5	3.6164	0.477535	0.521078	0.0149359	increased
4D	83.8442	RAC875_rep_c70344_197	D	FST	0.0001	0.0001	0.4553	1	1	1e-07	constant
4D	83.8442	TA002774-0685	D	FST	0.0001	0.0001	0.4553	1	1	1e-07	constant
4D	86.2199	Kukri_c10365_1062	D	FST	0.0001	0.0001	0.4553	1	1	1e-07	constant
4D	87.1794	Excalibur_c7672_364	D	FST	0.0001	0.0001	0.4553	1	1	1e-07	constant
4D	87.1794	BobWhite_rep_c63693_229	D	FST	0.0987413	0.0001	-0.6541	0.951949	0.943126	0.0214689	constant
4D	91.2083	wsnp_BE591739D_Ta_2_3	D	FST	0.0605469	0.0001	-0.5055	0.971038	0.965811	0.0109669	constant
4D	105.07	wsnp_Ex_c34252_42593715	D	FST	0.0001	0.412754	2.1488	0.693987	0.727934	0.0233096	increased
4D	105.07	wsnp_JD_rep_c51623_35119179	D	FST	0.0001	0.206443	1.8048	0.890939	0.893987	0.0284974	constant
4D	170.428	CAP11_c896_88	D	FST	0.117188	0.0493511	0.1087	0.916197	0.905227	0.0411723	constant
5A	4.15633	RAC875_rep_c112531_360	D	FST	0.0001	0.29162	1.9107	0.8147	0.83626	0.013032	constant
5A	6.0797	RAC875_rep_c114788_238	D	FST	0.154238	0.0001	-0.9169	0.926389	0.908705	0.0450481	constant
5A	6.6689	BobWhite_rep_c67379_241	D	FST	0.0001	0.473373	2.4055	0.634417	0.65821	0.0340638	increased
5A	13.921	Kukri_rep_c95804_93	D	FST	0.0798611	0.0246875	0.037	0.949132	0.941967	0.0216474	constant
5A	15.5328	Excalibur_c11167_1207	D	FST	0.0001	0.21875	1.8128	0.865547	0.8844	0.0105147	constant
5A	15.6087	Kukri_rep_c69378_1842	D	FST	0.0001	0.024996	1.4839	0.99355	0.988492	0.0028719	constant
5A	15.6087	Kukri_rep_c68430_243	D	FST	0.169922	0.0001	-0.9347	0.913534	0.898012	0.0474259	constant
5A	15.6686	IAAV1838	D	FST	0.0407986	0.28875	1.174	0.800516	0.807067	0.0299979	constant
5A	15.7046	RAC875_rep_c118547_122	D	FST	0.0798611	0.0001	-0.5777	0.961503	0.954458	0.0157767	constant
5A	15.7046	Kukri_rep_c101206_312	D	FST	0.169922	0.0001	-0.9347	0.913534	0.898012	0.0474259	constant
5A	15.7425	Kukri_c52733_358	D	FST	0.0001	0.024996	1.4839	0.99355	0.988492	0.0028719	constant
5A	15.8564	wsnp_Ex_c9301_15450818	D	FST	0.0407986	0.0739645	0.7199	0.944278	0.940476	0.0215107	constant
5A	16.3497	wsnp_Ex_c6209_10838852	D	FST	0.020831	0.188366	1.1883	0.893207	0.890719	0.0349578	constant
5A	23.9913	IAAV2776	D	FST	0.117188	0.159688	0.6368	0.859069	0.840179	0.047263	constant
5A	23.9913	RFL_Contig4979_4240	D	FST	0.117188	0.159688	0.6368	0.859069	0.840179	0.047263	constant
5A	25.647	BS00031073_51	D	FST	0.0215028	0.473373	1.3682	0.589524	0.612652	0.0318849	constant
5A	35.9489	wsnp_Ex_rep_c69526_68472665	D	FST	0.0001	0.159688	1.7331	0.905756	0.919358	0.0171632	constant
5A	35.9489	TA002772-0920	D	FST	0.0001	0.13875	1.7041	0.919215	0.930958	0.0167055	constant
5A	35.9489	wsnp_Ex_c807_1585614	D	FST	0.0212741	0.263114	1.2593	0.828242	0.840571	0.0180391	constant
5A	39.2564	RAC875_rep_c72709_270	D	FST	0.0605469	0.182022	0.9146	0.871013	0.86629	0.03291	constant
5A	39.2564	BS00081120_51	D	FST	0.0206163	0.182022	1.1819	0.887762	0.893475	0.0253158	constant
5A	43.2669	wsnp_Ex_c14812_22928900	D	FST	0.0001	0.462187	2.3226	0.341677	0.381267	0.0389162	increased
5A	43.2669	GENE-3500_336	D	FST	0.0001	0.0721875	1.597	0.959766	0.965597	0.00919318	constant
5A	43.2669	BS00077990_51	D	FST	0.0412188	0.182022	1.0374	0.876391	0.879202	0.0250255	constant
5A	46.0551	BS00063425_51	D	FST	0.0001	0.491782	2.6561	0.404131	0.443301	0.0304099	increased
5A	46.0551	wsnp_Ex_rep_c72507_70869798	D	FST	0.0001	0.493511	2.6872	0.421067	0.463858	0.0288157	increased
5A	49.7321	RAC875_c15713_943	D	FST	0.0001	0.495	2.752	0.527791	0.571014	0.0182404	increased
5A	50.3812	GENE-3167_70	D	FST	0.0001	0.497041	2.8412	0.418322	0.456434	0.0338999	increased
5A	50.5949	wsnp_Ex_rep_c68829_67704044	D	FST	0.0001	0.408163	2.1262	0.707069	0.735894	0.023764	increased
5A	50.5949	RFL_Contig5137_602	D	FST	0.0001	0.43875	2.2284	0.655422	0.693806	0.0160651	increased
5A	50.5949	RAC875_c86270_269	D	FST	0.0407986	0.408163	1.2785	0.697226	0.700081	0.0498315	constant
5A	51.1242	RAC875_c81616_116	D	FST	0.0001	0.13875	1.7041	0.919215	0.930958	0.0167055	constant
5A	53.1055	Kukri_c17430_972	D	FST	0.0001	0.469556	2.3824	0.610714	0.648232	0.0200902	increased
5A	53.465	BS00096688_51	D	FST	0.022469	0.163379	1.1387	0.875087	0.900503	0.00772434	constant
5A	53.465	CAP8_c5592_77	D	FST	0.0001	0.024996	1.4839	0.99355	0.988492	0.0028719	constant
5A	53.465	Excalibur_rep_c97323_217	D	FST	0.0001	0.04875	1.5278	0.967903	0.976962	0.00590315	constant
5A	53.465	CAP7_c1144_239	D	FST	0.0001	0.165289	1.7457	0.919795	0.917783	0.0300324	constant
5A	53.465	wsnp_Ex_c19647_28632894	D	FST	0.0001	0.272188	1.8801	0.825594	0.8492	0.0107101	constant
5A	53.465	Kukri_c2326_879	D	FST	0.0630907	0.024996	0.107	0.962785	0.952185	0.0174172	constant
5A	53.465	wsnp_Ex_c4921_8764088	D	FST	0.0987413	0.0493511	0.1754	0.9256	0.917117	0.035404	constant
5A	53.465	BS00015653_51	D	FST	0.0206163	0.21875	1.2249	0.858575	0.870295	0.0158753	constant
5A	53.465	BS00060939_51	D	FST	0.099723	0.04875	0.1659	0.928633	0.917103	0.0372701	constant
5A	53.465	Kukri_c2326_1037	D	FST	0.099723	0.024996	-0.0255	0.938635	0.929561	0.0296472	constant
5A	53.465	BobWhite_c10901_578	D	FST	0.0407986	0.204142	1.0724	0.868235	0.866671	0.0291976	constant
5A	53.465	Kukri_c14890_497	D	FST	0.0001	0.184089	1.7717	0.900928	0.906522	0.0256022	constant
5A	53.465	Excalibur_c33970_112	D	FST	0.0605469	0.184089	0.9204	0.87227	0.865391	0.0354228	constant
5A	53.465	Tdurum_contig49751_2646	D	FST	0.099723	0.18	0.7405	0.853264	0.839423	0.041307	constant
5A	55.0149	Ex_c19057_965	D	FST	0.0001	0.260355	1.8704	0.844889	0.859027	0.0161631	constant
5A	55.1268	wsnp_Ex_c39592_46849607	D	FST	0.0235261	0.304688	1.2849	0.755073	0.798331	0.00813572	constant
5A	55.1268	BS00082002_51	D	FST	0.0673337	0.277778	1.0531	0.783771	0.79073	0.0333449	constant
5A	55.1268	tplb0057m23_716	D	FST	0.0605469	0.375	1.1833	0.720361	0.715802	0.0494625	constant
5A	55.6001	RFL_Contig1917_221	D	FST	0.0407986	0.204142	1.0724	0.868235	0.866671	0.0291976	constant
5A	56.4749	IACX8002	D	FST	0.0001	0.226008	1.827	0.876568	0.882037	0.0223523	constant
5A	57.0841	Ku_c47168_563	D	FST	0.04543	0.201891	1.044	0.837676	0.859996	0.0115718	constant
5A	62.7184	IAAV5294	D	FST	0.0605469	0.206443	0.9657	0.86084	0.851715	0.0370098	constant
5A	62.7184	BS00060445_51	D	FST	0.0611634	0.223537	0.9942	0.844357	0.839166	0.0331879	constant
5A	63.2457	IACX424	D	FST	0.0806648	0.0001	-0.5855	0.965512	0.954188	0.0166205	constant
5A	73.971	wsnp_Ex_c18941_27841286	D	FST	0.0001	0.485748	2.5495	0.396412	0.439378	0.0268655	increased
5A	73.971	wsnp_Ex_c18941_27840933	D	FST	0.0001	0.483892	2.5041	0.390862	0.433637	0.027508	increased
5A	76.8092	BS00110075_51	D	FST	0.0651433	0.280654	1.0634	0.791536	0.792634	0.0380017	constant
5A	81.7684	Tdurum_contig54785_216	D	FST	0.0206163	0.46875	1.3698	0.602328	0.625267	0.0281881	constant
5A	81.7684	Tdurum_contig54785_62	D	FST	0.0206163	0.481025	1.3761	0.581463	0.60207	0.0396935	constant
5A	81.9581	BobWhite_c6782_180	D	FST	0.0823217	0.04875	0.2248	0.938996	0.928174	0.0310001	constant
5A	81.9581	BS00077858_51	D	FST	0.13651	0.0499671	0.0665	0.905506	0.892091	0.0476732	constant
5A	82.7211	Ra_c22700_943	D	FST	0.0001	0.449928	2.2639	0.322315	0.361448	0.0485155	increased
5A	82.7211	BS00035256_51	D	FST	0.0001	0.457619	2.304	0.334692	0.37455	0.0410437	increased
5A	82.7211	wsnp_Ku_c21275_31007309	D	FST	0.0001	0.457619	2.304	0.333959	0.373177	0.0424547	increased
5A	82.7211	RAC875_c64253_666	D	FST	0.0001	0.29162	1.9107	0.8147	0.83626	0.013032	constant
5A	82.7211	Tdurum_contig4576_1153	D	FST	0.0877263	0.239705	0.9066	0.807316	0.804564	0.0385526	constant
5A	86.3581	Tdurum_contig71499_211	D	FST	0.0412188	0.0984989	0.8155	0.931889	0.927387	0.028848	constant
5A	88.1677	Tdurum_contig44343_1039	D	FST	0.0001	0.186203	1.7786	0.900575	0.905404	0.0264258	constant
5A	88.7049	Tdurum_contig86202_175	D	FST	0.0407986	0.140362	0.9429	0.9051	0.904345	0.0322611	constant
5A	88.7049	BS00074299_51	D	FST	0.0001	0.13875	1.7041	0.914322	0.930588	0.0134971	constant
5A	88.7049	Ku_c19858_2078	D	FST	0.0407986	0.13875	0.938	0.903105	0.904956	0.0295191	constant
5A	89.5618	wsnp_Ex_rep_c66689_65011117	D	FST	0.0001	0.473373	2.4055	0.365398	0.407337	0.032088	increased
5A	90.5444	BS00075959_51	D	FST	0.0001	0.43875	2.2284	0.304612	0.341175	0.0472329	increased
5A	90.5444	wsnp_Ex_c54193_57155632	D	FST	0.0001	0.429688	2.2016	0.293127	0.329503	0.0444275	increased
5A	90.5444	Excalibur_c23354_306	D	FST	0.0001	0.429688	2.2016	0.293127	0.329503	0.0444275	increased
5A	92.6036	Excalibur_c24051_1028	D	FST	0.0001	0.49875	3.0013	0.502606	0.546105	0.0192618	increased
5A	94.497	wsnp_Ra_c3966_7286546	D	FST	0.0001	0.455	2.2857	0.329497	0.368373	0.045582	increased
5A	97.467	wsnp_BG606780A_Td_2_1	D	FST	0.0806648	0.0246875	0.0304	0.951109	0.941622	0.0224484	constant
5A	97.467	RAC875_c104483_394	D	FST	0.0987413	0.0246875	-0.0291	0.939804	0.930376	0.0292241	constant
5A	97.9483	wsnp_Ex_c790_1554988	D	FST	0.0407986	0.226008	1.1048	0.856952	0.853233	0.0307065	constant
5A	98.4356	wsnp_Ku_c42416_50159402	D	FST	0.04543	0.33241	1.199	0.749534	0.763825	0.0274255	constant
5A	98.4356	BS00063973_51	D	FST	0.022469	0.32	1.2982	0.755448	0.789932	0.0127174	constant
5A	98.7153	wsnp_Ex_c40019_47165575	D	FST	0.0001	0.375	2.0473	0.733365	0.76611	0.0140927	increased
5A	98.7153	Ex_c6479_750	D	FST	0.0001	0.432133	2.2104	0.678514	0.708591	0.0263354	increased
5A	99.8817	wsnp_Ex_c40019_47166796	D	FST	0.0001	0.375	2.0473	0.733365	0.76611	0.0140927	increased
5A	100.902	RAC875_c62807_251	D	FST	0.0831758	0.0246875	0.0205	0.9574	0.940559	0.0242047	constant
5A	100.902	Kukri_c22635_451	D	FST	0.15879	0.0001	-0.9265	0.936377	0.906997	0.0498765	constant
5A	100.902	TA006037-0261	D	FST	0.0206163	0.199687	1.2038	0.87168	0.882248	0.0171519	constant
5A	104.917	BS00109908_51	D	FST	0.0001	0.0001	0.4553	1	1	1e-07	constant
5A	105.358	BS00104432_51	D	FST	0.0001	0.159688	1.7331	0.905756	0.919358	0.0171632	constant
5A	105.989	wsnp_Ex_c18107_26909127	D	FST	0.0407986	0.43875	1.2987	0.649912	0.65679	0.0466334	constant
5A	110.863	RAC875_c34007_292	D	FST	0.0798611	0.024996	0.0435	0.946184	0.941636	0.0210822	constant
5A	111.2	wsnp_Ex_c16295_24772702	D	FST	0.100724	0.0246875	-0.0386	0.944109	0.929535	0.0310569	constant
5A	111.2	wsnp_JD_c43389_30288993	D	FST	0.169922	0.0256367	-0.1726	0.891563	0.882342	0.0429889	constant
5A	111.286	RAC875_c59520_130	D	FST	0.152778	0.0246875	-0.1529	0.911747	0.895737	0.048637	constant
5A	114.508	BS00022378_51	D	FST	0.0987413	0.118571	0.5886	0.890809	0.878335	0.0468666	constant
5A	115.277	RAC875_c57603_144	D	FST	0.020831	0.304688	1.2976	0.79023	0.809185	0.0211672	constant
5A	115.804	Excalibur_c60150_107	D	FST	0.0001	0.441596	2.2395	0.30997	0.348311	0.0478014	increased
5A	117.671	BobWhite_c43389_1243	D	FST	0.1352	0.024996	-0.114	0.917586	0.906749	0.040641	constant
5A	119.896	RAC875_c24767_132	D	FST	0.0206163	0.390322	1.343	0.716097	0.734878	0.0298815	constant
5A	120.138	BS00065915_51	D	FST	0.0212741	0.161513	1.1449	0.890197	0.903899	0.0178767	constant
5A	120.308	Kukri_c20412_302	D	FST	0.0605469	0.0493511	0.3409	0.944912	0.940975	0.0212683	constant
5A	120.436	Kukri_c49033_52	D	FST	0.0407986	0.274956	1.1606	0.814485	0.818111	0.0290333	constant
5A	120.436	Kukri_c18023_553	D	FST	0.0407986	0.310651	1.1984	0.789468	0.791649	0.0373768	constant
5A	120.436	wsnp_Ex_c2441_4568016	D	FST	0.0407986	0.310651	1.1984	0.789468	0.791649	0.0373768	constant
5A	125.199	BobWhite_rep_c63332_67	D	FST	0.0001	0.13875	1.7041	0.919215	0.930958	0.0167055	constant
5A	125.199	CAP8_c3064_95	D	FST	0.0001	0.13875	1.7041	0.919215	0.930958	0.0167055	constant
5A	125.563	wsnp_Ku_c7078_12236807	D	FST	0.0001	0.432623	2.2133	0.2959	0.331194	0.046381	increased
5A	125.682	wsnp_Ex_c23795_33033150	D	FST	0.0001	0.435569	2.2197	0.30234	0.340931	0.042272	increased
5A	127.626	BobWhite_rep_c50013_65	D	FST	0.0407986	0.29162	1.1775	0.801556	0.805667	0.0323269	constant
5A	128.888	BS00063793_51	D	FST	0.0001	0.48	2.4604	0.378388	0.419764	0.0308458	increased
5A	130.374	Tdurum_contig54689_646	D	FST	0.0611634	0.159688	0.8585	0.880294	0.878927	0.0304672	constant
5A	130.901	wsnp_Ex_c3136_5798236	D	FST	0.0001	0.239705	1.8423	0.851209	0.871182	0.0109225	constant
5A	130.901	CAP7_c9530_138	D	FST	0.0814848	0.21875	0.8916	0.833584	0.826363	0.0369251	constant
5A	137.976	Excalibur_c27558_298	D	FST	0.0001	0.476847	2.4341	0.588821	0.62955	0.0138483	increased
5A	137.976	BS00065714_51	D	FST	0.0206163	0.485748	1.3788	0.568238	0.589007	0.0437281	constant
5A	139.753	BS00021688_51	D	FST	0.0001	0.378145	2.0539	0.733943	0.764316	0.0157637	increased
5A	139.753	Excalibur_c27357_146	D	FST	0.0001	0.43102	2.2095	0.703524	0.719515	0.0374978	increased
5A	141.313	Excalibur_rep_c108520_84	D	FST	0.0001	0.0256367	1.4994	1.00727	0.988355	0.00290241	constant
5A	141.313	Excalibur_rep_c109949_237	D	FST	0.100724	0.04875	0.1636	0.929681	0.916603	0.0383659	constant
5A	148.304	wsnp_Ex_c2171_4073472	D	FST	0.0206163	0.344072	1.3195	0.770162	0.780926	0.0301275	constant
5A	148.304	wsnp_Ex_c2171_4074003	D	FST	0.0219753	0.347299	1.3131	0.752084	0.772682	0.0219264	constant
5B	1.35839	BobWhite_c47495_403	D	FST	0.0001	0.449928	2.2639	0.321633	0.360094	0.04993	increased
5B	5.70073	RAC875_c27690_237	D	FST	0.0407986	0.455	1.304	0.625205	0.631338	0.0443745	constant
5B	12.9047	wsnp_Ex_rep_c68504_67334656	D	FST	0.100724	0.13875	0.6377	0.876838	0.864628	0.0422166	constant
5B	13.5968	wsnp_Ex_c33932_42333941	D	FST	0.100724	0.13875	0.6377	0.876838	0.864628	0.0422166	constant
5B	19.658	RAC875_c22387_117	D	FST	0.0823217	0.075831	0.3802	0.920851	0.913295	0.0358918	constant
5B	19.658	Excalibur_c11605_156	D	FST	0.062435	0.075831	0.5881	0.931079	0.925961	0.0297741	constant
5B	19.658	BS00022336_51	D	FST	0.0605469	0.223537	0.9975	0.846858	0.840042	0.0347743	constant
5B	19.658	BS00079185_51	D	FST	0.0605469	0.204142	0.9615	0.859591	0.852734	0.0342458	constant
5B	20.2342	BobWhite_rep_c50066_63	D	FST	0.0001	0.435569	2.2197	0.30234	0.340931	0.042272	increased
5B	20.2342	wsnp_BF201102B_Ta_2_5	D	FST	0.0001	0.435569	2.2197	0.30234	0.340931	0.042272	increased
5B	32.3632	RAC875_c44613_84	D	FST	0.099723	0.159688	0.6985	0.865541	0.852435	0.0421289	constant
5B	32.3632	wsnp_Ex_c8962_14947544	D	FST	0.099723	0.159688	0.6985	0.865541	0.852435	0.0421289	constant
5B	33.0198	Ex_c8962_467	D	FST	0.117188	0.159688	0.6368	0.859069	0.840179	0.047263	constant
5B	33.0198	BS00003845_51	D	FST	0.0001	0.182022	1.7618	0.896587	0.907132	0.0207781	constant
5B	34.8965	Excalibur_c10669_143	D	FST	0.0001	0.393491	2.0843	0.71141	0.746962	0.0160531	increased
5B	34.9705	BS00063769_51	D	FST	0.0823217	0.142012	0.7197	0.883415	0.875356	0.0395732	constant
5B	35.0799	BS00023072_51	D	FST	0.0222194	0.142012	1.1058	0.892436	0.913545	0.0120469	constant
5B	37.5424	RAC875_c104514_534	D	FST	0.0987413	0.199687	0.7835	0.842693	0.827364	0.0446382	constant
5B	38.2409	tplb0022i08_990	D	FST	0.022469	0.387188	1.3389	0.694482	0.72724	0.0242899	constant
5B	38.4952	Kukri_c439_857	D	FST	0.0987413	0.201891	0.7893	0.842872	0.826197	0.0461907	constant
5B	38.4952	wsnp_Ex_c5915_10379277	D	FST	0.020831	0.199687	1.2027	0.868097	0.881626	0.0145307	constant
5B	38.4952	wsnp_Ex_rep_c103024_88075347	D	FST	0.0001	0.199687	1.7863	0.878921	0.89608	0.0128018	constant
5B	38.4952	JD_c16284_736	D	FST	0.0605469	0.199687	0.9524	0.857201	0.854717	0.0294009	constant
5B	38.4952	BS00068082_51	D	FST	0.0798611	0.204142	0.8714	0.85123	0.838846	0.0398998	constant
5B	38.4952	JD_c22478_379	D	FST	0.0987413	0.0001	-0.6541	0.951949	0.943126	0.0214689	constant
5B	38.8879	BS00065930_51	D	FST	0.0605469	0.117188	0.7467	0.907733	0.904377	0.0347074	constant
5B	39.6412	Excalibur_c57167_475	D	FST	0.0001	0.0748862	1.625	0.972473	0.964769	0.011535	constant
5B	40.462	wsnp_Ex_rep_c67690_66354563	D	FST	0.0001	0.0246875	1.4302	0.970214	0.988361	0.00245014	constant
5B	40.462	wsnp_Ku_c51284_56622767	D	FST	0.117188	0.140362	0.5925	0.870451	0.852419	0.0487013	constant
5B	40.5457	RAC875_c20566_380	D	FST	0.0001	0.140362	1.714	0.924134	0.930522	0.0208476	constant
5B	40.5457	Kukri_c39743_170	D	FST	0.0001	0.142012	1.7214	0.914157	0.928932	0.0147336	constant
5B	40.5457	wsnp_Ku_c8270_14083963	D	FST	0.0001	0.142012	1.7214	0.914157	0.928932	0.0147336	constant
5B	40.5457	Tdurum_contig31845_322	D	FST	0.0605469	0.140362	0.8182	0.896177	0.89131	0.0378066	constant
5B	40.5457	wsnp_Ex_c7988_13555434	D	FST	0.0001	0.142012	1.7214	0.919156	0.929319	0.0181243	constant
5B	40.5457	wsnp_Ex_c8676_14535027	D	FST	0.0001	0.142012	1.7214	0.929155	0.930079	0.0246515	constant
5B	40.5457	IAAV1427	D	FST	0.0001	0.13875	1.7041	0.919215	0.930958	0.0167055	constant
5B	40.5457	Kukri_c59166_143	D	FST	0.0210502	0.142012	1.1167	0.910371	0.915957	0.0239145	constant
5B	40.5457	Ra_c105911_407	D	FST	0.0001	0.142012	1.7214	0.929155	0.930079	0.0246515	constant
5B	40.5457	Kukri_c32583_540	D	FST	0.0605469	0.18	0.9092	0.8698	0.867175	0.0305237	constant
5B	40.5457	Ku_c1278_2277	D	FST	0.0001	0.142012	1.7214	0.929155	0.930079	0.0246515	constant
5B	40.5521	wsnp_Ex_c13496_21243167	D	FST	0.0222194	0.242275	1.2395	0.825347	0.850943	0.00972436	constant
5B	40.565	Kukri_c10780_511	D	FST	0.0206163	0.184089	1.185	0.890774	0.892766	0.029642	constant
5B	40.565	BS00063621_51	D	FST	0.0420858	0.184089	1.0359	0.872554	0.877031	0.022878	constant
5B	40.565	wsnp_Ex_rep_c102297_87495486	D	FST	0.0407986	0.182022	1.0392	0.879274	0.879862	0.0278395	constant
5B	40.565	Kukri_c8428_403	D	FST	0.0206163	0.184089	1.185	0.890774	0.892766	0.029642	constant
5B	40.565	CAP7_c1403_70	D	FST	0.0987413	0.0001	-0.6541	0.951949	0.943126	0.0214689	constant
5B	40.565	RAC875_c5518_1401	D	FST	0.099723	0.0001	-0.7342	0.95576	0.942787	0.0224013	constant
5B	40.565	RAC875_c19508_277	D	FST	0.099723	0.186203	0.754	0.853693	0.836155	0.0452619	constant
5B	40.565	wsnp_Ex_c1067_2039707	D	FST	0.0407986	0.28875	1.174	0.800516	0.807067	0.0299979	constant
5B	40.565	wsnp_Ex_c13386_21097743	D	FST	0.0407986	0.28875	1.174	0.800516	0.807067	0.0299979	constant
5B	40.565	wsnp_Ex_c18413_27247408	D	FST	0.0407986	0.294543	1.1814	0.802594	0.804238	0.034804	constant
5B	40.565	RAC875_rep_c73697_663	D	FST	0.0407986	0.28875	1.174	0.800516	0.807067	0.0299979	constant
5B	40.565	wsnp_Ex_c13386_21098430	D	FST	0.0407986	0.294543	1.1814	0.802594	0.804238	0.034804	constant
5B	40.565	wsnp_Ku_c6765_11767282	D	FST	0.020831	0.297521	1.2945	0.807942	0.817384	0.0251086	constant
5B	40.565	IAAV4269	D	FST	0.0412188	0.294543	1.1801	0.7997	0.80324	0.0334389	constant
5B	40.565	wsnp_Ex_c7334_12577656	D	FST	0.0407986	0.294543	1.1814	0.802594	0.804238	0.034804	constant
5B	40.565	Kukri_c27207_1662	D	FST	0.0407986	0.297521	1.186	0.80363	0.802781	0.0373629	constant
5B	40.565	wsnp_Ex_rep_c69401_68339012	D	FST	0.0407986	0.28875	1.174	0.800516	0.807067	0.0299979	constant
5B	41.3472	wsnp_Ex_c20988_30107609	D	FST	0.0001	0.242275	1.8471	0.858847	0.870949	0.0155248	constant
5B	41.3472	wsnp_Ex_c27219_36436025	D	FST	0.0206163	0.237187	1.2471	0.845498	0.858315	0.0171352	constant
5B	41.3472	RAC875_c14769_1918	D	FST	0.0206163	0.237187	1.2471	0.845498	0.858315	0.0171352	constant
5B	43.3075	Excalibur_rep_c68199_123	D	FST	0.0412188	0.161513	0.9887	0.889415	0.891519	0.0293837	constant
5B	43.3075	wsnp_Ex_c65091_63634826	D	FST	0.0605469	0.21875	0.9874	0.844627	0.842231	0.0304272	constant
5B	43.3075	wsnp_Ex_c39535_46808105	D	FST	0.0605469	0.223537	0.9975	0.846858	0.840042	0.0347743	constant
5B	43.3075	tplb0050e20_730	D	FST	0.0605469	0.223537	0.9975	0.846858	0.840042	0.0347743	constant
5B	43.5618	CAP8_c2487_181	D	FST	0.0001	0.351867	2.0093	0.760736	0.788418	0.0165872	increased
5B	43.5618	RAC875_c25567_1204	D	FST	0.0001	0.415845	2.1588	0.693631	0.725733	0.0250479	increased
5B	43.5618	wsnp_Ex_c2904_5355509	D	FST	0.0987413	0.140362	0.6495	0.87891	0.865347	0.0441191	constant
5B	43.5618	wsnp_Ku_c14373_22670517	D	FST	0.0206163	0.184089	1.185	0.890774	0.892766	0.029642	constant
5B	43.5618	BobWhite_c44641_134	D	FST	0.0206163	0.18	1.1784	0.884811	0.894173	0.0212073	constant
5B	43.5618	tplb0054a08_326	D	FST	0.0001	0.182022	1.7618	0.891908	0.906645	0.0170658	constant
5B	43.5618	wsnp_CAP7_c12931_5460221	D	FST	0.0001	0.18	1.7531	0.892324	0.907732	0.0165	constant
5B	43.5618	Jagger_c5743_187	D	FST	0.0806648	0.184089	0.8276	0.861649	0.850927	0.038973	constant
5B	43.5618	Kukri_c34874_506	D	FST	0.0206163	0.18	1.1784	0.884811	0.894173	0.0212073	constant
5B	43.5618	wsnp_Ex_c7982_13546427	D	FST	0.0206163	0.18	1.1784	0.884811	0.894173	0.0212073	constant
5B	43.5618	Kukri_rep_c105119_190	D	FST	0.0001	0.184089	1.7717	0.900928	0.906522	0.0256022	constant
5B	43.5618	BS00032443_51	D	FST	0.0001	0.28875	1.9028	0.812333	0.837412	0.0110803	constant
5B	43.5618	GENE-3603_141	D	FST	0.0206163	0.237187	1.2471	0.845498	0.858315	0.0171352	constant
5B	43.5618	wsnp_Ex_rep_c68243_67030425	D	FST	0.0001	0.184089	1.7717	0.896202	0.906029	0.0214835	constant
5B	43.5618	wsnp_Ku_rep_c72803_72467300	D	FST	0.0206163	0.204142	1.2093	0.877271	0.880659	0.0245354	constant
5B	43.5618	Kukri_c859_793	D	FST	0.117188	0.18	0.689	0.847233	0.82698	0.0494994	constant
5B	43.5618	wsnp_Ku_c3755_6907064	D	FST	0.0206163	0.192841	1.1954	0.903476	0.889808	0.0483807	constant
5B	43.5618	Excalibur_s109457_54	D	FST	0.020831	0.280654	1.2831	0.821623	0.829817	0.0221446	constant
5B	43.5618	BS00033460_51	D	FST	0.0206163	0.294543	1.294	0.809698	0.819623	0.0240399	constant
5B	43.5618	IAAV5071	D	FST	0.0407986	0.201891	1.067	0.866317	0.867574	0.0259171	constant
5B	43.5618	TA006114-0909	D	FST	0.0206163	0.204142	1.2093	0.877271	0.880659	0.0245354	constant
5B	43.5618	Excalibur_c17132_1511	D	FST	0.0630907	0.182022	0.901	0.861884	0.863247	0.0257484	constant
5B	43.5618	BS00082312_51	D	FST	0.0420858	0.28875	1.1679	0.792036	0.804106	0.026818	constant
5B	43.5618	Kukri_rep_c106832_353	D	FST	0.0407986	0.28875	1.174	0.800516	0.807067	0.0299979	constant
5B	43.5618	BS00041689_51	D	FST	0.0420858	0.294543	1.1732	0.793938	0.80121	0.0312288	constant
5B	43.5618	wsnp_Ex_c18413_27247064	D	FST	0.0407986	0.28875	1.174	0.800516	0.807067	0.0299979	constant
5B	43.5618	wsnp_Ra_rep_c73864_71913206	D	FST	0.020831	0.294543	1.2936	0.806333	0.818723	0.0227072	constant
5B	43.5618	Kukri_rep_c118246_73	D	FST	0.0407986	0.307643	1.1944	0.788645	0.793191	0.0350583	constant
5B	43.5618	Excalibur_c30178_3183	D	FST	0.109519	0.21875	0.787	0.814173	0.803305	0.0464333	constant
5B	45.3966	Kukri_c32583_587	D	FST	0.0001	0.18	1.7531	0.892324	0.907732	0.0165	constant
5B	46.9868	BS00048572_51	D	FST	0.0206163	0.21875	1.2249	0.858575	0.870295	0.0158753	constant
5B	46.9868	Ra_c3796_1741	D	FST	0.0001	0.13875	1.7041	0.919215	0.930958	0.0167055	constant
5B	48.2937	Excalibur_c631_219	D	FST	0.0210502	0.117188	1.0645	0.917518	0.928998	0.0171698	constant
5B	49.0083	wsnp_Ku_c20701_30355248	D	FST	0.0222194	0.237187	1.2334	0.821147	0.853036	0.00715126	constant
5B	49.0083	wsnp_Ex_rep_c66651_64963120	D	FST	0.0222194	0.199687	1.1906	0.846793	0.877743	0.00587575	constant
5B	51.1585	Excalibur_c30667_102	D	FST	0.0001	0.0730652	1.6155	0.96569	0.965389	0.010617	constant
5B	51.1585	wsnp_BE443187B_Ta_2_1	D	FST	0.0605469	0.28875	1.0923	0.794594	0.792002	0.0417794	constant
5B	53.18	BobWhite_c16143_217	D	FST	0.1352	0.04875	0.0608	0.909441	0.893968	0.0490196	constant
5B	56.5953	Kukri_c36317_305	D	FST	0.0605469	0.159688	0.8633	0.882423	0.879604	0.0330203	constant
5B	56.5953	wsnp_Ex_rep_c69631_68583202	D	FST	0.0412188	0.159688	0.9831	0.887449	0.892226	0.0262633	constant
5B	56.5953	wsnp_Ex_rep_c69631_68583363	D	FST	0.0605469	0.163379	0.8741	0.884867	0.878014	0.0387716	constant
5B	57.8314	TA004488-0674	D	FST	0.0001	0.449928	2.2639	0.641153	0.678992	0.0196626	increased
5B	57.8314	RAC875_c929_170	D	FST	0.0206163	0.43875	1.3556	0.652675	0.675198	0.0307213	constant
5B	57.8314	RAC875_c33387_888	D	FST	0.0229854	0.469556	1.3593	0.587645	0.612962	0.03031	constant
5B	58.3013	Kukri_c40046_237	D	FST	0.0886966	0.326101	1.046	0.74288	0.733676	0.0476376	constant
5B	59.6758	wsnp_Ku_c5472_9710435	D	FST	0.0412188	0.21875	1.0907	0.84869	0.855472	0.02162	constant
5B	61.3819	Excalibur_c76979_970	D	FST	0.0001	0.04875	1.5278	0.967903	0.976962	0.00590315	constant
5B	63.2327	Excalibur_c25418_368	D	FST	0.0001	0.0721875	1.597	0.959766	0.965597	0.00919318	constant
5B	68.3637	wsnp_Ra_c5131_9153817	D	FST	0.020831	0.0001	-0.4318	0.994653	0.988516	0.00287093	constant
5B	68.3637	IAAV7088	D	FST	0.0407986	0.0001	-0.4526	0.980553	0.977186	0.00652215	constant
5B	68.3637	GENE-4571_97	D	FST	0.0001	0.0001	0.4553	1	1	1e-07	constant
5B	68.3637	Kukri_c31301_895	D	FST	0.0412188	0.0001	-0.4676	0.984958	0.977053	0.00665146	constant
5B	69.191	TA002629-0202	D	FST	0.152778	0.0001	-0.9054	0.923168	0.909258	0.0423672	constant
5B	69.191	BS00010863_51	D	FST	0.152778	0.0001	-0.9054	0.923168	0.909258	0.0423672	constant
5B	69.191	Kukri_c100292_597	D	FST	0.0412188	0.0499671	0.5822	0.954691	0.952382	0.0154397	constant
5B	69.191	tplb0049b14_1104	D	FST	0.0987413	0.0246875	-0.0291	0.939804	0.930376	0.0292241	constant
5B	69.191	RAC875_c16771_83	D	FST	0.0696763	0.0246875	0.074	0.985259	0.949731	0.0174391	constant
5B	69.191	RAC875_c53379_135	D	FST	0.118338	0.0605469	0.1774	0.885973	0.895451	0.0213559	constant
5B	71.1223	Ex_c58936_372	D	FST	0.0987413	0.0246875	-0.0291	0.939804	0.930376	0.0292241	constant
5B	71.2382	GENE-0209_470	D	FST	0.0001	0.0001	0.4553	1	1	1e-07	constant
5B	71.2382	wsnp_JD_c5795_6955031	D	FST	0.0001	0.0493511	1.5621	0.974103	0.976825	0.00642591	constant
5B	71.2382	RFL_Contig5739_1542	D	FST	0.0611634	0.13875	0.811	0.893137	0.89139	0.0340824	constant
5B	71.2382	RFL_Contig5739_641	D	FST	0.062435	0.0493511	0.3258	0.945575	0.939915	0.0223842	constant
5B	71.3734	Ex_c14898_296	D	FST	0.0001	0.418958	2.166	0.693191	0.723482	0.0267504	increased
5B	71.3734	RFL_Contig3939_1276	D	FST	0.0407986	0.0001	-0.4526	0.975076	0.977058	0.00638517	constant
5B	71.3734	BobWhite_rep_c62475_70	D	FST	0.0217365	0.0493511	0.7763	0.955609	0.963901	0.0089437	constant
5B	71.3734	RAC875_s116485_298	D	FST	0.020831	0.0246875	0.5547	0.976676	0.976743	0.00657114	constant
5B	71.3734	Tdurum_contig19307_138	D	FST	0.0206163	0.04875	0.7916	0.964035	0.965144	0.0104477	constant
5B	71.3734	wsnp_Ra_c1844_3607706	D	FST	0.0798611	0.04875	0.2394	0.936713	0.929448	0.0290467	constant
5B	71.3734	TA003609-0197	D	FST	0.0798611	0.0493511	0.2453	0.93514	0.929033	0.0287658	constant
5B	71.3734	Excalibur_c20260_137	D	FST	0.020831	0.0493511	0.7942	0.964019	0.964733	0.0106514	constant
5B	71.3734	Kukri_c34173_518	D	FST	0.0806648	0.04875	0.2342	0.937426	0.929029	0.0297318	constant
5B	71.3734	GENE-4297_86	D	FST	0.0434568	0.0246875	0.2187	0.974687	0.963959	0.0119729	constant
5B	71.3734	BobWhite_rep_c53099_208	D	FST	0.0407986	0.378145	1.253	0.724431	0.730341	0.0387736	constant
5B	71.6438	Excalibur_c17055_1451	D	FST	0.0001	0.49875	3.0013	0.499442	0.543229	0.0185481	increased
5B	71.6438	RAC875_c47435_241	D	FST	0.0407986	0.0001	-0.4526	0.980553	0.977186	0.00652215	constant
5B	71.6438	IAAV8195	D	FST	0.0001	0.04875	1.5278	0.973339	0.977091	0.00628439	constant
5B	71.6438	Kukri_c43972_367	D	FST	0.0001	0.04875	1.5278	0.973339	0.977091	0.00628439	constant
5B	71.6438	Excalibur_c11045_236	D	FST	0.0001	0.0246875	1.4302	0.986941	0.988558	0.00279237	constant
5B	71.6438	RAC875_c10394_828	D	FST	0.0611634	0.04875	0.3289	0.946025	0.940977	0.0215999	constant
5B	71.6438	RAC875_c7585_1097	D	FST	0.0206163	0.095	1.0135	0.937574	0.941597	0.0180255	constant
5B	71.6438	BobWhite_c16987_106	D	FST	0.0798611	0.0493511	0.2453	0.93514	0.929033	0.0287658	constant
5B	71.6438	IAAV1706	D	FST	0.0798611	0.04875	0.2394	0.936713	0.929448	0.0290467	constant
5B	71.6438	IACX6009	D	FST	0.0814848	0.0961384	0.5664	0.910202	0.902591	0.0389561	constant
5B	71.6438	RAC875_rep_c70643_107	D	FST	0.0212741	0.0961384	1.0069	0.930957	0.940229	0.016152	constant
5B	71.9496	BobWhite_c6633_395	D	FST	0.0206163	0.0493511	0.7981	0.9662	0.964935	0.0109208	constant
5B	71.9496	RAC875_c30584_75	D	FST	0.0798611	0.04875	0.2394	0.936713	0.929448	0.0290467	constant
5B	71.9496	IAAV1358	D	FST	0.0206163	0.054751	0.8338	0.987328	0.963166	0.0120046	constant
5B	71.9496	BobWhite_c6633_179	D	FST	0.0206163	0.0540123	0.8285	0.984278	0.963398	0.0120567	constant
5B	76.939	CAP7_c2850_224	D	FST	0.0001	0.481025	2.468	0.579272	0.62008	0.0159601	increased
5B	76.939	Excalibur_c35011_203	D	FST	0.0001	0.173391	1.748	0.939855	0.915564	0.0422996	constant
5B	76.939	wsnp_Ku_c2185_4218722	D	FST	0.137845	0.024996	-0.1212	0.92187	0.9056	0.0454998	constant
5B	81.4262	Excalibur_c13277_1217	D	FST	0.0001	0.499688	3.2056	0.465042	0.508519	0.0175824	increased
5B	82.9712	wsnp_Ku_c3102_5811860	D	FST	0.13651	0.0493511	0.0622	0.908089	0.89271	0.0494312	constant
5B	96.7032	BobWhite_c34759_227	D	FST	0.0798611	0.117188	0.6566	0.899431	0.89172	0.041161	constant
5B	97.9715	Tdurum_contig29319_256	D	FST	0.0798611	0.161513	0.7714	0.875215	0.865552	0.0390228	constant
5B	98.2805	Tdurum_contig12995_792	D	FST	0.234158	0.0001	-1.0138	0.87053	0.852514	0.0486807	constant
5B	100.643	Tdurum_contig10268_1000	D	FST	0.0798611	0.163379	0.7752	0.875826	0.864664	0.0408529	constant
5B	112.367	BS00000848_51	D	FST	0.0798611	0.078814	0.4125	0.92048	0.913241	0.0356479	constant
5B	115.688	tplb0053c01_1628	D	FST	0.263672	0.0001	-1.0478	0.851249	0.830163	0.0495314	constant
5B	117.343	Excalibur_c15804_252	D	FST	0.0001	0.42	2.1721	0.678482	0.716854	0.0197096	increased
5B	123.71	IACX6070	D	FST	0.0227243	0.499654	1.3758	0.460495	0.476463	0.0482851	constant
5B	125.735	RFL_Contig3835_2578	D	FST	0.0001	0.423009	2.1819	0.65542	0.704767	0.0085797	increased
5B	127.959	BS00054946_51	D	FST	0.0407986	0.396694	1.2666	0.710454	0.713051	0.0467466	constant
5B	127.959	RAC875_c8927_1434	D	FST	0.0407986	0.39875	1.268	0.699665	0.707345	0.0453589	constant
5B	129.237	Excalibur_rep_c103855_406	D	FST	0.0001	0.499241	3.0398	0.502867	0.545783	0.0196795	increased
5B	148.567	Tdurum_contig58293_582	D	FST	0.0212741	0.04875	0.7793	0.957772	0.964537	0.00922798	constant
5B	149.233	RAC875_s117042_147	D	FST	0.1352	0.024996	-0.114	0.917586	0.906749	0.040641	constant
5B	154.518	BobWhite_c6685_1922	D	FST	0.0001	0.484687	2.5275	0.390682	0.432535	0.0285236	increased
5B	168.135	Ex_c9543_935	D	FST	0.062435	0.257651	1.0476	0.812946	0.812903	0.0335857	constant
5B	168.135	Ra_c14754_1403	D	FST	0.0001	0.242275	1.8471	0.858847	0.870949	0.0155248	constant
5B	183.927	BS00068776_51	D	FST	0.106047	0.0001	-0.7845	0.897795	0.935207	0.00338234	constant
5D	55.7703	D_GDEEGVY01CEIGE_161	D	FST	0.117188	0.0001	-0.8046	0.942375	0.931816	0.0286747	constant
5D	56.3155	wsnp_RFL_Contig3661_3867818	D	FST	0.0001	0.0246875	1.4302	0.986941	0.988558	0.00279237	constant
5D	63.0409	wsnp_RFL_Contig2840_2647753	D	FST	0.152778	0.0001	-0.9054	0.923168	0.909258	0.0423672	constant
5D	63.0409	BS00021670_51	D	FST	0.0987413	0.0001	-0.6541	0.951949	0.943126	0.0214689	constant
5D	63.6835	Ra_c6993_1750	D	FST	0.0001	0.0001	0.4553	1	1	1e-07	constant
5D	66.8846	wsnp_Ex_rep_c101445_86808057	D	FST	0.0001	0.1437	1.7272	0.93428	0.92963	0.0278547	constant
5D	67.4921	Excalibur_c37393_75	D	FST	0.04299	0.0001	-0.4799	1.00351	0.976504	0.00667117	constant
5D	67.4921	BobWhite_c6444_66	D	FST	0.169922	0.0001	-0.9347	0.913534	0.898012	0.0474259	constant
5D	68.6254	D_contig37534_218	D	FST	0.171524	0.0001	-0.9422	0.911827	0.896852	0.0473117	constant
5D	70.1052	RAC875_c4504_51	D	FST	0.169922	0.0001	-0.9347	0.913534	0.898012	0.0474259	constant
5D	70.1052	RAC875_rep_c70941_685	D	FST	0.169922	0.0001	-0.9347	0.913534	0.898012	0.0474259	constant
5D	72.2782	Tdurum_contig13279_331	D	FST	0.1352	0.0001	-0.8647	0.932781	0.920527	0.0359293	constant
5D	72.2782	RFL_Contig1702_460	D	FST	0.0798611	0.0001	-0.5777	0.961503	0.954458	0.0157767	constant
5D	72.4457	Kukri_c19108_2614	D	FST	0.0407986	0.0001	-0.4526	0.980553	0.977186	0.00652215	constant
5D	72.4457	Excalibur_rep_c68199_184	D	FST	0.0407986	0.0001	-0.4526	0.980553	0.977186	0.00652215	constant
5D	72.4457	Kukri_c52161_263	D	FST	0.0407986	0.0001	-0.4526	0.980553	0.977186	0.00652215	constant
5D	72.4457	Kukri_c6649_641	D	FST	0.0407986	0.0001	-0.4526	0.980553	0.977186	0.00652215	constant
5D	72.4457	BobWhite_rep_c64642_64	D	FST	0.0806648	0.0001	-0.5855	0.965512	0.954188	0.0166205	constant
5D	72.4457	RAC875_c65147_730	D	FST	0.0798611	0.0001	-0.5777	0.961503	0.954458	0.0157767	constant
5D	72.4457	RAC875_c11298_245	D	FST	0.1352	0.0001	-0.8647	0.932781	0.920527	0.0359293	constant
5D	73.9878	Excalibur_rep_c104569_101	D	FST	0.0001	0.0001	0.4553	1	1	1e-07	constant
5D	75.0977	RFL_Contig2033_482	D	FST	0.0001	0.0001	0.4553	1	1	1e-07	constant
5D	75.6234	Excalibur_c12440_1292	D	FST	0.0212741	0.0001	-0.4357	1.00416	0.988381	0.00292111	constant
5D	83.5133	Excalibur_c35047_271	D	FST	0.0798611	0.0001	-0.5777	0.956256	0.954208	0.0146839	constant
5D	83.5133	D_GDEEGVY02HK110_108	D	FST	0.13651	0.0001	-0.8811	0.936198	0.920045	0.0375803	constant
5D	86.8312	CAP7_c1669_191	D	FST	0.0987413	0.0001	-0.6541	0.951949	0.943126	0.0214689	constant
5D	108.09	Kukri_c22048_584	D	FST	0.0416478	0.0001	-0.4724	0.989454	0.976918	0.00673397	constant
5D	108.09	RAC875_c67549_101	D	FST	0.0798611	0.0001	-0.5777	0.961503	0.954458	0.0157767	constant
5D	116.634	wsnp_Ex_c1278_2449191	D	FST	0.0001	0.48875	2.5891	0.403004	0.445275	0.027279	increased
5D	124.863	BS00093588_51	D	FST	0.099723	0.159688	0.6985	0.865541	0.852435	0.0421289	constant
5D	144.689	Excalibur_c76347_77	D	FST	0.0798611	0.0001	-0.5777	0.961503	0.954458	0.0157767	constant
5D	155.62	Kukri_rep_c101289_99	D	FST	0.13651	0.0001	-0.8811	0.936198	0.920045	0.0375803	constant
5D	176.046	tplb0041f21_972	D	FST	0.114515	0.0246875	-0.0719	0.975257	0.923981	0.0305393	constant
5D	178.667	Excalibur_c17489_843	D	FST	0.0001	0.0246875	1.4302	0.986941	0.988558	0.00279237	constant
5D	194.672	BobWhite_c16578_171	D	FST	0.0001	0.142012	1.7214	0.929155	0.930079	0.0246515	constant
5D	194.937	Kukri_rep_c106820_591	D	FST	0.0605469	0.140362	0.8182	0.896177	0.89131	0.0378066	constant
5D	195.977	IAAV1320	D	FST	0.0001	0.140362	1.714	0.924134	0.930522	0.0208476	constant
5D	202.994	RAC875_c703_2551	D	FST	0.0605469	0.351867	1.1597	0.744802	0.739318	0.0445747	constant
5D	203.882	GENE-3006_113	D	FST	0.0001	0.471078	2.3944	0.601857	0.641958	0.0161205	increased
6A	3.43281	BS00071351_51	D	FST	0.020831	0.499279	1.387	0.460131	0.478816	0.0454881	constant
6A	3.43281	GENE-3775_326	D	FST	0.0206163	0.496528	1.3863	0.535161	0.554196	0.0417248	constant
6A	3.79438	Tdurum_contig44853_1083	D	FST	0.0001	0.474687	2.4182	0.366122	0.406963	0.033491	increased
6A	3.79438	Kukri_c7146_870	D	FST	0.0001	0.474687	2.4182	0.366122	0.406963	0.033491	increased
6A	6.4334	RAC875_c6135_95	D	FST	0.020831	0.393491	1.3438	0.713129	0.731555	0.0313499	constant
6A	12.4845	RAC875_c13394_924	D	FST	0.0001	0.490306	2.6321	0.409613	0.452444	0.0275336	increased
6A	12.9084	RAC875_rep_c108136_115	D	FST	0.0001	0.495	2.752	0.427734	0.470663	0.027429	increased
6A	12.9084	Excalibur_c12085_276	D	FST	0.0001	0.495	2.752	0.427734	0.470663	0.027429	increased
6A	13.4528	BS00083630_51	D	FST	0.0001	0.489796	2.6172	0.41049	0.454092	0.0267824	increased
6A	13.4528	RAC875_c6916_860	D	FST	0.0001	0.493511	2.6872	0.421067	0.463858	0.0288157	increased
6A	13.4528	Excalibur_c431_1130	D	FST	0.0001	0.48	2.4604	0.377467	0.418349	0.0314512	increased
6A	15.7095	RFL_Contig5170_1904	D	FST	0.0001	0.495	2.752	0.427734	0.470663	0.027429	increased
6A	15.9962	BobWhite_rep_c52979_181	D	FST	0.0001	0.495	2.752	0.427734	0.470663	0.027429	increased
6A	16.5822	IAAV9150	D	FST	0.0001	0.485748	2.5495	0.397445	0.440834	0.0264436	increased
6A	16.5822	RFL_Contig5170_330	D	FST	0.0001	0.481974	2.4821	0.379732	0.419395	0.0329322	increased
6A	16.5822	Kukri_c3009_1702	D	FST	0.0001	0.485748	2.5495	0.397445	0.440834	0.0264436	increased
6A	16.5822	Tdurum_contig63703_1143	D	FST	0.0001	0.490306	2.6321	0.409613	0.452444	0.0275336	increased
6A	16.9563	BobWhite_c16182_53	D	FST	0.0001	0.488166	2.5658	0.403646	0.446731	0.0264977	increased
6A	16.9563	wsnp_Ra_c3996_7334169	D	FST	0.0001	0.492188	2.6675	0.415355	0.457984	0.0284662	increased
6A	16.9563	Ku_c39334_620	D	FST	0.0001	0.4928	2.6714	0.421407	0.46488	0.0280273	increased
6A	20.0441	wsnp_CAP11_c2142_1128735	D	FST	0.0407986	0.412754	1.2843	0.686212	0.692251	0.0474875	constant
6A	24.013	Kukri_c89274_86	D	FST	0.0001	0.481974	2.4821	0.384514	0.426615	0.0295443	increased
6A	32.2709	RAC875_s119505_143	D	FST	0.0001	0.452663	2.273	0.32746	0.367607	0.0436435	increased
6A	35.712	Tdurum_contig44092_939	D	FST	0.0001	0.478961	2.4493	0.586249	0.626244	0.0148613	increased
6A	37.0336	BS00077789_51	D	FST	0.0001	0.498685	2.9639	0.507162	0.550168	0.0197041	increased
6A	37.0336	GENE-4050_396	D	FST	0.0001	0.497188	2.8736	0.515184	0.558574	0.0188154	increased
6A	37.125	Ra_c2253_1271	D	FST	0.0001	0.484687	2.5275	0.555883	0.601178	0.0206095	increased
6A	37.125	Kukri_c10377_88	D	FST	0.0001	0.481974	2.4821	0.565538	0.610151	0.018294	increased
6A	37.125	RAC875_c2253_1756	D	FST	0.0001	0.474687	2.4182	0.591251	0.632772	0.0134215	increased
6A	37.125	RAC875_c2253_1255	D	FST	0.0001	0.476847	2.4341	0.588821	0.62955	0.0138483	increased
6A	39.3111	BobWhite_c14760_277	D	FST	0.0001	0.437716	2.2232	0.701472	0.714264	0.0406852	increased
6A	40.6036	tplb0060j17_879	D	FST	0.0001	0.483033	2.4942	0.580643	0.619362	0.0177839	increased
6A	40.6036	BS00111086_51	D	FST	0.0227243	0.255	1.2478	0.801711	0.838963	0.00613874	constant
6A	41.1106	BobWhite_c36070_89	D	FST	0.0001	0.498685	2.9639	0.455128	0.49874	0.0216013	increased
6A	41.468	Kukri_c24705_248	D	FST	0.020831	0.5	1.3876	0.480267	0.499941	0.0379189	constant
6A	41.468	Excalibur_c8197_381	D	FST	0.020831	0.499916	1.3874	0.488311	0.508219	0.0374378	constant
6A	41.468	Jagger_c3477_441	D	FST	0.0212741	0.49992	1.3842	0.482335	0.501694	0.0380833	constant
6A	43.0971	RAC875_c99174_63	D	FST	0.0001	0.474687	2.4182	0.591251	0.632772	0.0134215	increased
6A	45.1128	Tdurum_contig92921_142	D	FST	0.13651	0.0001	-0.8811	0.931243	0.919619	0.0360965	constant
6A	48.0884	BobWhite_c10740_179	D	FST	0.0001	0.364213	2.0272	0.227063	0.26573	0.0424154	increased
6A	48.6412	Tdurum_contig9544_2233	D	FST	0.0001	0.326101	1.9529	0.191012	0.21898	0.0483979	constant
6A	58.5032	Tdurum_contig57672_482	D	FST	0.0987413	0.0246875	-0.0291	0.939804	0.930376	0.0292241	constant
6A	63.6982	IAAV4950	D	FST	0.100724	0.117188	0.5567	0.889611	0.877658	0.046041	constant
6A	71.7274	BobWhite_c43699_393	D	FST	0.0001	0.476847	2.4341	0.372012	0.41365	0.0318065	increased
6A	71.9768	CAP11_c862_116	D	FST	0.0001	0.475628	2.4264	0.369652	0.411317	0.0322063	increased
6A	71.9768	Ex_c22089_1077	D	FST	0.0001	0.484687	2.5275	0.377944	0.41341	0.0387201	increased
6A	77.1385	BobWhite_c20782_697	D	FST	0.0001	0.455	2.2857	0.329497	0.368373	0.045582	increased
6A	77.1385	RAC875_c25029_554	D	FST	0.0001	0.43875	2.2284	0.305222	0.342491	0.0462562	increased
6A	77.1385	RAC875_rep_c107922_295	D	FST	0.0001	0.43875	2.2284	0.305222	0.342491	0.0462562	increased
6A	77.1385	RAC875_c75884_249	D	FST	0.0001	0.43875	2.2284	0.305222	0.342491	0.0462562	increased
6A	77.1385	wsnp_Ex_rep_c69627_68580121	D	FST	0.0001	0.43875	2.2284	0.305222	0.342491	0.0462562	increased
6A	77.1385	wsnp_Ex_c17692_26437459	D	FST	0.0001	0.426036	2.1894	0.289272	0.326233	0.0443205	increased
6A	77.4252	BS00041481_51	D	FST	0.0001	0.429688	2.2016	0.293127	0.329503	0.0444275	increased
6A	77.4252	IACX422	D	FST	0.0001	0.435569	2.2197	0.30234	0.340931	0.042272	increased
6A	77.8658	TA004097-0977	D	FST	0.0001	0.499279	3.0833	0.498448	0.541797	0.0188471	increased
6A	78.5016	Kukri_c33967_97	D	FST	0.0001	0.496074	2.8096	0.434838	0.47814	0.0251129	increased
6A	78.5016	IACX8469	D	FST	0.0001	0.495	2.752	0.427734	0.470663	0.027429	increased
6A	78.5016	BS00013851_51	D	FST	0.0001	0.499279	3.0833	0.498448	0.541797	0.0188471	increased
6A	78.5016	BS00089169_51	D	FST	0.0001	0.499279	3.0833	0.498448	0.541797	0.0188471	increased
6A	78.5016	IAAV1263	D	FST	0.0001	0.499279	3.0833	0.498448	0.541797	0.0188471	increased
6A	78.5016	Kukri_c16868_1062	D	FST	0.0001	0.499279	3.0833	0.498448	0.541797	0.0188471	increased
6A	78.5016	IAAV1346	D	FST	0.0001	0.432623	2.2133	0.297656	0.33514	0.042723	increased
6A	78.5016	TA003942-0147	D	FST	0.0001	0.48875	2.5891	0.55309	0.595804	0.0232979	increased
6A	78.5016	tplb0057m18_546	D	FST	0.099723	0.0730652	0.2981	0.914394	0.903646	0.0413838	constant
6A	78.6388	RFL_Contig4632_1512	D	FST	0.0001	0.497041	2.8412	0.442206	0.485792	0.0241394	increased
6A	79.0751	BS00064873_51	D	FST	0.0001	0.413194	2.1536	0.278295	0.320401	0.0374242	increased
6A	79.0751	Kukri_c136_150	D	FST	0.0001	0.483892	2.5041	0.570935	0.612268	0.0191176	increased
6A	79.0751	GENE-4888_133	D	FST	0.0001	0.485748	2.5495	0.397445	0.440834	0.0264436	increased
6A	79.0751	Kukri_c14877_303	D	FST	0.0605469	0.237187	1.0231	0.832079	0.829717	0.031566	constant
6A	79.0751	Kukri_c4750_452	D	FST	0.0407986	0.28875	1.174	0.800516	0.807067	0.0299979	constant
6A	81.1656	wsnp_Ex_c34545_42832894	D	FST	0.0407986	0.471078	1.3125	0.598028	0.602258	0.0495851	constant
6A	82.3833	Ku_c18430_1287	D	FST	0.0001	0.401859	2.1083	0.707274	0.740092	0.0199047	increased
6A	82.3833	BS00073872_51	D	FST	0.0001	0.415845	2.1588	0.693631	0.725733	0.0250479	increased
6A	82.3833	IAAV8493	D	FST	0.0001	0.404997	2.1199	0.707209	0.738017	0.0218177	increased
6A	82.3833	IAAV622	D	FST	0.0407986	0.471078	1.3125	0.598028	0.602258	0.0495851	constant
6A	82.3833	wsnp_Ex_c34545_42833327	D	FST	0.0407986	0.46875	1.3097	0.600612	0.605771	0.0476994	constant
6A	82.3833	wsnp_RFL_Contig2182_1514692	D	FST	0.0407986	0.46875	1.3097	0.600612	0.605771	0.0476994	constant
6A	84.1122	Kukri_c19802_710	D	FST	0.0206163	0.024996	0.5769	0.977622	0.976741	0.00660552	constant
6A	84.1122	Kukri_rep_c73457_419	D	FST	0.0206163	0.0246875	0.5625	0.977204	0.976877	0.00653973	constant
6A	84.1122	BobWhite_rep_c63152_444	D	FST	0.0215028	0.024996	0.5469	0.975542	0.976191	0.0067363	constant
6A	84.1122	Excalibur_c2834_397	D	FST	0.0212741	0.0246875	0.5464	0.975762	0.976471	0.00663843	constant
6A	84.1122	tplb0056d17_78	D	FST	0.0987413	0.024996	-0.0215	0.936561	0.929983	0.0284777	constant
6A	84.1122	wsnp_JD_rep_c62949_40140212	D	FST	0.0210502	0.46875	1.3677	0.598365	0.622385	0.0275644	constant
6A	85.0057	Tdurum_contig43974_219	D	FST	0.0001	0.329861	1.9559	0.196147	0.230244	0.039408	constant
6A	85.0722	wsnp_Ex_c18639_27511306	D	FST	0.0001	0.432623	2.2133	0.297656	0.33514	0.042723	increased
6A	85.0722	RAC875_rep_c75899_926	D	FST	0.0001	0.401859	2.1083	0.707274	0.740092	0.0199047	increased
6A	85.0722	IACX5813	D	FST	0.0001	0.39875	2.0986	0.707271	0.742121	0.0180464	increased
6A	85.0722	wsnp_BE490226A_Ta_2_2	D	FST	0.0001	0.415845	2.1588	0.693631	0.725733	0.0250479	increased
6A	85.0722	Kukri_c51266_439	D	FST	0.0001	0.453686	2.2773	0.338093	0.385594	0.0271051	increased
6A	85.0722	RAC875_c2128_3024	D	FST	0.0001	0.4352	2.2163	0.303544	0.343932	0.040337	increased
6A	85.0722	wsnp_Ex_rep_c86110_78630016	D	FST	0.0206163	0.415845	1.3501	0.689337	0.707626	0.0372065	constant
6A	85.0722	IAAV4703	D	FST	0.020831	0.455389	1.3611	0.632489	0.652531	0.0373753	constant
6A	85.0722	Kukri_c9262_401	D	FST	0.0412188	0.412754	1.2822	0.683928	0.690885	0.0466886	constant
6A	85.388	BS00074432_51	D	FST	0.0001	0.393491	2.0843	0.720822	0.750266	0.0190899	increased
6A	85.388	wsnp_Ku_c22358_32187765	D	FST	0.0001	0.412754	2.1488	0.693987	0.727934	0.0233096	increased
6A	93.1305	BS00040165_51	D	FST	0.0867769	0.0253123	0.0146	0.959927	0.938346	0.0259049	constant
6A	93.8869	Tdurum_contig82427_252	D	FST	0.0001	0.0499671	1.5761	0.986022	0.976817	0.00675019	constant
6A	99.0403	RAC875_c20115_1334	D	FST	0.062435	0.1437	0.8165	0.892393	0.887959	0.0372012	constant
6A	99.0403	Kukri_c15096_4174	D	FST	0.0001	0.140362	1.714	0.924134	0.930522	0.0208476	constant
6A	99.0403	Ex_c8890_2497	D	FST	0.0001	0.161513	1.7392	0.910345	0.918841	0.0209757	constant
6A	99.0403	IAAV5585	D	FST	0.0001	0.161513	1.7392	0.910345	0.918841	0.0209757	constant
6A	99.0403	Ex_c8890_2370	D	FST	0.0611634	0.199687	0.949	0.85484	0.853918	0.0278359	constant
6A	99.0403	IAAV4868	D	FST	0.0001	0.1437	1.7272	0.93428	0.92963	0.0278547	constant
6A	99.0403	BS00063378_51	D	FST	0.0412188	0.263114	1.1447	0.827322	0.827177	0.0292492	constant
6A	103.504	IACX473	D	FST	0.0407986	0.1437	0.951	0.909291	0.903094	0.0376085	constant
6A	103.504	GENE-4268_101	D	FST	0.0407986	0.161513	0.9912	0.892208	0.892119	0.0321166	constant
6A	110.847	Excalibur_c2737_309	D	FST	0.0987413	0.095	0.3986	0.903282	0.891956	0.0454258	constant
6A	123.481	wsnp_Ex_rep_c67436_66026057	D	FST	0.04543	0.365326	1.228	0.711859	0.730228	0.0319831	constant
6A	130.393	Tdurum_contig51566_561	D	FST	0.0814848	0.145429	0.7313	0.885831	0.874439	0.0444837	constant
6A	130.7	GENE-3965_8	D	FST	0.0001	0.340894	1.9792	0.768435	0.797053	0.0161383	increased
6A	130.7	GENE-4028_111	D	FST	0.0987413	0.024996	-0.0215	0.936561	0.929983	0.0284777	constant
6A	130.7	GENE-4028_553	D	FST	0.0798611	0.0253123	0.046	0.943267	0.941301	0.0204541	constant
6A	132.138	RAC875_rep_c70106_1236	D	FST	0.0001	0.48875	2.5891	0.401965	0.443841	0.0276106	increased
6A	133.738	BS00046261_51	D	FST	0.0001	0.447188	2.2513	0.642531	0.681657	0.0183601	increased
6A	133.738	RAC875_c79898_255	D	FST	0.0001	0.455	2.2857	0.629668	0.669478	0.0188687	increased
6A	133.738	wsnp_JD_rep_c65886_41872083	D	FST	0.0001	0.457619	2.304	0.628023	0.666679	0.0201846	increased
6A	133.738	Excalibur_rep_c90454_251	D	FST	0.0001	0.464669	2.3352	0.614925	0.654334	0.0198444	increased
6A	133.738	wsnp_Ex_rep_c69054_67959458	D	FST	0.0001	0.447188	2.2513	0.642531	0.681657	0.0183601	increased
6A	133.738	wsnp_Ex_c26771_35998435	D	FST	0.0001	0.476847	2.4341	0.588821	0.62955	0.0138483	increased
6A	133.738	RAC875_rep_c117617_183	D	FST	0.117188	0.121437	0.5117	0.880758	0.863964	0.0488962	constant
6A	133.738	Kukri_c41482_311	D	FST	0.0206163	0.455	1.3622	0.627445	0.650291	0.0345262	constant
6A	135.758	IAAV6777	D	FST	0.0001	0.474687	2.4182	0.5891	0.631431	0.0127081	increased
6A	135.758	Tdurum_contig42418_2618	D	FST	0.0001	0.474687	2.4182	0.5891	0.631431	0.0127081	increased
6A	136.701	BS00090829_51	D	FST	0.0001	0.46875	2.3611	0.353885	0.394131	0.0357085	increased
6A	136.851	tplb0022c19_495	D	FST	0.0001	0.455389	2.2948	0.332787	0.37393	0.039224	increased
6A	136.851	RAC875_c13595_669	D	FST	0.0206163	0.46875	1.3698	0.602328	0.625267	0.0281881	constant
6A	137.026	Tdurum_contig67581_1163	D	FST	0.0001	0.48875	2.5891	0.403004	0.445275	0.027279	increased
6A	137.026	CAP11_c7092_120	D	FST	0.0001	0.474687	2.4182	0.360933	0.398437	0.0379588	increased
6A	137.026	Tdurum_contig49511_330	D	FST	0.0001	0.46875	2.3611	0.353885	0.394131	0.0357085	increased
6A	137.026	IAAV6895	D	FST	0.0001	0.46875	2.3611	0.353885	0.394131	0.0357085	increased
6A	137.026	wsnp_CAP12_c1663_836753	D	FST	0.0001	0.46875	2.3611	0.353885	0.394131	0.0357085	increased
6A	138.044	IACX1130	D	FST	0.0001	0.48875	2.5891	0.403004	0.445275	0.027279	increased
6A	138.044	Tdurum_contig29194_203	D	FST	0.0001	0.48875	2.5891	0.403004	0.445275	0.027279	increased
6A	138.044	RAC875_rep_c70106_1304	D	FST	0.0001	0.477839	2.4427	0.377763	0.42123	0.0282196	increased
6A	138.044	Excalibur_c50185_87	D	FST	0.0001	0.48875	2.5891	0.403004	0.445275	0.027279	increased
6A	138.044	Tdurum_contig30262_75	D	FST	0.0001	0.48875	2.5891	0.403004	0.445275	0.027279	increased
6A	138.044	BS00088274_51	D	FST	0.0001	0.46875	2.3611	0.353885	0.394131	0.0357085	increased
6A	138.044	Excalibur_rep_c103170_504	D	FST	0.0001	0.46875	2.3611	0.353885	0.394131	0.0357085	increased
6A	139.158	Tdurum_contig97520_902	D	FST	0.0001	0.481974	2.4821	0.575817	0.61711	0.0165213	increased
6A	140.866	BobWhite_c36339_821	D	FST	0.0001	0.48	2.4604	0.606884	0.637902	0.0230441	increased
6A	140.866	Jagger_c1423_102	D	FST	0.0001	0.429688	2.2016	0.668341	0.705927	0.0175975	increased
6A	140.866	RAC875_c11876_120	D	FST	0.0001	0.441596	2.2395	0.654315	0.691274	0.0172048	increased
6A	140.866	wsnp_Ra_c36410_44760538	D	FST	0.0001	0.43875	2.2284	0.655422	0.693806	0.0160651	increased
6A	140.866	wsnp_Ex_c21688_30847181	D	FST	0.0001	0.449928	2.2639	0.641153	0.678992	0.0196626	increased
6A	140.866	BobWhite_c10343_320	D	FST	0.0001	0.39875	2.0986	0.698239	0.738786	0.0161445	increased
6A	140.866	BS00040814_51	D	FST	0.0206163	0.42	1.3516	0.678018	0.699987	0.0334667	constant
6B	0.374793	Tdurum_contig43538_1111	D	FST	0.04299	0.237187	1.1063	0.824333	0.839787	0.0157102	constant
6B	0.374793	Excalibur_c52276_176	D	FST	0.0617927	0.117188	0.7401	0.904463	0.903271	0.0328744	constant
6B	0.374793	Kukri_c21405_556	D	FST	0.0605469	0.272188	1.0732	0.807062	0.804602	0.0382665	constant
6B	17.7441	Kukri_c23491_274	D	FST	0.0001	0.462187	2.3226	0.616834	0.657272	0.0191974	increased
6B	24.101	Kukri_rep_c107077_360	D	FST	0.0001	0.489187	2.6116	0.422234	0.469477	0.0237516	increased
6B	24.6368	GENE-1970_158	D	FST	0.0206163	0.485748	1.3788	0.568238	0.589007	0.0437281	constant
6B	32.8559	Tdurum_contig50121_249	D	FST	0.0407986	0.390322	1.2607	0.711664	0.717676	0.0433998	constant
6B	39.119	RAC875_c2291_123	D	FST	0.0798611	0.255	0.9662	0.813097	0.802697	0.0462414	constant
6B	41.6752	BobWhite_c23828_884	D	FST	0.0001	0.239705	1.8423	0.855502	0.871829	0.0126669	constant
6B	42.4219	wsnp_Ex_c2936_5416717	D	FST	0.0001	0.429688	2.2016	0.668341	0.705927	0.0175975	increased
6B	42.7528	Kukri_c24439_351	D	FST	0.0001	0.334688	1.9631	0.772721	0.801885	0.0158131	increased
6B	42.7528	Ex_c61830_971	D	FST	0.0001	0.294543	1.9141	0.785456	0.828447	0.00580383	constant
6B	42.7528	Kukri_c8343_228	D	FST	0.0001	0.28875	1.9028	0.812333	0.837412	0.0110803	constant
6B	42.7528	wsnp_Ex_c8011_13585237	D	FST	0.0001	0.28875	1.9028	0.812333	0.837412	0.0110803	constant
6B	42.7528	Kukri_c24439_323	D	FST	0.0425331	0.329229	1.2071	0.76574	0.772829	0.0322649	constant
6B	42.7528	BobWhite_c27227_247	D	FST	0.0001	0.32	1.941	0.785897	0.813755	0.0149144	constant
6B	43.64	CAP7_rep_c6771_332	D	FST	0.0605469	0.297521	1.1051	0.796242	0.787352	0.0490029	constant
6B	43.9416	Ku_c6663_1331	D	FST	0.0001	0.184089	1.7717	0.900928	0.906522	0.0256022	constant
6B	53.7565	RAC875_c76124_264	D	FST	0.0206163	0.409687	1.3482	0.690732	0.712339	0.034393	constant
6B	53.7565	Excalibur_s111897_126	D	FST	0.0206163	0.42	1.3516	0.678018	0.699987	0.0334667	constant
6B	55.9174	wsnp_Ex_c12618_20079758	D	FST	0.0001	0.432623	2.2133	0.297656	0.33514	0.042723	increased
6B	57.074	Kukri_c5147_1856	D	FST	0.0412188	0.409687	1.2781	0.684909	0.693397	0.0454183	constant
6B	57.074	Tdurum_contig29467_99	D	FST	0.0407986	0.39875	1.268	0.699665	0.707345	0.0453589	constant
6B	58.1954	wsnp_JD_c46225_31654736	D	FST	0.0001	0.455	2.2857	0.629668	0.669478	0.0188687	increased
6B	58.1954	Ra_c11763_604	D	FST	0.020831	0.159688	1.1467	0.894382	0.905561	0.0202537	constant
6B	58.1954	BobWhite_c33069_114	D	FST	0.020831	0.499671	1.3872	0.467631	0.486752	0.0413623	constant
6B	59.92	RAC875_c2981_3230	D	FST	0.0206163	0.387188	1.3418	0.716245	0.736954	0.0280242	constant
6B	64.0838	BS00045761_51	D	FST	0.0001	0.441596	2.2395	0.654315	0.691274	0.0172048	increased
6B	64.0838	BS00080573_51	D	FST	0.0001	0.478961	2.4493	0.378113	0.420505	0.0295675	increased
6B	64.0838	wsnp_Ex_c698_1376989	D	FST	0.0001	0.493511	2.6872	0.536991	0.579599	0.0212509	increased
6B	64.0838	Excalibur_c5136_2314	D	FST	0.0001	0.495	2.752	0.527791	0.571014	0.0182404	increased
6B	64.0838	BobWhite_c47831_87	D	FST	0.0001	0.495868	2.7858	0.529602	0.571626	0.0196716	increased
6B	64.0838	RAC875_c24962_1326	D	FST	0.0001	0.495	2.752	0.527791	0.571014	0.0182404	increased
6B	64.0838	wsnp_Ex_c42372_48966781	D	FST	0.0001	0.496074	2.8096	0.524112	0.567031	0.0180503	increased
6B	64.0838	Excalibur_c79066_165	D	FST	0.0001	0.493511	2.6872	0.536991	0.579599	0.0212509	increased
6B	64.0838	wsnp_Ex_c21783_30945248	D	FST	0.0001	0.497041	2.8412	0.520257	0.562936	0.0183829	increased
6B	64.0838	wsnp_Ex_c46160_51746546	D	FST	0.0001	0.495868	2.7858	0.529602	0.571626	0.0196716	increased
6B	64.0838	RFL_Contig311_951	D	FST	0.0001	0.497997	2.9329	0.511265	0.55443	0.0193641	increased
6B	64.0838	TA006177-1779	D	FST	0.0001	0.49875	3.0013	0.502606	0.546105	0.0192618	increased
6B	64.0838	wsnp_CAP8_c1530_885118	D	FST	0.0001	0.455	2.2857	0.329497	0.368373	0.045582	increased
6B	64.0838	Excalibur_c11588_406	D	FST	0.0001	0.462187	2.3226	0.341677	0.381267	0.0389162	increased
6B	64.0838	Kukri_c25377_240	D	FST	0.04299	0.0739645	0.703	0.936613	0.938699	0.0202411	constant
6B	64.0838	BobWhite_c10852_309	D	FST	0.0206163	0.401859	1.3461	0.703071	0.72246	0.0345614	constant
6B	64.0838	Excalibur_c4361_309	D	FST	0.0605469	0.323025	1.1324	0.769936	0.764963	0.0453075	constant
6B	64.5698	Kukri_c27172_757	D	FST	0.0651433	0.337766	1.1316	0.740911	0.743233	0.0379584	constant
6B	64.7074	Excalibur_c50499_218	D	FST	0.0001	0.0499671	1.5761	0.969315	0.976418	0.00624853	constant
6B	64.7074	wsnp_Ra_c33358_42248399	D	FST	0.0605469	0.0730652	0.5835	0.93314	0.928605	0.0283145	constant
6B	64.7074	Ku_c8353_937	D	FST	0.0206163	0.409687	1.3482	0.690732	0.712339	0.034393	constant
6B	64.7074	BS00064654_51	D	FST	0.0206163	0.409687	1.3482	0.690732	0.712339	0.034393	constant
6B	64.8216	BobWhite_c4471_636	D	FST	0.0001	0.481025	2.468	0.382499	0.424634	0.0296409	increased
6B	64.8216	CAP7_c2536_65	D	FST	0.0814848	0.140362	0.7189	0.884512	0.876891	0.0395527	constant
6B	64.8216	wsnp_CAP12_c242_135767	D	FST	0.103852	0.140362	0.6313	0.873517	0.861288	0.041853	constant
6B	66.3969	RAC875_c64560_111	D	FST	0.0814848	0.257651	0.9653	0.809198	0.799129	0.04723	constant
6B	66.3969	Excalibur_c26172_359	D	FST	0.0412188	0.294543	1.1801	0.7997	0.80324	0.0334389	constant
6B	67.2402	wsnp_Ra_c16267_24877418	D	FST	0.0407986	0.0973044	0.8133	0.932306	0.928259	0.0282384	constant
6B	68.4027	RAC875_c68785_170	D	FST	0.0605469	0.04875	0.3344	0.945794	0.941322	0.0212352	constant
6B	68.7599	Kukri_c45250_289	D	FST	0.0001	0.412754	2.1488	0.693987	0.727934	0.0233096	increased
6B	69.5622	TA001478-0609	D	FST	0.0001	0.423009	2.1819	0.285373	0.321934	0.046792	increased
6B	71.1814	wsnp_Ku_c16522_25425455	D	FST	0.0001	0.0730652	1.6155	0.96569	0.965389	0.010617	constant
6B	71.7641	Ex_c24766_653	D	FST	0.0001	0.467127	2.3409	0.351901	0.392725	0.0351926	increased
6B	71.7641	wsnp_Ku_c3074_5763996	D	FST	0.0611634	0.159688	0.8585	0.880294	0.878927	0.0304672	constant
6B	71.7641	RAC875_c6355_1709	D	FST	0.0987413	0.0246875	-0.0291	0.939804	0.930376	0.0292241	constant
6B	71.7641	Tdurum_contig76550_1161	D	FST	0.0987413	0.0246875	-0.0291	0.939804	0.930376	0.0292241	constant
6B	71.7641	Kukri_rep_c107419_372	D	FST	0.0987413	0.0246875	-0.0291	0.939804	0.930376	0.0292241	constant
6B	71.7641	Tdurum_contig63468_1413	D	FST	0.0823217	0.237187	0.9262	0.819123	0.812438	0.038924	constant
6B	71.972	Tdurum_contig57255_86	D	FST	0.0219753	0.161513	1.1406	0.87943	0.902282	0.00930534	constant
6B	72.2882	RAC875_c9412_75	D	FST	0.0001	0.0493511	1.5621	0.979604	0.976955	0.00658464	constant
6B	72.2882	wsnp_Ex_rep_c109081_92032149	D	FST	0.0001	0.0493511	1.5621	0.979604	0.976955	0.00658464	constant
6B	72.2882	Tdurum_contig47269_904	D	FST	0.0206163	0.04875	0.7916	0.964035	0.965144	0.0104477	constant
6B	72.2882	wsnp_Ex_c11714_18840676	D	FST	0.0206163	0.0493511	0.7981	0.9662	0.964935	0.0109208	constant
6B	75.7492	TA004372-0730	D	FST	0.0001	0.495	2.752	0.427734	0.470663	0.027429	increased
6B	78.9906	RAC875_c50348_93	D	FST	0.0001	0.184089	1.7717	0.900928	0.906522	0.0256022	constant
6B	78.9906	IACX1609	D	FST	0.0611634	0.184089	0.9158	0.869913	0.864636	0.0335709	constant
6B	80.9904	Ku_c3481_732	D	FST	0.109519	0.140362	0.6144	0.868845	0.856943	0.0412658	constant
6B	81.1339	RAC875_c12539_267	D	FST	0.0798611	0.255	0.9662	0.813097	0.802697	0.0462414	constant
6B	82.5628	Tdurum_contig51640_847	D	FST	0.0416478	0.0001	-0.4724	0.989454	0.976918	0.00673397	constant
6B	82.5628	Kukri_c5168_162	D	FST	0.0987413	0.0721875	0.2968	0.915453	0.904791	0.0409888	constant
6B	82.5628	Ku_c5191_340	D	FST	0.0206163	0.48875	1.3801	0.552435	0.574863	0.042812	constant
6B	82.5628	RAC875_rep_c69963_514	D	FST	0.0206163	0.48875	1.3801	0.552435	0.574863	0.042812	constant
6B	83.005	Kukri_c58961_76	D	FST	0.0212741	0.497997	1.3823	0.506964	0.527638	0.0363541	constant
6B	86.504	BobWhite_c13358_203	D	FST	0.0001	0.429077	2.1931	0.294447	0.333292	0.0396869	increased
6B	91.9912	BS00022480_51	D	FST	0.020831	0.404997	1.3467	0.699928	0.718972	0.0356763	constant
6B	93.0131	RAC875_c82640_416	D	FST	0.0206163	0.499279	1.3887	0.461294	0.480387	0.0442038	constant
6B	93.5021	wsnp_BE518379B_Ta_2_2	D	FST	0.0001	0.495	2.752	0.427734	0.470663	0.027429	increased
6B	95.2414	RFL_Contig2206_1694	D	FST	0.0001	0.48875	2.5891	0.401965	0.443841	0.0276106	increased
6B	113.275	IAAV3610	D	FST	0.0001	0.494156	2.6996	0.539912	0.581145	0.0231032	increased
6B	113.671	wsnp_Ex_c54772_57527387	D	FST	0.0001	0.452978	2.2759	0.64095	0.676604	0.0217003	increased
6B	113.671	Excalibur_c6566_745	D	FST	0.0001	0.441596	2.2395	0.30997	0.348311	0.0478014	increased
6B	117.659	wsnp_Ex_c791_1557333	D	FST	0.0001	0.450366	2.2706	0.652124	0.683919	0.0221307	increased
6D	9.4708	wsnp_Ku_c19587_29102203	D	FST	0.0630907	0.121437	0.7453	0.903619	0.900223	0.0355853	constant
6D	17.0137	TA002853-0110-w	D	FST	0.0407986	0.28875	1.174	0.800516	0.807067	0.0299979	constant
6D	18.9963	BobWhite_c2297_1853	D	FST	0.0001	0.484143	2.5126	0.398134	0.443447	0.0245266	increased
6D	18.9963	Kukri_c55362_75	D	FST	0.0605469	0.34875	1.156	0.744995	0.741316	0.0430476	constant
6D	20.7464	Kukri_rep_c68823_315	D	FST	0.0001	0.307643	1.9266	0.797358	0.823507	0.0137652	constant
6D	22.925	RAC875_c57371_238	D	FST	0.0001	0.201891	1.7963	0.860117	0.892627	0.00403981	constant
6D	22.925	RAC875_rep_c118305_446	D	FST	0.0210502	0.464669	1.3657	0.608599	0.631774	0.0287948	constant
6D	22.966	Ex_c350_344	D	FST	0.0235261	0.334688	1.3011	0.731095	0.772948	0.00866964	constant
6D	77.5302	RFL_Contig6162_597	D	FST	0.0001	0.0001	0.4553	1	1	1e-07	constant
6D	82.1426	CAP7_c2537_344	D	FST	0.0001	0.329229	1.9547	0.783671	0.807792	0.0182159	constant
6D	83.4415	IACX10982	D	FST	0.0001	0.415845	2.1588	0.693631	0.725733	0.0250479	increased
6D	86.0849	wsnp_BQ161779D_Ta_2_1	D	FST	0.0001	0.32	1.941	0.785897	0.813755	0.0149144	constant
6D	87.1742	wsnp_Ku_c6882_11937794	D	FST	0.0001	0.0001	0.4553	1	1	1e-07	constant
6D	87.1742	wsnp_RFL_Contig1427_580520	D	FST	0.0001	0.0001	0.4553	1	1	1e-07	constant
6D	87.1742	Excalibur_c4445_307	D	FST	0.0206163	0.0001	-0.4251	0.990048	0.988582	0.00281716	constant
6D	87.1742	Kukri_c16093_636	D	FST	0.0206163	0.0001	-0.4251	0.990048	0.988582	0.00281716	constant
6D	87.1742	wsnp_RFL_Contig2100_1362130	D	FST	0.152778	0.0001	-0.9054	0.923168	0.909258	0.0423672	constant
6D	90.1868	wsnp_Ra_c13881_21836489	D	FST	0.0001	0.418958	2.166	0.281742	0.319662	0.0449404	increased
6D	109.019	Excalibur_c36774_106	D	FST	0.0840478	0.0246875	0.0167	0.959623	0.940196	0.0246502	constant
6D	117.583	IAAV2433	D	FST	0.0407986	0.0001	-0.4526	0.980553	0.977186	0.00652215	constant
6D	134.788	CAP7_c2559_543	D	FST	0.0001	0.408163	2.1262	0.707069	0.735894	0.023764	increased
6D	149.856	GENE-0925_515	D	FST	0.0407986	0.429688	1.295	0.662308	0.669472	0.0432104	constant
6D	153.078	BS00022206_51	D	FST	0.024996	0.337766	1.2972	0.716651	0.765257	0.006394	constant
6D	153.47	wsnp_Ku_rep_c71567_71302046	D	FST	0.0206163	0.478806	1.3749	0.611121	0.622733	0.0384468	constant
6D	160.498	TA003419-0641	D	FST	0.0001	0.435569	2.2197	0.299908	0.335585	0.0461519	increased
6D	160.498	wsnp_Ex_c4480_8057184	D	FST	0.0001	0.423009	2.1819	0.285373	0.321934	0.046792	increased
6D	160.498	Kukri_c11902_580	D	FST	0.0001	0.423009	2.1819	0.285373	0.321934	0.046792	increased
7A	33.4451	Excalibur_c11889_491	D	FST	0.0001	0.497188	2.8736	0.515184	0.558574	0.0188154	increased
7A	33.4451	BS00031724_51	D	FST	0.0001	0.499241	3.0398	0.502867	0.545783	0.0196795	increased
7A	33.4451	RAC875_c37260_64	D	FST	0.0001	0.497188	2.8736	0.515184	0.558574	0.0188154	increased
7A	34.9027	GENE-4335_35	D	FST	0.0001	0.49446	2.7109	0.539321	0.580504	0.0229707	increased
7A	35.3147	BS00026702_51	D	FST	0.0001	0.494156	2.6996	0.541817	0.582618	0.0238077	increased
7A	35.3147	RAC875_c1553_667	D	FST	0.0001	0.483892	2.5041	0.560704	0.605192	0.0202851	increased
7A	35.3147	IAAV6250	D	FST	0.0470315	0.0973044	0.7618	0.906842	0.922452	0.0152929	constant
7A	35.3147	Excalibur_c17447_635	D	FST	0.0407986	0.435569	1.297	0.659341	0.663856	0.0456997	constant
7A	40.2424	Excalibur_rep_c92398_123	D	FST	0.0001	0.426036	2.1894	0.680087	0.713416	0.02359	increased
7A	42.0848	GENE-4469_430	D	FST	0.0001	0.455	2.2857	0.329497	0.368373	0.045582	increased
7A	42.0848	Tdurum_contig50536_603	D	FST	0.0001	0.462187	2.3226	0.341677	0.381267	0.0389162	increased
7A	42.0848	TA001522-0900	D	FST	0.0434568	0.46281	1.3021	0.607121	0.611973	0.0460987	constant
7A	42.0848	Excalibur_c24593_1217	D	FST	0.0222194	0.499671	1.3785	0.484877	0.503427	0.0389885	constant
7A	45.2451	RAC875_c6736_336	D	FST	0.0001	0.375	2.0473	0.733365	0.76611	0.0140927	increased
7A	45.2451	Excalibur_c9166_913	D	FST	0.0001	0.496074	2.8096	0.524112	0.567031	0.0180503	increased
7A	45.2451	BobWhite_c33300_159	D	FST	0.0464853	0.29162	1.1516	0.767862	0.793054	0.0185351	constant
7A	47.0057	RAC875_c23310_217	D	FST	0.0001	0.484687	2.5275	0.390682	0.432535	0.0285236	increased
7A	50.4895	RAC875_rep_c114991_394	D	FST	0.0001	0.429688	2.2016	0.293127	0.329503	0.0444275	increased
7A	50.4895	Excalibur_c46018_271	D	FST	0.0001	0.462187	2.3226	0.341677	0.381267	0.0389162	increased
7A	50.4895	BS00000747_51	D	FST	0.0001	0.467127	2.3409	0.352717	0.394131	0.0342572	increased
7A	50.4895	BS00064648_51	D	FST	0.0001	0.471078	2.3944	0.35954	0.400651	0.033597	increased
7A	59.0679	BS00064143_51	D	FST	0.0001	0.394449	2.0904	0.73598	0.754729	0.0247393	increased
7A	59.6775	BS00110940_51	D	FST	0.020831	0.0730652	0.925	0.950774	0.952833	0.013998	constant
7A	64.5881	BS00023117_51	D	FST	0.0001	0.18	1.7531	0.892324	0.907732	0.0165	constant
7A	68.1945	RAC875_c9697_1067	D	FST	0.0001	0.471078	2.3944	0.35954	0.400651	0.033597	increased
7A	76.2757	Tdurum_contig12722_779	D	FST	0.0407986	0.0721875	0.711	0.941939	0.941197	0.0200595	constant
7A	80.6415	RAC875_c23339_236	D	FST	0.0229854	0.497041	1.3732	0.505003	0.524763	0.037395	constant
7A	82.7121	BS00061012_51	D	FST	0.0001	0.223537	1.8239	0.868379	0.882237	0.014284	constant
7A	87.5036	RAC875_c63889_486	D	FST	0.0806648	0.095	0.5652	0.911133	0.903762	0.0382842	constant
7A	89.2097	Tdurum_contig14075_173	D	FST	0.0001	0.0246875	1.4302	0.986941	0.988558	0.00279237	constant
7A	89.2097	Kukri_c106476_350	D	FST	0.0001	0.0246875	1.4302	0.986941	0.988558	0.00279237	constant
7A	97.4067	BS00021692_51	D	FST	0.0806648	0.0721875	0.3696	0.92415	0.916409	0.0351429	constant
7A	97.7574	BobWhite_c1085_412	D	FST	0.0798611	0.0721875	0.373	0.92428	0.9169	0.0347051	constant
7A	97.7574	RAC875_c55639_890	D	FST	0.0206163	0.0739645	0.932	0.956638	0.952813	0.0156803	constant
7A	97.7574	BobWhite_c2203_633	D	FST	0.120708	0.04875	0.0914	0.922185	0.904038	0.0475396	constant
7A	98.4215	Kukri_c11325_337	D	FST	0.0798611	0.0730652	0.3781	0.923575	0.916399	0.0347111	constant
7A	113.297	IAAV4945	D	FST	0.0001	0.449928	2.2639	0.322315	0.361448	0.0485155	increased
7A	113.297	Excalibur_s114755_67	D	FST	0.0001	0.48	2.4604	0.378388	0.419764	0.0308458	increased
7A	113.297	BS00063267_51	D	FST	0.0407986	0.119987	0.8856	0.919871	0.916008	0.0320349	constant
7A	114.029	Tdurum_contig8441_602	D	FST	0.0206163	0.163379	1.1543	0.90424	0.904841	0.0308452	constant
7A	114.029	BS00086101_51	D	FST	0.0206163	0.163379	1.1543	0.90424	0.904841	0.0308452	constant
7A	118.398	wsnp_Ra_rep_c69620_67130107	D	FST	0.0206163	0.095	1.0135	0.937574	0.941597	0.0180255	constant
7A	118.398	IACX8453	D	FST	0.0206163	0.0961384	1.0185	0.940728	0.941235	0.0195381	constant
7A	119.113	BS00099804_51	D	FST	0.0001	0.118571	1.6812	0.922708	0.941218	0.0106169	constant
7A	120.676	Kukri_c5757_530	D	FST	0.0798611	0.255	0.9662	0.813097	0.802697	0.0462414	constant
7A	125.257	wsnp_Ku_c6065_10682577	D	FST	0.0407986	0.204142	1.0724	0.868235	0.866671	0.0291976	constant
7A	126.404	Kukri_c51068_528	D	FST	0.0001	0.0739645	1.6225	0.928364	0.963552	0.00196877	constant
7A	126.404	RAC875_rep_c91778_96	D	FST	0.0605469	0.201891	0.9586	0.858378	0.853734	0.0317012	constant
7A	126.404	Kukri_c484_1704	D	FST	0.0001	0.0961384	1.6461	0.951806	0.953796	0.0136981	constant
7A	126.404	RAC875_rep_c69766_246	D	FST	0.0206163	0.0961384	1.0185	0.940728	0.941235	0.0195381	constant
7A	126.404	wsnp_Ex_rep_c66540_64820281	D	FST	0.0206163	0.0961384	1.0185	0.940728	0.941235	0.0195381	constant
7A	126.799	Tdurum_contig96102_254	D	FST	0.0001	0.167244	1.7475	0.924661	0.917242	0.0346191	constant
7A	126.799	BS00020610_51	D	FST	0.0001	0.1437	1.7272	0.93428	0.92963	0.0278547	constant
7A	126.799	wsnp_JD_c14118_13933380	D	FST	0.0798611	0.142012	0.7291	0.887959	0.877521	0.0438417	constant
7A	126.799	wsnp_Ex_c11636_18742884	D	FST	0.0407986	0.165289	1.0008	0.896415	0.890684	0.0388457	constant
7A	126.799	GENE-4993_619	D	FST	0.0605469	0.0748862	0.5983	0.933395	0.927726	0.0292668	constant
7A	126.799	BobWhite_rep_c65070_369	D	FST	0.117188	0.18	0.689	0.847233	0.82698	0.0494994	constant
7A	126.799	tplb0031l19_267	D	FST	0.099723	0.182022	0.745	0.853376	0.838352	0.0425608	constant
7A	130.273	BS00092197_51	D	FST	0.0611634	0.0984989	0.6877	0.920962	0.914651	0.0344558	constant
7A	130.273	tplb0024l08_1395	D	FST	0.0798611	0.0984989	0.6009	0.911577	0.902528	0.040151	constant
7A	130.273	Excalibur_c34091_311	D	FST	0.100724	0.18	0.7379	0.851784	0.838495	0.0408108	constant
7A	130.273	RAC875_c21946_234	D	FST	0.117188	0.0730652	0.2378	0.905017	0.89207	0.0472002	constant
7A	130.273	BS00082180_51	D	FST	0.0001	0.0961384	1.6461	0.951806	0.953796	0.0136981	constant
7A	131.114	IAAV3025	D	FST	0.0605469	0.1437	0.8267	0.898564	0.889887	0.0424341	constant
7A	131.114	IAAV6180	D	FST	0.0605469	0.1437	0.8267	0.898564	0.889887	0.0424341	constant
7A	131.564	wsnp_Ex_c7216_12390889	D	FST	0.0617927	0.0984989	0.6841	0.919584	0.914146	0.0338612	constant
7A	133.528	BobWhite_c66165_77	D	FST	0.0611634	0.337766	1.1437	0.754977	0.750924	0.0434982	constant
7A	135.807	Excalibur_rep_c68850_592	D	FST	0.0206163	0.0246875	0.5625	0.977204	0.976877	0.00653973	constant
7A	135.807	RAC875_c57962_101	D	FST	0.0206163	0.0246875	0.5625	0.977204	0.976877	0.00653973	constant
7A	135.807	wsnp_Ex_c5177_9174930	D	FST	0.1352	0.024996	-0.114	0.917586	0.906749	0.040641	constant
7A	135.807	wsnp_RFL_Contig2864_2688208	D	FST	0.1352	0.0253123	-0.1124	0.914075	0.906232	0.0380491	constant
7A	135.807	Kukri_c41625_244	D	FST	0.139207	0.0246875	-0.1289	0.927753	0.905542	0.0491504	constant
7A	135.807	Excalibur_c96483_520	D	FST	0.099723	0.077794	0.3166	0.908687	0.900644	0.0400645	constant
7A	135.807	wsnp_Ra_c16287_24904962	D	FST	0.0814848	0.1437	0.727	0.885343	0.87527	0.0427498	constant
7A	135.807	wsnp_Ra_c16287_24905062	D	FST	0.0798611	0.1437	0.7326	0.888496	0.87672	0.0455733	constant
7A	135.807	Excalibur_c96483_102	D	FST	0.0798611	0.142012	0.7291	0.887959	0.877521	0.0438417	constant
7A	135.807	CAP11_c1937_302	D	FST	0.0605469	0.04875	0.3344	0.945794	0.941322	0.0212352	constant
7A	135.807	Tdurum_contig13828_156	D	FST	0.0617927	0.04875	0.3247	0.946302	0.940628	0.021977	constant
7A	135.807	RAC875_rep_c116752_107	D	FST	0.0416478	0.117188	0.871	0.911315	0.916121	0.0244432	constant
7A	135.807	BS00021936_51	D	FST	0.100724	0.095	0.3878	0.902613	0.890664	0.0462458	constant
7A	135.807	Ra_c64159_441	D	FST	0.0987413	0.095	0.3986	0.903282	0.891956	0.0454258	constant
7A	135.807	Ku_c2205_1317	D	FST	0.0806648	0.095	0.5652	0.911133	0.903762	0.0382842	constant
7A	135.807	Kukri_c108278_520	D	FST	0.0987413	0.095	0.3986	0.903282	0.891956	0.0454258	constant
7A	135.807	Ra_c3705_2101	D	FST	0.0987413	0.095	0.3986	0.903282	0.891956	0.0454258	constant
7A	135.807	wsnp_Ra_c25918_35485125	D	FST	0.0420858	0.095	0.7888	0.92299	0.927915	0.0224284	constant
7A	135.807	wsnp_Ra_rep_c70756_68674560	D	FST	0.0987413	0.095	0.3986	0.903282	0.891956	0.0454258	constant
7A	135.807	wsnp_Ex_c19198_28115812	D	FST	0.0814848	0.095	0.5556	0.91045	0.903194	0.0384206	constant
7A	135.807	Excalibur_c20450_230	D	FST	0.0840478	0.095	0.5418	0.908612	0.901442	0.0390268	constant
7A	135.807	Tdurum_contig28843_80	D	FST	0.0637604	0.117188	0.7329	0.899771	0.901561	0.0297987	constant
7A	135.807	BS00065647_51	D	FST	0.0823217	0.095	0.5496	0.909801	0.902617	0.038607	constant
7A	148.431	Kukri_c16852_314	D	FST	0.0001	0.0246875	1.4302	0.986941	0.988558	0.00279237	constant
7A	148.431	Tdurum_contig8615_230	D	FST	0.155727	0.0001	-0.9224	0.929664	0.908143	0.047204	constant
7A	148.431	wsnp_BQ160404A_Ta_1_1	D	FST	0.0806648	0.182022	0.8225	0.861034	0.851927	0.0370254	constant
7A	148.431	Kukri_rep_c74538_62	D	FST	0.0206163	0.21875	1.2249	0.858575	0.870295	0.0158753	constant
7A	148.431	wsnp_Ex_rep_c68047_66792559	D	FST	0.0206163	0.21875	1.2249	0.858575	0.870295	0.0158753	constant
7A	149.286	Excalibur_c40881_182	D	FST	0.0407986	0.13875	0.938	0.903105	0.904956	0.0295191	constant
7A	150.539	BS00027425_51	D	FST	0.0806648	0.0739645	0.3791	0.922685	0.915389	0.0350866	constant
7A	161.314	IACX7848	D	FST	0.0001	0.255	1.8548	0.838883	0.86096	0.0115098	constant
7A	164.287	wsnp_Ex_c7071_12171222	D	FST	0.0206163	0.471953	1.3726	0.605463	0.624669	0.0315533	constant
7A	171.673	Excalibur_c49272_174	D	FST	0.0605469	0.18	0.9092	0.8698	0.867175	0.0305237	constant
7A	185.86	wsnp_Ex_c22547_31738007	D	FST	0.0001	0.478961	2.4493	0.586249	0.626244	0.0148613	increased
7A	192.014	Kukri_c6470_1735	D	FST	0.117188	0.0001	-0.8046	0.942375	0.931816	0.0286747	constant
7A	211.003	Kukri_rep_c70288_1087	D	FST	0.0206163	0.257651	1.2591	0.834564	0.845232	0.0196884	constant
7A	212.661	Excalibur_c538_1152	D	FST	0.100724	0.095	0.3878	0.902613	0.890664	0.0462458	constant
7A	212.661	Kukri_c33620_129	D	FST	0.0665874	0.024996	0.0867	0.972723	0.95069	0.0185576	constant
[truncated: 790 more rows]

## Sheet: improvement
Supplementary Dataset 1. Improvement candidates identified by FST method
Chr.	POS	SNP Name	Process-I	Method	Process-I	Method	He-L	He-M	st.lnRH(LM)	Obs. Het. BP-LM	Obs FST-LM	FST P-value-LM	Diversity changes
1A	69.8718	wsnp_Ex_c10257_16825240			I	FST	0.35503	0.274637	-0.9543	0.652713	0.559142	0.0412465	constant
1A	71.0474	JD_c63991_766			I	FST	0.35503	0.275156	-0.9529	0.652649	0.558426	0.0414492	constant
1A	71.096	wsnp_Ku_c3844_7053669			I	FST	0.115503	0.376845	0.5096	0.800293	0.579178	0.0459119	constant
1A	71.096	wsnp_Ex_c14361_22341570			I	FST	0.35503	0.282617	-0.9358	0.651774	0.548137	0.0447132	constant
1A	71.096	wsnp_Ex_c44049_50205457			I	FST	0.294543	0.272737	-0.8074	0.707821	0.60907	0.0398319	constant
1A	72.6084	GENE-0283_330			I	FST	0.0973044	0.386409	0.5801	0.811955	0.57882	0.0470541	constant
1A	73.4764	Kukri_c23350_433			I	FST	0.351867	0.27207	-0.9536	0.655914	0.565369	0.0402529	constant
1A	73.4764	TA002594-0782			I	FST	0.0493511	0.327711	0.7149	0.873243	0.673812	0.0125856	constant
1A	73.9816	Jagger_c1403_60	I	lnRH	I	FST	0.426036	0.0451226	-2.0682	0.557825	0.812191	0.00662181	decreased
1A	73.9816	JD_c17158_393	I	lnRH	I	FST	0.426036	0.0450211	-2.0695	0.558319	0.812511	0.00659596	decreased
1A	79.1892	Ex_c16529_304			I	FST	0.095	0.307372	0.4685	0.855746	0.678882	0.0119847	constant
1A	80.5429	Ra_c105707_788			I	FST	0.294543	0.267419	-0.8216	0.708946	0.616066	0.0386055	constant
1A	80.5429	BS00089894_51			I	FST	0.272188	0.274681	-0.0967	0.726939	0.621938	0.035507	constant
1A	84.0341	RFL_Contig3919_1348			I	FST	0.239705	0.241541	-0.0996	0.759578	0.681754	0.0176456	constant
1A	84.8923	RAC875_c100147_55			I	FST	0.163379	0.310763	0.2545	0.802642	0.640756	0.0249425	constant
1A	91.7612	Excalibur_c52725_585			I	FST	0.140362	0.241131	0.1886	0.83875	0.730729	0.00521676	constant
1A	91.7612	Ra_c24793_726			I	FST	0.1437	0.229973	0.1544	0.838434	0.741252	0.00416378	constant
1A	91.9977	RAC875_c45115_340			I	FST	0.1437	0.230427	0.1563	0.8384	0.740783	0.00420663	constant
1A	91.9977	RAC875_c12993_127			I	FST	0.1437	0.229973	0.1544	0.838434	0.741252	0.00416378	constant
1A	91.9977	Excalibur_c65755_51			I	FST	0.1437	0.229973	0.1544	0.838434	0.741252	0.00416378	constant
1A	91.9977	RAC875_c12993_201			I	FST	0.1437	0.229973	0.1544	0.838434	0.741252	0.00416378	constant
1A	91.9977	Excalibur_c1845_718			I	FST	0.1437	0.229973	0.1544	0.838434	0.741252	0.00416378	constant
1A	91.9977	Kukri_c28695_269			I	FST	0.1437	0.229521	0.1529	0.838469	0.741719	0.00412036	constant
1A	91.9977	Excalibur_c1845_4911			I	FST	0.1437	0.229521	0.1529	0.838469	0.741719	0.00412036	constant
1A	91.9977	IAAV1142			I	FST	0.163379	0.182208	-0.035	0.832982	0.78436	0.0018347	constant
1A	105.742	GENE-0069_468			I	FST	0.199687	0.337867	0.2169	0.767683	0.587163	0.0384791	constant
1A	107.663	RAC875_c12348_720			I	FST	0.0721875	0.368598	0.6495	0.838175	0.61466	0.0293752	constant
1A	111.552	Excalibur_c63671_90			I	FST	0.257651	0.205102	-0.9105	0.749031	0.714669	0.0123684	constant
1A	113.77	Tdurum_contig57927_171			I	FST	0.21875	0.335786	0.1716	0.754696	0.578441	0.0414022	constant
1A	128.742	Jagger_c6772_80			I	FST	0.223537	0.251919	-0.0205	0.771007	0.678369	0.0186216	constant
1A	130.086	Kukri_c16271_544			I	FST	0.294543	0.291357	-0.7501	0.705446	0.585467	0.0465967	constant
1A	130.086	Kukri_c16271_894			I	FST	0.340894	0.231562	-1.0408	0.669299	0.627801	0.0278795	constant
1A	130.145	RAC875_c36980_161			I	FST	0.28875	0.294008	-0.0884	0.709904	0.586194	0.0467814	constant
1A	130.326	RAC875_c11613_469			I	FST	0.483033	0.109758	-1.7841	0.456243	0.631013	0.0262184	constant
1A	134.248	RAC875_c1599_342			I	FST	0.334688	0.218317	-1.0648	0.67536	0.649174	0.0273941	constant
1A	134.546	BobWhite_c6664_644			I	FST	0.408163	0.222212	-1.2367	0.59653	0.578011	0.0408114	constant
1A	134.63	wsnp_JD_c6664_7807201			I	FST	0.408163	0.221336	-1.2399	0.596648	0.579337	0.0404443	constant
1A	155.8	Kukri_c25736_184			I	FST	0.186203	0.162415	-0.8323	0.816943	0.796234	0.00292807	constant
1B	41.2129	Tdurum_contig14847_144			I	FST	0.378145	0.285588	-0.9787	0.62913	0.522157	0.0483912	constant
1B	69.7668	TA003238-0490			I	FST	0.42	0.062435	-1.943	0.564392	0.790128	0.0066088	constant
1B	87.2955	Tdurum_contig11896_550			I	FST	0.257651	0.282869	-0.0335	0.737491	0.621037	0.0321244	constant
1B	87.2955	Tdurum_contig69792_167			I	FST	0.257651	0.282869	-0.0335	0.737491	0.621037	0.0321244	constant
1B	87.2955	Kukri_c9752_793			I	FST	0.257651	0.282869	-0.0335	0.737491	0.621037	0.0321244	constant
1B	87.2955	RAC875_c1413_597			I	FST	0.255	0.285895	-0.0188	0.739148	0.618989	0.031967	constant
1B	117.812	BS00021934_51			I	FST	0.024996	0.404424	1.0179	0.842527	0.589442	0.0415618	constant
1B	120.346	Excalibur_c50785_525			I	FST	0.0253123	0.369173	0.9981	0.864707	0.634393	0.0204416	constant
1B	121.708	Tdurum_contig13516_251			I	FST	0.04875	0.373845	0.8027	0.84966	0.618957	0.0259664	constant
1B	137.003	wsnp_CAP11_rep_c4138_1957470			I	FST	0.483892	0.180747	-1.5505	0.467629	0.511362	0.0488145	constant
1B	137.003	wsnp_Ex_c38849_46284348			I	FST	0.221118	0.339005	0.1723	0.751745	0.572668	0.0439171	constant
1B	137.003	RAC875_c9082_267			I	FST	0.221118	0.334654	0.166	0.752959	0.578247	0.0417374	constant
1B	141.818	Tdurum_contig61914_169			I	FST	0.0721875	0.341206	0.6068	0.855128	0.64937	0.0176218	constant
1B	141.825	IAAV4844			I	FST	0.226008	0.318874	0.1252	0.753715	0.595346	0.0362072	constant
1B	141.825	Ex_c4436_1947			I	FST	0.272188	0.265261	-0.7652	0.728396	0.633631	0.0330578	constant
1B	141.825	wsnp_Ex_c4436_7981037			I	FST	0.280654	0.245857	-0.8459	0.723855	0.652151	0.0313596	constant
1B	148.398	IACX17310			I	FST	0.18	0.353299	0.2844	0.775763	0.578608	0.0420321	constant
1B	154.576	BS00084990_51			I	FST	0.182022	0.355221	0.2835	0.773151	0.574671	0.0429842	constant
2A	7.38034	CAP7_c4676_94			I	FST	0.413728	0.223261	-1.2459	0.593778	0.572948	0.0422455	constant
2A	9.41	GENE-1397_630			I	FST	0.426036	0.137174	-1.5788	0.555204	0.671064	0.0164295	constant
2A	25.0226	Excalibur_rep_c70913_299			I	FST	0.368508	0.229973	-1.1067	0.640864	0.606643	0.0249856	constant
2A	25.9702	CAP8_c1562_139			I	FST	0.401859	0.25096	-1.1288	0.604367	0.544908	0.0488354	constant
2A	25.9702	BobWhite_c26296_83			I	FST	0.401859	0.248179	-1.1363	0.604243	0.548707	0.0479692	constant
2A	25.9702	BS00013534_51			I	FST	0.401859	0.247705	-1.1378	0.604288	0.549404	0.0477601	constant
2A	25.9702	BS00039973_51			I	FST	0.396694	0.259366	-1.0936	0.610646	0.53925	0.047193	constant
2A	25.9702	BS00022331_51			I	FST	0.401859	0.245369	-1.145	0.60411	0.552539	0.0469879	constant
2A	25.9702	BS00012249_51			I	FST	0.393491	0.260095	-1.0837	0.612854	0.540707	0.0460659	constant
2A	25.9702	Ex_c8173_453			I	FST	0.401859	0.239103	-1.1653	0.603407	0.560793	0.0447897	constant
2A	25.9702	Kukri_c23195_266			I	FST	0.393491	0.248655	-1.1117	0.613934	0.557297	0.041748	constant
2A	25.9702	TA005687-0401			I	FST	0.393491	0.248655	-1.1117	0.613934	0.557297	0.041748	constant
2A	25.9702	BobWhite_c12426_84			I	FST	0.393491	0.246317	-1.1219	0.613797	0.560417	0.0409122	constant
2A	25.9702	BS00004089_51			I	FST	0.393491	0.246317	-1.1219	0.613797	0.560417	0.0409122	constant
2A	25.9702	BS00022760_51			I	FST	0.393491	0.244898	-1.1256	0.613953	0.562486	0.0402838	constant
2A	25.9702	BS00071630_51			I	FST	0.393491	0.244898	-1.1256	0.613953	0.562486	0.0402838	constant
2A	25.9702	Excalibur_c24380_444			I	FST	0.390322	0.245369	-1.1167	0.617106	0.564885	0.0390138	constant
2A	25.9702	IACX10973			I	FST	0.384551	0.254345	-1.0779	0.623715	0.558752	0.0386777	constant
2A	25.9702	GENE-1711_304			I	FST	0.384551	0.246317	-1.1001	0.623928	0.569787	0.035436	constant
2A	25.9702	RAC875_c829_1143			I	FST	0.393491	0.231562	-1.1669	0.613764	0.580725	0.034976	constant
2A	25.9702	Kukri_c66132_81			I	FST	0.381328	0.249132	-1.0848	0.627131	0.569	0.0348073	constant
2A	25.9702	Tdurum_contig15440_616			I	FST	0.378145	0.251439	-1.0726	0.630313	0.56888	0.0343433	constant
2A	25.9702	Tdurum_contig15156_397			I	FST	0.375	0.25096	-1.0673	0.633407	0.572409	0.033224	constant
2A	25.9702	JD_c7328_640			I	FST	0.371732	0.247271	-1.0691	0.637426	0.580774	0.0312691	constant
2A	25.9702	wsnp_RFL_Contig3790_4082085			I	FST	0.412754	0.175178	-1.3676	0.586971	0.637695	0.0223795	constant
2A	25.9702	RAC875_c138_551			I	FST	0.396694	0.184689	-1.3089	0.606125	0.639983	0.0212622	constant
2A	25.9702	Excalibur_c1408_509			I	FST	0.381665	0.200716	-1.24	0.62874	0.635106	0.0206335	constant
2A	25.9702	RFL_Contig5625_1069			I	FST	0.401235	0.172902	-1.3536	0.603455	0.653683	0.0196859	constant
2A	25.9702	BS00090701_51			I	FST	0.396694	0.174818	-1.3364	0.60474	0.652958	0.0196218	constant
2A	47.2174	BS00080836_51			I	FST	0.401859	0.252401	-1.1243	0.604238	0.542793	0.0493579	constant
2A	47.2174	BS00067214_51			I	FST	0.401859	0.251439	-1.1273	0.604324	0.544206	0.0490145	constant
2A	47.2174	RAC875_rep_c105053_57			I	FST	0.401859	0.25096	-1.1288	0.604367	0.544908	0.0488354	constant
2A	47.2174	CAP12_c259_307			I	FST	0.401859	0.25096	-1.1288	0.604367	0.544908	0.0488354	constant
2A	47.2174	GENE-1343_482			I	FST	0.42344	0.227608	-1.2537	0.58024	0.554085	0.0461108	constant
2A	47.2174	Kukri_c19434_1170			I	FST	0.409687	0.231562	-1.1971	0.59406	0.562574	0.0454121	constant
2A	47.2174	BS00110224_51			I	FST	0.387188	0.264709	-1.0615	0.619426	0.540892	0.0445924	constant
2A	47.2174	IACX12079			I	FST	0.404997	0.2343	-1.1824	0.600114	0.564327	0.0444448	constant
2A	47.2174	RAC875_rep_c108412_116			I	FST	0.393491	0.252401	-1.104	0.613912	0.55212	0.0431043	constant
2A	47.2174	Excalibur_rep_c107932_225			I	FST	0.393491	0.25096	-1.107	0.614061	0.554214	0.0425321	constant
2A	47.2174	IACX11417			I	FST	0.401859	0.231562	-1.1831	0.603739	0.571605	0.0411898	constant
2A	47.2174	Kukri_c5282_726			I	FST	0.401859	0.231562	-1.1831	0.603739	0.571605	0.0411898	constant
2A	47.2174	BS00004112_51			I	FST	0.401859	0.231111	-1.1846	0.603792	0.572275	0.040963	constant
2A	47.2174	Excalibur_c22855_338			I	FST	0.390322	0.241005	-1.1295	0.616312	0.570302	0.0375287	constant
2A	47.2174	IACX6178			I	FST	0.384551	0.250575	-1.0883	0.623794	0.563921	0.0371951	constant
2A	47.2174	RAC875_c15909_659			I	FST	0.375	0.257895	-1.0508	0.633252	0.563044	0.0359565	constant
2A	47.2174	RAC875_c98844_403			I	FST	0.368508	0.25761	-1.0324	0.640168	0.569706	0.0352725	constant
2A	47.2174	GENE-0977_215			I	FST	0.384551	0.244898	-1.1038	0.623301	0.571269	0.0351848	constant
2A	47.2174	Excalibur_rep_c70913_93			I	FST	0.378145	0.252884	-1.0687	0.630144	0.566822	0.0349603	constant
2A	47.2174	BS00004243_51			I	FST	0.393491	0.231111	-1.1681	0.613824	0.581388	0.0347829	constant
2A	47.2174	BobWhite_c11608_78			I	FST	0.39875	0.217869	-1.2233	0.605804	0.592983	0.0341751	constant
2A	47.2174	IACX12130			I	FST	0.396694	0.223537	-1.192	0.609949	0.588394	0.0339844	constant
2A	47.2174	GENE-1422_774			I	FST	0.368508	0.253369	-1.0482	0.640384	0.575453	0.0335841	constant
2A	47.2174	GENE-1132_105			I	FST	0.384551	0.232923	-1.1384	0.623951	0.587955	0.0302542	constant
2A	47.2174	D_F1BEJMU02JILPD_53			I	FST	0.437396	0.161681	-1.4645	0.553805	0.629435	0.0230404	constant
2A	47.2174	wsnp_BF201235A_Ta_2_19			I	FST	0.387188	0.193134	-1.2668	0.619044	0.638402	0.0208915	constant
2A	47.2174	BS00003867_51			I	FST	0.396694	0.183332	-1.3145	0.608821	0.643477	0.0204126	constant
2A	47.2174	BS00011101_51			I	FST	0.387188	0.189129	-1.2758	0.618997	0.643847	0.0202192	constant
2A	47.2174	BS00086364_51			I	FST	0.396694	0.182581	-1.3162	0.609026	0.644641	0.0202139	constant
2A	47.2174	BS00010629_51			I	FST	0.390322	0.186251	-1.2897	0.615564	0.64501	0.0199642	constant
2A	47.2174	RAC875_rep_c88665_100			I	FST	0.387188	0.186632	-1.2811	0.618561	0.647008	0.0198512	constant
2A	47.2174	RAC875_rep_c88665_52			I	FST	0.387188	0.186251	-1.2822	0.618658	0.647585	0.0197852	constant
2A	47.2174	RAC875_c78169_98			I	FST	0.390322	0.177002	-1.3188	0.614549	0.657146	0.0185828	constant
2A	47.2174	Kukri_c19434_504			I	FST	0.375	0.147972	-1.3743	0.631728	0.709133	0.0137665	constant
2A	47.2174	Kukri_c5282_622			I	FST	0.378145	0.140808	-1.407	0.628298	0.716396	0.0122374	constant
2A	93.4663	JG_c883_445			I	FST	0.117188	0.38127	0.511	0.803413	0.575891	0.0476045	constant
2A	95.7501	BobWhite_c48607_542			I	FST	0.118571	0.376726	0.5003	0.804425	0.580931	0.0459949	constant
2A	95.7501	JD_c4427_288			I	FST	0.119987	0.370328	0.4869	0.80639	0.588385	0.0434471	constant
2A	95.7501	Excalibur_c37912_326			I	FST	0.119987	0.370328	0.4869	0.80639	0.588385	0.0434471	constant
2A	95.7501	RAC875_rep_c80737_162			I	FST	0.119987	0.36975	0.4854	0.806578	0.589088	0.0431897	constant
2A	95.7501	BobWhite_c45029_145			I	FST	0.142012	0.293137	0.2782	0.826062	0.673009	0.0161663	constant
2A	101.974	BS00064887_51			I	FST	0.337766	0.280897	-0.8986	0.668428	0.565632	0.0459009	constant
2A	101.974	Kukri_c7139_1248			I	FST	0.117188	0.366728	0.4905	0.811448	0.595243	0.0405865	constant
2A	101.974	tplb0045j05_1405			I	FST	0.118571	0.363158	0.4804	0.811499	0.598722	0.0390259	constant
2A	101.974	BobWhite_c14476_80			I	FST	0.0961384	0.367959	0.5571	0.823256	0.603781	0.0357217	constant
2A	101.974	GENE-1220_457			I	FST	0.237187	0.306483	0.0763	0.748797	0.604366	0.0342359	constant
2A	101.974	Tdurum_contig30569_126			I	FST	0.239705	0.289425	0.0296	0.75058	0.623996	0.0298166	constant
2A	101.974	tplb0059a15_417			I	FST	0.221118	0.29591	0.0933	0.763616	0.627037	0.0289358	constant
2A	101.974	Tdurum_contig62976_84			I	FST	0.221118	0.293474	0.0882	0.764243	0.630038	0.028377	constant
2A	101.974	wsnp_BF201533A_Ta_2_3			I	FST	0.221118	0.292412	0.0863	0.764423	0.631302	0.0281351	constant
2A	101.974	Tdurum_contig45580_3981			I	FST	0.223537	0.289054	0.0695	0.763315	0.633984	0.0275529	constant
2A	101.974	Excalibur_c34839_187			I	FST	0.223537	0.289054	0.0695	0.763315	0.633984	0.0275529	constant
2A	101.974	BobWhite_c26259_248			I	FST	0.223537	0.289054	0.0695	0.763315	0.633984	0.0275529	constant
2A	101.974	TA002893-0825			I	FST	0.223537	0.2889	0.069	0.763148	0.634079	0.0275328	constant
2A	101.974	Kukri_c45411_223			I	FST	0.223537	0.286537	0.0635	0.763929	0.637062	0.0269733	constant
2A	101.974	Tdurum_contig28682_120			I	FST	0.223537	0.286537	0.0635	0.763929	0.637062	0.0269733	constant
2A	101.974	Kukri_c29034_492			I	FST	0.0505988	0.369006	0.7867	0.850651	0.623858	0.0241864	constant
2A	101.974	Kukri_c42616_467			I	FST	0.0505988	0.367309	0.7842	0.850502	0.625486	0.0236881	constant
2A	101.974	Excalibur_c11398_971			I	FST	0.204142	0.277778	0.0966	0.780825	0.65829	0.0228435	constant
2A	101.974	Ra_c110295_600			I	FST	0.344072	0.193526	-1.1642	0.668022	0.674487	0.0197225	constant
2A	101.974	Kukri_c14611_315			I	FST	0.18	0.280336	0.1595	0.799163	0.668153	0.0196144	constant
2A	101.974	GENE-1020_150			I	FST	0.334688	0.189899	-1.1509	0.676257	0.685175	0.0196126	constant
2A	101.974	Excalibur_c12169_1088			I	FST	0.0505988	0.35503	0.7559	0.857295	0.640566	0.0195015	constant
2A	101.974	BobWhite_c10015_641			I	FST	0.188366	0.274171	0.1263	0.793147	0.670549	0.0194219	constant
2A	101.974	Ra_c54727_281			I	FST	0.334688	0.189129	-1.1542	0.676469	0.686237	0.0194177	constant
2A	101.974	wsnp_Ex_c7091_12199032			I	FST	0.337766	0.189129	-1.163	0.673826	0.684285	0.0193508	constant
2A	101.974	Excalibur_c81078_578			I	FST	0.33241	0.182581	-1.1711	0.681075	0.696985	0.0181915	constant
2A	101.974	Excalibur_c28425_386			I	FST	0.344072	0.186251	-1.1844	0.66826	0.683809	0.017958	constant
2A	101.974	RAC875_c15427_390			I	FST	0.351867	0.189513	-1.1905	0.658917	0.673303	0.0174632	constant
2A	101.974	IAAV6960			I	FST	0.344072	0.182956	-1.1932	0.668255	0.687975	0.017286	constant
2A	101.974	CAP8_c6142_206			I	FST	0.358239	0.182956	-1.241	0.653097	0.677341	0.0170501	constant
2A	101.974	Ex_c23985_1460			I	FST	0.347299	0.182956	-1.1991	0.665454	0.685896	0.0168611	constant
2A	101.974	Ku_c25974_191			I	FST	0.347299	0.182956	-1.1991	0.665454	0.685896	0.0168611	constant
2A	101.974	Ku_c1217_312			I	FST	0.350578	0.183332	-1.2029	0.662467	0.683218	0.0164347	constant
2A	101.974	Kukri_rep_c82871_181			I	FST	0.351867	0.182956	-1.2216	0.658759	0.681641	0.0162327	constant
2A	101.974	GENE-0845_190			I	FST	0.121437	0.29591	0.3446	0.835733	0.677863	0.0144377	constant
2A	101.974	Tdurum_contig62073_631			I	FST	0.121437	0.29591	0.3446	0.835733	0.677863	0.0144377	constant
2A	101.974	RAC875_c34509_124			I	FST	0.140362	0.277778	0.2566	0.829078	0.690207	0.0125286	constant
2A	101.974	wsnp_Ex_c32079_40793255			I	FST	0.161513	0.261091	0.1701	0.817722	0.69912	0.0118357	constant
2A	101.974	GENE-1181_262			I	FST	0.119987	0.274681	0.3115	0.844248	0.702647	0.00869274	constant
2A	101.974	BobWhite_c32226_104			I	FST	0.095	0.285895	0.431	0.85952	0.701447	0.00810367	constant
2A	101.974	GENE-2601_393			I	FST	0.095	0.283908	0.426	0.860475	0.703729	0.00781863	constant
2A	101.974	Kukri_c7169_105			I	FST	0.099723	0.279329	0.3973	0.856122	0.705875	0.00760095	constant
2A	101.974	Kukri_c4563_455			I	FST	0.0961384	0.27881	0.412	0.86091	0.708677	0.00734743	constant
2A	101.974	GENE-1342_238			I	FST	0.0984989	0.274681	0.3904	0.858856	0.711615	0.00711629	constant
2A	101.974	RAC875_c68079_214			I	FST	0.0984989	0.273605	0.389	0.859725	0.712961	0.0070368	constant
2A	101.974	wsnp_CAP11_c1787_968410			I	FST	0.0984989	0.273605	0.389	0.859725	0.712961	0.0070368	constant
2A	101.974	RFL_Contig2364_754			I	FST	0.118571	0.265261	0.2974	0.848734	0.713867	0.00691414	constant
2A	101.974	Ex_c32172_1677			I	FST	0.099723	0.262574	0.3582	0.86123	0.724073	0.00622512	constant
2A	101.974	TA011854-0699			I	FST	0.0973044	0.256817	0.3563	0.867237	0.732031	0.00567575	constant
2A	102.437	Kukri_rep_c104256_475			I	FST	0.0973044	0.34824	0.5284	0.83166	0.627614	0.0245125	constant
2A	102.437	Kukri_c44442_274			I	FST	0.118571	0.285895	0.3362	0.84211	0.690897	0.0111327	constant
2A	102.437	Kukri_c441_891			I	FST	0.110727	0.275706	0.343	0.844055	0.703246	0.00860727	constant
2A	103.621	BobWhite_c15580_562			I	FST	0.473373	0.16769	-1.5748	0.489859	0.559439	0.0407362	constant
2A	103.621	Kukri_rep_c101874_104			I	FST	0.390137	0.227148	-1.1713	0.622382	0.593221	0.0293254	constant
2A	103.621	RAC875_c8115_2703			I	FST	0.361496	0.182581	-1.2476	0.650284	0.675643	0.0171466	constant
2A	103.621	BobWhite_rep_c49432_162			I	FST	0.350578	0.182956	-1.2045	0.662588	0.683757	0.0163844	constant
2A	103.621	Ra_c22553_2311			I	FST	0.350578	0.182581	-1.2073	0.662709	0.684293	0.0163351	constant
2A	103.621	CAP8_c3956_456			I	FST	0.353908	0.172875	-1.2591	0.659686	0.69449	0.0149346	constant
2A	103.621	Kukri_c17989_527			I	FST	0.142012	0.26792	0.2335	0.830107	0.700322	0.0101485	constant
2A	103.621	Kukri_c52614_291			I	FST	0.142012	0.262078	0.2231	0.831814	0.706875	0.00869292	constant
2A	103.621	Excalibur_c18417_241			I	FST	0.142012	0.261583	0.2226	0.831863	0.707396	0.00859426	constant
2A	103.621	RAC875_rep_c74200_1415			I	FST	0.095	0.285699	0.4306	0.861984	0.702479	0.00796776	constant
2A	103.621	Excalibur_c27210_183			I	FST	0.095	0.277264	0.4141	0.862576	0.710965	0.00725927	constant
2A	103.621	GENE-1319_146			I	FST	0.0973044	0.276753	0.4014	0.859493	0.71001	0.00724626	constant
2A	103.621	TA001351-1193			I	FST	0.099723	0.274637	0.3853	0.858048	0.711157	0.00712988	constant
2A	103.621	GENE-1181_694			I	FST	0.0984989	0.273605	0.389	0.859725	0.712961	0.0070368	constant
2A	104.132	wsnp_Ex_c10083_16570816			I	FST	0.334688	0.192744	-1.1415	0.676376	0.681674	0.0204142	constant
2A	104.132	wsnp_Ex_c25409_34677674			I	FST	0.334688	0.192744	-1.1415	0.676376	0.681674	0.0204142	constant
2A	104.132	RAC875_c20226_454			I	FST	0.334688	0.192744	-1.1415	0.676376	0.681674	0.0204142	constant
2A	104.132	BobWhite_c2532_966			I	FST	0.190578	0.276199	0.1253	0.791179	0.667113	0.0201747	constant
2A	104.132	RAC875_c8241_780			I	FST	0.32	0.189513	-1.1108	0.691263	0.695802	0.0201611	constant
2A	104.132	wsnp_Ex_c2592_4822528			I	FST	0.334688	0.189513	-1.1522	0.676363	0.685707	0.0195167	constant
2A	104.132	RAC875_c10253_1478			I	FST	0.334688	0.189513	-1.1522	0.676363	0.685707	0.0195167	constant
2A	104.132	Ra_c7126_565			I	FST	0.334688	0.189513	-1.1522	0.676363	0.685707	0.0195167	constant
2A	104.132	Ku_c5403_438			I	FST	0.337766	0.189513	-1.1616	0.673717	0.683752	0.0194414	constant
2A	104.132	IAAV6190			I	FST	0.350578	0.189513	-1.1887	0.662543	0.675367	0.0177254	constant
2A	104.132	Ra_c3019_1333			I	FST	0.340894	0.182956	-1.1872	0.670993	0.689996	0.0177171	constant
2A	104.132	RAC875_c33757_581			I	FST	0.381328	0.175178	-1.3038	0.626472	0.668374	0.0176392	constant
2A	104.132	Ra_c3019_950			I	FST	0.360725	0.18509	-1.2403	0.650715	0.672733	0.017578	constant
2A	104.132	Ra_c22724_1451			I	FST	0.347299	0.182956	-1.1991	0.665454	0.685896	0.0168611	constant
2A	104.132	wsnp_JD_c16067_15341994			I	FST	0.35729	0.182956	-1.2394	0.656648	0.679282	0.0166935	constant
2A	104.132	RAC875_c15245_431			I	FST	0.34875	0.185493	-1.1952	0.661811	0.680612	0.0166913	constant
2A	104.132	wsnp_Ku_c3907_7157334			I	FST	0.34875	0.185493	-1.1952	0.661811	0.680612	0.0166913	constant
2A	104.132	Ra_c22724_810			I	FST	0.350578	0.182956	-1.2045	0.662588	0.683757	0.0163844	constant
2A	104.132	Ra_c22724_1137			I	FST	0.350578	0.182956	-1.2045	0.662588	0.683757	0.0163844	constant
2A	104.132	IAAV7660			I	FST	0.350578	0.182956	-1.2045	0.662588	0.683757	0.0163844	constant
2A	104.132	IAAV7999			I	FST	0.353908	0.182956	-1.2308	0.659653	0.681553	0.0162681	constant
2A	104.132	CAP12_rep_c4483_327			I	FST	0.165289	0.270449	0.1767	0.812078	0.686546	0.0156202	constant
2A	104.132	BobWhite_c35700_56			I	FST	0.118571	0.301783	0.3636	0.836965	0.672942	0.0152645	constant
2A	104.132	Excalibur_c42815_713			I	FST	0.142012	0.270049	0.237	0.82933	0.697871	0.010773	constant
2A	104.132	BS00024115_51			I	FST	0.0961384	0.277778	0.4097	0.860984	0.709717	0.00726623	constant
2A	104.132	RAC875_c5569_548			I	FST	0.095	0.273156	0.4041	0.863655	0.71535	0.00701694	constant
2A	104.132	RAC875_c59661_500			I	FST	0.095	0.270049	0.3986	0.86466	0.718719	0.00680087	constant
2A	104.132	wsnp_Ex_c33420_41911147			I	FST	0.095	0.26692	0.3897	0.865658	0.7221	0.00660364	constant
2A	104.132	RAC875_rep_c74366_489			I	FST	0.0961384	0.26692	0.3841	0.864101	0.721392	0.00657455	constant
2A	108.463	wsnp_BE406351A_Ta_2_2	I	lnRH	I	FST	0.0001	0.418129	2.0014	0.844066	0.58109	0.0446463	increased
2A	115.075	BS00035883_51			I	FST	0.358239	0.270961	-0.9703	0.650022	0.561321	0.0397903	constant
2B	27.1982	Excalibur_c4748_859			I	FST	0.393491	0.247705	-1.118	0.614037	0.55868	0.0413434	constant
2B	27.1982	BobWhite_c48552_702			I	FST	0.393491	0.168388	-1.3521	0.611405	0.666481	0.0175979	constant
2B	47.4986	RAC875_c829_355			I	FST	0.409687	0.231562	-1.1971	0.59406	0.562574	0.0454121	constant
2B	53.7353	BS00011593_51			I	FST	0.393491	0.265261	-1.0717	0.613959	0.534441	0.0471361	constant
2B	53.7353	RAC875_c48625_311			I	FST	0.277778	0.193919	-0.9924	0.734424	0.717551	0.0136124	constant
2B	65.2669	wsnp_Ex_c14711_22788263			I	FST	0.1437	0.34824	0.3698	0.800822	0.604214	0.0373279	constant
2B	69.0837	GENE-0137_75			I	FST	0.156735	0.364286	0.3616	0.78408	0.575808	0.0424571	constant
2B	69.3207	RAC875_c6358_1091			I	FST	0.257651	0.313823	0.0391	0.731107	0.581922	0.0457458	constant
2B	69.3207	Excalibur_c20196_503			I	FST	0.239705	0.323303	0.1026	0.742431	0.581283	0.0420737	constant
2B	69.3207	Excalibur_c20196_264			I	FST	0.226008	0.323859	0.1343	0.752072	0.588863	0.0382232	constant
2B	69.7729	Excalibur_c63941_83			I	FST	0.237187	0.325475	0.1127	0.743907	0.580178	0.0422421	constant
2B	69.7729	RAC875_c17720_570			I	FST	0.184089	0.32884	0.235	0.781283	0.607232	0.0342496	constant
2B	70.7209	RAC875_c17720_436			I	FST	0.221118	0.329299	0.1541	0.75458	0.585154	0.039134	constant
2B	71.9994	RAC875_c23425_208			I	FST	0.21875	0.326032	0.153	0.757501	0.590895	0.0369125	constant
2B	88.8634	Ra_c31463_148			I	FST	0.447664	0.151299	-1.5735	0.534285	0.629371	0.0245235	constant
2B	88.9289	Kukri_c51619_265			I	FST	0.294543	0.283908	-0.7757	0.706588	0.59505	0.0433661	constant
2B	88.9289	Ku_c4042_576			I	FST	0.265928	0.300477	-0.0112	0.727172	0.593385	0.0426434	constant
2B	88.9289	BobWhite_c38833_197			I	FST	0.280654	0.287466	-0.0842	0.717694	0.600143	0.0419854	constant
2B	88.9289	GENE-0767_62			I	FST	0.280654	0.28443	-0.0932	0.718211	0.604006	0.0409247	constant
2B	88.9289	wsnp_JD_c20720_18369335			I	FST	0.263114	0.289425	-0.0302	0.731672	0.609268	0.0368669	constant
2B	88.9289	wsnp_Ex_c269_517710			I	FST	0.221118	0.304146	0.1068	0.761522	0.616867	0.0310139	constant
2B	88.9289	IAAV2480			I	FST	0.228532	0.298322	0.0807	0.7567	0.619391	0.0304824	constant
2B	88.9289	wsnp_Ex_c269_518324			I	FST	0.228532	0.29591	0.0746	0.757319	0.622393	0.0297819	constant
2B	91.2926	wsnp_RFL_Contig2666_2354537			I	FST	0.263114	0.291011	-0.026	0.731399	0.607285	0.037435	constant
2B	96.9867	BS00092542_51			I	FST	0.368508	0.268422	-1.0007	0.639955	0.555279	0.0395953	constant
2B	99.2724	wsnp_Ex_c45595_51343969			I	FST	0.206443	0.266767	0.063	0.781474	0.670023	0.0202299	constant
2B	99.5593	RAC875_c4247_261			I	FST	0.48875	0.136592	-1.6938	0.442637	0.566446	0.046116	constant
2B	99.7932	Ku_c3858_1078			I	FST	0.255	0.26692	-0.0702	0.742587	0.642362	0.0273779	constant
2B	99.7932	BobWhite_c3693_85			I	FST	0.206443	0.29145	0.1177	0.777825	0.641596	0.0268215	constant
2B	99.7932	Kukri_c42289_502			I	FST	0.255	0.263771	-0.0777	0.743121	0.646203	0.0266649	constant
2B	99.7932	Excalibur_c33079_199			I	FST	0.239705	0.26692	-0.0249	0.755091	0.651447	0.0246532	constant
2B	99.7932	Excalibur_rep_c106537_63			I	FST	0.239705	0.264266	-0.0324	0.755604	0.654654	0.0238843	constant
2B	99.7932	wsnp_BE403506B_Ta_1_2			I	FST	0.223537	0.26994	0.0262	0.767493	0.657037	0.0228322	constant
2B	99.7932	RAC875_c85261_84			I	FST	0.223537	0.267419	0.0183	0.76789	0.659994	0.0221821	constant
2B	99.7932	Excalibur_c8457_1162			I	FST	0.223537	0.264762	0.0102	0.768464	0.663171	0.0214951	constant
2B	99.7932	wsnp_JD_c21530_18862386			I	FST	0.223537	0.264266	0.0092	0.768542	0.663752	0.021365	constant
2B	99.7932	wsnp_Ku_c6183_10867720			I	FST	0.206443	0.268422	0.0666	0.780991	0.668029	0.0206973	constant
2B	99.7932	IAAV8980			I	FST	0.206443	0.26792	0.0656	0.781069	0.668606	0.0205671	constant
2B	99.7932	wsnp_CAP11_c307_255609			I	FST	0.206443	0.266263	0.0619	0.78155	0.670601	0.0201013	constant
2B	99.7932	Kukri_c42289_582			I	FST	0.206443	0.266263	0.0619	0.78155	0.670601	0.0201013	constant
2B	99.7932	wsnp_Ex_c20529_29608872			I	FST	0.204142	0.26792	0.0749	0.783075	0.669918	0.0200175	constant
2B	99.7932	wsnp_Ex_c5238_9271937			I	FST	0.206443	0.265761	0.0605	0.781627	0.671177	0.0199744	constant
2B	99.7932	wsnp_Ex_c18750_27627600			I	FST	0.206443	0.265261	0.0593	0.781703	0.671751	0.0198512	constant
2B	99.7932	wsnp_RFL_Contig3304_3372802			I	FST	0.206443	0.264762	0.0584	0.781779	0.672323	0.0197287	constant
2B	99.7932	Ku_c14053_772			I	FST	0.206443	0.264762	0.0584	0.781779	0.672323	0.0197287	constant
2B	99.8025	wsnp_CAP11_c1436_808089			I	FST	0.223537	0.26792	0.0197	0.767811	0.659407	0.022314	constant
2B	104.415	Tdurum_contig25602_212			I	FST	0.182022	0.343624	0.2633	0.778398	0.590125	0.038665	constant
2B	128.551	BS00022374_51			I	FST	0.0748862	0.378082	0.6521	0.83336	0.602265	0.0361825	constant
2B	144.164	RFL_Contig1307_382			I	FST	0.438523	0.152457	-1.5097	0.550021	0.640944	0.0209795	constant
2Dx	9.49195	Excalibur_c40567_1857			I	FST	0.412754	0.231111	-1.2032	0.590765	0.559959	0.0461549	constant
2Dx	9.49195	Kukri_c52644_277			I	FST	0.404997	0.233839	-1.1838	0.600165	0.565014	0.0442139	constant
2Dx	9.49195	BS00022532_51			I	FST	0.378145	0.21163	-1.1862	0.629468	0.621773	0.0221634	constant
2Dx	93.8284	Kukri_c7605_181			I	FST	0.35503	0.282481	-0.9364	0.652125	0.54857	0.0446324	constant
3A	20.604	TA003589-0518			I	FST	0.362187	0.216128	-1.1339	0.646914	0.629962	0.0217329	constant
3A	20.7359	BS00084348_51			I	FST	0.237187	0.144407	-1.0628	0.773643	0.79423	0.00668817	constant
3A	20.7359	Kukri_c1568_942			I	FST	0.260355	0.1298	-1.1819	0.75399	0.800437	0.00576162	constant
3A	24.1547	Kukri_c1568_889			I	FST	0.239705	0.140808	-1.079	0.772152	0.797261	0.00648879	constant
3A	83.3108	Kukri_rep_c102953_304			I	FST	0.18	0.210501	-0.0053	0.814439	0.746889	0.00677877	constant
3A	85.386	Excalibur_rep_c116073_259			I	FST	0.1437	0.376742	0.4284	0.787917	0.567139	0.0464845	constant
3A	85.386	Ku_c103671_362			I	FST	0.142012	0.208237	0.111	0.844945	0.765315	0.00250129	constant
3A	85.386	IAAV9068			I	FST	0.142012	0.208237	0.111	0.844945	0.765315	0.00250129	constant
3A	85.386	Tdurum_contig15239_269			I	FST	0.182022	0.136883	-0.9238	0.82439	0.825073	0.00120213	constant
3A	85.386	Excalibur_c60452_196			I	FST	0.13875	0.136303	-0.7522	0.861401	0.841013	0.000923971	constant
3A	85.386	Tdurum_contig49518_1002			I	FST	0.159688	0.147972	-0.7974	0.841866	0.821715	0.000826724	constant
3A	85.386	BS00047836_51			I	FST	0.165289	0.148909	-0.811	0.837262	0.818734	0.000806511	constant
3A	85.386	Excalibur_c13858_1640			I	FST	0.145429	0.132653	-0.8043	0.856766	0.842528	0.000804112	constant
3A	85.386	BS00070464_51			I	FST	0.165289	0.134368	-0.8666	0.839507	0.833865	0.000459116	constant
3A	85.7282	RFL_Contig4403_1034			I	FST	0.142012	0.385729	0.4499	0.784425	0.555867	0.0499864	constant
3A	85.7282	wsnp_Ex_c10272_16842803			I	FST	0.121437	0.385729	0.5064	0.796512	0.566643	0.0498104	constant
3A	85.7282	BS00089744_51			I	FST	0.307643	0.106563	-1.3882	0.705085	0.803982	0.00724011	constant
3A	85.7282	wsnp_JD_c968_1427139			I	FST	0.307643	0.104483	-1.4001	0.707435	0.807123	0.00698065	constant
3A	85.7282	BS00098840_51			I	FST	0.304688	0.104257	-1.3933	0.709407	0.808586	0.00684566	constant
3A	85.7282	TA005199-0585			I	FST	0.304688	0.104257	-1.3933	0.709407	0.808586	0.00684566	constant
3A	85.7282	wsnp_Ra_c16846_25598885			I	FST	0.323025	0.100593	-1.4559	0.690695	0.803729	0.00683357	constant
3A	85.7282	wsnp_Ex_c13802_21639096			I	FST	0.323025	0.100593	-1.4559	0.690695	0.803729	0.00683357	constant
3A	85.7282	BS00030876_51			I	FST	0.334688	0.0962433	-1.5456	0.676457	0.802347	0.00673359	constant
3A	85.7282	BobWhite_c35303_192			I	FST	0.310651	0.100593	-1.4215	0.705578	0.810605	0.00665201	constant
3A	85.7282	wsnp_Ex_c1763_3333974			I	FST	0.307643	0.100593	-1.4127	0.707272	0.81173	0.00655727	constant
3A	85.7282	Kukri_c51247_322			I	FST	0.323025	0.0962433	-1.4774	0.691028	0.809147	0.0063899	constant
3A	85.7282	Excalibur_c9811_131			I	FST	0.310651	0.0964537	-1.4464	0.705746	0.81561	0.00618349	constant
3A	85.7282	RAC875_c68290_193			I	FST	0.310651	0.0924961	-1.469	0.705608	0.820316	0.0057402	constant
3A	85.7282	wsnp_JG_c2509_1153697			I	FST	0.121437	0.137174	-0.0323	0.875382	0.845796	0.00116585	constant
3A	86.1583	Kukri_c10977_990			I	FST	0.118571	0.248655	0.2669	0.853359	0.731874	0.00516367	constant
3A	86.1583	wsnp_Ex_rep_c101942_87217430			I	FST	0.117188	0.247705	0.2692	0.855032	0.733594	0.00503266	constant
3A	86.1583	wsnp_Ex_c6217_10848574			I	FST	0.0739645	0.207405	0.3556	0.896766	0.791526	0.00260627	constant
3A	86.1583	wsnp_Ex_c20273_29326769			I	FST	0.117188	0.206992	0.1883	0.865258	0.776532	0.0020488	constant
3A	86.1583	Excalibur_rep_c104832_432			I	FST	0.1437	0.175178	0.0106	0.850092	0.799309	0.00156472	constant
3A	86.1583	wsnp_Ex_c22435_31629303			I	FST	0.119987	0.152137	0.0294	0.873803	0.831299	0.00137666	constant
3A	86.1583	Kukri_rep_c114028_94			I	FST	0.119987	0.151819	0.0288	0.873819	0.83161	0.0013726	constant
3A	86.1583	Kukri_c17313_667			I	FST	0.121437	0.148283	0.0068	0.873154	0.834645	0.0013075	constant
3A	86.1583	BobWhite_c47722_613			I	FST	0.161513	0.148595	-0.8021	0.840282	0.820409	0.000811407	constant
3A	86.6637	Tdurum_contig10572_580			I	FST	0.271731	0.184089	-1.0063	0.740197	0.732271	0.0105253	constant
3A	86.6637	Ku_c1485_980			I	FST	0.0961384	0.205516	0.2573	0.881826	0.785873	0.00252115	constant
3A	89.2255	wsnp_CAP11_c318_261649			I	FST	0.0505988	0.407561	0.8411	0.827432	0.573881	0.0494273	constant
3A	89.4829	BS00022882_51			I	FST	0.0984989	0.350888	0.5281	0.830069	0.623968	0.0258903	constant
3A	89.4829	Tdurum_contig5096_193			I	FST	0.1437	0.309214	0.3026	0.81594	0.651992	0.0199262	constant
3A	89.4829	Ra_c88203_468			I	FST	0.04875	0.331987	0.7297	0.872233	0.669399	0.0134126	constant
3A	90.5503	Excalibur_rep_c104884_1325			I	FST	0.0973044	0.352152	0.5334	0.829548	0.62268	0.0264202	constant
3A	90.5503	BobWhite_c30232_154			I	FST	0.0748862	0.356774	0.6218	0.841733	0.627654	0.0241353	constant
3A	90.5503	BS00039357_51			I	FST	0.0730652	0.356372	0.6306	0.843986	0.629395	0.0233939	constant
3A	90.5503	BS00096642_51			I	FST	0.0748862	0.354451	0.6152	0.84235	0.630263	0.0233242	constant
3A	90.5503	Kukri_rep_c105819_114			I	FST	0.0730652	0.355221	0.6276	0.844289	0.630683	0.023003	constant
3A	90.5503	GENE-2087_300			I	FST	0.119987	0.331987	0.4236	0.823805	0.636443	0.0222259	constant
3A	90.5503	wsnp_BE443568A_Ta_2_1			I	FST	0.0748862	0.350888	0.61	0.845164	0.635053	0.0217105	constant
3A	90.5503	BS00067997_51			I	FST	0.0748862	0.350888	0.61	0.845164	0.635053	0.0217105	constant
3A	90.5503	Tdurum_contig33100_127			I	FST	0.0973044	0.336735	0.5075	0.836647	0.641465	0.0206652	constant
3A	90.5503	BS00070870_51			I	FST	0.0984989	0.334822	0.4988	0.836748	0.643211	0.0202809	constant
3A	90.5503	Tdurum_contig61010_621			I	FST	0.099723	0.328943	0.4867	0.838246	0.649546	0.0189763	constant
3A	90.5503	Tdurum_contig41906_783			I	FST	0.34875	0.15945	-1.2834	0.661826	0.713895	0.0138567	constant
3A	90.5503	Tdurum_contig70196_106			I	FST	0.35503	0.155971	-1.3107	0.65637	0.71449	0.0137488	constant
3A	93.0399	RAC875_c17479_359			I	FST	0.21875	0.334091	0.1696	0.755076	0.580555	0.040592	constant
3A	93.0399	Excalibur_rep_c107798_68			I	FST	0.441596	0.19991	-1.3578	0.549572	0.566782	0.0347936	constant
3A	104.728	RAC875_rep_c109433_782			I	FST	0.0493511	0.406178	0.85	0.826759	0.575217	0.0488946	constant
3A	114.554	Tdurum_contig4598_189			I	FST	0.29162	0.241596	-0.8833	0.71459	0.650302	0.0331931	constant
3A	114.554	Tdurum_contig4598_259			I	FST	0.304688	0.228621	-0.9574	0.703647	0.657558	0.0320602	constant
3A	114.554	Tdurum_contig4598_502			I	FST	0.29162	0.234472	-0.9132	0.715397	0.659118	0.031414	constant
3A	114.554	Tdurum_contig44880_314			I	FST	0.277778	0.231562	-0.8733	0.72827	0.671489	0.0262558	constant
3A	114.554	Tdurum_contig4598_638			I	FST	0.274956	0.234472	-0.8594	0.730292	0.669638	0.0262103	constant
3A	114.554	Tdurum_contig44880_134			I	FST	0.277778	0.228621	-0.8848	0.728594	0.675047	0.0252017	constant
3A	114.554	Tdurum_contig67196_285			I	FST	0.277778	0.228621	-0.8848	0.728594	0.675047	0.0252017	constant
3A	114.554	Tdurum_contig4598_249			I	FST	0.272188	0.234472	-0.8533	0.732606	0.671277	0.0250011	constant
3A	123.006	wsnp_RFL_Contig1951_1127302			I	FST	0.375	0.262939	-1.0346	0.633078	0.556132	0.0378725	constant
3A	138.069	Excalibur_c3429_652			I	FST	0.159688	0.328181	0.2925	0.799054	0.62145	0.0311156	constant
3A	187.018	RFL_Contig2394_496			I	FST	0.483892	0.155645	-1.6244	0.462823	0.552159	0.0411811	constant
3A	188.378	Tdurum_contig8674_1149	I	lnRH	I	FST	0.488166	0.0406146	-2.1664	0.424292	0.739175	0.0205084	decreased
3A	188.378	wsnp_Ex_c60462_60905848			I	FST	0.260355	0.31487	0.0358	0.728783	0.578782	0.0479196	constant
3A	188.378	Excalibur_rep_c116587_84			I	FST	0.326101	0.275192	-0.876	0.679903	0.582739	0.0439828	constant
3A	188.378	Tdurum_contig27982_568			I	FST	0.481974	0.163914	-1.6013	0.468708	0.543515	0.0427791	constant
3A	188.378	Tdurum_contig55443_1361			I	FST	0.449928	0.160116	-1.5027	0.531198	0.612693	0.0289753	constant
3A	188.378	BobWhite_c47304_56			I	FST	0.481974	0.100156	-1.8425	0.454923	0.6482	0.0240646	constant
3A	188.378	Tdurum_contig8674_1236			I	FST	0.481974	0.100156	-1.8425	0.454923	0.6482	0.0240646	constant
3A	193.778	Tdurum_contig51914_500			I	FST	0.483892	0.15945	-1.6181	0.463656	0.546023	0.0423993	constant
3A	193.778	Tdurum_contig51914_740			I	FST	0.476847	0.160787	-1.6005	0.479987	0.561419	0.0394422	constant
3A	197.196	Tdurum_contig10022_413			I	FST	0.483892	0.0920916	-1.8964	0.448812	0.657923	0.0262118	constant
3B	5.85834	Tdurum_contig9514_807			I	FST	0.375	0.13875	-1.4072	0.6287	0.720087	0.0116214	constant
3B	5.85834	RAC875_c51781_771			I	FST	0.140362	0.243449	0.1937	0.83918	0.728524	0.00546614	constant
3B	5.85834	RAC875_c43871_478			I	FST	0.142012	0.229263	0.1589	0.840781	0.743	0.00399443	constant
3B	5.85834	GENE-1743_853			I	FST	0.140362	0.228174	0.163	0.841972	0.744772	0.00384755	constant
3B	5.85834	CAP12_rep_c3868_270			I	FST	0.140362	0.222652	0.1472	0.843481	0.750764	0.00337337	constant
3B	8.59373	RAC875_c30148_90			I	FST	0.361496	0.153109	-1.3327	0.648489	0.71317	0.0136206	constant
3B	14.1045	wsnp_Ex_c16919_25506076			I	FST	0.441596	0.144407	-1.5854	0.542661	0.647754	0.0201227	constant
3B	14.1045	Ex_c4578_535			I	FST	0.206443	0.118209	-1.0786	0.805809	0.83589	0.00250538	constant
3B	14.1045	Tdurum_contig11192_139			I	FST	0.149014	0.113866	-0.908	0.857809	0.86058	0.000507323	constant
3B	27.5615	RAC875_c8459_1291			I	FST	0.272188	0.258383	-0.7859	0.729409	0.642113	0.0316241	constant
3B	62.6665	wsnp_CAP11_c1656_909791			I	FST	0.474687	0.174459	-1.5462	0.487356	0.545036	0.0442726	constant
3B	64.3542	Excalibur_c34554_312			I	FST	0.365326	0.287068	-0.9464	0.641852	0.532803	0.0481252	constant
3B	72.4329	Excalibur_c7761_535			I	FST	0.396694	0.0632806	-1.8846	0.60255	0.808251	0.00189327	constant
3B	80.129	BobWhite_rep_c66990_212			I	FST	0.0973044	0.377857	0.5665	0.816069	0.589813	0.042382	constant
3B	80.129	Excalibur_c8998_469			I	FST	0.0973044	0.377857	0.5665	0.816069	0.589813	0.042382	constant
3B	80.129	BobWhite_rep_c66990_294			I	FST	0.0973044	0.377304	0.5654	0.816741	0.59072	0.0420203	constant
3B	85.5173	Kukri_c13345_481			I	FST	0.117188	0.369173	0.4937	0.809756	0.591847	0.0422202	constant
3B	88.9828	BS00040739_51			I	FST	0.0499671	0.39945	0.8299	0.833078	0.585133	0.044804	constant
3D	130.077	BS00067163_51			I	FST	0.375	0.285895	-0.9707	0.632454	0.525054	0.047622	constant
3D	130.077	GENE-1785_118			I	FST	0.375	0.285895	-0.9707	0.632454	0.525054	0.047622	constant
3D	130.077	D_GA8KES402JVT1Y_74			I	FST	0.378145	0.283387	-0.9855	0.629526	0.525424	0.047229	constant
3D	130.077	GENE-1785_626			I	FST	0.375	0.275706	-0.9969	0.632674	0.538834	0.0429181	constant
3D	143.007	CAP8_c1057_105			I	FST	0.0984989	0.376792	0.5606	0.817461	0.591364	0.0417414	constant
3D	143.007	GENE-1166_419			I	FST	0.432133	0.190286	-1.3635	0.563683	0.594656	0.0324731	constant
3D	143.007	Tdurum_contig75812_438			I	FST	0.484978	0.0924961	-1.8968	0.449116	0.65697	0.0261174	constant
3D	148.484	Excalibur_c79372_178			I	FST	0.0973044	0.384256	0.5777	0.813723	0.581969	0.0457083	constant
4A	27.6613	Tdurum_contig41185_259			I	FST	0.422091	0.116433	-1.6315	0.573032	0.712998	0.0163094	constant
4A	35.3323	BS00021752_51			I	FST	0.244898	0.266263	-0.0403	0.750897	0.649147	0.0277466	constant
4A	37.0531	CAP12_c2677_138			I	FST	0.323025	0.300707	-0.8068	0.679643	0.551549	0.0474351	constant
4A	37.0531	RAC875_c58868_397			I	FST	0.294543	0.304688	-0.0763	0.703226	0.568126	0.0367582	constant
4A	37.0531	RAC875_c28178_889			I	FST	0.0253123	0.405307	1.0174	0.84042	0.587467	0.0346659	constant
4A	43.3893	GENE-2331_126			I	FST	0.483892	0.105167	-1.8057	0.451034	0.635091	0.035732	constant
4A	48.5237	Kukri_c21014_1472	I	lnRH	I	FST	0.0001	0.438628	2.2897	0.823882	0.549788	0.049954	increased
4A	48.5237	wsnp_BE442776A_Ta_2_2	I	lnRH	I	FST	0.0001	0.438628	2.2897	0.823882	0.549788	0.049954	increased
4A	48.5237	wsnp_BE442776A_Ta_2_1	I	lnRH	I	FST	0.0001	0.438055	2.2828	0.824824	0.550887	0.0493349	increased
4A	48.5237	wsnp_JD_c15643_15039462	I	lnRH	I	FST	0.0001	0.436938	2.2754	0.82618	0.552766	0.0484658	increased
4A	48.5237	Excalibur_rep_c66815_273	I	lnRH	I	FST	0.0001	0.428367	2.0335	0.834892	0.566114	0.0428346	increased
4A	90.5424	Kukri_c20012_1425			I	FST	0.378145	0.257895	-1.0591	0.63022	0.560154	0.0438834	constant
4A	90.5424	wsnp_Ex_c41313_48161689			I	FST	0.378145	0.257895	-1.0591	0.63022	0.560154	0.0438834	constant
4A	90.5424	Kukri_c20012_1362			I	FST	0.387812	0.253369	-1.0884	0.620594	0.557034	0.0418906	constant
4B	38.0698	Tdurum_contig76213_1156			I	FST	0.28875	0.282869	-0.7599	0.711653	0.600451	0.0278086	constant
4B	38.0698	Tdurum_contig82942_681			I	FST	0.277778	0.283387	-0.0871	0.720796	0.60728	0.0275529	constant
4B	38.0698	tplb0024a16_411			I	FST	0.277778	0.283387	-0.0871	0.720796	0.60728	0.0275529	constant
4B	70.9061	RFL_Contig3363_1294			I	FST	0.260355	0.361432	0.1308	0.715944	0.516243	0.0489556	constant
4B	70.9061	Kukri_c34453_332			I	FST	0.237187	0.292942	0.0425	0.751977	0.621266	0.0320014	constant
4B	70.9061	BS00107247_51			I	FST	0.237187	0.291544	0.0393	0.752366	0.62303	0.0317597	constant
4B	70.9061	GENE-2361_194			I	FST	0.237187	0.291357	0.039	0.752244	0.623185	0.031729	constant
4B	70.9061	Kukri_c26900_996			I	FST	0.255	0.280336	-0.0324	0.740214	0.625887	0.0294747	constant
4B	70.9061	wsnp_Ku_c7453_12833586			I	FST	0.272188	0.285895	-0.0663	0.725062	0.607882	0.0282482	constant
4B	71.4614	wsnp_Ex_c22740_31947788			I	FST	0.255	0.292412	-0.0044	0.737882	0.610866	0.0314284	constant
4B	71.4614	Kukri_c13639_1326			I	FST	0.255	0.291883	-0.0054	0.73797	0.611519	0.0313401	constant
4B	71.4614	wsnp_Ku_rep_c68318_67259259			I	FST	0.255	0.290121	-0.0084	0.738456	0.613786	0.0310755	constant
4B	71.4614	IACX5891			I	FST	0.237187	0.286417	0.0291	0.753362	0.629287	0.0308862	constant
4B	71.4614	BS00022136_51			I	FST	0.255	0.2889	-0.0112	0.738563	0.615247	0.0308745	constant
4B	71.4614	wsnp_Ex_c10904_17717813			I	FST	0.255	0.286941	-0.0169	0.738976	0.617702	0.0305874	constant
4B	71.4614	BS00072206_51			I	FST	0.255	0.286537	-0.0174	0.739131	0.61824	0.0305398	constant
4B	71.4614	IAAV1931			I	FST	0.255	0.286417	-0.0176	0.739062	0.618347	0.0305086	constant
4B	71.4614	BS00089282_51			I	FST	0.255	0.286008	-0.0187	0.739217	0.618891	0.0304587	constant
4B	71.4614	BS00091035_51			I	FST	0.255	0.28548	-0.0201	0.739302	0.619539	0.0303766	constant
4B	71.4614	wsnp_Ex_c50195_54565006			I	FST	0.28875	0.292942	-0.0919	0.710073	0.587564	0.0302483	constant
4B	71.4614	wsnp_Ku_c31283_41033384			I	FST	0.255	0.283908	-0.023	0.739557	0.62147	0.0301119	constant
4B	71.4614	BS00046613_51			I	FST	0.28875	0.292412	-0.0934	0.710158	0.588246	0.0300776	constant
4B	71.4614	wsnp_JD_c33645_25575463			I	FST	0.28875	0.289952	-0.1016	0.710553	0.591401	0.0293345	constant
4B	71.4614	wsnp_Ku_c5502_9764246			I	FST	0.28875	0.287994	-0.7413	0.71086	0.593905	0.0288358	constant
4B	71.4614	GENE-2636_193			I	FST	0.272188	0.289425	-0.0587	0.724449	0.603428	0.0288049	constant
4B	71.4614	Kukri_c5502_2513			I	FST	0.28875	0.28548	-0.7504	0.711245	0.597113	0.0282939	constant
4B	71.9138	Ex_c57212_719			I	FST	0.237187	0.296982	0.0514	0.751133	0.61629	0.0326724	constant
4B	71.9138	BS00069989_51			I	FST	0.237187	0.296982	0.0514	0.751133	0.61629	0.0326724	constant
4B	71.9138	RAC875_c18195_718			I	FST	0.221118	0.302324	0.1035	0.762065	0.61916	0.0321851	constant
4B	71.9138	BS00058659_51			I	FST	0.237187	0.292078	0.0409	0.752277	0.622384	0.0318509	constant
4B	71.9138	BS00022181_51			I	FST	0.237187	0.291883	0.0405	0.752155	0.622547	0.0318179	constant
4B	71.9138	wsnp_Ex_c42895_49355806			I	FST	0.237187	0.290481	0.0381	0.752542	0.624315	0.0315764	constant
4B	71.9138	BS00031652_51			I	FST	0.237187	0.289425	0.0354	0.752718	0.62559	0.0313955	constant
4B	71.9138	BS00066024_51			I	FST	0.237187	0.286941	0.0301	0.753276	0.628656	0.0309721	constant
4B	71.9138	Excalibur_rep_c70127_360			I	FST	0.237187	0.286941	0.0301	0.753276	0.628656	0.0309721	constant
4B	71.9138	Ku_c24961_1176			I	FST	0.237187	0.285895	0.0283	0.753448	0.629916	0.0307919	constant
4B	72.5238	BS00022125_51			I	FST	0.466129	0.126332	-1.688	0.501654	0.641705	0.0245056	constant
4B	72.5238	wsnp_JD_c13364_13377722			I	FST	0.466129	0.126606	-1.6864	0.501508	0.641138	0.0244969	constant
4B	75.646	Excalibur_c57212_1167			I	FST	0.237187	0.307422	0.0782	0.748799	0.6033	0.0347694	constant
4B	75.646	BobWhite_c17457_89			I	FST	0.237187	0.299998	0.059	0.750787	0.612706	0.0331783	constant
4B	75.646	IACX9010			I	FST	0.237187	0.289586	0.0359	0.752842	0.625466	0.0314206	constant
4B	75.646	BS00074787_51			I	FST	0.255	0.286008	-0.0187	0.739217	0.618891	0.0304587	constant
4B	88.8443	wsnp_Ku_c5566_9864771			I	FST	0.149014	0.360473	0.3773	0.792736	0.586045	0.0390806	constant
4B	105.665	wsnp_BE403378B_Ta_2_1			I	FST	0.159688	0.344539	0.3213	0.792941	0.601085	0.0338349	constant
4D	122.312	RAC875_c67855_529			I	FST	0.455389	0.147972	-1.5987	0.522125	0.623975	0.0342818	constant
5A	6.0797	Kukri_c38403_547			I	FST	0.39875	0.226097	-1.1897	0.606564	0.582026	0.0345938	constant
5A	7.28006	Tdurum_contig42421_1167			I	FST	0.107755	0.388094	0.5495	0.808771	0.573264	0.0415488	constant
5A	12.9543	Tdurum_contig30719_380			I	FST	0.447293	0.0960338	-1.7763	0.529827	0.714726	0.0201258	constant
5A	15.5328	Excalibur_c11167_1207			I	FST	0.21875	0.168645	-0.9195	0.785734	0.774961	0.00812679	constant
5A	15.6087	wsnp_BE500291A_Ta_2_1			I	FST	0.0256367	0.428124	1.0286	0.821553	0.554433	0.048325	constant
5A	16.3497	wsnp_Ex_c6209_10838852			I	FST	0.188366	0.32	0.211	0.780649	0.615622	0.0316555	constant
5A	19.8928	Excalibur_c13536_202			I	FST	0.242275	0.241131	-0.7441	0.757486	0.680805	0.0241	constant
5A	19.8928	Kukri_c2489_619			I	FST	0.32	0.140511	-1.2864	0.692547	0.756202	0.0107491	constant
5A	26.5058	BS00062996_51			I	FST	0.28875	0.112395	-1.3258	0.725739	0.806843	0.00412641	constant
5A	26.5058	wsnp_BE444644A_Ta_2_1			I	FST	0.13875	0.132936	-0.7725	0.861913	0.844411	0.0016026	constant
5A	35.2978	RAC875_c22113_888			I	FST	0.283587	0.0973044	-1.3794	0.735917	0.82793	0.00289625	constant
5A	47.9885	Tdurum_contig102312_245			I	FST	0.0730652	0.307271	0.5533	0.867788	0.687401	0.0122056	constant
5A	49.0111	wsnp_Ex_rep_c68441_67261679			I	FST	0.13875	0.303068	0.306	0.822544	0.662057	0.0183049	constant
5A	49.0271	Tdurum_contig48766_257			I	FST	0.075831	0.263072	0.4696	0.877976	0.73311	0.00612845	constant
5A	49.7321	BobWhite_rep_c65811_114	I	lnRH	I	FST	0.475628	0.0361052	-2.1764	0.463493	0.773678	0.0125229	decreased
5A	49.7321	Ra_c10310_595	I	lnRH	I	FST	0.462187	0.0361052	-2.1656	0.486771	0.788855	0.00849221	decreased
5A	49.7321	RAC875_c10310_1486	I	lnRH	I	FST	0.447188	0.0405232	-2.1361	0.516794	0.798429	0.0061745	decreased
5A	49.7321	RAC875_rep_c115230_87	I	lnRH	I	FST	0.449928	0.0405232	-2.1389	0.514416	0.796654	0.00607704	decreased
5A	49.7321	TA012788-0448	I	lnRH	I	FST	0.452663	0.0361868	-2.1543	0.510973	0.801612	0.00564713	decreased
5A	49.7321	BS00109052_51			I	FST	0.1437	0.321743	0.3245	0.813168	0.63776	0.0242416	constant
5A	50.3812	Ex_c6161_335			I	FST	0.118571	0.387352	0.5162	0.798413	0.566523	0.0437969	constant
5A	51.1242	RAC875_c81616_116			I	FST	0.13875	0.312175	0.322	0.819519	0.651412	0.020821	constant
5A	53.465	CAP7_c1144_239			I	FST	0.165289	0.376279	0.3599	0.777801	0.557626	0.0468175	constant
5A	62.7184	IAAV5294			I	FST	0.206443	0.360007	0.2382	0.754192	0.55354	0.0480547	constant
5A	63.6851	RAC875_c16667_414			I	FST	0.441596	0.0839089	-1.8356	0.534352	0.738017	0.0160267	constant
5A	64.2104	Kukri_s112067_110			I	FST	0.13875	0.185871	0.0624	0.852697	0.790232	0.00303704	constant
5A	69.3354	IAAV1179			I	FST	0.46875	0.174459	-1.4934	0.499494	0.55795	0.0435385	constant
5A	69.4432	Kukri_c44685_238			I	FST	0.455	0.112395	-1.7156	0.514412	0.676972	0.0224978	constant
5A	90.5444	Kukri_c12384_430			I	FST	0.39875	0.197531	-1.2759	0.605302	0.621063	0.0226905	constant
5A	93.2288	wsnp_Ex_c55777_58153636			I	FST	0.358239	0.260355	-0.9977	0.650665	0.575541	0.0438437	constant
5A	141.749	BS00021860_51			I	FST	0.0493511	0.416017	0.8758	0.82008	0.561604	0.0457732	constant
5A	141.749	BS00069245_51			I	FST	0.04875	0.414321	0.8771	0.822158	0.564574	0.0446022	constant
5A	141.749	IACX5640			I	FST	0.04875	0.412632	0.8729	0.823071	0.566796	0.0438057	constant
5A	141.749	TA005992-0641			I	FST	0.04875	0.412632	0.8729	0.823071	0.566796	0.0438057	constant
5A	141.749	TA003462-0942			I	FST	0.04875	0.41151	0.8676	0.823667	0.568264	0.0433042	constant
5A	141.749	IAAV8639			I	FST	0.04875	0.412134	0.8703	0.824351	0.567973	0.0433019	constant
5A	144.137	Excalibur_c42255_425			I	FST	0.39875	0.189513	-1.2973	0.605073	0.632127	0.0208838	constant
5A	144.137	Excalibur_c77910_272			I	FST	0.39875	0.189129	-1.2981	0.605162	0.632718	0.0208018	constant
5A	144.137	Kukri_c16087_281			I	FST	0.39875	0.189129	-1.2981	0.605162	0.632718	0.0208018	constant
5A	147.259	BobWhite_c47401_491			I	FST	0.347299	0.252884	-0.9928	0.662152	0.595024	0.0407507	constant
5A	148.304	GENE-1407_645			I	FST	0.142012	0.356645	0.3961	0.801094	0.595784	0.0342262	constant
5B	40.8064	BS00066786_51	I	lnRH	I	FST	0.496074	0.062435	-2.0726	0.393837	0.669031	0.0400025	decreased
5B	43.5618	Ra_c44540_304			I	FST	0.118571	0.370907	0.492	0.807705	0.588723	0.0365156	constant
5B	43.5618	BobWhite_c44797_294			I	FST	0.119987	0.298858	0.3547	0.836361	0.675398	0.0159507	constant
5B	45.5029	TA004455-0314			I	FST	0.118571	0.37616	0.4985	0.805054	0.58185	0.0386733	constant
5B	45.5029	Kukri_c19116_170			I	FST	0.118571	0.369173	0.4905	0.808267	0.590826	0.0358535	constant
5B	45.5029	wsnp_RFL_Contig2731_2449789			I	FST	0.118571	0.295377	0.3521	0.839066	0.680218	0.0149425	constant
5B	46.4653	GENE-3516_56			I	FST	0.255	0.225208	-0.8345	0.748822	0.692444	0.020901	constant
5B	46.4653	BobWhite_s66944_58			I	FST	0.260355	0.224766	-0.8511	0.744468	0.690015	0.0201204	constant
5B	46.9868	wsnp_JD_c11594_12033647			I	FST	0.260355	0.228174	-0.8408	0.744007	0.685949	0.0207335	constant
5B	46.9868	Kukri_c13473_1193			I	FST	0.260355	0.226097	-0.848	0.744219	0.688396	0.0203535	constant
5B	46.9868	IACX18			I	FST	0.260355	0.225208	-0.8501	0.744385	0.689477	0.0202005	constant
5B	46.9868	GENE-3145_39			I	FST	0.260355	0.224326	-0.8518	0.744552	0.69055	0.0200421	constant
5B	46.9868	RAC875_c14882_275			I	FST	0.274956	0.224326	-0.891	0.731505	0.681915	0.0185304	constant
5B	49.0083	Ku_c6193_821			I	FST	0.310651	0.274171	-0.8457	0.693922	0.595896	0.0335893	constant
5B	56.1801	Tdurum_contig12567_833			I	FST	0.182022	0.311629	0.2111	0.788293	0.629606	0.0288091	constant
5B	71.2382	RFL_Contig5739_1542			I	FST	0.13875	0.359574	0.4133	0.800501	0.593058	0.035249	constant
5B	71.3734	Ex_c14898_296			I	FST	0.418958	0.166688	-1.4056	0.578423	0.643053	0.0224818	constant
5B	78.1428	Kukri_c52_1639			I	FST	0.223537	0.347401	0.181	0.747068	0.559978	0.045643	constant
5B	79.5978	Kukri_rep_c98079_222			I	FST	0.237187	0.359001	0.1738	0.733711	0.535704	0.0494025	constant
5B	79.5978	IACX7649			I	FST	0.226008	0.355227	0.191	0.742827	0.548022	0.0477777	constant
5B	95.5154	Kukri_c30643_112			I	FST	0.199687	0.306483	0.1634	0.777233	0.626383	0.0304806	constant
5B	95.5154	Tdurum_contig11439_387			I	FST	0.0499671	0.371487	0.793	0.849191	0.620865	0.0242933	constant
5B	95.9339	RAC875_c103988_92			I	FST	0.0499671	0.404944	0.841	0.828287	0.57713	0.0404084	constant
5B	97.9715	Tdurum_contig29319_256			I	FST	0.161513	0.228621	0.1009	0.825459	0.735202	0.00823337	constant
5B	98.2805	Tdurum_contig10268_545			I	FST	0.159688	0.231562	0.1124	0.826511	0.732879	0.00853554	constant
5B	100.643	BS00067744_51			I	FST	0.117188	0.283908	0.3373	0.844603	0.694055	0.012323	constant
5B	100.643	Tdurum_contig10268_1000			I	FST	0.163379	0.219621	0.0755	0.825779	0.744163	0.00716305	constant
5B	104.232	tplb0060e05_1182			I	FST	0.18	0.283387	0.1666	0.798361	0.664588	0.02035	constant
5B	104.232	Tdurum_contig27797_1114			I	FST	0.13875	0.2889	0.2802	0.827219	0.67845	0.0156492	constant
5B	104.232	Kukri_c49101_731			I	FST	0.18	0.226097	0.0384	0.811595	0.729749	0.00964646	constant
5B	104.554	wsnp_Ku_c21770_31551190			I	FST	0.119987	0.287466	0.3345	0.8403	0.688382	0.0136726	constant
5B	104.554	BS00062731_51			I	FST	0.13875	0.261583	0.2313	0.835283	0.709208	0.0116366	constant
5B	104.554	RAC875_c30011_426			I	FST	0.095	0.263771	0.3811	0.866649	0.725491	0.0070536	constant
5B	121.685	Tdurum_contig13773_321			I	FST	0.0493511	0.419251	0.8844	0.817261	0.556747	0.0474967	constant
5B	121.988	BS00023064_51			I	FST	0.095	0.297521	0.453	0.856081	0.688759	0.0123484	constant
5B	129.237	Excalibur_rep_c103855_406	I	lnRH	I	FST	0.499241	0.0137608	-2.2648	0.359488	0.750491	0.0148854	decreased
5B	137.098	BS00022231_51			I	FST	0.206443	0.363628	0.2461	0.752905	0.548707	0.0493855	constant
5B	137.098	BS00022477_51			I	FST	0.182022	0.367382	0.3049	0.768106	0.55849	0.0462651	constant
5B	137.098	Tdurum_contig32091_224			I	FST	0.118571	0.390239	0.5221	0.797263	0.562829	0.0449912	constant
5B	137.098	IACX6288			I	FST	0.119987	0.384088	0.5079	0.799018	0.570024	0.042789	constant
5B	137.098	Tdurum_contig59606_2411			I	FST	0.1437	0.3697	0.4183	0.7914	0.576568	0.042215	constant
5B	137.098	BS00029852_51			I	FST	0.1437	0.369118	0.4165	0.791588	0.577292	0.0419909	constant
5B	137.098	BS00110293_51			I	FST	0.099723	0.389607	0.5775	0.808786	0.573341	0.041529	constant
5B	141.669	Tdurum_contig32091_165			I	FST	0.121437	0.391255	0.5138	0.793534	0.559125	0.046959	constant
5B	142.605	Kukri_c55317_179			I	FST	0.255	0.282869	-0.0253	0.739726	0.622747	0.0299281	constant
5B	144.257	BS00022886_51			I	FST	0.316828	0.315486	-0.7443	0.68281	0.53672	0.0499285	constant
5B	144.257	Tdurum_contig44115_405			I	FST	0.313712	0.315486	-0.1008	0.68543	0.539208	0.0486631	constant
5B	167.71	Kukri_c46676_324			I	FST	0.274956	0.354835	0.0896	0.707674	0.515241	0.0484808	constant
5B	167.71	Kukri_c16864_398			I	FST	0.204142	0.340725	0.2116	0.763186	0.580639	0.0408966	constant
5B	167.71	Tdurum_contig65330_190			I	FST	0.204142	0.340725	0.2116	0.763186	0.580639	0.0408966	constant
5B	168.135	Ex_c9543_935			I	FST	0.257651	0.352508	0.1207	0.721036	0.530709	0.0458328	constant
5B	168.135	Ra_c14754_1403			I	FST	0.242275	0.263342	-0.0407	0.75414	0.654445	0.0273842	constant
5B	216.666	wsnp_Ex_c16100_24532224			I	FST	0.49875	0.0918906	-1.9343	0.382761	0.5933	0.0496267	constant
6A	6.4334	RAC875_c6135_95			I	FST	0.393491	0.229521	-1.1719	0.613517	0.583367	0.0340053	constant
6B	7.79453	RAC875_c58425_286			I	FST	0.371732	0.257317	-1.044	0.636839	0.567041	0.0442243	constant
6B	32.8559	Tdurum_contig50121_249			I	FST	0.390322	0.246824	-1.1089	0.616546	0.562485	0.040333	constant
6B	57.074	Kukri_c5147_1856			I	FST	0.409687	0.257895	-1.1281	0.595222	0.526016	0.0487813	constant
6B	66.0426	IAAV4883			I	FST	0.201891	0.206992	-0.086	0.796907	0.740747	0.0108434	constant
6B	66.0426	Kukri_c66543_712			I	FST	0.201891	0.206992	-0.086	0.796907	0.740747	0.0108434	constant
6B	66.0778	Excalibur_c45952_611			I	FST	0.362187	0.264266	-0.9966	0.646115	0.566504	0.0454217	constant
6B	67.2402	Tdurum_contig14046_364			I	FST	0.362187	0.271056	-0.9788	0.645786	0.557391	0.0474266	constant
6B	67.2402	RAC875_c4420_371			I	FST	0.274956	0.344515	0.0653	0.710449	0.529418	0.0443301	constant
6B	67.2402	wsnp_Ex_c6356_11055912			I	FST	0.272188	0.343096	0.0688	0.71289	0.533332	0.0436967	constant
6B	67.2402	RAC875_c4420_1155			I	FST	0.272188	0.341959	0.0664	0.713136	0.534844	0.0434152	constant
6B	67.2402	GENE-4081_644			I	FST	0.272188	0.341633	0.0656	0.713317	0.535344	0.0433304	constant
6B	67.2402	wsnp_Ex_c6356_11056222			I	FST	0.274956	0.335219	0.0446	0.712619	0.541889	0.0419888	constant
6B	67.2402	IAAV109			I	FST	0.13875	0.369173	0.4308	0.795956	0.580536	0.0402597	constant
6B	67.2402	BobWhite_c27318_380			I	FST	0.362187	0.189899	-1.2236	0.647103	0.664348	0.0275012	constant
6B	67.2402	Kukri_c63145_262			I	FST	0.351867	0.189513	-1.1905	0.658917	0.673303	0.0272539	constant
6B	67.2402	Excalibur_c6416_1712			I	FST	0.351867	0.189513	-1.1905	0.658917	0.673303	0.0272539	constant
6B	67.2402	GENE-4081_72			I	FST	0.095	0.352152	0.5403	0.832451	0.624432	0.0269167	constant
6B	67.2402	Ku_c19477_1206			I	FST	0.0961384	0.349965	0.5345	0.832699	0.626544	0.0263982	constant
6B	67.2402	Kukri_c16568_287			I	FST	0.159688	0.318333	0.2751	0.802682	0.633533	0.0257982	constant
6B	67.2402	wsnp_Ku_c5744_10166561			I	FST	0.0961384	0.346825	0.5301	0.834055	0.630336	0.025364	constant
6B	67.2402	Kukri_c5744_92			I	FST	0.0961384	0.345108	0.5266	0.834466	0.632262	0.0248666	constant
6B	67.2402	TA003659-1136			I	FST	0.140362	0.318333	0.3284	0.815755	0.643107	0.0228735	constant
6B	67.2402	wsnp_Ra_c16267_24877418			I	FST	0.0973044	0.321765	0.4831	0.846697	0.660647	0.0169419	constant
6B	68.4027	Excalibur_c11455_93	I	lnRH	I	FST	0.46875	0.0449201	-2.1368	0.4742	0.765375	0.0121741	decreased
6B	69.5622	Kukri_c49155_580			I	FST	0.159688	0.311629	0.2627	0.804768	0.64153	0.0237692	constant
6B	69.5622	Excalibur_c11245_880			I	FST	0.13875	0.320559	0.3365	0.817008	0.641658	0.0232643	constant
6B	69.5622	CAP11_c6974_72			I	FST	0.159688	0.308796	0.2588	0.805695	0.644915	0.0227609	constant
6B	69.5622	Kukri_c49155_297			I	FST	0.159688	0.308796	0.2588	0.805695	0.644915	0.0227609	constant
6B	69.5622	Kukri_c15304_583			I	FST	0.161513	0.305231	0.2505	0.8054	0.648169	0.0220449	constant
6B	69.5622	Ra_c23874_338			I	FST	0.140362	0.314309	0.3214	0.817977	0.648231	0.0216095	constant
6B	69.5622	Excalibur_c7785_123			I	FST	0.140362	0.313749	0.3204	0.818075	0.648852	0.0214526	constant
6B	69.5622	IAAV7892			I	FST	0.140362	0.312175	0.3179	0.817848	0.650389	0.0210759	constant
6B	69.5622	RAC875_c18821_1272			I	FST	0.140362	0.312175	0.3179	0.817848	0.650389	0.0210759	constant
6B	69.5622	Kukri_c66051_320			I	FST	0.140362	0.310432	0.3149	0.818647	0.652529	0.0205491	constant
6B	69.5622	Excalibur_rep_c67196_143			I	FST	0.140362	0.310432	0.3149	0.818647	0.652529	0.0205491	constant
6B	69.5622	Kukri_c35968_680			I	FST	0.140362	0.30934	0.3128	0.818832	0.653737	0.0202552	constant
6B	69.5622	RAC875_c18821_137			I	FST	0.140362	0.30934	0.3128	0.818832	0.653737	0.0202552	constant
6B	69.5622	RAC875_rep_c117576_74			I	FST	0.140362	0.30934	0.3128	0.818832	0.653737	0.0202552	constant
6B	69.5622	BobWhite_c12770_158			I	FST	0.140362	0.30079	0.2967	0.822785	0.664179	0.017895	constant
6B	69.7789	wsnp_Ku_c4565_8238445			I	FST	0.140362	0.31487	0.3222	0.817879	0.647607	0.021764	constant
6B	69.7789	Excalibur_rep_c76333_410			I	FST	0.0984989	0.336328	0.5019	0.839628	0.642892	0.0213633	constant
6B	71.1814	Tdurum_contig17318_413	I	lnRH	I	FST	0.493511	0.0576414	-2.1103	0.396318	0.682331	0.0359368	decreased
6B	71.7641	Ku_c10647_585			I	FST	0.221118	0.320553	0.1386	0.757071	0.596289	0.0368606	constant
6B	71.9017	Ra_c5942_955			I	FST	0.257651	0.357009	0.1282	0.720082	0.524787	0.0472167	constant
6B	71.9017	wsnp_Ex_c3990_7223090			I	FST	0.257651	0.356414	0.1268	0.720229	0.525585	0.047015	constant
6B	71.9017	RFL_Contig4251_851			I	FST	0.21875	0.323859	0.1484	0.758181	0.593684	0.0375121	constant
6B	71.9017	wsnp_Ex_c9750_16105678			I	FST	0.21875	0.323303	0.1473	0.758296	0.594366	0.0373268	constant
6B	71.9017	wsnp_Ex_rep_c106072_90285324			I	FST	0.221118	0.308796	0.117	0.760234	0.611047	0.0334266	constant
6B	71.9017	wsnp_Ex_c5744_10087758			I	FST	0.221118	0.306483	0.112	0.76088	0.613947	0.032951	constant
6B	71.972	IAAV951			I	FST	0.204142	0.322748	0.1799	0.768533	0.603345	0.0344569	constant
6B	71.972	GENE-4204_311			I	FST	0.199687	0.326032	0.1978	0.771424	0.602141	0.0344387	constant
6B	71.972	wsnp_BE490200B_Ta_2_1			I	FST	0.201891	0.323859	0.1881	0.770242	0.603464	0.0342125	constant
6B	71.972	Tdurum_contig57255_86			I	FST	0.161513	0.341062	0.3103	0.792843	0.604379	0.0328301	constant
6B	71.972	Excalibur_c89155_115			I	FST	0.204142	0.307026	0.1502	0.773233	0.622949	0.0310123	constant
6B	72.0833	Tdurum_contig66984_143			I	FST	0.206443	0.318887	0.1695	0.767882	0.606786	0.0337785	constant
6B	72.0833	Excalibur_rep_c104544_445			I	FST	0.204142	0.309885	0.1578	0.772428	0.619426	0.0314436	constant
6B	72.6425	Tdurum_contig53125_1716			I	FST	0.13875	0.345108	0.3813	0.806961	0.611474	0.0292357	constant
6B	72.6425	Tdurum_contig74717_297			I	FST	0.140362	0.341633	0.3667	0.807071	0.614851	0.0285171	constant
6B	76.0684	Excalibur_c23296_820			I	FST	0.1437	0.34539	0.364	0.802392	0.607988	0.0303008	constant
6B	76.0684	Kukri_rep_c68504_1403			I	FST	0.140362	0.344539	0.3733	0.805479	0.611043	0.0293277	constant
6B	76.0684	GENE-4566_348			I	FST	0.140362	0.344539	0.3733	0.805479	0.611043	0.0293277	constant
6B	76.2001	Kukri_c78348_266			I	FST	0.182022	0.353874	0.2816	0.773827	0.576513	0.0415655	constant
6B	78.9906	CAP11_rep_c4052_315			I	FST	0.221118	0.179259	-0.8801	0.784547	0.762722	0.0094328	constant
6B	78.9906	RAC875_c50348_93			I	FST	0.184089	0.20932	-0.0207	0.811362	0.746359	0.00777049	constant
6B	78.9906	CAP12_c475_166			I	FST	0.18	0.203461	-0.0239	0.815719	0.754584	0.00649627	constant
6B	78.9906	GENE-4221_519			I	FST	0.18	0.200716	-0.0329	0.816244	0.757585	0.0061464	constant
6B	78.9906	RFL_Contig2387_1410			I	FST	0.18	0.200312	-0.0343	0.816296	0.758019	0.00609702	constant
6B	78.9906	wsnp_CAP12_c475_258416			I	FST	0.18	0.200312	-0.0343	0.816296	0.758019	0.00609702	constant
6B	78.9906	GENE-4221_94			I	FST	0.18	0.200312	-0.0343	0.816296	0.758019	0.00609702	constant
6B	78.9906	IACX4538			I	FST	0.18	0.19991	-0.0356	0.816348	0.758452	0.00604923	constant
6B	78.9906	IACX1609			I	FST	0.184089	0.194314	-0.0693	0.813842	0.762729	0.00578064	constant
6B	78.9906	CAP12_c475_289			I	FST	0.18	0.197132	-0.0418	0.816865	0.76148	0.00569964	constant
6B	82.0153	Tdurum_contig46808_4106			I	FST	0.310651	0.321682	-0.0746	0.68695	0.533302	0.0492477	constant
6B	82.0153	Excalibur_c92249_102			I	FST	0.387188	0.252884	-1.0882	0.620194	0.557601	0.0416768	constant
6B	82.0153	RAC875_c4891_99			I	FST	0.387188	0.252401	-1.0892	0.620243	0.558297	0.0415097	constant
6B	82.0153	RAC875_c23461_428			I	FST	0.396694	0.243946	-1.1356	0.610374	0.560406	0.0410114	constant
6B	82.0153	wsnp_Ex_c2925_5397331			I	FST	0.387188	0.249611	-1.0965	0.620171	0.562047	0.0405277	constant
6B	82.5628	wsnp_Ex_c12674_20142989			I	FST	0.119987	0.357945	0.4679	0.813377	0.604786	0.031776	constant
6B	82.5628	Excalibur_c2737_197			I	FST	0.121437	0.35542	0.4605	0.813	0.606949	0.0311016	constant
6D	82.1426	CAP7_c2537_344			I	FST	0.329229	0.21134	-1.0712	0.682242	0.662592	0.0286222	constant
6D	99.7761	BobWhite_c30500_527			I	FST	0.156735	0.334654	0.3123	0.794038	0.612716	0.0305333	constant
6D	134.788	Ku_c25522_520			I	FST	0.390322	0.182581	-1.2999	0.615415	0.649966	0.0189182	constant
7A	64.0875	BS00078359_51			I	FST	0.199687	0.273663	0.0979	0.785646	0.665711	0.0237356	constant
7A	64.5881	BS00023117_51			I	FST	0.18	0.360007	0.2965	0.773269	0.56991	0.0432643	constant
7A	64.5881	Excalibur_c25471_225			I	FST	0.189624	0.255501	0.0864	0.794687	0.690758	0.0189285	constant
7A	64.5881	BS00022970_51			I	FST	0.161513	0.286941	0.2179	0.810857	0.669612	0.0175218	constant
7A	106.809	BS00063555_51			I	FST	0.095	0.300707	0.4585	0.854225	0.684933	0.0130793	constant
7A	125.829	BS00021997_51			I	FST	0.0739645	0.415225	0.723	0.806375	0.550208	0.0492459	constant
7A	126.537	Ku_c15750_761			I	FST	0.161513	0.25096	0.147	0.820179	0.710466	0.0116493	constant
7A	126.67	IAAV5054			I	FST	0.201891	0.273156	0.0927	0.783768	0.665014	0.0243002	constant
7A	126.799	RFL_Contig1959_244	I	lnRH	I	FST	0.499279	0.0405232	-2.1787	0.36259	0.69023	0.038346	decreased
7A	126.799	Excalibur_c1334_1002			I	FST	0.237187	0.257895	-0.041	0.758908	0.663779	0.0264524	constant
7A	126.799	IACX72			I	FST	0.2112	0.268422	0.0536	0.776893	0.665313	0.0252683	constant
7A	126.799	Tdurum_contig57492_180			I	FST	0.199687	0.274171	0.0986	0.785572	0.665131	0.0238214	constant
7A	126.799	IAAV447			I	FST	0.206443	0.258383	0.0425	0.783182	0.679798	0.0229898	constant
7A	126.799	BobWhite_c13098_670			I	FST	0.206443	0.255162	0.0355	0.783875	0.683556	0.0224857	constant
7A	126.799	Ku_c104966_604			I	FST	0.199687	0.2606	0.0667	0.788558	0.680954	0.0215288	constant
7A	126.799	BS00042196_51			I	FST	0.257651	0.225208	-0.842	0.746621	0.690978	0.0205489	constant
7A	126.799	IAAV5058			I	FST	0.257651	0.224326	-0.8461	0.746783	0.692046	0.020396	constant
7A	126.799	BS00044040_51			I	FST	0.226008	0.22907	-0.0937	0.773069	0.703716	0.019951	constant
7A	126.799	BS00055445_51			I	FST	0.119987	0.312722	0.3829	0.831296	0.659317	0.0188268	constant
7A	126.799	BS00041232_51			I	FST	0.28875	0.227729	-0.9233	0.718505	0.669158	0.0183656	constant
7A	126.799	BS00108780_51			I	FST	0.195159	0.247798	0.0481	0.793924	0.697604	0.0181759	constant
7A	126.799	Excalibur_c23536_280			I	FST	0.280654	0.225652	-0.9095	0.726525	0.676953	0.0180365	constant
7A	126.799	Tdurum_contig7980_805			I	FST	0.18	0.270552	0.1393	0.801595	0.679483	0.0179025	constant
7A	126.799	BS00108779_51			I	FST	0.165289	0.277778	0.1925	0.80982	0.678023	0.0165298	constant
7A	126.799	BS00091101_51			I	FST	0.165289	0.277257	0.1914	0.810317	0.67876	0.0164324	constant
7A	126.799	RAC875_c7019_754			I	FST	0.161513	0.277257	0.2015	0.813962	0.680929	0.0159587	constant
7A	126.799	IAAV1069			I	FST	0.165289	0.273156	0.1822	0.810874	0.683263	0.0159074	constant
7A	126.799	Kukri_c31596_630			I	FST	0.165289	0.273156	0.1822	0.810874	0.683263	0.0159074	constant
7A	126.799	RAC875_c81356_645			I	FST	0.165289	0.273156	0.1822	0.810874	0.683263	0.0159074	constant
7A	126.799	Kukri_c31596_818			I	FST	0.159688	0.276243	0.2032	0.81542	0.68291	0.0156419	constant
7A	126.799	Tdurum_contig96102_254			I	FST	0.167244	0.268926	0.1704	0.810433	0.687122	0.0154967	constant
7A	126.799	BS00078381_51			I	FST	0.163379	0.270552	0.1821	0.813458	0.687346	0.0152448	constant
7A	126.799	BS00065789_51			I	FST	0.163379	0.270049	0.1807	0.813522	0.687894	0.0151689	constant
7A	126.799	GENE-4791_286			I	FST	0.159688	0.270049	0.1923	0.817096	0.68997	0.0146399	constant
7A	126.799	BS00020610_51			I	FST	0.1437	0.278293	0.2493	0.825564	0.687723	0.0144063	constant
7A	126.799	Kukri_c31596_872			I	FST	0.142012	0.276753	0.2513	0.827483	0.690345	0.0140724	constant
7A	126.799	RAC875_c8905_660			I	FST	0.140362	0.276753	0.255	0.829196	0.691298	0.013948	constant
7A	126.799	IAAV3449			I	FST	0.145429	0.273156	0.2337	0.82497	0.692437	0.0137679	constant
7A	126.799	RAC875_c53629_792			I	FST	0.142012	0.273156	0.2454	0.82844	0.694375	0.0135352	constant
7A	126.799	RAC875_c81356_688			I	FST	0.165289	0.259366	0.1558	0.814743	0.699078	0.0135136	constant
7A	126.799	Tdurum_contig45062_417			I	FST	0.1437	0.27207	0.2361	0.82737	0.694765	0.013472	constant
7A	126.799	BobWhite_c1469_112			I	FST	0.13875	0.273156	0.2526	0.831849	0.696245	0.0133235	constant
7A	126.799	wsnp_JD_c14118_13933380			I	FST	0.142012	0.265261	0.2295	0.830937	0.703326	0.0124053	constant
7A	126.799	wsnp_be488670A_Ta_2_1			I	FST	0.142012	0.264762	0.2289	0.830988	0.703853	0.012342	constant
7A	126.799	BS00099881_51			I	FST	0.1437	0.262078	0.2193	0.83008	0.705942	0.0120561	constant
7A	126.799	GENE-4373_172			I	FST	0.119987	0.277778	0.3177	0.843286	0.699202	0.0118359	constant
7A	126.799	BS00062824_51			I	FST	0.13875	0.2606	0.23	0.835371	0.710236	0.0115017	constant
7A	126.799	BobWhite_c388_127			I	FST	0.117188	0.27881	0.3281	0.84646	0.699817	0.0114173	constant
7A	126.799	BS00046852_51			I	FST	0.119987	0.274681	0.3115	0.844248	0.702647	0.0112725	constant
7A	126.799	BS00055703_51			I	FST	0.119987	0.271562	0.3056	0.845202	0.706103	0.0107555	constant
7A	126.799	Kukri_c12859_249			I	FST	0.117188	0.274637	0.3205	0.848227	0.7046	0.0106522	constant
7A	126.799	Excalibur_rep_c106461_125			I	FST	0.119987	0.270049	0.3023	0.845337	0.707666	0.0105556	constant
7A	126.799	BS00029636_51			I	FST	0.119987	0.270049	0.3023	0.845337	0.707666	0.0105556	constant
7A	126.799	Excalibur_c16649_969			I	FST	0.119987	0.263572	0.2896	0.847913	0.715009	0.00937822	constant
7A	126.799	wsnp_Ex_c11636_18742884			I	FST	0.165289	0.232467	0.0988	0.821091	0.729108	0.00915519	constant
7A	126.799	IAAV5154			I	FST	0.121437	0.260103	0.2788	0.847899	0.71819	0.00897679	constant
7A	126.799	GENE-4993_619			I	FST	0.0748862	0.259366	0.4675	0.880558	0.737622	0.00553179	constant
7A	126.799	BobWhite_rep_c65070_369			I	FST	0.18	0.166997	-0.7983	0.821703	0.793897	0.00297223	constant
7A	126.799	tplb0031l19_267			I	FST	0.182022	0.163573	-0.8146	0.820583	0.796756	0.00295512	constant
7A	127.971	Kukri_c47966_343			I	FST	0.18	0.270049	0.1386	0.801663	0.680041	0.0178321	constant
7A	130.273	RAC875_rep_c72107_621			I	FST	0.13875	0.267419	0.2418	0.833576	0.702693	0.0124826	constant
7A	130.273	BobWhite_c8366_563			I	FST	0.095	0.288376	0.4364	0.858523	0.698656	0.0107718	constant
7A	130.273	Kukri_rep_c115294_146			I	FST	0.0973044	0.26692	0.3768	0.862534	0.720673	0.0078732	constant
7A	130.273	GENE-4993_69			I	FST	0.0973044	0.26692	0.3768	0.862534	0.720673	0.0078732	constant
7A	133.528	Ex_c7514_3078			I	FST	0.255	0.288673	-0.0126	0.738787	0.615613	0.0308708	constant
7A	133.528	Excalibur_c56741_119			I	FST	0.255	0.287068	-0.0166	0.739045	0.617587	0.0306203	constant
7A	135.807	Tdurum_contig4676_3592			I	FST	0.255	0.235843	-0.805	0.747379	0.679816	0.0226994	constant
7A	135.807	Excalibur_rep_c111181_453			I	FST	0.255	0.234927	-0.8069	0.747533	0.680919	0.0225707	constant
7A	135.807	Excalibur_rep_c81365_214			I	FST	0.184089	0.273156	0.1351	0.797138	0.674121	0.019585	constant
7A	135.807	wsnp_JD_c6050_7214383			I	FST	0.184089	0.273156	0.1351	0.797138	0.674121	0.019585	constant
7A	135.807	IAAV5808			I	FST	0.347299	0.163432	-1.2707	0.661622	0.709013	0.0192838	constant
7A	135.807	Excalibur_rep_c70004_275			I	FST	0.362187	0.155645	-1.3256	0.646808	0.708979	0.0175832	constant
7A	135.807	BS00021791_51			I	FST	0.329229	0.166997	-1.2213	0.684679	0.718562	0.0172373	constant
7A	135.807	wsnp_Ex_c398_784645			I	FST	0.13875	0.2606	0.23	0.835371	0.710236	0.0115017	constant
7A	135.807	BobWhite_c23146_84			I	FST	0.118571	0.2606	0.2881	0.849771	0.718856	0.00875862	constant
7A	135.807	Ex_c13716_356			I	FST	0.0984989	0.266446	0.37	0.863479	0.721212	0.00776617	constant
7A	135.807	wsnp_Ra_c5251_9356517			I	FST	0.0973044	0.2606	0.3626	0.864503	0.727492	0.00688815	constant
7A	135.807	Ra_c40942_331			I	FST	0.0961384	0.261091	0.3679	0.866052	0.727711	0.00678131	constant
7A	135.807	Ra_c5251_2533			I	FST	0.0748862	0.2606	0.4694	0.879549	0.736137	0.00573567	constant
7A	135.807	GENE-4508_109			I	FST	0.0739645	0.261583	0.4745	0.881054	0.735807	0.00572292	constant
7A	135.807	BobWhite_c19875_271			I	FST	0.0739645	0.261091	0.4739	0.881059	0.736282	0.00566629	constant
7A	135.807	TA006055-0231			I	FST	0.0739645	0.261091	0.4739	0.881059	0.736282	0.00566629	constant
7A	135.807	TA001739-1268			I	FST	0.0739645	0.2606	0.4732	0.881064	0.736755	0.00561004	constant
7A	135.807	TA002502-2086			I	FST	0.0739645	0.2606	0.4732	0.881064	0.736755	0.00561004	constant
7A	135.807	wsnp_Ex_c398_784427			I	FST	0.0512465	0.261583	0.587	0.894902	0.743863	0.00461934	constant
7A	135.858	wsnp_Ex_c25188_34454616			I	FST	0.0739645	0.2606	0.4732	0.881064	0.736755	0.00561004	constant
7A	148.431	Kukri_rep_c97425_164			I	FST	0.0961384	0.314375	0.4765	0.848012	0.66878	0.0156834	constant
7A	203.276	Tdurum_contig29240_206			I	FST	0.467911	0.16249	-1.5806	0.501333	0.579954	0.0376581	constant
7A	216.997	Excalibur_rep_c103504_628			I	FST	0.274956	0.321107	0.0122	0.715863	0.560637	0.038224	constant
7A	219.166	Tdurum_contig66023_89			I	FST	0.334688	0.251439	-0.9665	0.673655	0.606709	0.0383909	constant
7A	219.588	BobWhite_c1635_691			I	FST	0.362187	0.244898	-1.0566	0.646756	0.592257	0.0394805	constant
7A	219.588	BS00003455_51			I	FST	0.378311	0.241596	-1.098	0.631498	0.582797	0.0379811	constant
7B	58.1716	wsnp_Ex_c6590_11419735			I	FST	0.274956	0.298322	-0.0384	0.720498	0.590207	0.030534	constant
7B	58.1716	Tdurum_contig81683_217			I	FST	0.274956	0.297787	-0.0398	0.720589	0.590886	0.0303787	constant
7B	58.1716	Tdurum_contig11028_236			I	FST	0.188366	0.297521	0.1715	0.787134	0.642943	0.0269135	constant
7B	58.1716	RFL_Contig492_751			I	FST	0.280654	0.186251	-1.0206	0.73077	0.724424	0.0124252	constant
7B	58.1716	Tdurum_contig11028_533			I	FST	0.28875	0.189129	-1.0403	0.721808	0.715893	0.0117459	constant
7B	67.4733	Kukri_c53648_585			I	FST	0.351867	0.203461	-1.1498	0.6588	0.655342	0.0309965	constant
7B	67.4733	wsnp_be352570B_Ta_2_1			I	FST	0.351867	0.200312	-1.1615	0.658769	0.659368	0.030209	constant
7B	67.4733	RAC875_c19552_137			I	FST	0.375	0.192744	-1.2468	0.633125	0.649975	0.0256522	constant
7B	67.7044	Excalibur_rep_c102182_311			I	FST	0.351867	0.207405	-1.136	0.658639	0.650194	0.0319283	constant
7B	67.7044	wsnp_Ex_c2857_5275817			I	FST	0.362187	0.193919	-1.1988	0.647035	0.659057	0.0286806	constant
7B	67.7044	JD_c11426_334			I	FST	0.365326	0.193526	-1.2071	0.644247	0.65733	0.0285267	constant
7B	68.3291	RAC875_c6303_529			I	FST	0.365326	0.203418	-1.1813	0.642025	0.643097	0.0309026	constant
7B	68.3291	IAAV9153			I	FST	0.39875	0.192744	-1.2882	0.605357	0.627786	0.0214594	constant
7B	68.3291	Ex_c2857_1303			I	FST	0.390322	0.193134	-1.2725	0.615934	0.635773	0.0211694	constant
7B	71.6619	Excalibur_c25719_238			I	FST	0.32	0.282352	-0.847	0.68451	0.578111	0.0404166	constant
7B	72.7426	JD_c4842_211			I	FST	0.396694	0.160787	-1.3783	0.607893	0.674295	0.0132487	constant
7B	72.7426	IAAV3414			I	FST	0.393491	0.161464	-1.3691	0.610785	0.675728	0.0131742	constant
7B	72.7426	Kukri_c4424_1081			I	FST	0.393491	0.15945	-1.3753	0.611583	0.678939	0.012746	constant
7B	73.386	Ra_c3470_1551	I	lnRH	I	FST	0.490306	0.0751064	-1.9979	0.423071	0.668704	0.0362354	decreased
7B	73.386	Kukri_c37082_431	I	lnRH	I	FST	0.490306	0.0668839	-2.047	0.420496	0.683211	0.0325118	decreased
7B	73.386	Kukri_c13142_974	I	lnRH	I	FST	0.490306	0.0667353	-2.0476	0.420738	0.683692	0.0323689	decreased
7B	73.386	Excalibur_c26387_87	I	lnRH	I	FST	0.490306	0.0665874	-2.0494	0.42098	0.684171	0.0322206	decreased
7B	73.386	Tdurum_contig47735_380	I	lnRH	I	FST	0.490306	0.0665874	-2.0494	0.42098	0.684171	0.0322206	decreased
7B	73.386	Tdurum_contig85467_208	I	lnRH	I	FST	0.490306	0.0665874	-2.0494	0.42098	0.684171	0.0322206	decreased
7B	73.386	IACX82			I	FST	0.435569	0.0962433	-1.7544	0.547657	0.727048	0.0198572	constant
7B	73.386	Excalibur_c55874_711			I	FST	0.304688	0.175178	-1.1241	0.707006	0.723107	0.0115991	constant
7B	73.386	Kukri_c32807_579			I	FST	0.277778	0.163573	-1.0952	0.735112	0.752757	0.00997689	constant
7B	73.386	Excalibur_c22044_119			I	FST	0.263114	0.160787	-1.0688	0.749445	0.763682	0.00982276	constant
7B	73.386	RAC875_c53750_95			I	FST	0.29162	0.163573	-1.1317	0.721166	0.74498	0.00960526	constant
7B	73.7921	wsnp_be518436B_Ta_2_1	I	lnRH	I	FST	0.497997	0.0449201	-2.158	0.37652	0.692348	0.0384955	decreased
7B	73.7921	Kukri_c9921_1554	I	lnRH	I	FST	0.49875	0.0405232	-2.1776	0.366847	0.694067	0.0381205	decreased
7B	73.7921	Excalibur_rep_c75251_305	I	lnRH	I	FST	0.49875	0.0405232	-2.1776	0.366847	0.694067	0.0381205	decreased
7B	73.7921	IACX1332	I	lnRH	I	FST	0.498685	0.0406146	-2.1756	0.370722	0.697049	0.0372192	decreased
7B	73.7921	Excalibur_rep_c68963_163	I	lnRH	I	FST	0.499671	0.0361868	-2.2045	0.356647	0.69516	0.0358414	decreased
7B	73.7921	Tdurum_contig13031_1347	I	lnRH	I	FST	0.49992	0.0361868	-2.2054	0.34847	0.687913	0.0347471	decreased
7B	73.7921	Kukri_c46168_344	I	lnRH	I	FST	0.49992	0.0362688	-2.2037	0.348184	0.687458	0.034713	decreased
7B	73.7921	Tdurum_contig8296_389			I	FST	0.485748	0.125275	-1.7291	0.448849	0.59476	0.0468426	constant
7B	73.7921	Tdurum_contig76683_147			I	FST	0.476847	0.124711	-1.7105	0.472938	0.619391	0.0308866	constant
7B	75.3694	Excalibur_rep_c111831_114			I	FST	0.48	0.120967	-1.7355	0.463292	0.617247	0.0356369	constant
7B	75.3694	RAC875_c58060_75			I	FST	0.48	0.120967	-1.7355	0.463292	0.617247	0.0356369	constant
7B	75.3694	Tdurum_contig93706_108			I	FST	0.48	0.120708	-1.7362	0.463411	0.617819	0.0354345	constant
7B	75.3694	Tdurum_contig93706_517			I	FST	0.48	0.120708	-1.7362	0.463411	0.617819	0.0354345	constant
7B	75.3694	Tdurum_contig4937_234			I	FST	0.48	0.114616	-1.7616	0.460513	0.626596	0.0339275	constant
7B	75.3694	Tdurum_contig19022_1555			I	FST	0.48	0.112881	-1.7696	0.46145	0.630537	0.0327221	constant
7B	75.3694	Tdurum_contig4937_295			I	FST	0.481025	0.112881	-1.7714	0.46197	0.630566	0.0325922	constant
7B	75.3694	Kukri_c29470_185			I	FST	0.476847	0.128419	-1.6988	0.473873	0.613525	0.0319139	constant
7B	75.3694	GENE-3849_389			I	FST	0.476847	0.128419	-1.6988	0.473873	0.613525	0.0319139	constant
7B	75.3694	Kukri_c29470_241			I	FST	0.476847	0.120708	-1.7269	0.472109	0.625893	0.0296735	constant
7B	75.3694	BobWhite_c11077_231			I	FST	0.476847	0.113866	-1.7585	0.469718	0.636302	0.02877	constant
7B	75.3694	Kukri_c12317_1332			I	FST	0.476847	0.116683	-1.7524	0.471276	0.632452	0.0287591	constant
7B	75.3694	RAC875_rep_c106651_490			I	FST	0.476847	0.113371	-1.7597	0.470003	0.637414	0.0284409	constant
7B	75.3694	Tdurum_contig68339_168			I	FST	0.476847	0.113371	-1.7597	0.470003	0.637414	0.0284409	constant
7B	75.3694	Tdurum_contig19022_1524			I	FST	0.476847	0.113126	-1.7613	0.470147	0.637967	0.0282785	constant
7B	75.3694	RAC875_c68398_75			I	FST	0.476847	0.112881	-1.7641	0.470292	0.638519	0.0281155	constant
7B	75.3694	Tdurum_contig25895_484			I	FST	0.476847	0.112881	-1.7641	0.470292	0.638519	0.0281155	constant
7B	75.3694	Kukri_c12317_367			I	FST	0.476847	0.112881	-1.7641	0.470292	0.638519	0.0281155	constant
7B	75.3694	Kukri_c12317_336			I	FST	0.476847	0.112881	-1.7641	0.470292	0.638519	0.0281155	constant
7B	75.3694	Excalibur_c41771_990			I	FST	0.476847	0.112881	-1.7641	0.470292	0.638519	0.0281155	constant
7B	75.3694	Kukri_c12317_179			I	FST	0.474687	0.120449	-1.7246	0.476264	0.630337	0.0271913	constant
7B	75.3694	RAC875_rep_c106651_635			I	FST	0.474687	0.120449	-1.7246	0.476264	0.630337	0.0271913	constant
7B	75.3694	GENE-3849_98			I	FST	0.474687	0.120449	-1.7246	0.476264	0.630337	0.0271913	constant
7B	76.3096	Tdurum_contig101572_103			I	FST	0.474687	0.120449	-1.7246	0.476264	0.630337	0.0271913	constant
7B	77.1279	Ku_c20136_198			I	FST	0.304688	0.203869	-1.0323	0.705513	0.688132	0.0163156	constant
7B	87.4292	BobWhite_rep_c52876_72			I	FST	0.39875	0.257895	-1.1015	0.607684	0.53855	0.045999	constant
7B	92.0082	Kukri_c27979_288	I	lnRH	I	FST	0.499635	0.0284976	-2.2337	0.356475	0.713189	0.0291639	decreased
7B	107.454	Tdurum_contig14821_751			I	FST	0.390322	0.233187	-1.1528	0.616259	0.580994	0.0346866	constant
7B	116.44	Tdurum_contig63207_82			I	FST	0.469556	0.138056	-1.6478	0.492656	0.614002	0.0276719	constant
7B	158.776	RFL_Contig5480_408			I	FST	0.337766	0.182208	-1.1821	0.673903	0.693006	0.0232767	constant
7B	158.776	BS00087197_51			I	FST	0.347299	0.160116	-1.2784	0.666282	0.715276	0.0185641	constant
7B	158.975	BS00047623_51			I	FST	0.384551	0.170424	-1.3255	0.619263	0.670163	0.0157373	constant
7D	108.319	D_contig07330_330			I	FST	0.142012	0.363045	0.4091	0.79627	0.586559	0.0381872	constant
7D	133.184	RAC875_c16624_970			I	FST	0.184089	0.279821	0.1465	0.795487	0.666359	0.0209474	constant
7D	135.555	D_contig04799_479			I	FST	0.18	0.166997	-0.7983	0.821703	0.793897	0.00297223	constant
7D	145.863	BS00051607_51			I	FST	0.119987	0.339005	0.4377	0.821213	0.628067	0.0264977	constant
7D	145.863	BS00066128_51			I	FST	0.117188	0.338792	0.4445	0.823861	0.63002	0.025891	constant
7D	146.174	BS00083421_51			I	FST	0.119987	0.331557	0.4226	0.824428	0.637156	0.0241979	constant
7D	208.105	RAC875_rep_c110526_324			I	FST	0.360725	0.216128	-1.1313	0.651841	0.633049	0.033858	constant
unknown		D_contig10731_64	I	lnRH	I	FST	0.48	0.019137	-2.2582	0.238788	0.618005	0.0472426	decreased
unknown		Tdurum_contig25475_348	I	lnRH	I	FST	0.497041	0.0708574	-2.0388	0.391948	0.648862	0.0459202	decreased
unknown		IAAV9179	I	lnRH	I	FST	0.497892	0.0375449	-2.1866	0.373221	0.706344	0.0420244	decreased
unknown		BS00068484_51	I	lnRH	I	FST	0.496074	0.0667353	-2.0572	0.395025	0.66082	0.0417277	decreased
unknown		Excalibur_c13902_129	I	lnRH	I	FST	0.49992	0.0367687	-2.1996	0.334298	0.673209	0.0416095	decreased
unknown		Ku_c10926_920	I	lnRH	I	FST	0.5	0.0361052	-2.207	0.340906	0.681172	0.0410267	decreased
unknown		RAC875_c13_2075	I	lnRH	I	FST	0.495	0.0708574	-2.0367	0.400732	0.657387	0.0394965	decreased
unknown		RAC875_c13_2042	I	lnRH	I	FST	0.495	0.0708574	-2.0367	0.400732	0.657387	0.0394965	decreased
unknown		D_GDEEGVY02H33JH_202	I	lnRH	I	FST	0.49992	0.031666	-2.2266	0.33502	0.686795	0.0382037	decreased
unknown		BS00111399_51	I	lnRH	I	FST	0.495868	0.0449201	-2.1532	0.394229	0.706979	0.033912	decreased
unknown		BS00058774_51	I	lnRH	I	FST	0.495868	0.0449201	-2.1532	0.394229	0.706979	0.033912	decreased
unknown		tplb0049c13_1357	I	lnRH	I	FST	0.493511	0.0579839	-2.1097	0.405778	0.689034	0.0306757	decreased
unknown		Tdurum_contig68226_619	I	lnRH	I	FST	0.490306	0.0710145	-2.0261	0.421799	0.675908	0.0302885	decreased
unknown		wsnp_BE398417B_Ta_2_1	I	lnRH	I	FST	0.491782	0.0581134	-2.0967	0.414549	0.695986	0.0272627	decreased
unknown		Kukri_c13142_542	I	lnRH	I	FST	0.491782	0.0581134	-2.0967	0.414549	0.695986	0.0272627	decreased
unknown		RAC875_c26683_919	I	lnRH	I	FST	0.490306	0.0587695	-2.0866	0.417246	0.697187	0.0263212	decreased
unknown		GENE-2372_108	I	lnRH	I	FST	0.457619	0.00458713	-2.5374	0.200895	0.62459	0.0260376	decreased
unknown		IACX1743	I	lnRH	I	FST	0.490306	0.0537705	-2.1262	0.417546	0.70753	0.0245631	decreased
unknown		Tdurum_contig17318_208	I	lnRH	I	FST	0.48875	0.0537705	-2.1234	0.421409	0.710804	0.023168	decreased
unknown		Kukri_c52020_224	I	lnRH	I	FST	0.46281	0.05778	-2.0542	0.483376	0.749206	0.0148112	decreased
unknown		wsnp_CAP12_rep_c3885_1758057	I	lnRH	I	FST	0.462187	0.0451226	-2.1297	0.487585	0.773568	0.00967258	decreased
unknown		GENE-3717_141	I	lnRH	I	FST	0.462187	0.0449201	-2.1311	0.488418	0.774305	0.00936043	decreased
unknown		Kukri_c46009_411	I	lnRH	I	FST	0.415845	0.0494064	-2.0312	0.574441	0.814091	0.00869492	decreased
unknown		Kukri_c20865_755	I	lnRH	I	FST	0.404997	0.0456372	-2.0382	0.587205	0.826447	0.00768375	decreased
unknown		Excalibur_c53069_54	I	lnRH	I	FST	0.404997	0.0450211	-2.0414	0.590335	0.828251	0.00724335	decreased
unknown		Kukri_c8397_524	I	lnRH	I	FST	0.404997	0.0450211	-2.0414	0.590335	0.828251	0.00724335	decreased
unknown		Kukri_s100897_109	I	lnRH	I	FST	0.42	0.0406146	-2.1063	0.561677	0.821965	0.00613382	decreased
unknown		Excalibur_c28678_478	I	lnRH	I	FST	0.404997	0.0407064	-2.0689	0.589651	0.83424	0.00555166	decreased
unknown		IAAV7862	I	lnRH	I	FST	0.404997	0.0406146	-2.0701	0.590206	0.834527	0.00549561	decreased
unknown		RAC875_c27993_1690	I	lnRH	I	FST	0.393491	0.0451226	-2.0204	0.606131	0.835553	0.00523383	decreased
unknown		Tdurum_contig18709_773	I	lnRH	I	FST	0.381328	0.0497413	-1.9616	0.62167	0.836439	0.00513613	decreased
unknown		Ku_c682_187	I	lnRH	I	FST	0.429688	0.0449201	-2.0808	0.547433	0.807916	0.00488093	decreased
unknown		RAC875_rep_c116534_296	I	lnRH	I	FST	0.432623	0.0449201	-2.0853	0.545328	0.806323	0.00473675	decreased
unknown		GENE-0092_312	I	lnRH	I	FST	0.387188	0.0449201	-2.0022	0.609872	0.838475	0.00442747	decreased
unknown		IAAV24	I	lnRH	I	FST	0.429688	0.0405232	-2.1213	0.546851	0.81451	0.00434805	decreased
unknown		GENE-4246_315	I	lnRH	I	FST	0.429688	0.0405232	-2.1213	0.546851	0.81451	0.00434805	decreased
unknown		RAC875_c12847_2362	I	lnRH	I	FST	0.396694	0.0407064	-2.0609	0.604744	0.840514	0.00400546	decreased
unknown		RAC875_c5081_756	I	lnRH	I	FST	0.396694	0.0406146	-2.0615	0.605315	0.840793	0.00394497	decreased
unknown		RAC875_c68568_78	I	lnRH	I	FST	0.423009	0.0330876	-2.1462	0.54854	0.828435	0.00374652	decreased
unknown		RFL_Contig345_777	I	lnRH	I	FST	0.375	0.0405232	-2.0295	0.625733	0.851556	0.00291365	decreased
unknown		Ex_c81067_195	I	lnRH	I	FST	0.3648	0.0406146	-2.0006	0.655052	0.860479	0.00236819	decreased
unknown		Tdurum_contig27828_101			I	FST	0.161513	0.385154	0.3895	0.772924	0.545947	0.0489064	constant
unknown		BS00020778_51			I	FST	0.340894	0.305863	-0.8365	0.662823	0.529328	0.0487222	constant
unknown		RAC875_c32300_709			I	FST	0.490306	0.120708	-1.7589	0.434264	0.588445	0.048405	constant
unknown		BS00032525_51			I	FST	0.0505988	0.414655	0.8582	0.819022	0.562203	0.0483285	constant
unknown		Ku_c884_1017			I	FST	0.462187	0.21134	-1.3678	0.517764	0.515291	0.048327	constant
unknown		RAC875_rep_c115621_168			I	FST	0.496074	0.108337	-1.8309	0.406813	0.584173	0.0482485	constant
unknown		CAP7_c455_467			I	FST	0.182022	0.369118	0.308	0.767565	0.556262	0.0475432	constant
unknown		Ku_c35807_609			I	FST	0.329861	0.309836	-0.8026	0.672515	0.533651	0.0473305	constant
unknown		BS00010234_51			I	FST	0.04875	0.413993	0.8767	0.821841	0.564749	0.0467848	constant
unknown		Kukri_c46293_263			I	FST	0.04875	0.414421	0.8773	0.823119	0.564972	0.0465524	constant
unknown		BS00022107_51			I	FST	0.42	0.224326	-1.2552	0.580918	0.560437	0.0464905	constant
unknown		D_GDEEGVY02HFA91_138			I	FST	0.099723	0.398802	0.5882	0.801363	0.559701	0.0464238	constant
unknown		Kukri_c10641_584			I	FST	0.495	0.108337	-1.8166	0.411325	0.589157	0.0463994	constant
unknown		Ku_c24488_313			I	FST	0.484687	0.117188	-1.7606	0.4468	0.608623	0.0462713	constant
unknown		RAC875_c45525_131			I	FST	0.49474	0.108337	-1.8147	0.414426	0.592299	0.0458721	constant
unknown		BS00022602_51			I	FST	0.426036	0.215267	-1.2826	0.573034	0.56609	0.0455557	constant
unknown		Ra_c28262_455			I	FST	0.441596	0.225373	-1.2891	0.54913	0.52718	0.0453936	constant
unknown		Tdurum_contig48727_691			I	FST	0.452663	0.21092	-1.3527	0.53441	0.53382	0.0441131	constant
unknown		IACX870			I	FST	0.484687	0.112638	-1.7784	0.448961	0.619087	0.0440075	constant
unknown		GENE-3939_576			I	FST	0.0505988	0.409888	0.8464	0.823055	0.569244	0.0439501	constant
unknown		wsnp_Ra_c10561_17352558			I	FST	0.316345	0.302495	-0.7837	0.685275	0.554417	0.0437615	constant
unknown		Excalibur_c60598_158			I	FST	0.493511	0.100156	-1.8748	0.416796	0.611692	0.0434623	constant
unknown		BobWhite_c14587_51			I	FST	0.122922	0.388626	0.5067	0.793883	0.561822	0.0429696	constant
unknown		BS00022411_51			I	FST	0.223537	0.328371	0.1462	0.753184	0.584913	0.0428362	constant
unknown		Excalibur_c14911_546			I	FST	0.122922	0.388044	0.5052	0.794115	0.562571	0.0427697	constant
unknown		Excalibur_rep_c72139_187			I	FST	0.486461	0.108337	-1.7972	0.443916	0.622314	0.0425418	constant
unknown		Excalibur_c9488_702			I	FST	0.484687	0.108337	-1.7943	0.448116	0.626486	0.0422363	constant
unknown		tplb0048c20_2437			I	FST	0.488166	0.105861	-1.8095	0.437683	0.621092	0.041876	constant
unknown		Kukri_rep_c101532_104			I	FST	0.483892	0.108337	-1.7928	0.452518	0.630367	0.0417346	constant
unknown		Kukri_rep_c93484_422			I	FST	0.0499671	0.405612	0.8425	0.825876	0.575226	0.0406245	constant
unknown		Tdurum_contig12879_264			I	FST	0.28875	0.262356	-0.8201	0.714401	0.626262	0.0378329	constant
unknown		RAC875_rep_c109516_270			I	FST	0.486461	0.096665	-1.8761	0.440537	0.64182	0.0377659	constant
unknown		IAAV1852			I	FST	0.1437	0.372674	0.4222	0.789673	0.572461	0.0377355	constant
unknown		Tdurum_contig14559_204			I	FST	0.34875	0.276753	-0.9362	0.658519	0.561824	0.0375224	constant
unknown		Tdurum_contig12879_1200			I	FST	0.28875	0.255162	-0.8384	0.715418	0.635303	0.036497	constant
unknown		GENE-1606_171			I	FST	0.274956	0.252884	-0.8094	0.727821	0.647121	0.0350987	constant
unknown		D_GBF1XID01CJH0V_94			I	FST	0.378496	0.21673	-1.1733	0.628324	0.614017	0.035019	constant
unknown		Excalibur_c40583_1173			I	FST	0.274723	0.251655	-0.8125	0.728463	0.648868	0.0347206	constant
unknown		Tdurum_contig89487_388			I	FST	0.474687	0.120449	-1.7246	0.476264	0.630337	0.0339393	constant
unknown		Tdurum_contig12879_320			I	FST	0.277778	0.243946	-0.8424	0.726599	0.656317	0.0331942	constant
unknown		Kukri_c1314_371			I	FST	0.274956	0.245369	-0.8302	0.72886	0.656345	0.0331518	constant
unknown		IAAV1841			I	FST	0.255	0.26692	-0.0702	0.742587	0.642362	0.0328535	constant
unknown		RAC875_c44540_51			I	FST	0.118571	0.368538	0.4882	0.808919	0.591817	0.0320556	constant
unknown		Tdurum_contig10205_484			I	FST	0.310651	0.251439	-0.9136	0.696479	0.624981	0.0312531	constant
unknown		Kukri_c55297_458			I	FST	0.310651	0.249769	-0.9171	0.696102	0.626792	0.0308271	constant
unknown		BS00067122_51			I	FST	0.351867	0.245369	-1.02	0.657396	0.600697	0.0304602	constant
unknown		RFL_Contig439_283			I	FST	0.272188	0.234927	-0.8526	0.732526	0.670715	0.0297615	constant
unknown		Kukri_c7260_1247			I	FST	0.310651	0.239663	-0.9434	0.697513	0.639811	0.028589	constant
unknown		Excalibur_c9488_400			I	FST	0.467127	0.122815	-1.6996	0.493388	0.641478	0.0282676	constant
unknown		Excalibur_c32309_395			I	FST	0.313712	0.238163	-0.9528	0.694858	0.639562	0.0277198	constant
unknown		IACX6293			I	FST	0.340894	0.239663	-1.0104	0.668703	0.617222	0.0270318	constant
unknown		BS00057297_51			I	FST	0.329229	0.236766	-0.9936	0.680425	0.63009	0.0266931	constant
unknown		Kukri_c44167_272			I	FST	0.140362	0.344539	0.3733	0.805479	0.611043	0.0265174	constant
unknown		RAC875_rep_c113937_102			I	FST	0.142012	0.336735	0.3548	0.807015	0.619639	0.0244646	constant
unknown		BS00049135_51			I	FST	0.46875	0.100374	-1.7961	0.485041	0.673939	0.0233454	constant
unknown		Ex_c103504_760			I	FST	0.457619	0.132653	-1.6382	0.513858	0.642478	0.0233338	constant
unknown		RAC875_c63701_141			I	FST	0.142012	0.332551	0.3466	0.80885	0.624874	0.0232162	constant
unknown		Kukri_rep_c112554_186			I	FST	0.350578	0.217431	-1.102	0.660826	0.638793	0.0229902	constant
unknown		Excalibur_c4084_408			I	FST	0.239705	0.254195	-0.0625	0.757419	0.666726	0.0227374	constant
unknown		GENE-2528_146			I	FST	0.306793	0.198369	-1.0588	0.704655	0.693836	0.0227285	constant
unknown		wsnp_Ex_c15801_24178779			I	FST	0.458102	0.13008	-1.6598	0.514701	0.647108	0.0225154	constant
unknown		TA004304-0467			I	FST	0.42	0.126332	-1.6047	0.570574	0.697698	0.0221321	constant
unknown		IAAV4922			I	FST	0.458102	0.126332	-1.6739	0.513984	0.65278	0.0217033	constant
unknown		RAC875_rep_c108098_61			I	FST	0.396694	0.132653	-1.4831	0.607209	0.713112	0.0216767	constant
unknown		Kukri_c7816_357			I	FST	0.401859	0.128692	-1.5544	0.59801	0.712966	0.0215742	constant
unknown		Excalibur_c34876_407			I	FST	0.396694	0.128968	-1.4991	0.606857	0.71808	0.0212496	constant
unknown		BobWhite_c3444_750			I	FST	0.396694	0.128692	-1.5002	0.607051	0.718554	0.0212001	constant
unknown		wsnp_Ex_c16228_24682090			I	FST	0.458102	0.122548	-1.6852	0.513248	0.658517	0.0208864	constant
unknown		RAC875_c23442_221			I	FST	0.42	0.120449	-1.6205	0.571406	0.706848	0.0208773	constant
unknown		RAC875_c16339_265			I	FST	0.396694	0.123354	-1.5715	0.604636	0.724893	0.0204358	constant
unknown		RAC875_rep_c118666_73			I	FST	0.387188	0.129244	-1.4716	0.615324	0.72402	0.0200429	constant
unknown		GENE-0293_445			I	FST	0.32	0.203461	-1.0722	0.690725	0.67849	0.0198645	constant
unknown		Tdurum_contig31087_229			I	FST	0.186203	0.299147	0.1789	0.788788	0.642378	0.0193599	constant
unknown		GENE-3145_219			I	FST	0.239705	0.237102	-0.7494	0.760263	0.686976	0.0191129	constant
unknown		wsnp_Ra_c11564_18736249			I	FST	0.099723	0.336735	0.4977	0.833644	0.639717	0.0190079	constant
unknown		BS00081981_51			I	FST	0.04875	0.358271	0.7823	0.858951	0.63841	0.0189852	constant
unknown		Excalibur_c7613_327			I	FST	0.163379	0.296982	0.2305	0.806243	0.656823	0.0179376	constant
unknown		wsnp_Ex_c11210_18137197			I	FST	0.204142	0.279821	0.0991	0.78025	0.655825	0.0178502	constant
unknown		Ra_c105075_272			I	FST	0.323025	0.189513	-1.1224	0.688731	0.693992	0.0178453	constant
unknown		BS00016654_51			I	FST	0.0984989	0.32715	0.4874	0.83951	0.652117	0.0178364	constant
unknown		Tdurum_contig101781_53			I	FST	0.429077	0.108806	-1.6822	0.56023	0.716011	0.0178332	constant
unknown		BobWhite_c9376_153			I	FST	0.182022	0.290295	0.1734	0.795457	0.655609	0.0177496	constant
unknown		IACX1477			I	FST	0.283587	0.186251	-1.0358	0.728458	0.722915	0.0175473	constant
unknown		BS00041550_51			I	FST	0.184089	0.281893	0.1504	0.795176	0.664022	0.0162353	constant
unknown		BobWhite_c2099_337			I	FST	0.208795	0.265261	0.0522	0.779669	0.670419	0.0157392	constant
unknown		IAAV4120			I	FST	0.206443	0.26692	0.0634	0.781223	0.669755	0.0155118	constant
unknown		Kukri_c27284_468			I	FST	0.429077	0.0977354	-1.7282	0.557629	0.731473	0.015451	constant
unknown		CAP12_rep_c4000_432			I	FST	0.239705	0.214413	-0.8239	0.763692	0.713513	0.0152943	constant
unknown		RAC875_rep_c72668_695			I	FST	0.208795	0.261583	0.0432	0.780453	0.674736	0.0150564	constant
unknown		RAC875_c18798_103			I	FST	0.201891	0.270049	0.0865	0.784488	0.668671	0.0149957	constant
unknown		wsnp_Ku_c58044_60941831			I	FST	0.201891	0.270049	0.0865	0.784488	0.668671	0.0149957	constant
unknown		wsnp_Ex_rep_c67621_66275106			I	FST	0.272188	0.182208	-1.0126	0.737863	0.733516	0.0146604	constant
unknown		GENE-4067_445			I	FST	0.39875	0.079509	-1.763	0.596723	0.782869	0.0146478	constant
unknown		wsnp_Ex_rep_c104560_89241494			I	FST	0.184089	0.271056	0.131	0.797772	0.676605	0.0143375	constant
unknown		GENE-2531_86			I	FST	0.441596	0.0918906	-1.7816	0.536005	0.726234	0.0141037	constant
unknown		GENE-2115_41			I	FST	0.334688	0.170739	-1.2218	0.676835	0.709384	0.0140196	constant
unknown		IAAV8055			I	FST	0.244898	0.200432	-0.8786	0.760752	0.72686	0.0139986	constant
unknown		Kukri_rep_c69478_1058			I	FST	0.186203	0.26792	0.1199	0.796636	0.679055	0.0139353	constant
unknown		IAAV4275			I	FST	0.184089	0.26692	0.1235	0.798686	0.681355	0.0136547	constant
unknown		Kukri_rep_c69088_774			I	FST	0.184089	0.26692	0.1235	0.798686	0.681355	0.0136547	constant
unknown		GENE-4769_448			I	FST	0.0730652	0.319436	0.5716	0.862107	0.673411	0.0135841	constant
unknown		Tdurum_contig54929_517			I	FST	0.441596	0.0894884	-1.7935	0.533071	0.728534	0.0134954	constant
unknown		GENE-4428_113			I	FST	0.184089	0.263771	0.116	0.79945	0.684991	0.0131691	constant
unknown		GENE-4428_162			I	FST	0.182022	0.263771	0.1223	0.801333	0.686138	0.0129614	constant
unknown		wsnp_Ku_c46846_53471053			I	FST	0.351867	0.163914	-1.2768	0.658917	0.706157	0.0128748	constant
unknown		wsnp_Ex_c18352_27178687			I	FST	0.165289	0.271056	0.1784	0.811574	0.685724	0.0124746	constant
unknown		Ku_c8497_1141			I	FST	0.344072	0.160787	-1.2727	0.66868	0.716209	0.0123165	constant
unknown		GENE-4742_131			I	FST	0.429688	0.0793341	-1.8396	0.551967	0.75677	0.0120604	constant
unknown		TA003552-0602			I	FST	0.34875	0.155645	-1.2958	0.661801	0.718746	0.011832	constant
unknown		GENE-4649_667			I	FST	0.223537	0.21092	-0.7863	0.77811	0.725862	0.011658	constant
unknown		RAC875_c10623_60			I	FST	0.447188	0.0754391	-1.9212	0.521701	0.743729	0.0114847	constant
unknown		IACX872			I	FST	0.390322	0.0708574	-1.7917	0.609866	0.801697	0.0113242	constant
unknown		RAC875_c31364_576			I	FST	0.390322	0.0708574	-1.7917	0.609866	0.801697	0.0113242	constant
unknown		Excalibur_c9653_605			I	FST	0.0721875	0.292412	0.5369	0.873275	0.703921	0.0109872	constant
unknown		JD_c49839_558			I	FST	0.390322	0.0665874	-1.8334	0.609636	0.807546	0.0106073	constant
unknown		CAP8_c949_312			I	FST	0.435569	0.0710145	-1.9245	0.545025	0.764873	0.0105605	constant
unknown		wsnp_JD_c8919_9843237			I	FST	0.1437	0.272885	0.2379	0.828952	0.694501	0.0104019	constant
unknown		TA005410-0732			I	FST	0.362187	0.128968	-1.4113	0.645656	0.743399	0.0103731	constant
unknown		wsnp_Ku_c46846_53470970			I	FST	0.344072	0.14657	-1.319	0.668291	0.734031	0.0102627	constant
unknown		wsnp_bg606625A_Ta_2_1			I	FST	0.206443	0.218317	-0.0659	0.791101	0.725831	0.0100009	constant
unknown		wsnp_BE442750A_Ta_2_2			I	FST	0.286578	0.128968	-1.2609	0.731935	0.789769	0.00973347	constant
unknown		CAP8_c607_659			I	FST	0.21875	0.19991	-0.8082	0.783718	0.740666	0.00965302	constant
unknown		wsnp_Ex_rep_c70629_69539466			I	FST	0.0739645	0.264577	0.4809	0.881019	0.732919	0.00952316	constant
unknown		IAAV8128			I	FST	0.095	0.283993	0.4262	0.861279	0.703917	0.00936549	constant
unknown		BobWhite_c24259_117			I	FST	0.0512465	0.263072	0.5888	0.894931	0.742462	0.00917601	constant
unknown		Tdurum_contig20071_1440			I	FST	0.247576	0.163125	-1.0121	0.762413	0.768282	0.00907379	constant
unknown		GENE-4927_542			I	FST	0.337766	0.139551	-1.3281	0.672726	0.746085	0.00902992	constant
unknown		BS00047344_51			I	FST	0.095	0.280853	0.4212	0.861513	0.707084	0.0089814	constant
unknown		wsnp_Ex_rep_c105174_89674370			I	FST	0.0512465	0.259366	0.5839	0.896013	0.746272	0.0089449	constant
unknown		Tdurum_contig98197_73			I	FST	0.119987	0.270049	0.3023	0.845337	0.707666	0.00891231	constant
unknown		wsnp_JD_c8919_9843202			I	FST	0.140362	0.261583	0.2269	0.83358	0.70831	0.00890458	constant
unknown		RAC875_c4727_923			I	FST	0.201891	0.211763	-0.0723	0.796118	0.735421	0.00889285	constant
unknown		Tdurum_contig24133_438			I	FST	0.119987	0.268926	0.2998	0.846107	0.709051	0.00868547	constant
unknown		BS00012093_51			I	FST	0.0961384	0.274681	0.4025	0.862004	0.713099	0.00831938	constant
unknown		RAC875_c45984_286			I	FST	0.378145	0.0665874	-1.7946	0.625658	0.815517	0.0081842	constant
unknown		Excalibur_c51618_441			I	FST	0.32	0.136303	-1.3018	0.69278	0.76142	0.00813919	constant
unknown		Kukri_c11417_700			I	FST	0.21875	0.189513	-0.8415	0.785143	0.752334	0.00802293	constant
unknown		IAAV4754			I	FST	0.0973044	0.227443	0.2979	0.874903	0.762774	0.00783062	constant
unknown		IAAV3038			I	FST	0.0961384	0.26692	0.3841	0.864101	0.721392	0.00778205	constant
unknown		wsnp_Ex_c6320_11003591			I	FST	0.0961384	0.264762	0.3772	0.865044	0.723804	0.00776222	constant
unknown		BS00110459_51			I	FST	0.0973044	0.255648	0.3537	0.866396	0.732918	0.00755285	constant
unknown		CAP8_c533_120			I	FST	0.0973044	0.261091	0.3633	0.864481	0.727004	0.00750569	constant
unknown		IACX1035			I	FST	0.0768	0.22006	0.3681	0.889481	0.777283	0.00732136	constant
unknown		GENE-0486_187			I	FST	0.35503	0.113618	-1.4673	0.655371	0.768701	0.00720616	constant
unknown		IACX1979			I	FST	0.365326	0.0793341	-1.6928	0.642212	0.806608	0.00703183	constant
unknown		BS00063780_51			I	FST	0.201891	0.196338	-0.7639	0.798658	0.752596	0.00674839	constant
unknown		GENE-3369_484			I	FST	0.304688	0.108337	-1.3762	0.709338	0.803703	0.00612858	constant
unknown		Tdurum_contig27797_654			I	FST	0.165289	0.225208	0.0848	0.82265	0.737084	0.00591621	constant
unknown		wsnp_BE444720A_Ta_2_1			I	FST	0.32	0.116433	-1.3756	0.692979	0.785736	0.00560831	constant
unknown		Tdurum_contig50326_645			I	FST	0.140362	0.228621	0.1641	0.841944	0.744314	0.0055316	constant
unknown		Tdurum_contig11228_274			I	FST	0.0748862	0.195109	0.3246	0.899154	0.80348	0.00528664	constant
unknown		RAC875_c16846_1247			I	FST	0.304688	0.100374	-1.4084	0.709195	0.813158	0.00475022	constant
unknown		RFL_Contig1435_886			I	FST	0.140362	0.189513	0.0671	0.850383	0.785741	0.00419917	constant
unknown		Kukri_c14103_374			I	FST	0.140362	0.174459	0.0234	0.853279	0.801389	0.00403288	constant
unknown		CAP12_c2355_239			I	FST	0.221118	0.163573	-0.9429	0.786625	0.780213	0.00390873	constant
unknown		Kukri_c36418_392			I	FST	0.159688	0.178524	-0.0339	0.836906	0.789788	0.00382173	constant
unknown		BobWhite_c5396_296			I	FST	0.1437	0.171091	-0.0018	0.850862	0.803554	0.0037487	constant
unknown		GENE-1742_70			I	FST	0.165289	0.164599	-0.7425	0.834544	0.802245	0.00347056	constant
unknown		GENE-4400_154			I	FST	0.18	0.187929	-0.076	0.818837	0.771527	0.00325057	constant
unknown		IAAV6319			I	FST	0.201891	0.166997	-0.8644	0.803068	0.784851	0.00269361	constant
unknown		GENE-4658_414			I	FST	0.204142	0.163573	-0.8853	0.801798	0.787678	0.00259621	constant
unknown		Tdurum_contig47884_702			I	FST	0.184089	0.16769	-0.807	0.818281	0.791532	0.00257979	constant
unknown		Kukri_c44509_515			I	FST	0.184089	0.167343	-0.8078	0.818356	0.79191	0.00257703	constant
unknown		BobWhite_c18073_247			I	FST	0.186203	0.163914	-0.8269	0.817232	0.794764	0.00256878	constant
unknown		RAC875_c95396_73			I	FST	0.340894	0.0665874	-1.7166	0.673705	0.837311	0.00232515	constant
unknown		Kukri_c59738_557			I	FST	0.182022	0.110727	-1.0379	0.826781	0.852329	0.00087726	constant
unknown		Tdurum_contig12214_449			I	FST	0.17554	0.0690472	-1.2635	0.837688	0.897509	0.000872833	constant
unknown		GENE-2001_150			I	FST	0.215858	0.0744801	-1.3377	0.820416	0.882038	0.000719052	constant
