# Supplementary material for: Candidate loci involved in domestication and improvement detected by a published 90K wheat SNP array
Source: Sci Rep. 2017 Mar 22;7:44530. doi: 10.1038/srep44530 (PMC5361097; doi:10.1038/srep44530)
Supplement: Supplementary Dataset 2 [file srep44530-s3.xls]

## Sheet: domestication
Supplementary Dataset 2. lnRH values calculated per locus between W and L groups
Chr.	POS	SNP Name	He-W	He-L	st.lnRH(WL)
1A	12.028	BS00062658_51	0.463325	0.0246875	-0.3891
1A	13.7315	BS00033750_51	0.0206163	0.0001	-0.4251
1A	13.7315	BS00022677_51	0.304688	0.118571	0.0191
1A	13.7315	Tdurum_contig59794_640	0.487345	0.450139	0.3492
1A	13.7315	GENE-0412_338	0.493296	0.474687	0.3787
1A	13.7315	Tdurum_contig42405_197	0.498422	0.497041	0.4152
1A	13.7315	BS00066697_51	0.0001	0.0001	0.4553
1A	13.7315	RAC875_rep_c110533_92	0.119511	0.119987	0.4951
1A	13.7315	BobWhite_c1361_1187	0.1352	0.140362	0.5131
1A	13.7315	BS00033749_51	0.0229854	0.0266618	0.5462
1A	13.7315	Tdurum_contig60323_605	0.0605469	0.095	0.6768
1A	13.7315	wsnp_Ex_c10657_17376448	0.0412188	0.0721875	0.7074
1A	13.7315	BS00009423_51	0.0814848	0.204999	0.8656
1A	13.7315	Tdurum_contig44888_837	0.0407986	0.119987	0.8856
1A	13.7315	BS00059424_51	0.154238	0.378496	0.9372
1A	13.7315	RAC875_c42700_264	0.0407986	0.161513	0.9912
1A	15.7361	BS00011810_51	0.0611634	0.0001	-0.5325
1A	16.6721	BS00010488_51	0.0605469	0.0961384	0.6828
1A	16.6721	Excalibur_c35316_154	0.0823217	0.412754	1.1552
1A	16.6721	Kukri_s115525_295	0.0001	0.0809363	1.6266
1A	16.7304	BobWhite_c31470_532	0.334993	0.329229	0.4052
1A	16.7304	wsnp_Ku_c1818_3557408	0.169922	0.237187	0.6629
1A	16.7304	tplb0025b13_150	0.169922	0.239705	0.6674
1A	16.7304	BS00026456_51	0.0001	0.378145	2.0539
1A	16.7304	Excalibur_c11258_1700	0.0001	0.381665	2.0596
1A	16.7304	wsnp_Ex_c12254_19574891	0.0001	0.393491	2.0843
1A	19.3439	CAP12_c3074_192	0.341797	0.239705	0.2235
1A	19.7325	BS00023130_51	0.317025	0.0730652	-0.1331
1A	20.1535	TA001286-0611-w	0.0206163	0.239705	1.2486
1A	21.5494	RAC875_c38756_141	0.421658	0.140362	-0.0863
1A	21.5494	BS00023201_51	0.388359	0.161513	0.0051
1A	21.5494	Ku_c28007_1398	0.0001	0.0001	0.4553
1A	21.5494	BobWhite_c20902_177	0.0001	0.34875	1.9995
1A	24.0625	BS00056550_51	0.280111	0.140362	0.1127
1A	24.409	wsnp_CAP11_c710_458019	0.0001	0.0246875	1.4302
1A	24.409	wsnp_RFL_Contig4735_5673999	0.0001	0.165289	1.7457
1A	25.2607	Ex_c57982_980	0.0001	0.0246875	1.4302
1A	25.3385	Tdurum_contig11679_319	0.34699	0.0001	-1.1477
1A	25.3385	Kukri_rep_c102231_265	0.3559	0.0246875	-0.3517
1A	25.3385	Kukri_c22349_754	0.486993	0.0721875	-0.2941
1A	25.3385	wsnp_Ex_c2868_5293485	0.33241	0.0730652	-0.15
1A	25.3385	GENE-1118_58	0.117188	0.0246875	-0.08
1A	25.3385	Excalibur_c87411_54	0.0001	0.024996	1.4839
1A	26.595	wsnp_Ex_rep_c106111_90308719	0.100724	0.0730652	0.294
1A	26.595	GENE-0411_723	0.0823217	0.0730652	0.3674
1A	26.595	RFL_Contig1027_442	0.0798611	0.0721875	0.373
1A	27.0711	BS00010128_51	0.499501	0.263114	0.0316
1A	27.0711	Excalibur_c82557_201	0.19193	0.0721875	0.0533
1A	27.0711	Excalibur_c5139_198	0.202908	0.159688	0.3083
1A	27.0711	Tdurum_contig75476_167	0.0605469	0.04875	0.3344
1A	27.0711	Excalibur_c71158_54	0.0806648	0.223537	0.9043
1A	27.0711	wsnp_Ex_c57982_59470152	0.0206163	0.223537	1.231
1A	27.0711	wsnp_Ku_c183_358844	0.0206163	0.223537	1.231
1A	27.3464	BobWhite_c39996_85	0.265928	0.119987	0.0797
1A	27.3464	RAC875_c1710_376	0.234158	0.159688	0.2513
1A	27.3464	BS00038243_51	0.099723	0.159688	0.6985
1A	29.1114	Tdurum_contig68827_118	0.397562	0.0001	-1.2008
1A	29.1114	Kukri_c2446_683	0.486993	0.04875	-0.3449
1A	29.1114	IAAV7479	0.429183	0.159688	-0.0572
1A	29.1114	CAP8_c2448_355	0.477212	0.239705	0.0248
1A	29.1114	Excalibur_c9676_163	0.255752	0.159688	0.2058
1A	29.1114	BS00110709_51	0.304688	0.255	0.3161
1A	29.1114	IAAV8297	0.186632	0.244898	0.6382
1A	29.1114	RAC875_c18640_821	0.144931	0.244898	0.737
1A	29.1114	BS00003595_51	0.0680969	0.129244	0.7434
1A	29.1114	tplb0053o08_2004	0.13651	0.244898	0.7575
1A	29.1114	RAC875_rep_c101110_474	0.0823217	0.237187	0.9262
1A	29.1114	RAC875_rep_c101110_563	0.0831758	0.239705	0.9282
1A	29.1502	RAC875_c97040_104	0.497873	0.140362	-0.1713
1A	29.6781	Tdurum_contig68827_61	0.377994	0.1437	-0.0155
1A	29.6781	BS00022943_51	0.372042	0.1437	-0.0078
1A	29.6781	Kukri_c76307_259	0.0001	0.095	1.634
1A	30.9865	Kukri_c4126_240	0.465974	0.257651	0.0718
1A	30.9865	Ex_c4876_1221	0.489366	0.316828	0.1414
1A	30.9865	RAC875_c57939_175	0.0798611	0.142012	0.7291
1A	30.9865	RAC875_c57939_78	0.0806648	0.145429	0.7334
1A	30.9865	Kukri_c29655_239	0.0605469	0.119987	0.7556
1A	33.8591	Kukri_c5715_141	0.0206163	0.257651	1.2591
1A	34.6979	RAC875_c34888_65	0.404297	0.159688	-0.0167
1A	34.6979	D_GBF1XID02F3H8U_128	0.0001	0.0768	1.6263
1A	34.8922	BobWhite_c6558_234	0.152778	0.177743	0.5741
1A	35.0638	BS00022667_51	0.1352	0.0499671	0.0689
1A	35.2323	wsnp_Ku_c5756_10191339	0.117188	0.0001	-0.8046
1A	35.2323	BobWhite_c34604_222	0.0987413	0.0001	-0.6541
1A	35.2323	CAP11_c65_237	0.0611634	0.0001	-0.5325
1A	35.2323	Kukri_c2121_1994	0.244898	0.0246875	-0.2714
1A	35.2323	BobWhite_c1265_607	0.463869	0.0961384	-0.2252
1A	35.2323	wsnp_Ex_c38203_45790396	0.137845	0.117188	0.3479
1A	35.2323	Ku_c2121_1232	0.0001	0.0001	0.4553
1A	35.2323	IAAV6115	0.0001	0.0001	0.4553
1A	35.2323	Kukri_rep_c69910_1153	0.0001	0.0001	0.4553
1A	35.2323	Excalibur_c12789_1184	0.0001	0.0001	0.4553
1A	35.2323	TA002993-0179-w	0.0001	0.0001	0.4553
1A	35.2323	Kukri_c4126_208	0.0001	0.0001	0.4553
1A	35.2323	Excalibur_c47455_133	0.0001	0.0001	0.4553
1A	35.2323	RAC875_c33470_345	0.0617927	0.0730652	0.5593
1A	35.2323	Kukri_c45607_199	0.0605469	0.0721875	0.5716
1A	35.2323	tplb0061f07_961	0.0001	0.0246875	1.4302
1A	35.2323	wsnp_Ex_c7965_13519586	0.0001	0.0246875	1.4302
1A	35.2355	Excalibur_rep_c113950_132	0.444444	0.492188	0.6034
1A	35.2808	wsnp_Ex_c4876_8692849	0.492188	0.265928	0.0493
1A	35.2808	Excalibur_c48152_563	0.0001	0.0001	0.4553
1A	35.4039	wsnp_Ex_c1137_2182795	0.238343	0.04875	-0.13
1A	35.4039	Ex_c28368_426	0.456353	0.239705	0.0556
1A	35.4039	Ku_c4823_673	0.0849383	0.0493511	0.2177
1A	35.4039	Excalibur_c25891_1402	0.30642	0.274956	0.3535
1A	35.4039	BS00022270_51	0.284888	0.257651	0.3598
1A	35.6533	IACX9458	0.420858	0.0961384	-0.1824
1A	35.6533	RAC875_c67106_97	0.0806648	0.0246875	0.0304
1A	35.6533	wsnp_Ex_c7965_13520238	0.0407986	0.0721875	0.711
1A	35.6533	Excalibur_c25175_512	0.0420858	0.0973044	0.8025
1A	35.6533	BS00103478_51	0.020831	0.0721875	0.9178
1A	36.1552	wsnp_Ex_c7442_12743707	0.307147	0.117188	0.0119
1A	36.7349	wsnp_Ex_c7252_12453079	0.463325	0.0730652	-0.2745
1A	36.7349	wsnp_Ex_c19717_28713417	0.0798611	0.0246875	0.037
1A	37.0329	BS00081682_51	0.0987413	0.0001	-0.6541
1A	37.0329	RAC875_c23587_271	0.498422	0.04875	-0.3576
1A	37.3146	BS00083459_51	0.0823217	0.024996	0.0282
1A	37.3146	BS00079071_51	0.0001	0.024996	1.4839
1A	38.1113	Tdurum_contig83113_134	0.340265	0.024996	-0.3372
1A	38.1113	Kukri_c11891_1015	0.301276	0.0246875	-0.3166
1A	38.1113	Kukri_c2121_1334	0.489366	0.095	-0.2491
1A	38.1113	wsnp_JD_c7522_8606553	0.489366	0.095	-0.2491
1A	38.1113	Tdurum_contig50845_215	0.118338	0.0246875	-0.0844
1A	38.1113	BS00022977_51	0.100724	0.0246875	-0.0386
1A	38.1113	Kukri_rep_c108031_378	0.0858477	0.024996	0.0138
1A	38.1113	Tdurum_contig50845_82	0.0798611	0.0246875	0.037
1A	38.1113	Tdurum_contig11756_1415	0.0798611	0.0246875	0.037
1A	38.1113	BS00022443_51	0.0798611	0.0246875	0.037
1A	38.1113	Tdurum_contig11756_264	0.13651	0.04875	0.0566
1A	38.1113	tplb0043h23_1346	0.496528	0.29162	0.0775
1A	38.1113	IACX11001	0.486111	0.29162	0.0892
1A	38.1113	BS00082266_51	0.22072	0.0984989	0.0895
1A	38.1113	BobWhite_c46501_92	0.498555	0.351867	0.1771
1A	38.1113	RAC875_c59712_105	0.251302	0.159688	0.2101
1A	38.1113	BS00022738_51	0.0814848	0.04875	0.2301
1A	38.1113	GENE-0211_139	0.0806648	0.04875	0.2342
1A	38.1113	Tdurum_contig52332_94	0.0416478	0.0246875	0.2364
1A	38.1113	Kukri_rep_c113971_162	0.480909	0.456259	0.3687
1A	38.1113	Kukri_c41943_535	0.497285	0.48	0.3805
1A	38.1113	IAAV4132	0.0210502	0.0246875	0.5501
1A	38.1113	wsnp_Ex_c1137_2183772	0.188366	0.221118	0.5944
1A	38.1113	Excalibur_c16353_264	0.397562	0.499279	0.6861
1A	38.1113	Kukri_c2121_2345	0.0407986	0.0721875	0.711
1A	38.1113	Tdurum_contig15335_452	0.280111	0.396694	0.7141
1A	38.1113	RAC875_c29598_147	0.1352	0.239705	0.7531
1A	38.1113	RFL_Contig1703_695	0.0001	0.199687	1.7863
1A	40.8609	Excalibur_c20777_428	0.499945	0.118571	-0.2175
1A	42.6647	BS00029416_51	0.238343	0.0001	-1.0216
1A	42.6647	BS00110358_51	0.46875	0.199687	-0.0325
1A	43.2768	BS00003761_51	0.0798611	0.0246875	0.037
1A	43.2768	RAC875_c54245_88	0.0798611	0.0246875	0.037
1A	43.2768	Tdurum_contig61492_458	0.0798611	0.0246875	0.037
1A	43.2768	Tdurum_contig61492_684	0.249132	0.13875	0.167
1A	43.2768	IACX5892	0.0001	0.0246875	1.4302
1A	43.3157	RFL_Contig1118_1073	0.344377	0.337766	0.4031
1A	43.4679	BS00012052_51	0.465374	0.024996	-0.3886
1A	43.4679	BS00026453_51	0.285375	0.0246875	-0.3087
1A	43.4679	RAC875_c85031_525	0.449072	0.34875	0.2528
1A	43.4679	BS00064536_51	0.0001	0.0001	0.4553
1A	43.4679	wsnp_BF200531A_Ta_2_1	0.426664	0.497188	0.6322
1A	45.9389	Kukri_c18434_200	0.249132	0.0246875	-0.2752
1A	45.9389	IAAV1469	0.188366	0.0256367	-0.1991
1A	45.9389	RAC875_c56994_301	0.404297	0.474687	0.6316
1A	45.9389	BS00039749_51	0.100724	0.242275	0.8643
1A	48.4488	Tdurum_contig17530_822	0.479131	0.04875	-0.3397
1A	48.4488	Kukri_c24144_1568	0.495512	0.0721875	-0.3025
1A	48.4488	RAC875_c37934_285	0.169922	0.0246875	-0.1809
1A	48.4488	Excalibur_c18694_273	0.119511	0.0246875	-0.0873
1A	48.4488	Excalibur_c22642_90	0.100724	0.024996	-0.0343
1A	48.4488	Excalibur_c110483_103	0.233304	0.0730652	-0.01
1A	48.9475	Excalibur_c3941_537	0.334993	0.441596	0.6945
1A	50.5377	IAAV2838	0.409461	0.17554	0.005
1A	50.6607	Excalibur_c11941_612	0.0407986	0.378145	1.253
1A	51.0947	Excalibur_c10689_254	0.491493	0.390322	0.2464
1A	51.0947	BS00078982_51	0.317491	0.28875	0.3594
1A	51.0947	wsnp_Ex_c5323_9408829	0.372297	0.362187	0.3939
1A	51.0947	Kukri_c7436_2259	0.0001	0.365326	2.0307
1A	51.2469	Excalibur_c11941_675	0.117188	0.28875	0.8921
1A	51.5092	CAP7_c4833_141	0.486415	0.340894	0.1782
1A	51.5092	Kukri_c16098_95	0.446834	0.34875	0.2562
1A	51.5092	wsnp_Ex_c10783_17554146	0.431259	0.34875	0.276
1A	51.5092	BS00105601_51	0.298763	0.274956	0.3672
1A	51.8039	RAC875_c16820_419	0.282481	0.340894	0.6191
1A	51.8039	wsnp_JD_c9290_10155594	0.0611634	0.422091	1.2219
1A	51.9432	RAC875_c1825_188	0.429688	0.304688	0.2055
1A	51.9432	CAP7_c4833_55	0.253508	0.29162	0.594
1A	51.9432	wsnp_Ku_rep_c101175_88380491	0.249132	0.29162	0.6032
1A	51.9432	wsnp_Ku_c42878_50516167	0.258034	0.307643	0.6114
1A	51.9432	wsnp_Ex_c48087_53105842	0.238343	0.29162	0.6172
1A	51.9432	wsnp_Ex_c5323_9409407	0.0001	0.307643	1.9266
1A	51.9432	RAC875_c8245_272	0.0001	0.32	1.941
1A	51.9432	TA006139-0953	0.0001	0.32	1.941
1A	52.5488	Excalibur_c7026_2635	0.420858	0.378145	0.3403
1A	53.4848	GENE-3653_323	0.22072	0.0001	-1.0002
1A	53.6175	Tdurum_contig98378_452	0.24049	0.280654	0.6
1A	53.7179	Kukri_c13593_203	0.0439338	0.401859	1.2579
1A	55.1785	BobWhite_c15557_395	0.459612	0.0001	-1.3007
1A	55.1785	BS00065005_51	0.204765	0.0001	-0.9814
1A	55.1785	Kukri_c51861_262	0.477212	0.18	-0.0761
1A	55.1785	wsnp_BE586140A_Ta_2_1	0.0831758	0.0721875	0.3596
1A	55.1785	RAC875_rep_c107325_644	0.0206163	0.444444	1.3578
1A	56.1015	Tdurum_contig61515_259	0.43679	0.239705	0.0786
1A	56.1015	Tdurum_contig11004_400	0.426036	0.239705	0.0918
1A	56.1015	Tdurum_contig11004_613	0.301276	0.255	0.3218
1A	56.1015	CAP7_c2317_217	0.0206163	0.0493511	0.7981
1A	56.814	Tdurum_contig77289_179	0.493005	0.35503	0.1889
1A	56.814	Kukri_c82555_88	0.202908	0.351867	0.7805
1A	57.9119	Ku_c11769_252	0.0416478	0.0001	-0.4724
1A	57.9119	RAC875_c89908_105	0.380263	0.199687	0.0857
1A	57.9119	Kukri_c29134_108	0.0806648	0.0499671	0.2462
1A	57.9119	Excalibur_c46833_204	0.117188	0.117188	0.4553
1A	57.9119	Excalibur_rep_c114535_55	0.0407986	0.18	1.0367
1A	58.8122	Ra_c22663_367	0.33241	0.334688	0.4989
1A	59.6995	Tdurum_contig61515_522	0.413194	0.242275	0.1327
1A	59.6995	RAC875_rep_c111911_116	0.284888	0.34875	0.6276
1A	59.6995	Excalibur_c7237_1084	0.186632	0.351867	0.8222
1A	59.6995	Excalibur_c7237_1208	0.160367	0.34875	0.876
1A	59.6995	RAC875_c10090_963	0.0001	0.34875	1.9995
1A	59.6995	Kukri_c7579_559	0.0001	0.362187	2.0233
1A	60.7197	BS00029346_51	0.209751	0.242275	0.5845
1A	62.0443	IACX1592	0.457856	0.142012	-0.1248
1A	62.0443	TA003773-0807	0.234158	0.118571	0.1438
1A	63.181	Tdurum_contig47183_205	0.498491	0.329229	0.1451
1A	63.8643	Tdurum_contig622_285	0.0605469	0.255	1.0499
1A	64.6675	Kukri_c4900_2435	0.344377	0.425078	0.649
1A	65.4026	IACX4168	0.387812	0.121437	-0.0866
1A	65.435	Tdurum_contig97688_186	0.222725	0.0001	-1.0036
1A	65.435	BS00110151_51	0.495512	0.0493511	-0.351
1A	65.435	Tdurum_contig5008_635	0.492188	0.0499671	-0.3453
1A	65.435	IACX5982	0.463869	0.0721875	-0.278
1A	65.435	BS00067339_51	0.5	0.095	-0.2615
1A	65.435	Kukri_c23985_166	0.309642	0.0499671	-0.2116
1A	65.435	Kukri_c23985_229	0.329861	0.095	-0.083
1A	65.435	Kukri_rep_c107771_588	0.268221	0.0730652	-0.0681
1A	65.435	BobWhite_c4646_119	0.147972	0.0739645	0.1613
1A	65.435	Excalibur_c12215_352	0.344377	0.365326	0.5331
1A	65.435	Kukri_c3150_341	0.353299	0.375	0.5339
1A	65.435	Excalibur_c47654_70	0.0416478	0.04875	0.5522
1A	65.435	BS00013227_51	0.341797	0.375	0.5554
1A	65.435	Tdurum_contig69753_513	0.322544	0.365326	0.5963
1A	65.435	BS00022870_51	0.268221	0.375	0.7013
1A	65.435	Kukri_c49776_192	0.0206163	0.0499671	0.803
1A	65.435	RAC875_c65431_351	0.186632	0.375	0.8537
1A	65.435	RFL_Contig3232_1224	0.0206163	0.0730652	0.9289
1A	65.435	Tdurum_contig43646_147	0.0814848	0.408163	1.1528
1A	65.435	Excalibur_c77035_156	0.0206163	0.199687	1.2038
1A	65.435	Ra_c27593_460	0.0206163	0.239705	1.2486
1A	65.435	Kukri_c47852_121	0.0001	0.28875	1.9028
1A	66.0277	RAC875_rep_c104986_200	0.0849383	0.48875	1.2201
1A	66.3127	wsnp_BE445121A_Ta_1_8	0.118338	0.449928	1.1104
1A	66.8827	IAAV5931	0.152778	0.447188	1.0413
1A	66.8827	RAC875_c46269_387	0.0001	0.455	2.2857
1A	68.829	wsnp_Ex_c24686_33941368	0.341797	0.42	0.6453
1A	68.829	wsnp_Ex_c2181_4089788	0.234158	0.42	0.8332
1A	68.829	IAAV4243	0.0823217	0.368152	1.1093
1A	68.829	wsnp_Ex_c24686_33942264	0.0611634	0.412754	1.2156
1A	69.5188	wsnp_Ku_rep_c107796_93118214	0.0798611	0.412754	1.1635
1A	69.8718	RAC875_c6664_63	0.236233	0.0721875	-0.0194
1A	69.8718	wsnp_Ex_c10257_16825240	0.190131	0.35503	0.8206
1A	70.1018	IACX6344	0.358533	0.0001	-1.1585
1A	70.1018	Excalibur_c65280_322	0.169922	0.0001	-0.9347
1A	70.1018	wsnp_CAP11_c1029_611774	0.169922	0.0001	-0.9347
1A	70.1018	Kukri_c31093_387	0.117188	0.0001	-0.8046
1A	70.1018	BobWhite_c31155_350	0.117188	0.0001	-0.8046
1A	70.1018	Kukri_c25839_458	0.0987413	0.0001	-0.6541
1A	70.1018	Excalibur_c22728_409	0.0987413	0.0001	-0.6541
1A	70.1018	wsnp_BE605063A_Ta_2_3	0.0987413	0.0001	-0.6541
1A	70.1018	Ku_c2742_638	0.0806648	0.0001	-0.5855
1A	70.1018	wsnp_BE605063A_Ta_2_2	0.0206163	0.0001	-0.4251
1A	70.1018	Tdurum_contig15970_607	0.0206163	0.0001	-0.4251
1A	70.1018	wsnp_Ex_c3963_7179699	0.49023	0.024996	-0.4012
1A	70.1018	GENE-0561_311	0.482422	0.0246875	-0.3977
1A	70.1018	BS00066308_51	0.48	0.0253123	-0.3945
1A	70.1018	IAAV9022	0.48	0.0253123	-0.3945
1A	70.1018	wsnp_Ku_rep_c104517_90964418	0.48	0.0253123	-0.3945
1A	70.1018	BS00021895_51	0.473741	0.0246875	-0.3937
1A	70.1018	BS00003758_51	0.478299	0.0253123	-0.3935
1A	70.1018	BS00076538_51	0.470693	0.024996	-0.3912
1A	70.1018	Kukri_c24402_564	0.470693	0.024996	-0.3912
1A	70.1018	Kukri_rep_c90849_211	0.469418	0.024996	-0.3907
1A	70.1018	wsnp_Ex_c17684_26426672	0.46875	0.024996	-0.3905
1A	70.1018	wsnp_Ex_c2389_4479047	0.46875	0.024996	-0.3905
1A	70.1018	RAC875_c2021_1417	0.470693	0.0253123	-0.3901
1A	70.1018	wsnp_Ra_c26956_36503468	0.470693	0.0253123	-0.3901
1A	70.1018	Kukri_c23382_1431	0.470693	0.0253123	-0.3901
1A	70.1018	wsnp_Ex_c41237_48104282	0.46875	0.0253123	-0.3894
1A	70.1018	wsnp_Ex_c6934_11953178	0.46281	0.0253123	-0.3872
1A	70.1018	wsnp_Ex_rep_c104050_88861052	0.462263	0.0253123	-0.3868
1A	70.1018	wsnp_Ex_rep_c66875_65276404	0.459612	0.024996	-0.3867
1A	70.1018	Ra_c11042_1500	0.451172	0.0246875	-0.3839
1A	70.1018	BobWhite_c44224_71	0.453407	0.024996	-0.3836
1A	70.1018	wsnp_Ex_c18196_27006489	0.429688	0.0253123	-0.3761
1A	70.1018	Ra_c16532_954	0.409461	0.024996	-0.3716
1A	70.1018	BS00077815_51	0.401235	0.0253123	-0.3699
1A	70.1018	BS00033760_51	0.394965	0.0253123	-0.3682
1A	70.1018	wsnp_Ex_c15852_24239968	0.3852	0.024996	-0.3653
1A	70.1018	wsnp_Ex_c2389_4477621	0.3852	0.024996	-0.3653
1A	70.1018	GENE-2795_120	0.3852	0.0253123	-0.3642
1A	70.1018	RAC875_c25442_231	0.3852	0.0253123	-0.3642
1A	70.1018	wsnp_CAP12_c2645_1267978	0.3852	0.0253123	-0.3642
1A	70.1018	RAC875_c2313_410	0.3852	0.0259695	-0.3629
1A	70.1018	TA002846-0949	0.5	0.0493511	-0.3567
1A	70.1018	RAC875_rep_c70404_755	0.498615	0.0493511	-0.3549
1A	70.1018	wsnp_Ku_c3468_6420199	0.49994	0.0499671	-0.3534
1A	70.1018	Excalibur_c35312_109	0.499742	0.0499671	-0.3532
1A	70.1018	wsnp_Ex_rep_c68183_66958099	0.498615	0.0499671	-0.3525
1A	70.1018	RAC875_c6338_2719	0.495109	0.0493511	-0.3502
1A	70.1018	Kukri_c43707_314	0.493296	0.0493511	-0.349
1A	70.1018	RFL_Contig5699_1155	0.353299	0.0246875	-0.348
1A	70.1018	IAAV8824	0.487535	0.0493511	-0.343
1A	70.1018	RAC875_c85778_184	0.482422	0.04875	-0.3418
1A	70.1018	Kukri_c93273_605	0.483989	0.0493511	-0.3408
1A	70.1018	Excalibur_c63753_211	0.476371	0.04875	-0.3379
1A	70.1018	GENE-0041_182	0.472612	0.0493511	-0.3353
1A	70.1018	BobWhite_c20703_141	0.46875	0.04875	-0.3341
1A	70.1018	wsnp_Ex_c10595_17292077	0.470693	0.0493511	-0.3339
1A	70.1018	wsnp_Ex_c2389_4478587	0.329861	0.0253123	-0.3296
1A	70.1018	wsnp_Ex_c18662_27538313	0.463869	0.0499671	-0.3282
1A	70.1018	wsnp_Ex_c8101_13712260	0.457856	0.04875	-0.3278
1A	70.1018	RAC875_c40579_501	0.457465	0.04875	-0.3276
1A	70.1018	Excalibur_rep_c106065_511	0.457856	0.0493511	-0.3262
1A	70.1018	wsnp_Ex_c6826_11775106	0.451172	0.04875	-0.324
1A	70.1018	RAC875_c2021_898	0.451382	0.0493511	-0.323
1A	70.1018	Ex_c2389_1828	0.307147	0.0253123	-0.3177
1A	70.1018	BS00066549_51	0.301276	0.0246875	-0.3166
1A	70.1018	wsnp_Ex_c15170_23366110	0.300172	0.0246875	-0.3164
1A	70.1018	wsnp_Ex_c2389_4477096	0.304688	0.0253123	-0.3162
1A	70.1018	wsnp_Ex_rep_c102155_87382570	0.304688	0.0253123	-0.3162
1A	70.1018	Ex_c23451_720	0.301276	0.0253123	-0.3151
1A	70.1018	BS00063063_51	0.296288	0.0253123	-0.3119
1A	70.1018	wsnp_Ex_c25220_34487119	0.29385	0.0253123	-0.31
1A	70.1018	wsnp_Ex_c3747_6824863	0.29385	0.0253123	-0.31
1A	70.1018	wsnp_Ex_c3567_6526582	0.29385	0.0253123	-0.31
1A	70.1018	Ex_c3799_2429	0.421658	0.04875	-0.3092
1A	70.1018	BS00030644_51	0.29385	0.0256367	-0.3089
1A	70.1018	Kukri_c26669_515	0.421658	0.0493511	-0.3085
1A	70.1018	BS00065146_51	0.5	0.0739645	-0.3017
1A	70.1018	BS00110039_51	0.282481	0.0253123	-0.3003
1A	70.1018	wsnp_Ex_rep_c105244_89727666	0.282481	0.0253123	-0.3003
1A	70.1018	wsnp_Ex_rep_c105244_89727820	0.282481	0.0253123	-0.3003
1A	70.1018	RAC875_c21620_1359	0.405482	0.0499671	-0.2914
1A	70.1018	wsnp_Ex_c645_1273901	0.270552	0.0253123	-0.29
1A	70.1018	Ra_c4140_287	0.263672	0.0246875	-0.2869
1A	70.1018	wsnp_Ex_rep_c66767_65124989	0.473741	0.0721875	-0.2851
1A	70.1018	RAC875_c34623_813	0.475568	0.0730652	-0.2842
1A	70.1018	wsnp_Ra_c7847_13421750	0.387812	0.0493511	-0.2811
1A	70.1018	wsnp_Ex_c591_1177097	0.3852	0.04875	-0.2806
1A	70.1018	wsnp_Ex_rep_c69775_68731015	0.258034	0.0256367	-0.2779
1A	70.1018	Kukri_c4099_321	0.251302	0.024996	-0.2759
1A	70.1018	BS00010004_51	0.461747	0.0730652	-0.2732
1A	70.1018	Ex_c9201_714	0.444444	0.0730652	-0.2623
1A	70.1018	Kukri_c8682_360	0.432133	0.0730652	-0.2488
1A	70.1018	Kukri_rep_c101218_200	0.429183	0.0721875	-0.2484
1A	70.1018	wsnp_Ex_c2389_4478238	0.225329	0.0253123	-0.2469
1A	70.1018	BS00022207_51	0.21875	0.0246875	-0.2424
1A	70.1018	Tdurum_contig20581_256	0.337611	0.0493511	-0.2356
1A	70.1018	BS00048118_51	0.328181	0.0499671	-0.2275
1A	70.1018	BS00048117_51	0.328181	0.0499671	-0.2275
1A	70.1018	Kukri_rep_c81206_235	0.204765	0.024996	-0.2257
1A	70.1018	RAC875_c12808_182	0.499945	0.117188	-0.2196
1A	70.1018	BS00041358_51	0.499783	0.117188	-0.2193
1A	70.1018	BS00080438_51	0.312175	0.0499671	-0.2146
1A	70.1018	RAC875_rep_c110052_194	0.304688	0.04875	-0.2105
1A	70.1018	Ex_c801_820	0.307147	0.0499671	-0.2069
1A	70.1018	wsnp_Ex_c11697_18821490	0.304688	0.0493511	-0.2065
1A	70.1018	IAAV5581	0.304688	0.0493511	-0.2065
1A	70.1018	wsnp_Ex_rep_c66318_64485410	0.304688	0.0493511	-0.2065
1A	70.1018	IAAV839	0.304688	0.0493511	-0.2065
1A	70.1018	wsnp_Ex_c40942_47886087	0.304688	0.0493511	-0.2065
1A	70.1018	wsnp_Ra_c20163_29413615	0.304688	0.0493511	-0.2065
1A	70.1018	Excalibur_c6141_1337	0.296288	0.0493511	-0.1966
1A	70.1018	wsnp_Ex_c45880_51550172	0.296288	0.0493511	-0.1966
1A	70.1018	Ex_c2389_1634	0.29385	0.04875	-0.196
1A	70.1018	Ra_c16532_425	0.29385	0.04875	-0.196
1A	70.1018	wsnp_Ex_c11374_18361760	0.296288	0.0499671	-0.1944
1A	70.1018	wsnp_Ex_c19730_28728245	0.29385	0.0493511	-0.1941
1A	70.1018	TA013367-0455	0.29145	0.04875	-0.1935
1A	70.1018	RAC875_c4878_170	0.375	0.0739645	-0.1929
1A	70.1018	BS00092422_51	0.292346	0.0499671	-0.19
1A	70.1018	Ku_c2449_578	0.364366	0.0730652	-0.1863
1A	70.1018	Ku_c2898_221	0.282481	0.0493511	-0.1827
1A	70.1018	wsnp_Ex_c17684_26426785	0.282481	0.0493511	-0.1827
1A	70.1018	Ra_c7062_430	0.282481	0.0493511	-0.1827
1A	70.1018	Tdurum_contig27840_865	0.282481	0.0493511	-0.1827
1A	70.1018	RAC875_c37025_2027	0.280111	0.0493511	-0.1792
1A	70.1018	RAC875_c10506_434	0.169922	0.024996	-0.1776
1A	70.1018	wsnp_Ex_c645_1273590	0.270552	0.0493511	-0.1686
1A	70.1018	Excalibur_c17872_137	0.263672	0.04875	-0.162
1A	70.1018	GENE-0379_108	0.152778	0.0246875	-0.1529
1A	70.1018	BobWhite_c40914_538	0.152778	0.0246875	-0.1529
1A	70.1018	wsnp_Ex_c2389_4477880	0.317491	0.0721875	-0.137
1A	70.1018	TA001772-0625	0.496528	0.161513	-0.1326
1A	70.1018	RAC875_c2202_1097	0.364366	0.095	-0.1236
1A	70.1018	GENE-0561_101	0.304688	0.0721875	-0.1195
1A	70.1018	RAC875_c18355_804	0.304688	0.0721875	-0.1195
1A	70.1018	RAC875_c7847_1352	0.304688	0.0721875	-0.1195
1A	70.1018	wsnp_Ex_c21450_30588044	0.304688	0.0721875	-0.1195
1A	70.1018	wsnp_Ex_c2972_5477975	0.304688	0.0721875	-0.1195
1A	70.1018	Ex_c14515_218	0.1352	0.0246875	-0.1173
1A	70.1018	wsnp_Ex_rep_c67763_66441222	0.1352	0.024996	-0.114
1A	70.1018	Excalibur_rep_c113303_500	0.296288	0.0721875	-0.1104
1A	70.1018	wsnp_Ex_c39661_46902650	0.296288	0.0730652	-0.1084
1A	70.1018	Excalibur_c44731_1000	0.282481	0.0721875	-0.093
1A	70.1018	Excalibur_c22728_610	0.119511	0.0246875	-0.0873
1A	70.1018	Kukri_c6106_470	0.117188	0.0246875	-0.08
1A	70.1018	RAC875_rep_c85118_294	0.117188	0.0246875	-0.08
1A	70.1018	TA003542-0511	0.117188	0.024996	-0.0752
1A	70.1018	RAC875_c10400_791	0.375	0.119987	-0.0704
1A	70.1018	BS00037007_51	0.317491	0.095	-0.0634
1A	70.1018	wsnp_Ex_c13783_21613564	0.393109	0.140362	-0.0512
1A	70.1018	Ex_c14515_220	0.104938	0.024996	-0.0471
1A	70.1018	Excalibur_c11374_1126	0.296288	0.095	-0.038
1A	70.1018	IAAV3846	0.0987413	0.0246875	-0.0291
1A	70.1018	wsnp_Ra_c6474_11298858	0.099723	0.024996	-0.0255
1A	70.1018	wsnp_BE518393A_Td_2_3	0.0987413	0.024996	-0.0215
1A	70.1018	wsnp_Ex_c3142_5808713	0.0987413	0.024996	-0.0215
1A	70.1018	BS00077504_51	0.0987413	0.024996	-0.0215
1A	70.1018	wsnp_Ex_c8666_14522816	0.0987413	0.0253123	-0.0173
1A	70.1018	Excalibur_rep_c111311_58	0.270552	0.095	0.0042
1A	70.1018	Kukri_c25839_487	0.0858477	0.0246875	0.0112
1A	70.1018	RAC875_c38417_246	0.268221	0.0973044	0.0127
1A	70.1018	wsnp_Ex_rep_c67065_65532802	0.152778	0.0493511	0.0218
1A	70.1018	wsnp_Ex_c44498_50537128	0.255752	0.095	0.0244
1A	70.1018	wsnp_Ra_c6474_11298812	0.0806648	0.024996	0.0397
1A	70.1018	wsnp_Ex_c3365_6183009	0.0806648	0.0253123	0.0444
1A	70.1018	wsnp_Ex_c3906_7086162	0.234158	0.095	0.0635
1A	70.1018	CAP8_rep_c7560_159	0.265928	0.118571	0.0771
1A	70.1018	BS00090408_51	0.117188	0.04875	0.1036
1A	70.1018	RAC875_c6338_1887	0.117188	0.04875	0.1036
1A	70.1018	BS00110415_51	0.251302	0.121437	0.111
1A	70.1018	RAC875_c8515_653	0.277778	0.13875	0.1123
1A	70.1018	IAAV1463	0.0617927	0.024996	0.1161
1A	70.1018	IAAV814	0.0617927	0.024996	0.1161
1A	70.1018	wsnp_Ex_c6278_10941843	0.0605469	0.0253123	0.1367
1A	70.1018	wsnp_Ex_c25628_34888253	0.160367	0.0739645	0.1379
1A	70.1018	CAP11_c6014_160	0.234158	0.118571	0.1438
1A	70.1018	IAAV7929	0.152778	0.0730652	0.1494
1A	70.1018	BS00110766_51	0.152778	0.0739645	0.1522
1A	70.1018	Excalibur_c49588_76	0.190131	0.0973044	0.1578
1A	70.1018	wsnp_Ex_c2389_4477552	0.103852	0.0499671	0.1615
1A	70.1018	Excalibur_c7692_139	0.0987413	0.04875	0.1709
1A	70.1018	RAC875_c42104_639	0.0987413	0.04875	0.1709
1A	70.1018	wsnp_Ex_c3565_6520901	0.13651	0.0721875	0.1817
1A	70.1018	RAC875_c3751_96	0.1352	0.0739645	0.1936
1A	70.1018	IAAV7551	0.1352	0.0739645	0.1936
1A	70.1018	wsnp_Ex_c111741_93530669	0.0420858	0.024996	0.2371
1A	70.1018	TA016013-1040	0.117188	0.0730652	0.2378
1A	70.1018	wsnp_Ra_c4481_8119609	0.117188	0.0730652	0.2378
1A	70.1018	RAC875_c53095_51	0.0806648	0.0493511	0.2405
1A	70.1018	Kukri_c54467_100	0.0798611	0.0493511	0.2453
1A	70.1018	wsnp_Ex_rep_c69738_68695568	0.0798611	0.0493511	0.2453
1A	70.1018	wsnp_Ex_rep_c101746_87053634	0.499937	0.39875	0.2459
1A	70.1018	wsnp_Ex_rep_c66382_64577768	0.0412188	0.0253123	0.2564
1A	70.1018	RAC875_c55052_604	0.139207	0.0961384	0.2734
1A	70.1018	BS00081455_51	0.1352	0.0961384	0.2826
1A	70.1018	wsnp_Ex_c3572_6533892	0.1352	0.0973044	0.2863
1A	70.1018	Kukri_c43730_841	0.1352	0.0973044	0.2863
1A	70.1018	IAAV742	0.101746	0.0721875	0.287
1A	70.1018	IAAV1851	0.0987413	0.0721875	0.2968
1A	70.1018	Kukri_rep_c104386_273	0.152778	0.117188	0.307
1A	70.1018	Kukri_c24897_140	0.0605469	0.04875	0.3344
1A	70.1018	wsnp_Ex_c31525_40302140	0.0605469	0.04875	0.3344
1A	70.1018	wsnp_Ex_c8885_14842394	0.118338	0.0973044	0.3376
1A	70.1018	BS00067330_51	0.0605469	0.0493511	0.3409
1A	70.1018	wsnp_Ex_c6826_11774795	0.0605469	0.0493511	0.3409
1A	70.1018	Ex_c801_555	0.0611634	0.0499671	0.3418
1A	70.1018	RAC875_c24560_604	0.1352	0.117188	0.3548
1A	70.1018	GENE-0431_601	0.46875	0.457619	0.3915
1A	70.1018	wsnp_Ex_c4605_8239915	0.499783	0.493511	0.4043
1A	70.1018	BS00021878_51	0.499501	0.493511	0.4048
1A	70.1018	Excalibur_c24117_534	0.0001	0.0001	0.4553
1A	70.1018	RAC875_c11899_366	0.0001	0.0001	0.4553
1A	70.1018	Ex_c6765_2118	0.358533	0.362187	0.5032
1A	70.1018	Kukri_c362_91	0.415734	0.432623	0.527
1A	70.1018	BS00022201_51	0.412071	0.432623	0.532
1A	70.1018	BS00037255_51	0.400181	0.429688	0.546
1A	70.1018	Kukri_c362_151	0.397562	0.432623	0.5579
1A	70.1018	wsnp_Ex_c7258_12461939	0.444444	0.48	0.5597
1A	70.1018	wsnp_Ra_rep_c74936_72685894	0.0823217	0.0973044	0.5701
1A	70.1018	Kukri_rep_c106359_124	0.100724	0.118571	0.5707
1A	70.1018	Ku_c2898_1247	0.0605469	0.0721875	0.5716
1A	70.1018	BS00003813_51	0.0206163	0.024996	0.5769
1A	70.1018	RAC875_c5544_4156	0.0987413	0.117188	0.5788
1A	70.1018	wsnp_Ex_c12352_19708127	0.0987413	0.13875	0.6444
1A	70.1018	wsnp_Ex_c49829_54319220	0.388359	0.474687	0.658
1A	70.1018	RAC875_rep_c72774_131	0.0206163	0.04875	0.7916
1A	70.1018	wsnp_Ex_c28165_37310070	0.0416478	0.095	0.7961
1A	70.1018	IAAV7414	0.29145	0.471078	0.8118
1A	70.1018	RAC875_c9965_354	0.29145	0.48	0.8248
1A	70.1018	tplb0032d09_1393	0.29145	0.48	0.8248
1A	70.1018	BS00076668_51	0.282481	0.475628	0.8331
1A	70.1018	RAC875_rep_c76047_63	0.282481	0.476847	0.8355
1A	70.1018	wsnp_Ex_c50235_54588957	0.280111	0.48	0.8423
1A	70.1018	wsnp_Ex_c14733_22819350	0.268221	0.471078	0.8466
1A	70.1018	wsnp_BF478737A_Ta_2_1	0.251302	0.467127	0.8731
1A	70.1018	BS00062965_51	0.0206163	0.0721875	0.9228
1A	70.1018	IAAV5756	0.0206163	0.0721875	0.9228
1A	70.1018	Ku_c2898_1284	0.0206163	0.0721875	0.9228
1A	70.1018	wsnp_Ra_rep_c105422_89367749	0.0206163	0.0721875	0.9228
1A	70.1018	Excalibur_s107771_77	0.0798611	0.42	1.1687
1A	70.1018	BobWhite_c18773_75	0.0605469	0.42	1.2222
1A	70.1018	Excalibur_c20133_87	0.0605469	0.429688	1.2324
1A	70.1018	wsnp_Ku_c4413_8008008	0.0605469	0.429688	1.2324
1A	70.1018	wsnp_Ex_rep_c103087_88124573	0.0407986	0.375	1.2519
1A	70.1018	RAC875_c42365_61	0.0605469	0.471078	1.2604
1A	70.1018	Excalibur_rep_c88290_94	0.0407986	0.429688	1.295
1A	70.1018	Kukri_c48434_88	0.0416478	0.467127	1.3074
1A	70.1018	BobWhite_c24113_529	0.020831	0.471078	1.3709
1A	70.1018	wsnp_Ex_c14733_22819625	0.020831	0.471078	1.3709
1A	70.1018	wsnp_Ex_c12117_19381493	0.0206163	0.48875	1.3801
1A	70.1018	Ra_c56967_900	0.0206163	0.48875	1.3801
1A	70.1018	GENE-0287_28	0.0001	0.0246875	1.4302
1A	70.1018	Excalibur_c57766_92	0.0001	0.0246875	1.4302
1A	70.1018	IACX9106	0.0001	0.0246875	1.4302
1A	70.1018	BS00048887_51	0.0001	0.0246875	1.4302
1A	70.1018	TA003382-0407	0.0001	0.024996	1.4839
1A	70.1018	BS00021730_51	0.0001	0.024996	1.4839
1A	70.1018	BS00062969_51	0.0001	0.024996	1.4839
1A	70.1018	TA004365-0417	0.0001	0.024996	1.4839
1A	70.1018	BS00011286_51	0.0001	0.024996	1.4839
1A	70.1018	BS00087437_51	0.0001	0.04875	1.5278
1A	70.1018	Excalibur_c6255_1119	0.0001	0.04875	1.5278
1A	70.1018	BS00028874_51	0.0001	0.0493511	1.5621
1A	70.1018	RAC875_c15998_53	0.0001	0.0493511	1.5621
1A	70.1018	wsnp_Ex_c33831_42253707	0.0001	0.0493511	1.5621
1A	70.1018	GENE-0446_243	0.0001	0.0721875	1.597
1A	70.1018	Excalibur_c33881_618	0.0001	0.277778	1.8931
1A	70.1018	wsnp_Ex_c6817_11762714	0.0001	0.429688	2.2016
1A	70.1018	BS00077199_51	0.0001	0.429688	2.2016
1A	70.1018	Excalibur_c32608_64	0.0001	0.49875	3.0013
1A	70.1018	CAP8_c806_297	0.0001	0.49875	3.0013
1A	70.5228	BS00066852_51	0.0001	0.0001	0.4553
1A	70.6167	BobWhite_c478_1386	0.117188	0.117188	0.4553
1A	70.6167	BobWhite_c46349_402	0.0206163	0.118571	1.0762
1A	70.7851	BS00009866_51	0.484877	0.0246875	-0.3989
1A	70.7851	IACX8300	0.48	0.0246875	-0.3967
1A	70.7851	BS00022156_51	0.380263	0.0730652	-0.2006
1A	70.7851	BS00031200_51	0.202908	0.0961384	0.1343
1A	70.7851	TA001042-0912	0.123174	0.0739645	0.219
1A	70.7851	IAAV3552	0.117188	0.0739645	0.2442
1A	70.7851	Tdurum_contig43360_1381	0.099723	0.0739645	0.3028
1A	70.7851	wsnp_Ku_rep_c71909_71634013	0.099723	0.0739645	0.3028
1A	70.7851	IACX10924	0.117188	0.095	0.3278
1A	70.7851	wsnp_Ex_c1959_3692097	0.117188	0.0961384	0.3362
1A	70.7851	RAC875_c41581_176	0.0987413	0.0961384	0.4058
1A	70.7851	Ra_c26970_1740	0.498615	0.497997	0.4163
1A	70.7851	BS00086680_51	0.0001	0.0001	0.4553
1A	70.7851	wsnp_Ku_c30921_40705731	0.404297	0.495	0.6646
1A	70.7851	GENE-0405_237	0.0407986	0.0721875	0.711
1A	70.7851	IAAV4916	0.0407986	0.0739645	0.7199
1A	70.7851	Kukri_c609_328	0.0407986	0.0961384	0.81
1A	70.7851	Tdurum_contig43360_1592	0.0407986	0.0961384	0.81
1A	70.7851	Ra_c10580_1629	0.0407986	0.117188	0.8778
1A	70.7851	RAC875_c49760_107	0.0407986	0.117188	0.8778
1A	70.7851	RFL_Contig5450_993	0.0987413	0.255	0.8945
1A	70.7851	RAC875_rep_c105092_114	0.0987413	0.255	0.8945
1A	70.7851	wsnp_Ex_c15188_23387523	0.0987413	0.255	0.8945
1A	70.7851	wsnp_Ra_c34203_42948357	0.0987413	0.255	0.8945
1A	70.7851	wsnp_RFL_Contig2808_2585736	0.020831	0.0739645	0.9299
1A	70.7851	Excalibur_c37474_242	0.0823217	0.255	0.9581
1A	70.7851	Kukri_c27717_316	0.0798611	0.255	0.9662
1A	70.7851	BS00095100_51	0.0206163	0.095	1.0135
1A	70.7851	Ra_c2322_1067	0.19193	0.496074	1.0311
1A	70.7851	Excalibur_c37474_179	0.0605469	0.255	1.0499
1A	70.7851	BS00064679_51	0.108337	0.378311	1.054
1A	70.7851	wsnp_Ex_c2178_4086161	0.0215028	0.117188	1.0596
1A	70.7851	Tdurum_contig81558_272	0.020831	0.117188	1.0677
1A	70.7851	IACX7695	0.152778	0.49875	1.1001
1A	70.7851	BS00062715_51	0.0798611	0.387188	1.1371
1A	70.7851	Excalibur_rep_c110450_286	0.020831	0.375	1.3393
1A	70.7851	wsnp_Ex_c1427_2736441	0.0001	0.0493511	1.5621
1A	70.8434	wsnp_Ra_c20126_29372577	0.0001	0.04875	1.5278
1A	70.8434	wsnp_Ex_c10595_17291999	0.0001	0.04875	1.5278
1A	70.8434	Ra_c69908_1877	0.0001	0.04875	1.5278
1A	70.8434	Ex_c21450_396	0.0001	0.04875	1.5278
1A	70.8434	Ku_c2898_783	0.0001	0.04875	1.5278
1A	71.0474	BobWhite_c37802_547	0.290657	0.0001	-1.0819
1A	71.0474	Ex_c12584_2014	0.380263	0.0493511	-0.2744
1A	71.0474	Ex_c25689_1606	0.22072	0.0493511	-0.1016
1A	71.0474	Ex_c5759_663	0.29145	0.0730652	-0.1009
1A	71.0474	IAAV5939	0.21875	0.0493511	-0.0988
1A	71.0474	wsnp_Ex_c22963_32183009	0.117188	0.0246875	-0.08
1A	71.0474	GENE-1214_288	0.488909	0.204142	-0.0531
1A	71.0474	Tdurum_contig92564_326	0.099723	0.0246875	-0.0354
1A	71.0474	Ku_c23960_333	0.174818	0.0493511	-0.0177
1A	71.0474	Ra_c54249_1031	0.22072	0.0721875	0.0026
1A	71.0474	Ex_c25689_1603	0.204765	0.0721875	0.0287
1A	71.0474	RFL_Contig530_2305	0.099723	0.375	1.0728
1A	71.0474	IAAV2709	0.0206163	0.118571	1.0762
1A	71.0474	wsnp_Ex_c43454_49770425	0.0605469	0.471078	1.2604
1A	71.0474	wsnp_Ex_c7271_12483592	0.0605469	0.476847	1.2651
1A	71.0474	Ex_c4242_1442	0.0001	0.0499671	1.5761
1A	71.0474	RAC875_rep_c104557_1245	0.0001	0.0721875	1.597
1A	71.0474	wsnp_Ku_c17726_26872129	0.0001	0.13875	1.7041
1A	71.0474	wsnp_Ex_rep_c105541_89932598	0.0001	0.32	1.941
1A	71.0474	JD_c63991_766	0.0001	0.35503	2.0135
1A	71.0474	TA004725-0348	0.0001	0.39875	2.0986
1A	71.096	Ex_c14361_506	0.442055	0.0493511	-0.3182
1A	71.096	IAAV5730	0.494575	0.0721875	-0.3013
1A	71.096	BobWhite_c12841_56	0.5	0.0961384	-0.2585
1A	71.096	D_contig04348_649	0.49948	0.0961384	-0.258
1A	71.096	Kukri_rep_c103147_745	0.497963	0.0961384	-0.257
1A	71.096	wsnp_JD_c40990_29127031	0.329861	0.04875	-0.2323
1A	71.096	Ex_c12763_662	0.152778	0.0246875	-0.1529
1A	71.096	wsnp_Ku_c67495_66513940	0.13651	0.0246875	-0.1221
1A	71.096	wsnp_Ra_c18045_27024765	0.13651	0.0246875	-0.1221
1A	71.096	Kukri_c32885_145	0.432133	0.13875	-0.1
1A	71.096	Excalibur_rep_c86757_244	0.497963	0.182022	-0.099
1A	71.096	wsnp_Ku_c3844_7053669	0.353299	0.115503	-0.0584
1A	71.096	wsnp_Ex_c1374_2630879	0.100724	0.024996	-0.0343
1A	71.096	CAP12_c6266_339	0.451382	0.204142	0.002
1A	71.096	Ex_c4121_1205	0.22072	0.0721875	0.0026
1A	71.096	IAAV8147	0.204765	0.0739645	0.0425
1A	71.096	IACX2325	0.24049	0.0973044	0.0589
1A	71.096	CAP8_c2843_226	0.277778	0.118571	0.0628
1A	71.096	BS00094681_51	0.186632	0.0739645	0.0716
1A	71.096	CAP7_c3269_236	0.304688	0.13875	0.072
1A	71.096	RAC875_c41113_144	0.317491	0.159688	0.0948
1A	71.096	wsnp_Ku_c37925_46679146	0.169922	0.0739645	0.1006
1A	71.096	wsnp_Ex_c41969_48673442	0.234158	0.118571	0.1438
1A	71.096	wsnp_BE403956A_Ta_2_3	0.124444	0.0739645	0.2163
1A	71.096	IACX293	0.152778	0.0961384	0.2313
1A	71.096	wsnp_Ex_c10100_16600633	0.117188	0.0739645	0.2442
1A	71.096	Kukri_c61766_907	0.117188	0.0748862	0.2535
1A	71.096	wsnp_Ra_c6182_10833256	0.495512	0.39875	0.2585
1A	71.096	Kukri_rep_c101316_375	0.494575	0.39875	0.2598
1A	71.096	BS00068358_51	0.104938	0.0721875	0.2764
1A	71.096	Tdurum_contig55009_1153	0.1352	0.095	0.2785
1A	71.096	Kukri_rep_c115954_137	0.1352	0.0961384	0.2826
1A	71.096	wsnp_Ex_c3986_7217641	0.1352	0.0961384	0.2826
1A	71.096	wsnp_Ex_c4605_8241260	0.1352	0.0961384	0.2826
1A	71.096	CAP12_c6266_187	0.1352	0.0973044	0.2863
1A	71.096	wsnp_Ex_c1374_2630830	0.1352	0.0973044	0.2863
1A	71.096	wsnp_Ex_c572_1138503	0.496378	0.426036	0.2931
1A	71.096	Excalibur_c59486_172	0.410864	0.34875	0.3076
1A	71.096	wsnp_Ex_c13564_21327699	0.0611634	0.04875	0.3289
1A	71.096	GENE-0126_140	0.118338	0.0973044	0.3376
1A	71.096	GENE-0053_224	0.397562	0.365326	0.3569
1A	71.096	CAP12_c6266_298	0.1352	0.118571	0.3592
1A	71.096	wsnp_Ex_c14361_22341570	0.383668	0.35503	0.3621
1A	71.096	Excalibur_c13489_867	0.0001	0.0001	0.4553
1A	71.096	tplb0041a22_935	0.0001	0.0001	0.4553
1A	71.096	BobWhite_c39091_286	0.0001	0.0001	0.4553
1A	71.096	RAC875_c68797_400	0.1352	0.13875	0.5077
1A	71.096	RAC875_c31168_238	0.483989	0.493511	0.5147
1A	71.096	RFL_Contig5001_1099	0.487535	0.498685	0.518
1A	71.096	RAC875_c25799_457	0.470123	0.493511	0.5371
1A	71.096	wsnp_Ex_c8364_14095508	0.0407986	0.0730652	0.7158
1A	71.096	IAAV749	0.353299	0.474687	0.7163
1A	71.096	wsnp_Ku_c47386_53862969	0.280111	0.429688	0.7601
1A	71.096	Excalibur_c11273_284	0.188366	0.32	0.7613
1A	71.096	Excalibur_rep_c107144_405	0.268221	0.429688	0.779
1A	71.096	wsnp_Ex_c44049_50205614	0.152778	0.29162	0.8016
1A	71.096	wsnp_Ex_c44049_50205904	0.317353	0.5	0.8149
1A	71.096	wsnp_Ex_rep_c103087_88123733	0.062435	0.1437	0.8165
1A	71.096	wsnp_Ex_c35563_43690084	0.249132	0.429688	0.8211
1A	71.096	wsnp_Ex_c44049_50205457	0.1352	0.294543	0.8489
1A	71.096	Ra_c272_1632	0.1352	0.294543	0.8489
1A	71.096	Kukri_c12165_1148	0.280111	0.499241	0.8729
1A	71.096	wsnp_Ex_c3572_6531810	0.244898	0.5	0.9358
1A	71.096	Excalibur_c24041_794	0.0798611	0.387188	1.1371
1A	71.096	Ex_c5759_628	0.0212741	0.204142	1.2033
1A	71.096	BobWhite_c8428_346	0.0212741	0.208795	1.2089
1A	71.096	CAP8_c4897_397	0.020831	0.272188	1.2707
1A	71.096	Excalibur_rep_c68424_255	0.0001	0.0246875	1.4302
1A	71.096	Ex_c42595_2332	0.0001	0.0246875	1.4302
1A	71.096	IAAV7131	0.0001	0.024996	1.4839
1A	71.096	Excalibur_c14943_695	0.0001	0.04875	1.5278
1A	71.096	Excalibur_c102582_360	0.0001	0.0721875	1.597
1A	71.096	wsnp_Ex_c34260_42602746	0.0001	0.0721875	1.597
1A	71.096	wsnp_Ex_c14866_22995097	0.0001	0.0730652	1.6155
1A	71.096	wsnp_Ex_c25628_34888439	0.0001	0.429688	2.2016
1A	71.096	GENE-0235_245	0.0001	0.429688	2.2016
1A	71.096	wsnp_Ex_c5543_9763520	0.0001	0.429688	2.2016
1A	71.4782	Tdurum_contig100641_225	0.152778	0.0001	-0.9054
1A	71.4782	wsnp_Ex_c34260_42602649	0.474506	0.0493511	-0.3362
1A	71.4782	Excalibur_c3565_2673	0.29145	0.0730652	-0.1009
1A	71.4782	wsnp_Ex_c21592_30743815	0.1352	0.04875	0.0608
1A	71.4782	wsnp_Ex_c3565_6521098	0.188366	0.0721875	0.062
1A	71.4782	Kukri_c47825_138	0.494575	0.334688	0.157
1A	71.4782	wsnp_Ex_rep_c101414_86781128	0.118338	0.0739645	0.2387
1A	71.4782	Kukri_rep_c106037_96	0.1352	0.0961384	0.2826
1A	71.4782	Kukri_c67601_267	0.1352	0.117188	0.3548
1A	71.4782	wsnp_Ex_c4605_8240189	0.48255	0.493511	0.5175
1A	71.4782	IAAV7203	0.375	0.409687	0.5576
1A	71.4782	wsnp_Ex_c572_1138770	0.340265	0.401859	0.6193
1A	71.4782	wsnp_Ex_c572_1138339	0.340265	0.409687	0.6315
1A	71.4782	Ra_c2895_591	0.13651	0.401859	1.0174
1A	71.4782	wsnp_Ra_c2895_5488879	0.13651	0.401859	1.0174
1A	71.4782	Kukri_c22434_513	0.101746	0.401859	1.098
1A	71.4782	wsnp_Ku_c4018_7333828	0.0001	0.024996	1.4839
1A	71.4782	wsnp_Ex_c34821_43076533	0.0001	0.13875	1.7041
1A	71.6466	Jagger_c6610_109	0.472612	0.0499671	-0.3338
1A	71.6466	BS00026015_51	0.459612	0.04875	-0.329
1A	71.6466	wsnp_Ex_c15722_24074399	0.301276	0.0256367	-0.3142
1A	72.6084	Tdurum_contig61854_349	0.123174	0.0001	-0.8527
1A	72.6084	Kukri_rep_c96140_621	0.0611634	0.0001	-0.5325
1A	72.6084	GENE-0283_330	0.117188	0.0973044	0.3422
1A	72.6084	RAC875_c9833_297	0.0206163	0.024996	0.5769
1A	72.6084	wsnp_BF482891A_Ta_2_2	0.0798611	0.118571	0.6614
1A	72.6084	Excalibur_c65227_444	0.334993	0.49474	0.7692
1A	72.6084	GENE-0491_632	0.202908	0.496074	1.0089
1A	72.6084	Excalibur_rep_c84731_611	0.117188	0.42	1.083
1A	73.1007	BobWhite_c30109_240	0.0987413	0.0730652	0.3016
1A	73.1816	RAC875_c9899_510	0.171524	0.495	1.0601
1A	73.4764	Tdurum_contig99671_174	0.21875	0.0001	-0.9944
1A	73.4764	Kukri_c23350_433	0.463325	0.351867	0.2241
1A	73.4764	TA002594-0782	0.0001	0.0493511	1.5621
1A	73.9816	Jagger_c1403_60	0.496528	0.426036	0.2921
1A	73.9816	JD_c17158_393	0.154238	0.426036	1.0085
1A	74.286	Kukri_c20672_360	0.0206163	0.04875	0.7916
1A	74.7297	RFL_Contig2270_2610	0.415734	0.375	0.3442
1A	74.7847	RAC875_c18539_1159	0.465974	0.0493511	-0.3309
1A	74.7847	Ku_c3569_595	0.429688	0.0721875	-0.2494
1A	74.7847	IAAV2072	0.499012	0.117188	-0.2185
1A	74.7847	BS00063068_51	0.282481	0.04875	-0.1853
1A	74.7847	Kukri_c19389_97	0.32	0.0739645	-0.1341
1A	74.7847	BS00002216_51	0.375	0.117188	-0.0779
1A	74.7847	RAC875_c105730_397	0.249132	0.0730652	-0.0445
1A	74.7847	IACX4386	0.284888	0.117188	0.0486
1A	74.7847	BobWhite_rep_c49207_243	0.169922	0.0721875	0.0907
1A	74.7847	BS00067420_51	0.497167	0.418958	0.2819
1A	74.7847	BS00087601_51	0.353299	0.34875	0.4082
1A	74.7847	wsnp_Ex_c3906_7086294	0.469418	0.471078	0.4967
1A	74.7847	wsnp_Ex_rep_c101414_86780996	0.477365	0.493511	0.5264
1A	74.7847	Tdurum_contig31304_527	0.249132	0.329229	0.6607
1A	74.7847	BobWhite_c37935_124	0.152778	0.21875	0.6683
1A	74.7847	BS00040968_51	0.236233	0.415845	0.8227
1A	74.7847	Ra_c11023_679	0.169922	0.337766	0.8378
1A	74.7847	IACX18883	0.0611634	0.21875	0.9834
1A	74.7847	wsnp_Ex_rep_c66562_64849366	0.0806648	0.429688	1.1757
1A	74.7847	Excalibur_c25273_149	0.0001	0.099723	1.6598
1A	74.7847	wsnp_Ex_c4310_7770452	0.0001	0.21875	1.8128
1A	74.7847	BobWhite_rep_c63819_182	0.0001	0.297521	1.9166
1A	74.8592	wsnp_Ra_c32175_41221223	0.0798611	0.223537	0.9072
1A	75.2219	Excalibur_c59894_97	0.307147	0.0499671	-0.2069
1A	75.7952	Ex_c28144_1843	0.0605469	0.04875	0.3344
1A	75.7952	RAC875_c15426_1713	0.0206163	0.04875	0.7916
1A	75.9636	Tdurum_contig11999_293	0.202908	0.0721875	0.0326
1A	76.1417	wsnp_Ku_c557_1166684	0.497167	0.04875	-0.356
1A	76.1417	wsnp_Ex_c25734_34995416	0.496219	0.0499671	-0.3491
1A	76.1417	RAC875_c41275_131	0.307147	0.0493511	-0.2114
1A	76.1417	wsnp_Ex_c56097_58352130	0.1352	0.0493511	0.0652
1A	76.1417	BS00033469_51	0.1352	0.0493511	0.0652
1A	76.1417	wsnp_Ex_c56097_58351893	0.117188	0.0493511	0.1087
1A	76.1417	Ra_c58315_265	0.099723	0.0493511	0.1723
1A	76.1417	IACX3496	0.32	0.260355	0.3035
1A	76.6113	Ra_c6038_588	0.268221	0.04875	-0.1682
1A	76.702	CAP11_c654_240	0.117188	0.0001	-0.8046
1A	76.702	wsnp_Ex_rep_c73818_71733737	0.465974	0.04875	-0.3322
1A	76.702	wsnp_Ku_c10239_16988077	0.224766	0.140362	0.2113
1A	76.838	RAC875_c25507_551	0.498615	0.18	-0.1036
1A	76.838	GENE-0112_64	0.155727	0.0493511	0.0147
1A	76.838	Kukri_c3582_87	0.0206163	0.0721875	0.9228
1A	77.7836	wsnp_BE495786A_Ta_2_1	0.206655	0.0001	-0.9856
1A	77.7836	wsnp_Ex_c5216_9235964	0.152778	0.0001	-0.9054
1A	77.7836	Excalibur_c7033_159	0.13651	0.0001	-0.8811
1A	77.7836	RAC875_c94534_75	0.0407986	0.0001	-0.4526
1A	77.7836	BS00012283_51	0.3852	0.0246875	-0.3664
1A	77.7836	IACX11070	0.377618	0.0246875	-0.3635
1A	77.7836	IACX662	0.304688	0.0246875	-0.3188
1A	77.7836	wsnp_Ex_c534_1058778	0.409461	0.0493511	-0.2958
1A	77.7836	BS00022698_51	0.249132	0.0246875	-0.2752
1A	77.7836	wsnp_JD_c13903_13781269	0.337611	0.04875	-0.237
1A	77.7836	BS00023101_51	0.204765	0.0246875	-0.2286
1A	77.7836	wsnp_Ex_c12336_19686808	0.48	0.117188	-0.1955
1A	77.7836	BS00067421_51	0.13651	0.0246875	-0.1221
1A	77.7836	wsnp_Ku_c2815_5317230	0.380263	0.118571	-0.0837
1A	77.7836	Tdurum_contig28296_243	0.444444	0.159688	-0.0723
1A	77.7836	RFL_Contig3203_1971	0.444444	0.163379	-0.0656
1A	77.7836	IACX4378	0.251302	0.0961384	0.0422
1A	77.7836	CAP11_c1972_285	0.188366	0.095	0.1538
1A	77.7836	Excalibur_c10167_1028	0.204765	0.13875	0.2563
1A	77.7836	IAAV1225	0.100724	0.0739645	0.2989
1A	77.7836	Excalibur_rep_c112145_271	0.499764	0.444444	0.3152
1A	77.7836	wsnp_Ku_c10065_16730445	0.0001	0.0001	0.4553
1A	77.7836	wsnp_Ra_c7818_13376644	0.099723	0.118571	0.5815
1A	77.7836	Kukri_c10239_2186	0.100724	0.142012	0.6476
1A	77.7836	BS00065676_51	0.234158	0.43875	0.8571
1A	77.7836	BS00023126_51	0.202908	0.455	0.9461
1A	77.7836	BS00087600_51	0.0407986	0.455	1.304
1A	77.7836	BS00021889_51	0.0001	0.435569	2.2197
1A	77.8225	Kukri_c10065_415	0.0001	0.0001	0.4553
1A	78.2047	wsnp_Ra_c12148_19539667	0.409461	0.0973044	-0.1669
1A	78.2047	wsnp_Ex_c27940_37101775	0.322544	0.0961384	-0.0668
1A	78.2047	Ra_c4159_2716	0.29385	0.182022	0.1934
1A	78.3342	BobWhite_c18881_338	0.499055	0.0961384	-0.2574
1A	78.3342	IACX11338	0.497963	0.117188	-0.218
1A	78.3342	wsnp_Ex_c5192_9203682	0.489796	0.118571	-0.2023
1A	78.3342	wsnp_Ex_c5192_9203100	0.485514	0.118571	-0.1984
1A	78.3342	Ex_c5192_943	0.478203	0.119987	-0.1891
1A	78.3342	wsnp_Ex_c12165_19452361	0.46875	0.117188	-0.1861
1A	78.3342	BS00021714_51	0.344377	0.0843426	-0.1298
1A	78.3342	BobWhite_rep_c63278_349	0.236233	0.0961384	0.064
1A	78.3342	wsnp_Ra_c37745_45806931	0.173155	0.0961384	0.1885
1A	78.3342	wsnp_Ex_c34344_42677360	0.152778	0.0961384	0.2313
1A	78.3342	BobWhite_c5356_1272	0.152778	0.0961384	0.2313
1A	78.3342	RAC875_c31276_1128	0.154238	0.117188	0.3033
1A	78.3342	CAP12_c2265_240	0.152778	0.117188	0.307
1A	78.3342	GENE-0410_71	0.118338	0.095	0.3235
1A	78.3342	RAC875_c38916_66	0.29385	0.32	0.5431
1A	78.3342	wsnp_Ex_c8588_14419007	0.29145	0.401859	0.7035
1A	78.3342	Excalibur_c32167_59	0.277778	0.408163	0.734
1A	78.3342	wsnp_Ku_c23926_33870364	0.277778	0.412754	0.7393
1A	78.3342	RAC875_c43643_176	0.1352	0.304688	0.8684
1A	78.3342	RFL_Contig4231_575	0.234158	0.46875	0.9046
1A	78.3342	BS00073585_51	0.0611634	0.351867	1.1577
1A	78.3633	wsnp_Ku_c39878_48218985	0.478299	0.117188	-0.1946
1A	78.3633	Kukri_c52952_315	0.451172	0.117188	-0.1662
1A	78.3633	wsnp_Ex_c42282_48900922	0.451172	0.117188	-0.1662
1A	78.3633	IAAV5406	0.429688	0.119987	-0.138
1A	78.3633	Ku_c8351_2029	0.409461	0.121437	-0.1108
1A	78.3633	wsnp_Ex_rep_c66628_64934660	0.287335	0.184089	0.2062
1A	78.3633	wsnp_Ex_c34344_42676379	0.253508	0.184089	0.2696
1A	78.3633	wsnp_Ra_c16080_24638622	0.329861	0.32	0.3938
1A	78.5868	RAC875_c16080_777	0.446759	0.095	-0.2131
1A	79.1892	wsnp_Ex_c21336_30465618	0.390448	0.0721875	-0.2178
1A	79.1892	wsnp_Ex_c21193_30320134	0.437283	0.095	-0.1999
1A	79.1892	BobWhite_c12568_900	0.437283	0.095	-0.1999
1A	79.1892	Ex_c105443_895	0.345679	0.0721875	-0.1687
1A	79.1892	RAC875_c23081_141	0.33241	0.095	-0.0861
1A	79.1892	Excalibur_c34697_831	0.29385	0.095	-0.0336
1A	79.1892	Ex_c16529_304	0.293367	0.095	-0.033
1A	79.458	GENE-0004_635	0.34699	0.0246875	-0.3427
1A	79.458	Ku_c1571_1457	0.473741	0.0721875	-0.2851
1A	79.458	wsnp_Ex_rep_c105443_89868548	0.21875	0.0246875	-0.2424
1A	79.458	RAC875_c19579_377	0.1352	0.0246875	-0.1173
1A	79.458	Kukri_c25215_124	0.169922	0.095	0.1921
1A	79.5325	Excalibur_c35821_61	0.29385	0.0001	-1.0892
1A	79.5325	Excalibur_rep_c82767_175	0.228958	0.0001	-1.0085
1A	79.5325	Ku_c16913_363	0.226843	0.0001	-1.007
1A	79.5325	RAC875_c2734_135	0.478203	0.0721875	-0.2878
1A	79.5325	RAC875_c53185_802	0.099723	0.43875	1.1408
1A	79.5325	wsnp_Ex_rep_c70358_69302556	0.0001	0.0721875	1.597
1A	79.5908	Kukri_c16913_422	0.429688	0.0001	-1.2439
1A	79.5908	Ex_c4051_1826	0.409461	0.0001	-1.2177
1A	79.5908	Ra_c9876_373	0.402821	0.0001	-1.2058
1A	79.5908	wsnp_Ra_c4664_8410628	0.361198	0.0001	-1.1607
1A	79.5908	Ra_c7552_772	0.152778	0.0001	-0.9054
1A	79.5908	wsnp_Ex_c19294_28225846	0.117188	0.0001	-0.8046
1A	79.5908	IAAV8429	0.0206163	0.0001	-0.4251
1A	79.5908	wsnp_Ex_c35821_43892960	0.429688	0.0246875	-0.3775
1A	79.5908	RAC875_c31419_80	0.0798611	0.28875	1.0225
1A	80.5429	Ra_c105707_788	0.400181	0.294543	0.2298
1A	80.5429	BS00089894_51	0.117188	0.272188	0.8646
1A	80.5429	wsnp_Ex_c55986_58282517	0.0001	0.182022	1.7618
1A	80.7955	IACX3047	0.44189	0.118571	-0.1544
1A	80.7955	IAAV5535	0.120708	0.118571	0.4092
1A	81.5112	Tdurum_contig32437_257	0.0407986	0.0739645	0.7199
1A	81.5404	wsnp_Ex_rep_c109742_92411838	0.117188	0.0739645	0.2442
1A	81.9711	wsnp_Ku_c21316_31053776	0.117188	0.04875	0.1036
1A	81.9711	wsnp_Ku_c21316_31053745	0.099723	0.04875	0.1659
1A	82.6674	wsnp_Ra_c33025_41968284	0.169922	0.182022	0.5273
1A	82.907	TA003955-1138	0.304688	0.0001	-1.0978
1A	82.907	Excalibur_c16203_451	0.0206163	0.0001	-0.4251
1A	82.907	BS00094553_51	0.33241	0.024996	-0.3333
1A	82.907	CAP12_c1906_217	0.455636	0.04875	-0.3263
1A	82.907	RAC875_rep_c112044_340	0.341797	0.0493511	-0.2382
1A	82.907	Kukri_c58155_786	0.499132	0.118571	-0.2166
1A	82.907	wsnp_Ra_c11877_19161832	0.422674	0.0961384	-0.1847
1A	82.907	RAC875_c29540_391	0.165289	0.024996	-0.1709
1A	82.907	Kukri_c48879_148	0.499457	0.159688	-0.14
1A	82.907	Kukri_c30322_414	0.21875	0.04875	-0.1022
1A	82.907	wsnp_Ra_c3270_6136601	0.0987413	0.095	0.3986
1A	82.907	BobWhite_c29908_113	0.0987413	0.095	0.3986
1A	82.907	wsnp_BE445113A_Ta_2_1	0.0987413	0.117188	0.5788
1A	82.907	wsnp_BE445113A_Ta_2_2	0.0806648	0.117188	0.6528
1A	82.907	IAAV8804	0.0605469	0.095	0.6768
1A	82.907	IACX5793	0.21875	0.378145	0.7955
1A	82.907	wsnp_Ra_c3270_6136110	0.0407986	0.095	0.8051
1A	82.907	IACX5960	0.0407986	0.390322	1.2607
1A	83.4252	Kukri_c13107_100	0.234158	0.095	0.0635
1A	83.5547	wsnp_Ku_c15214_23756800	0.437283	0.165289	-0.0563
1A	83.5547	Kukri_c37726_285	0.380263	0.197531	0.0823
1A	83.7037	Kukri_rep_c69614_1326	0.265928	0.0493511	-0.1624
1A	83.7037	BS00021728_51	0.412385	0.119987	-0.1145
1A	83.7037	wsnp_Ra_c9209_15425473	0.302866	0.0730652	-0.1129
1A	83.7037	BS00065324_51	0.394965	0.119987	-0.097
1A	83.7037	BS00067652_51	0.280111	0.0973044	-0.0008
1A	83.7037	BS00067742_51	0.1352	0.04875	0.0608
1A	83.7037	tplb0045g22_418	0.238343	0.0973044	0.0642
1A	83.7037	Kukri_c39377_286	0.234158	0.0961384	0.0677
1A	83.7037	RAC875_c29540_1109	0.341797	0.159688	0.0681
1A	83.7037	Kukri_c29039_315	0.22072	0.0961384	0.084
1A	83.7037	Kukri_c18413_168	0.118338	0.0973044	0.3376
1A	83.7037	wsnp_BG314157A_Ta_2_1	0.0798611	0.0973044	0.5956
1A	83.7037	Kukri_c53153_92	0.0798611	0.118571	0.6614
1A	84.0341	RAC875_c29540_413	0.33241	0.0730652	-0.15
1A	84.0341	wsnp_Ex_rep_c108951_91954190	0.33241	0.0730652	-0.15
1A	84.0341	RFL_Contig3919_1348	0.0001	0.239705	1.8423
1A	84.3255	RAC875_c49074_374	0.465374	0.04875	-0.332
1A	84.3255	BS00030036_51	0.442055	0.0721875	-0.2626
1A	84.3255	Ku_c13107_579	0.236233	0.04875	-0.128
1A	84.3255	BS00022432_51	0.475568	0.161513	-0.1093
1A	84.3255	Kukri_rep_c117029_125	0.29385	0.095	-0.0336
1A	84.3255	wsnp_BM140362A_Ta_2_2	0.0425331	0.0493511	0.5479
1A	84.3255	BS00065325_51	0.186632	0.21875	0.5931
1A	84.3255	RAC875_c24047_284	0.118338	0.18	0.6848
1A	84.3255	Excalibur_c15357_432	0.0001	0.0246875	1.4302
1A	84.3255	BS00077432_51	0.0001	0.04875	1.5278
1A	84.3255	RFL_Contig22_387	0.0001	0.21875	1.8128
1A	84.4227	Kukri_c31891_1355	0.426664	0.0721875	-0.2467
1A	84.4227	wsnp_Ex_c6452_11213329	0.327741	0.04875	-0.2312
1A	84.4227	wsnp_Ex_c20489_29564938	0.341797	0.0721875	-0.1634
1A	84.5036	Kukri_c43410_348	0.495317	0.0246875	-0.4085
1A	84.5036	RAC875_c27417_150	0.125742	0.0246875	-0.0996
1A	84.5555	TA003063-0097	0.152778	0.024996	-0.1489
1A	84.6299	BS00064638_51	0.428062	0.186203	0.0015
1A	84.6299	wsnp_CAP12_c1960_972031	0.210539	0.0730652	0.0224
1A	84.6299	wsnp_Ku_c1642_3232242	0.188366	0.0730652	0.0662
1A	84.6299	Kukri_c29121_226	0.169922	0.0721875	0.0907
1A	84.6299	RAC875_c46551_339	0.118338	0.095	0.3235
1A	84.6299	IAAV332	0.0206163	0.0721875	0.9228
1A	84.6299	Kukri_rep_c105589_73	0.0206163	0.0721875	0.9228
1A	84.6299	BS00065601_51	0.0206163	0.0721875	0.9228
1A	84.6299	CAP7_c1083_283	0.0206163	0.0721875	0.9228
1A	84.6299	Kukri_c53935_265	0.0206163	0.0721875	0.9228
1A	84.6299	wsnp_Ex_c3475_6362087	0.0206163	0.0721875	0.9228
1A	84.6299	Kukri_c12758_617	0.0206163	0.0721875	0.9228
1A	84.8923	Excalibur_c3475_113	0.307147	0.095	-0.0533
1A	84.8923	RAC875_c100147_55	0.0206163	0.163379	1.1543
1A	85.6857	BS00079538_51	0.341797	0.095	-0.0959
1A	85.6857	BS00022220_51	0.117188	0.0973044	0.3422
1A	85.6857	BS00022173_51	0.099723	0.095	0.3925
1A	86.1391	wsnp_Ex_c32590_41222878	0.496528	0.095	-0.2577
1A	86.1391	BobWhite_c46007_582	0.499945	0.0973044	-0.2558
1A	86.1391	BS00088035_51	0.493296	0.0961384	-0.2507
1A	86.1391	Kukri_c1313_1158	0.457856	0.095	-0.2222
1A	86.1391	Ku_c1313_1673	0.284888	0.0730652	-0.0931
1A	86.1391	wsnp_Ex_c22284_31478675	0.0001	0.0721875	1.597
1A	86.6022	Kukri_c54678_88	0.312175	0.117188	0.007
1A	87.4572	IAAV6234	0.13651	0.0721875	0.1817
1A	87.4572	GENE-3454_74	0.1352	0.095	0.2785
1A	87.4572	Ra_c64515_242	0.117188	0.0961384	0.3362
1A	87.4572	Ku_c10813_1122	0.0987413	0.095	0.3986
1A	87.8588	wsnp_Ex_c1997_3756118	0.453407	0.0961384	-0.2179
1A	87.8588	wsnp_JD_c6544_7697412	0.421658	0.0961384	-0.1837
1A	87.8588	Jagger_c5280_407	0.415734	0.0961384	-0.1768
1A	87.8588	Kukri_rep_c109473_80	0.1352	0.0961384	0.2826
1A	87.8588	wsnp_Ex_c1997_3757496	0.0987413	0.0961384	0.4058
1A	87.8588	wsnp_Ex_c1997_3757721	0.0814848	0.0961384	0.5664
1A	87.8588	Ku_c809_2419	0.0987413	0.117188	0.5788
1A	88.024	RAC875_c80876_67	0.190131	0.0721875	0.0569
1A	88.024	Kukri_c49170_655	0.0798611	0.0721875	0.373
1A	88.6781	Tdurum_contig28774_365	0.29385	0.28875	0.4067
1A	88.8401	wsnp_Ku_c23012_32893918	0.277778	0.0505988	-0.1709
1A	89.4716	TA002402-1350	0.0001	0.095	1.634
1A	89.7533	Excalibur_c44668_382	0.236233	0.095	0.0584
1A	89.9671	RAC875_c32979_440	0.0001	0.04875	1.5278
1A	90.3233	BS00088136_51	0.0001	0.0730652	1.6155
1A	91.7612	wsnp_Ex_c9722_16062937	0.0001	0.0001	0.4553
1A	91.7612	Excalibur_c52725_585	0.1352	0.140362	0.5131
1A	91.7612	Ra_c24793_726	0.0798611	0.1437	0.7326
1A	91.9977	wsnp_Ex_c13186_20822127	0.186632	0.0001	-0.9553
1A	91.9977	RAC875_c16149_298	0.171524	0.0001	-0.9422
1A	91.9977	RAC875_c16149_1170	0.0987413	0.0001	-0.6541
1A	91.9977	wsnp_Ku_c21364_31103315	0.0987413	0.0001	-0.6541
1A	91.9977	Excalibur_c1845_718	0.499703	0.1437	-0.1678
1A	91.9977	RAC875_c45115_340	0.497997	0.1437	-0.1655
1A	91.9977	Kukri_c28695_269	0.494394	0.1437	-0.1611
1A	91.9977	RAC875_c12993_127	0.492914	0.1437	-0.1597
1A	91.9977	RAC875_c12993_201	0.489796	0.1437	-0.1571
1A	91.9977	Excalibur_c65755_51	0.476371	0.1437	-0.1423
1A	91.9977	Excalibur_c1845_4911	0.118338	0.1437	0.5996
1A	91.9977	IAAV1142	0.0798611	0.163379	0.7752
1A	93.6105	tplb0031d22_1107	0.446759	0.161513	-0.0718
1A	93.6105	BobWhite_c104_89	0.22072	0.0730652	0.0061
1A	93.6105	IAAV2694	0.197531	0.0730652	0.0487
1A	93.6105	BobWhite_c26212_208	0.204765	0.118571	0.1958
1A	93.6105	wsnp_BE517729A_Ta_2_1	0.236233	0.140362	0.1962
1A	93.6105	wsnp_JG_c3720_1558699	0.117188	0.13875	0.5825
1A	93.6105	Kukri_c18017_1696	0.118338	0.161513	0.6386
1A	93.6105	Excalibur_c5033_587	0.100724	0.161513	0.7001
1A	93.6105	Excalibur_c29605_535	0.0806648	0.35503	1.104
1A	93.6105	BobWhite_c12977_65	0.0605469	0.344072	1.1519
1A	94.4557	wsnp_Ku_c5210_9289260	0.497963	0.161513	-0.1348
1A	94.4557	wsnp_Ku_c5210_9290700	0.499095	0.32	0.1326
1A	94.4557	BS00039378_51	0.190131	0.161513	0.343
1A	94.4557	Jagger_c5111_190	0.341797	0.32	0.3715
1A	94.4557	BobWhite_c27438_81	0.29145	0.323025	0.5539
1A	94.4557	CAP12_c3602_91	0.329861	0.409687	0.6485
1A	94.4557	BS00011146_51	0.329861	0.412754	0.6536
1A	94.4557	BS00065430_51	0.0611634	0.161513	0.8654
1A	94.4557	RAC875_rep_c120644_74	0.0798611	0.423009	1.1713
1A	94.4557	Excalibur_c3145_70	0.0001	0.323025	1.9495
1A	95.2006	CAP7_c1891_230	0.322544	0.161513	0.0912
1A	95.2006	Ku_c17322_2436	0.475568	0.337766	0.1888
1A	95.2006	wsnp_Ex_c3258_6004611	0.238343	0.159688	0.2352
1A	95.2006	RAC875_c8482_160	0.154238	0.159688	0.5122
1A	95.2006	BS00039377_51	0.155727	0.161513	0.5135
1A	95.2006	BS00062876_51	0.154238	0.161513	0.5182
1A	95.2006	wsnp_Ex_rep_c68085_66839109	0.201446	0.221118	0.5402
1A	95.2006	Kukri_c67383_102	0.117188	0.21875	0.7625
1A	95.2006	wsnp_Ku_c17322_26392311	0.0611634	0.161513	0.8654
1A	95.2006	RAC875_c57061_313	0.0001	0.32	1.941
1A	95.3107	BS00009808_51	0.0617927	0.221118	0.9846
1A	95.5536	BS00034278_51	0.48	0.221118	-0.0047
1A	95.5536	CAP11_c1021_200	0.154238	0.118571	0.3075
1A	95.5536	wsnp_Ex_rep_c68493_67320068	0.154238	0.161513	0.5182
1A	95.5536	GENE-0392_97	0.0605469	0.18	0.9092
1A	95.5536	Jagger_c3646_235	0.0001	0.04875	1.5278
1A	96.3049	wsnp_Ex_c4685_8377545	0.0407986	0.04875	0.568
1A	96.4669	BobWhite_c3319_141	0.101746	0.0001	-0.7736
1A	96.6774	RAC875_rep_c95460_302	0.467406	0.0730652	-0.2783
1A	96.8361	wsnp_BG263358A_Ta_2_1	0.0605469	0.117188	0.7467
1A	99.0124	wsnp_Ra_rep_c95460_83855592	0.186632	0.0001	-0.9553
1A	99.0124	BS00087588_51	0.1298	0.118571	0.3749
1A	100.045	BS00065750_51	0.234158	0.140362	0.2006
1A	100.606	Kukri_c84024_375	0.0001	0.142012	1.7214
1A	100.829	IAAV8743	0.473741	0.0246875	-0.3937
1A	101.192	Tdurum_contig57566_809	0.43679	0.0001	-1.2546
1A	101.192	IACX11345	0.406767	0.0001	-1.2123
1A	101.192	wsnp_Ra_c15564_23999084	0.265928	0.0001	-1.0544
1A	101.192	Excalibur_c7370_179	0.253508	0.0001	-1.0387
1A	101.192	RAC875_c15918_407	0.329861	0.0246875	-0.3327
1A	101.192	BobWhite_c26122_129	0.410864	0.0493511	-0.2971
1A	101.192	wsnp_Ku_c33917_43336069	0.220901	0.024996	-0.2434
1A	101.192	CAP7_c11581_78	0.268221	0.0730652	-0.0681
1A	101.192	BobWhite_c28971_184	0.173155	0.04875	-0.018
1A	101.192	Tdurum_contig48037_499	0.0814848	0.0246875	0.0272
1A	101.192	Tdurum_contig48037_385	0.0637604	0.0246875	0.0969
1A	101.192	Tdurum_contig44112_1850	0.062435	0.0246875	0.1061
1A	101.192	wsnp_BG263358A_Ta_2_3	0.110727	0.0721875	0.2616
1A	101.642	BS00028146_51	0.190131	0.0246875	-0.2124
1A	101.642	CAP7_c4879_249	0.188366	0.04875	-0.0555
1A	101.642	wsnp_Ex_c6563_11378915	0.155727	0.04875	0.0116
1A	101.943	RAC875_c15975_1208	0.155727	0.0246875	-0.1581
1A	102.319	Kukri_c13091_1140	0.099723	0.0001	-0.7342
1A	102.319	Tdurum_contig57566_1035	0.0798611	0.0246875	0.037
1A	102.319	BS00009104_51	0.494341	0.455	0.3459
1A	102.319	wsnp_CAP7_c3472_1623955	0.34699	0.455	0.6953
1A	102.319	Excalibur_c1066_303	0.186632	0.462187	0.9878
1A	102.617	Tdurum_contig47620_592	0.0416478	0.0001	-0.4724
1A	102.617	Kukri_c49463_154	0.0212741	0.409687	1.3469
1A	102.617	RAC875_c102343_204	0.020831	0.46875	1.3685
1A	102.646	wsnp_Ex_c6563_11378632	0.110727	0.0246875	-0.0623
1A	102.918	BS00081002_51	0.301276	0.024996	-0.3158
1A	102.918	RAC875_c25814_361	0.390448	0.095	-0.1512
1A	102.918	BS00110130_51	0.405482	0.117188	-0.1133
1A	102.918	BS00012042_51	0.0407986	0.0730652	0.7158
1A	102.918	Kukri_c57770_705	0.309642	0.43875	0.7296
1A	102.918	BobWhite_c13761_242	0.0605469	0.409687	1.2146
1A	102.918	wsnp_BG606986A_Ta_2_4	0.0407986	0.418958	1.2903
1A	102.918	BS00088350_51	0.0407986	0.43875	1.2987
1A	102.918	wsnp_JD_c13384_13393159	0.0206163	0.409687	1.3482
1A	102.918	wsnp_BG606986A_Ta_2_1	0.020831	0.43875	1.3543
1A	104.145	RAC875_c39401_502	0.372297	0.095	-0.1321
1A	104.145	GENE-0262_431	0.451605	0.444444	0.402
1A	104.145	RAC875_c6798_467	0.470693	0.471335	0.4947
1A	104.145	BS00109991_51	0.409461	0.444444	0.5577
1A	104.145	BS00022261_51	0.409461	0.444444	0.5577
1A	104.145	BS00110627_51	0.118338	0.165289	0.6482
1A	104.816	Excalibur_c47013_1503	0.418289	0.159688	-0.0439
1A	105.263	RAC875_c56690_320	0.495512	0.486461	0.3965
1A	105.742	wsnp_JD_c3973_5044238	0.496378	0.0001	-1.8039
1A	105.742	IAAV544	0.496378	0.0001	-1.8039
1A	105.742	wsnp_BE444305A_Td_2_1	0.202908	0.0001	-0.975
1A	105.742	wsnp_RFL_Contig3542_3718200	0.104938	0.0001	-0.7836
1A	105.742	wsnp_Ex_c41953_48658353	0.0806648	0.0001	-0.5855
1A	105.742	BobWhite_c721_74	0.358533	0.0246875	-0.3544
1A	105.742	BobWhite_c5967_537	0.470693	0.0721875	-0.2829
1A	105.742	wsnp_Ex_c28900_37982485	0.29385	0.0721875	-0.1081
1A	105.742	wsnp_Ex_c33452_41938159	0.29145	0.0739645	-0.0978
1A	105.742	Kukri_c7119_392	0.29145	0.095	-0.0244
1A	105.742	TA001600-1603	0.0987413	0.024996	-0.0215
1A	105.742	GENE-0069_468	0.426664	0.199687	0.0257
1A	105.742	Excalibur_c22768_963	0.118338	0.0739645	0.2387
1A	105.742	RAC875_c21411_162	0.206655	0.13875	0.2522
1A	105.742	BS00073413_51	0.366981	0.28875	0.2772
1A	105.742	Excalibur_c97157_137	0.204765	0.18	0.354
1A	105.742	Excalibur_c97157_65	0.171524	0.161513	0.3845
1A	105.742	IACX5994	0.100724	0.0961384	0.3934
1A	105.742	wsnp_Ex_c33452_41938013	0.0823217	0.0961384	0.5564
1A	105.742	Tdurum_contig21114_255	0.234158	0.49992	0.9569
1A	105.742	BobWhite_c23632_322	0.21875	0.49992	0.9812
1A	105.742	wsnp_Ra_c22110_31550370	0.119511	0.474687	1.1348
1A	105.742	RAC875_c120509_133	0.0611634	0.474687	1.2609
1A	105.742	RAC875_c23168_480	0.0001	0.474687	2.4182
1A	106.27	RAC875_rep_c72890_63	0.491852	0.0001	-1.5929
1A	106.27	wsnp_Ex_c41953_48657850	0.491852	0.0001	-1.5929
1A	106.633	RAC875_rep_c105766_652	0.33241	0.496074	0.7745
1A	106.633	Ku_c8992_405	0.137845	0.340894	0.9193
1A	107.663	RAC875_c12348_720	0.444444	0.0721875	-0.2644
1A	107.663	wsnp_Ex_rep_c102067_87314043	0.353299	0.0721875	-0.176
1A	107.672	Tdurum_contig56158_60	0.432133	0.0721875	-0.252
1A	107.672	Kukri_rep_c115111_251	0.353299	0.0721875	-0.176
1A	107.837	RAC875_c67771_805	0.0605469	0.118571	0.7514
1A	107.935	TA005289-1104	0.0001	0.119987	1.6904
1A	107.935	RAC875_c41993_582	0.0001	0.42	2.1721
1A	108.058	RFL_Contig5334_1969	0.459612	0.0721875	-0.2734
1A	108.058	wsnp_BE443588A_Ta_2_1	0.420858	0.0721875	-0.2377
1A	108.058	GENE-0033_233	0.377732	0.0730652	-0.1984
1A	108.058	BobWhite_c41272_159	0.322544	0.0730652	-0.1405
1A	108.058	Tdurum_contig96086_74	0.236233	0.0730652	-0.0156
1A	108.058	IAAV7172	0.169922	0.0730652	0.0959
1A	108.058	Excalibur_c26688_138	0.120708	0.0730652	0.2242
1A	108.174	RFL_Contig5334_831	0.0823217	0.0721875	0.3629
1A	108.174	BS00068391_51	0.0617927	0.0739645	0.5776
1A	108.174	BS00023935_51	0.154238	0.462187	1.0546
1A	108.725	Tdurum_contig20183_507	0.493511	0.04875	-0.3522
1A	108.725	tplb0059d21_1032	0.33241	0.0730652	-0.15
1A	108.725	BS00023203_51	0.437045	0.118571	-0.1473
1A	108.725	wsnp_BE444359A_Ta_2_1	0.0412188	0.04875	0.5571
1A	108.725	BobWhite_c22134_398	0.0407986	0.0961384	0.81
1A	109.272	BS00037976_51	0.307147	0.401859	0.6744
1A	109.955	Tdurum_contig51833_439	0.0611634	0.28875	1.0902
1A	110.205	Tdurum_contig10365_341	0.0001	0.28875	1.9028
1A	110.678	BS00078085_51	0.358533	0.0493511	-0.2591
1A	110.678	wsnp_CAP11_c1815_982483	0.265928	0.0721875	-0.0685
1A	110.678	BS00095510_51	0.174818	0.0493511	-0.0177
1A	110.678	RAC875_c32379_216	0.121928	0.0721875	0.2155
1A	110.678	BS00080076_51	0.322544	0.447188	0.7226
1A	110.678	Ex_c2226_244	0.0001	0.447188	2.2513
1A	111.141	wsnp_CAP8_c4785_2322876	0.154238	0.464669	1.0566
1A	111.406	wsnp_BE494527A_Ta_2_1	0.21875	0.117188	0.1625
1A	111.552	RAC875_c16136_129	0.341797	0.255	0.2619
1A	111.552	wsnp_Ex_rep_c66919_65342127	0.341797	0.263114	0.2737
1A	111.552	Excalibur_c63671_90	0.284888	0.257651	0.3598
1A	111.552	Tdurum_contig63715_235	0.22072	0.28875	0.646
1A	111.552	Tdurum_contig15967_90	0.117188	0.29162	0.898
1A	111.552	Ex_c26688_969	0.0001	0.423009	2.1819
1A	111.552	BS00070580_51	0.0001	0.455389	2.2948
1A	111.915	Excalibur_c60388_189	0.0001	0.095	1.634
1A	113.194	RFL_Contig1493_657	0.0001	0.0246875	1.4302
1A	113.77	BobWhite_rep_c49755_131	0.493296	0.0001	-1.6703
1A	113.77	Jagger_c468_53	0.099723	0.0001	-0.7342
1A	113.77	BS00066212_51	0.265928	0.0256367	-0.2839
1A	113.77	BS00030043_51	0.169922	0.0246875	-0.1809
1A	113.77	RAC875_c11363_624	0.0001	0.0001	0.4553
1A	113.77	Tdurum_contig57927_171	0.0001	0.21875	1.8128
1A	113.813	RFL_Contig399_976	0.204765	0.024996	-0.2257
1A	115.723	Ku_c3523_1959	0.204765	0.237187	0.5855
1A	115.723	Kukri_c51781_199	0.249132	0.39875	0.7661
1A	116.183	Ku_c4369_351	0.309642	0.04875	-0.2176
1A	117.819	Tdurum_contig11106_340	0.0001	0.04875	1.5278
1A	117.819	Tdurum_contig11106_264	0.0001	0.0493511	1.5621
1A	118.829	RAC875_c7563_273	0.0416478	0.04875	0.5522
1A	118.829	Excalibur_rep_c96187_541	0.062435	0.274956	1.0666
1A	127.732	Kukri_c8757_107	0.29385	0.0001	-1.0892
1A	127.732	Tdurum_contig51167_1029	0.432623	0.13875	-0.1005
1A	127.732	Tdurum_contig51167_915	0.0605469	0.13875	0.8143
1A	127.732	Tdurum_contig51167_534	0.0001	0.13875	1.7041
1A	127.91	Tdurum_contig51167_390	0.0001	0.13875	1.7041
1A	128.742	Jagger_c6772_80	0.0407986	0.223537	1.1003
1A	130.086	Tdurum_contig34826_234	0.282481	0.0001	-1.0772
1A	130.086	Excalibur_c73970_243	0.465974	0.0499671	-0.3294
1A	130.086	BobWhite_c15256_225	0.482422	0.304688	0.1346
1A	130.086	BobWhite_c19182_280	0.489366	0.32	0.1448
1A	130.086	Kukri_c16271_544	0.437283	0.294543	0.179
1A	130.086	Kukri_c16271_894	0.463325	0.340894	0.2092
1A	130.086	BS00067119_51	0.234158	0.237187	0.5028
1A	130.086	wsnp_Ex_c28149_37293117	0.204765	0.237187	0.5855
1A	130.086	wsnp_Ex_c28149_37293173	0.020831	0.04875	0.7865
1A	130.086	Tdurum_contig51167_810	0.0605469	0.13875	0.8143
1A	130.086	Excalibur_c44449_196	0.0001	0.432623	2.2133
1A	130.145	RAC875_c36980_161	0.442055	0.28875	0.1618
1A	130.326	RAC875_c11613_469	0.0229854	0.483033	1.3659
1A	131.424	wsnp_Ex_c3264_6017750	0.349636	0.294543	0.3129
1A	131.424	BobWhite_c6820_199	0.366981	0.483892	0.708
1A	131.502	Tdurum_contig85466_170	0.453407	0.095	-0.2204
1A	131.502	CAP12_c8163_118	0.434247	0.0961384	-0.1949
1A	131.557	wsnp_JD_c825_1223506	0.101746	0.0499671	0.1678
1A	133.153	RFL_Contig3683_1784	0.463325	0.307643	0.1608
1A	133.153	RAC875_c9386_358	0.387812	0.310651	0.2812
1A	133.153	Excalibur_c88792_93	0.317491	0.304688	0.387
1A	133.153	wsnp_Ex_c10631_17340809	0.429688	0.492188	0.6201
1A	133.153	wsnp_Ku_c13768_21859275	0.0605469	0.495868	1.2865
1A	133.302	GENE-3098_53	0.202908	0.49875	1.0124
1A	133.302	Kukri_c15731_399	0.0001	0.499654	3.1386
1A	134.248	RAC875_c1599_342	0.169922	0.334688	0.8323
1A	134.248	Excalibur_c17320_833	0.0001	0.0246875	1.4302
1A	134.546	BobWhite_c6664_644	0.174818	0.408163	0.9341
1A	134.546	BobWhite_c31322_391	0.0605469	0.35503	1.1642
1A	134.63	wsnp_JD_c6664_7807201	0.234158	0.408163	0.8159
1A	135.501	BobWhite_c39668_143	0.0001	0.43875	2.2284
1A	137.12	Kukri_c20480_121	0.485514	0.0721875	-0.2928
1A	137.12	wsnp_Ex_c18499_27344859	0.169922	0.0721875	0.0907
1A	137.12	BS00106641_51	0.154238	0.0721875	0.1428
1A	137.12	RAC875_c53725_217	0.1352	0.0721875	0.1852
1A	137.12	wsnp_Ex_c3201_5910642	0.0001	0.260355	1.8704
1A	137.12	RAC875_c68350_61	0.0001	0.274956	1.8874
1A	137.205	wsnp_Ex_c9343_15514531	0.307147	0.0493511	-0.2114
1A	137.205	wsnp_Ex_c9343_15514687	0.123174	0.0499671	0.092
1A	137.205	BS00023114_51	0.13651	0.095	0.2755
1A	137.205	wsnp_Ku_c14496_22838796	0.0001	0.0001	0.4553
1A	139.572	RAC875_c62550_470	0.493296	0.429688	0.3055
1A	139.744	wsnp_Ex_c271_521429	0.30642	0.0493511	-0.2094
1A	139.744	BS00068074_51	0.242675	0.04875	-0.1358
1A	139.744	wsnp_Ex_c48407_53323483	0.441976	0.260355	0.1074
1A	139.744	Ex_c3201_1046	0.277778	0.18	0.2105
1A	139.744	BS00067741_51	0.335816	0.435569	0.6834
1A	139.744	Excalibur_c1255_293	0.314745	0.435569	0.717
1A	139.744	wsnp_Ex_c11939_19147790	0.280111	0.471953	0.8315
1A	139.744	Kukri_c310_1953	0.0849383	0.260355	0.9575
1A	139.744	BS00011521_51	0.0001	0.263114	1.8742
1A	139.744	GENE-0171_87	0.0001	0.272188	1.8801
1A	139.928	Tdurum_contig70803_475	0.234158	0.0721875	-0.016
1A	139.928	Kukri_c65610_572	0.451172	0.481974	0.5487
1A	139.928	RAC875_c52947_84	0.265928	0.48	0.8665
1A	140.929	Excalibur_c10538_1153	0.362812	0.0721875	-0.1872
1A	140.929	RAC875_c1295_1603	0.42	0.483033	0.6208
1A	140.929	Tdurum_contig30426_261	0.418289	0.481974	0.6225
1A	140.929	Ku_c20664_262	0.284888	0.481974	0.8391
1A	140.929	BobWhite_c12305_959	0.268221	0.492188	0.8835
1A	140.929	Excalibur_c85499_232	0.100724	0.337766	1.024
1A	140.929	IACX882	0.0798611	0.46875	1.2136
1A	140.929	wsnp_Ku_c12441_20092792	0.0001	0.04875	1.5278
1A	140.929	wsnp_Ku_c5687_10068945	0.0001	0.04875	1.5278
1A	141.531	wsnp_Ex_rep_c66872_65273203	0.176512	0.334688	0.8177
1A	141.531	wsnp_Ku_rep_c69362_68705297	0.0987413	0.32	1.0027
1A	141.531	wsnp_JD_rep_c65095_41464278	0.0617927	0.326101	1.1306
1A	141.531	wsnp_Ex_c11939_19147514	0.0001	0.04875	1.5278
1A	141.561	BS00065170_51	0.265928	0.345679	0.6558
1A	142.309	wsnp_Ex_c15377_23637176	0.0210502	0.0001	-0.4343
1A	142.309	Kukri_c44201_497	0.118338	0.260355	0.8409
1A	142.309	wsnp_Ex_c36911_44767554	0.0407986	0.496074	1.3329
1A	142.309	IAAV6100	0.0001	0.495	2.752
1A	142.309	wsnp_Ex_rep_c103474_88421290	0.0001	0.495	2.752
1A	142.62	IAAV2844	0.473741	0.492188	0.5291
1A	142.62	wsnp_RFL_Contig3850_4199825	0.0412188	0.095	0.8001
1A	142.62	BobWhite_c16159_288	0.0644444	0.221118	0.9734
1A	142.62	BS00056823_51	0.0499671	0.221118	1.0493
1A	142.62	IAAV1930	0.0798611	0.493511	1.2373
1A	143.147	Kukri_c17412_1249	0.0798611	0.492188	1.2359
1A	144.414	BS00062759_51	0.424155	0.497997	0.638
1A	144.942	RAC875_c51346_99	0.499717	0.0001	-2.5532
1A	144.942	IAAV4238	0.117188	0.095	0.3278
1A	148.154	BS00063847_51	0.0987413	0.0505988	0.1814
1A	148.52	Excalibur_c10736_1051	0.0001	0.280654	1.8955
1A	148.656	IAAV2162	0.349636	0.368508	0.5298
1A	148.656	wsnp_Ex_c6476_11246531	0.195629	0.483033	1.0022
1A	148.987	Kukri_c44500_315	0.118338	0.0001	-0.8321
1A	149.819	Kukri_c8527_53	0.22072	0.0001	-1.0002
1A	149.819	BobWhite_c1027_360	0.451382	0.0246875	-0.3844
1A	149.819	BS00035273_51	0.24049	0.0505988	-0.1249
1A	149.819	BS00022514_51	0.0001	0.0001	0.4553
1A	149.819	BobWhite_c1027_1127	0.405482	0.491782	0.6586
1A	149.819	BS00070695_51	0.263672	0.362187	0.6904
1A	149.819	BS00070991_51	0.255752	0.358239	0.6967
1A	149.819	BS00089098_51	0.0001	0.0246875	1.4302
1A	151.224	IAAV8446	0.304688	0.095	-0.0503
1A	151.224	wsnp_Ex_rep_c67492_66096650	0.496219	0.368508	0.2047
1A	151.224	Excalibur_c46365_304	0.478203	0.375	0.2418
1A	151.254	GENE-0543_1074	0.413194	0.375	0.3475
1A	151.254	Kukri_c4204_1673	0.40687	0.375	0.3575
1A	151.254	Kukri_c4204_1346	0.40687	0.375	0.3575
1A	151.254	GENE-0543_594	0.404297	0.378145	0.3666
1A	151.254	GENE-0543_113	0.404297	0.387188	0.3813
1A	151.254	Excalibur_c12932_2102	0.390448	0.378145	0.3891
1A	151.254	Excalibur_rep_c67492_1119	0.397562	0.387188	0.3935
1A	151.96	RAC875_c5119_2696	0.458272	0.365326	0.2627
1A	152.474	wsnp_CAP11_c1827_988367	0.0001	0.0001	0.4553
1A	152.682	Tdurum_contig47006_1641	0.444444	0.0001	-1.2682
1A	152.682	Tdurum_contig9144_1571	0.304688	0.0001	-1.0978
1A	152.682	IAAV1301	0.120708	0.337766	0.962
1A	153.197	Ku_c32704_43	0.19193	0.362187	0.8278
1A	153.197	wsnp_Ku_c330_683203	0.100724	0.452663	1.1501
1A	154.061	wsnp_RFL_Contig3881_4265086	0.3852	0.0246875	-0.3664
1A	154.061	CAP7_c1295_62	0.431711	0.390322	0.3432
1A	154.061	RAC875_c85550_52	0.412071	0.390322	0.374
1A	154.061	BobWhite_c44947_277	0.1352	0.2112	0.702
1A	154.061	Kukri_c34242_404	0.020831	0.0721875	0.9178
1A	154.554	TA003848-0787	0.489366	0.140362	-0.1616
1A	154.554	Excalibur_c12819_216	0.475568	0.1472	-0.1351
1A	154.554	BS00054271_51	0.470693	0.159688	-0.1068
1A	154.554	RAC875_rep_c120646_120	0.465374	0.159688	-0.0993
1A	154.554	BS00023419_51	0.415734	0.1437	-0.0688
1A	154.554	Kukri_c21396_771	0.429688	0.165289	-0.0462
1A	154.554	wsnp_Ex_c1255_2411550	0.488909	0.444444	0.3369
1A	155.632	IAAV3217	0.472163	0.0246875	-0.393
1A	155.632	JD_c394_819	0.394965	0.0246875	-0.3693
1A	155.632	IACX6022	0.18	0.119987	0.2559
1A	155.632	BS00023417_51	0.0470315	0.142012	0.9005
1A	155.8	Kukri_c25736_184	0.361198	0.186203	0.0868
1A	155.8	Kukri_c18608_729	0.236233	0.13875	0.1906
1A	155.8	wsnp_Ex_rep_c72011_70562321	0.236233	0.13875	0.1906
1A	155.8	wsnp_Ex_c52086_55808126	0.476371	0.375	0.246
1A	155.8	RAC875_c29059_648	0.327741	0.384551	0.6141
1A	155.8	RAC875_c43389_105	0.32	0.401859	0.6524
1A	155.8	wsnp_Ex_c52086_55808193	0.307147	0.409687	0.6899
1A	155.8	BS00021780_51	0.364366	0.497997	0.7333
1A	155.8	Excalibur_c53173_275	0.34699	0.49875	0.7583
1A	155.8	wsnp_Ex_rep_c67474_66076379	0.280111	0.49875	0.8725
1A	155.8	BS00096930_51	0.0235261	0.0721875	0.8829
1A	155.8	RAC875_c85550_73	0.21875	0.49875	0.9796
1A	155.8	wsnp_Ex_c46670_52108070	0.157244	0.5	1.0935
1A	155.8	wsnp_Ex_c4186_7560575	0.0206163	0.13875	1.1141
1A	155.8	RAC875_rep_c71921_672	0.0987413	0.49875	1.2008
1A	155.8	tplb0059i08_441	0.0605469	0.409687	1.2146
1A	155.8	wsnp_Ex_c3887_7051325	0.0420858	0.497997	1.3283
1A	156.302	BobWhite_c66315_505	0.21875	0.5	0.9816
1A	161.355	wsnp_Ku_c754_1557338	0.1352	0.283587	0.8351
1B	4.85365	D_GDS7LZN02GBBZ2_143	0.233304	0.0001	-1.0105
1B	5.27487	BS00050522_51	0.152778	0.418958	1.0002
1B	5.94819	Kukri_c18951_493	0.0798611	0.381328	1.133
1B	8.36066	RAC875_c30138_595	0.499095	0.429688	0.2946
1B	8.36066	RAC875_c5727_1074	0.487535	0.46281	0.3686
1B	8.36066	Excalibur_c21898_1423	0.344377	0.347299	0.501
1B	8.36066	Excalibur_c10657_1280	0.404297	0.497041	0.6691
1B	8.36066	Excalibur_c10657_796	0.393109	0.49474	0.685
1B	8.36066	RAC875_c24163_155	0.21875	0.476847	0.9483
1B	8.36066	Kukri_c44369_131	0.118338	0.499671	1.1623
1B	8.36066	BS00022504_51	0.0219753	0.201891	1.1951
1B	8.36066	BS00093078_51	0.0605469	0.418958	1.2213
1B	9.39776	Tdurum_contig28703_293	0.499095	0.492188	0.4026
1B	9.67858	Excalibur_c5562_380	0.0680969	0.0001	-0.5723
1B	9.67858	BobWhite_c5793_372	0.152778	0.0246875	-0.1529
1B	9.67858	Kukri_c79308_278	0.152778	0.024996	-0.1489
1B	9.67858	BS00010868_51	0.169922	0.095	0.1921
1B	9.67858	Kukri_c37738_417	0.497963	0.497654	0.4174
1B	9.67858	BS00023377_51	0.0001	0.0001	0.4553
1B	9.67858	TA006040-0724	0.424155	0.447188	0.5358
1B	9.67858	BS00022505_51	0.255752	0.297521	0.6016
1B	9.67858	BS00082565_51	0.0206163	0.04875	0.7916
1B	9.67858	Kukri_rep_c106834_139	0.0001	0.024996	1.4839
1B	9.67858	Kukri_c8390_1515	0.0001	0.117188	1.668
1B	11.0316	Excalibur_c64975_90	0.499764	0.0001	-2.5922
1B	11.0316	RAC875_rep_c74595_301	0.0001	0.471078	2.3944
1B	14.1748	Excalibur_c415_844	0.475568	0.0540123	-0.3258
1B	14.1748	Kukri_c8390_1102	0.435569	0.095	-0.1985
1B	14.1748	Kukri_c8390_801	0.361198	0.469556	0.6954
1B	14.1748	Kukri_c38553_173	0.174818	0.452663	1
1B	15.1609	BS00022323_51	0.0001	0.490306	2.6321
1B	18.7413	D_GB5Y7FA01C2ERV_339	0.492007	0.0001	-1.6009
1B	18.7413	CAP7_c3299_342	0.152778	0.095	0.2266
1B	18.7413	CAP7_c3299_316	0.152778	0.0961384	0.2313
1B	18.8051	Kukri_c27690_169	0.101746	0.0246875	-0.0419
1B	18.8051	RAC875_c2713_3350	0.0987413	0.04875	0.1709
1B	18.8466	D_GBB4FNX02H5X2X_75	0.494887	0.0001	-1.7382
1B	18.8466	Excalibur_c32472_263	0.100724	0.0001	-0.7612
1B	18.8466	BS00067277_51	0.446759	0.474687	0.5435
1B	21.0452	Excalibur_rep_c110294_82	0.499774	0.497041	0.4126
1B	21.0452	RAC875_rep_c104133_1757	0.483989	0.495868	0.5198
1B	21.0452	Excalibur_c2868_1808	0.405482	0.49992	0.6712
1B	21.0452	RAC875_c9457_457	0.188366	0.496074	1.0387
1B	21.0452	BS00066271_51	0.0420858	0.21875	1.0865
1B	21.0452	RAC875_c11276_340	0.1352	0.497188	1.1297
1B	21.0452	IAAV392	0.0806648	0.499241	1.2419
1B	21.0452	RAC875_c16981_691	0.0617927	0.499279	1.2861
1B	21.0452	RAC875_c8282_644	0.0001	0.184089	1.7717
1B	21.0452	Kukri_c47679_85	0.0001	0.184089	1.7717
1B	21.0452	Excalibur_c43567_633	0.0001	0.199687	1.7863
1B	21.0452	Excalibur_c30569_384	0.0001	0.201891	1.7963
1B	21.5782	CAP8_c5190_146	0.493296	0.0001	-1.6703
1B	21.5782	D_GB5Y7FA01D7RZC_302	0.401235	0.0001	-1.2044
1B	22.8769	BS00035526_51	0.495512	0.39875	0.2585
1B	24.5459	RAC875_c3692_2287	0.0206163	0.0001	-0.4251
1B	24.5459	Kukri_c36151_170	0.366981	0.140362	-0.0084
1B	24.5459	Ku_c36151_691	0.131211	0.04875	0.071
1B	24.5459	Ku_c17846_363	0.29145	0.429688	0.7415
1B	27.6157	Kukri_c92979_195	0.467406	0.340894	0.2057
1B	27.6412	BS00003917_51	0.426664	0.307643	0.211
1B	28.0242	Kukri_c24615_823	0.0001	0.204142	1.8024
1B	28.7613	BS00105846_51	0.437283	0.21875	0.048
1B	29.674	BS00022101_51	0.121928	0.0493511	0.0919
1B	29.674	wsnp_BE405749B_Ta_2_1	0.0611634	0.0721875	0.5585
1B	30.3377	Ku_c17846_781	0.169922	0.04875	-0.0116
1B	30.3377	BS00081680_51	0.282481	0.119987	0.0582
1B	30.4334	Kukri_c7393_285	0.34699	0.142012	0.0163
1B	30.6823	TA004380-0460	0.117188	0.0246875	-0.08
1B	30.9025	BS00062726_51	0.307147	0.0512465	-0.1997
1B	30.9025	BS00064829_51	0.0001	0.0001	0.4553
1B	30.9025	Tdurum_contig13811_741	0.0637604	0.127604	0.7596
1B	31.0397	RAC875_c19183_306	0.020831	0.0001	-0.4318
1B	31.0397	wsnp_Ku_rep_c103074_89904851	0.493005	0.186203	-0.0877
1B	31.0397	BS00067097_51	0.409461	0.165289	-0.011
1B	31.0397	Jagger_c4032_73	0.228958	0.0907029	0.056
1B	31.0397	Excalibur_c16851_835	0.309642	0.13875	0.0671
1B	31.0397	Tdurum_contig44219_318	0.413194	0.221118	0.08
1B	31.0397	RAC875_c63624_1002	0.19193	0.13875	0.2779
1B	31.0397	RAC875_c1471_566	0.120708	0.0961384	0.3212
1B	31.0397	IAAV3809	0.154238	0.159688	0.5122
1B	31.0397	RAC875_c113582_346	0.0987413	0.140362	0.6495
1B	31.0397	Excalibur_rep_c67198_530	0.152778	0.221118	0.6728
1B	31.0397	Ku_c31363_2165	0.0798611	0.159688	0.7674
1B	31.0397	RFL_Contig4104_670	0.0605469	0.13875	0.8143
1B	31.0397	GENE-3569_500	0.0605469	0.140362	0.8182
1B	31.0397	RAC875_c5243_479	0.0206163	0.140362	1.1191
1B	31.0397	RFL_Contig5906_985	0.0206163	0.159688	1.1484
1B	31.094	RFL_Contig4059_396	0.0407986	0.0001	-0.4526
1B	31.094	wsnp_Ex_rep_c70593_69508988	0.282481	0.024996	-0.3037
1B	31.094	BS00067094_51	0.424155	0.21875	0.0667
1B	31.094	Excalibur_c32033_97	0.0001	0.0001	0.4553
1B	31.094	IAAV4194	0.0798611	0.199687	0.8592
1B	32.1375	Kukri_c136_857	0.155727	0.0001	-0.9224
1B	32.1375	RAC875_c44107_1133	0.0617927	0.0246875	0.11
1B	32.1375	Kukri_c2951_1188	0.154238	0.492188	1.0896
1B	39.4546	TA015410-0477	0.102788	0.0001	-0.7798
1B	39.4546	wsnp_Ex_rep_c67665_66326492	0.364366	0.0253123	-0.3555
1B	39.4546	RFL_Contig5906_694	0.413194	0.237187	0.1114
1B	39.4546	BS00080212_51	0.0001	0.415845	2.1588
1B	39.5536	BS00025965_51	0.292346	0.0493511	-0.1923
1B	39.5536	BobWhite_c27474_124	0.472612	0.118571	-0.187
1B	39.7163	RFL_Contig5906_387	0.358533	0.104938	-0.0911
1B	40.4503	BS00037387_51	0.29145	0.223537	0.282
1B	40.6354	RFL_Contig5906_310	0.352316	0.226008	0.1884
1B	40.9353	Tdurum_contig403_290	0.0730652	0.0001	-0.5728
1B	40.9353	BobWhite_c28295_256	0.489796	0.182022	-0.0903
1B	40.9353	Kukri_c93866_431	0.498555	0.232569	-0.0094
1B	40.9353	RFL_Contig4140_1135	0.0987413	0.199687	0.7835
1B	41.0566	BS00011695_51	0.475568	0.334688	0.1842
1B	41.0566	TA003422-0757	0.296288	0.34875	0.6116
1B	41.2129	Tdurum_contig42092_1244	0.062435	0.0001	-0.5587
1B	41.2129	TA003235-0794	0.0617927	0.0001	-0.5453
1B	41.2129	Tdurum_contig47083_278	0.437283	0.199687	0.011
1B	41.2129	Ra_c69552_1419	0.499132	0.255	0.0189
1B	41.2129	RFL_Contig5637_1008	0.48	0.32	0.1561
1B	41.2129	RAC875_c63624_753	0.498615	0.351867	0.177
1B	41.2129	Tdurum_contig14847_144	0.496378	0.378145	0.2138
1B	41.2129	GENE-0019_1155	0.337611	0.351867	0.5239
1B	41.2129	Ku_c1312_1194	0.265928	0.351867	0.6663
1B	41.2129	IACX3811	0.253508	0.365326	0.7126
1B	41.2129	Kukri_c76307_182	0.21875	0.375	0.7858
1B	41.2129	Tdurum_contig58525_304	0.0206163	0.0493511	0.7981
1B	41.2129	wsnp_BE637971B_Ta_1_20	0.0806648	0.34875	1.0948
1B	41.2129	BS00006820_51	0.062435	0.362187	1.1652
1B	41.4714	wsnp_Ex_c50340_54659660	0.474506	0.0721875	-0.2856
1B	41.4714	Kukri_c29655_194	0.341797	0.0721875	-0.1634
1B	43.5775	Jagger_c8952_170	0.40687	0.18	0.0148
1B	43.6063	BS00086667_51	0.0605469	0.0001	-0.5055
1B	43.6637	D_contig07994_167	0.488909	0.0001	-1.4729
1B	43.6637	D_contig65481_92	0.486993	0.0001	-1.4333
1B	43.6637	Tdurum_contig83093_443	0.335816	0.0001	-1.1345
1B	43.6637	D_GBB4FNX01B0JBC_195	0.0987413	0.0001	-0.6541
1B	43.6637	Excalibur_c44498_610	0.0215028	0.0001	-0.4374
1B	43.6637	IAAV8664	0.387812	0.0253123	-0.3654
1B	43.6637	BS00065053_51	0.487535	0.310651	0.1358
1B	43.6637	BS00083340_51	0.372297	0.255	0.2068
1B	43.6637	BS00087939_51	0.0001	0.0001	0.4553
1B	43.6637	GENE-0456_163	0.0001	0.0001	0.4553
1B	43.6637	IAAV3128	0.0001	0.0001	0.4553
1B	43.6637	BobWhite_c14258_434	0.0001	0.0001	0.4553
1B	43.6637	BobWhite_c15522_625	0.0001	0.0001	0.4553
1B	43.6637	RAC875_c140_650	0.228958	0.447188	0.8845
1B	43.6637	Excalibur_c46902_92	0.0001	0.244898	1.8498
1B	43.8584	BS00065884_51	0.446759	0.0001	-1.2726
1B	43.8584	RAC875_c90431_188	0.296288	0.0001	-1.0926
1B	43.8584	Tdurum_contig5501_176	0.19193	0.0001	-0.9681
1B	43.8584	Tdurum_contig78972_251	0.118338	0.0001	-0.8321
1B	43.8584	RAC875_c20712_1673	0.118338	0.0001	-0.8321
1B	43.8584	GENE-0087_196	0.114515	0.0001	-0.7858
1B	43.8584	GENE-0256_368	0.101746	0.0001	-0.7736
1B	43.8584	BS00094759_51	0.100724	0.0001	-0.7612
1B	43.8584	TA003412-0312	0.0987413	0.0001	-0.6541
1B	43.8584	IAAV2147	0.0987413	0.0001	-0.6541
1B	43.8584	GENE-0815_140	0.0798611	0.0001	-0.5777
1B	43.8584	Excalibur_c2541_262	0.0798611	0.0001	-0.5777
1B	43.8584	RAC875_rep_c109118_164	0.0637604	0.0001	-0.5687
1B	43.8584	RFL_Contig1736_1393	0.062435	0.0001	-0.5587
1B	43.8584	Tdurum_contig21489_536	0.062435	0.0001	-0.5587
1B	43.8584	BS00088256_51	0.062435	0.0001	-0.5587
1B	43.8584	tplb0035p13_560	0.062435	0.0001	-0.5587
1B	43.8584	BS00091632_51	0.0617927	0.0001	-0.5453
1B	43.8584	Excalibur_rep_c103847_565	0.0617927	0.0001	-0.5453
1B	43.8584	RAC875_c30593_58	0.0617927	0.0001	-0.5453
1B	43.8584	RAC875_c455_1400	0.0617927	0.0001	-0.5453
1B	43.8584	Tdurum_contig14418_753	0.0617927	0.0001	-0.5453
1B	43.8584	Tdurum_contig27840_760	0.0617927	0.0001	-0.5453
1B	43.8584	Tdurum_contig42493_605	0.0605469	0.0001	-0.5055
1B	43.8584	IACX7053	0.0605469	0.0001	-0.5055
1B	43.8584	IAAV3431	0.0605469	0.0001	-0.5055
1B	43.8584	BS00066398_51	0.0605469	0.0001	-0.5055
1B	43.8584	GENE-0564_125	0.0605469	0.0001	-0.5055
1B	43.8584	IAAV8714	0.0605469	0.0001	-0.5055
1B	43.8584	IAAV4531	0.0605469	0.0001	-0.5055
1B	43.8584	IAAV6025	0.0605469	0.0001	-0.5055
1B	43.8584	RAC875_s110045_62	0.0605469	0.0001	-0.5055
1B	43.8584	Tdurum_contig14584_159	0.0605469	0.0001	-0.5055
1B	43.8584	Tdurum_contig19251_352	0.0605469	0.0001	-0.5055
1B	43.8584	Excalibur_c24859_517	0.0605469	0.0001	-0.5055
1B	43.8584	Tdurum_contig21489_449	0.0605469	0.0001	-0.5055
1B	43.8584	CAP7_c2327_172	0.0605469	0.0001	-0.5055
1B	43.8584	RAC875_c21367_209	0.0434568	0.0001	-0.4809
1B	43.8584	IAAV3430	0.497167	0.0246875	-0.4116
1B	43.8584	BS00005004_51	0.404297	0.0246875	-0.371
1B	43.8584	Tdurum_contig29247_404	0.393109	0.054751	-0.2694
1B	43.8584	Kukri_c3414_114	0.238343	0.0246875	-0.2672
1B	43.8584	IAAV3683	0.186632	0.0246875	-0.2043
1B	43.8584	Kukri_c78135_166	0.481666	0.117188	-0.1972
1B	43.8584	BS00105833_51	0.487901	0.161513	-0.1231
1B	43.8584	Tdurum_contig9874_391	0.304688	0.0721875	-0.1195
1B	43.8584	Kukri_c19832_777	0.234158	0.059645	-0.0727
1B	43.8584	Kukri_c56333_178	0.101746	0.0246875	-0.0419
1B	43.8584	wsnp_Ex_c1493_2860766	0.101746	0.0246875	-0.0419
1B	43.8584	BS00004903_51	0.408163	0.161513	-0.0171
1B	43.8584	IAAV6525	0.48086	0.237187	0.0153
1B	43.8584	CAP7_c3847_204	0.459612	0.237187	0.0488
1B	43.8584	Excalibur_c95327_51	0.317491	0.13875	0.0526
1B	43.8584	RAC875_rep_c69640_88	0.34699	0.159688	0.0587
1B	43.8584	Excalibur_c11666_996	0.468059	0.255	0.0664
1B	43.8584	RAC875_c63624_1040	0.249463	0.118571	0.1023
1B	43.8584	TA003907-0995	0.062435	0.0246875	0.1061
1B	43.8584	tplb0025b13_352	0.0617927	0.0246875	0.11
1B	43.8584	Kukri_c25654_382	0.0605469	0.0246875	0.1242
1B	43.8584	BS00023056_51	0.0605469	0.0246875	0.1242
1B	43.8584	BS00031417_51	0.0605469	0.0246875	0.1242
1B	43.8584	IAAV3057	0.0605469	0.0246875	0.1242
1B	43.8584	Excalibur_rep_c103414_186	0.0605469	0.024996	0.1334
1B	43.8584	Excalibur_c95327_126	0.268221	0.13875	0.1397
1B	43.8584	Ex_c64327_523	0.496378	0.337766	0.1584
1B	43.8584	Tdurum_contig50667_306	0.489366	0.334688	0.1633
1B	43.8584	Excalibur_c12376_569	0.152778	0.0961384	0.2313
1B	43.8584	Excalibur_c31375_558	0.235537	0.159688	0.2437
1B	43.8584	Kukri_c5221_506	0.0407986	0.0246875	0.2488
1B	43.8584	RFL_Contig4104_3352	0.369624	0.337766	0.3568
1B	43.8584	BS00071161_51	0.493296	0.481974	0.3909
1B	43.8584	BS00087988_51	0.0001	0.0001	0.4553
1B	43.8584	GENE-2762_144	0.0001	0.0001	0.4553
1B	43.8584	IAAV4559	0.0001	0.0001	0.4553
1B	43.8584	BS00084722_51	0.0001	0.0001	0.4553
1B	43.8584	Kukri_rep_c68217_1456	0.0001	0.0001	0.4553
1B	43.8584	Tdurum_contig70094_228	0.0001	0.0001	0.4553
1B	43.8584	BS00066117_51	0.0001	0.0001	0.4553
1B	43.8584	IAAV268	0.0001	0.0001	0.4553
1B	43.8584	Excalibur_c6213_689	0.0001	0.0001	0.4553
1B	43.8584	Kukri_c11587_190	0.0001	0.0001	0.4553
1B	43.8584	Ra_c28610_501	0.0001	0.0001	0.4553
1B	43.8584	IACX3505	0.0001	0.0001	0.4553
1B	43.8584	GENE-4777_662	0.0001	0.0001	0.4553
1B	43.8584	Ex_c15717_451	0.422674	0.464669	0.591
1B	43.8584	Excalibur_c23515_1177	0.0831758	0.102264	0.5995
1B	43.8584	RAC875_c2660_1206	0.413194	0.495	0.6508
1B	43.8584	wsnp_Ku_c16938_25916260	0.398503	0.483892	0.656
1B	43.8584	Kukri_c51268_248	0.190131	0.337766	0.7853
1B	43.8584	Kukri_c29655_155	0.0605469	0.13875	0.8143
1B	43.8584	Tdurum_contig68637_256	0.0798611	0.182022	0.8261
1B	43.8584	Kukri_c11756_1706	0.0605469	0.161513	0.8692
1B	43.8584	BobWhite_c14271_1379	0.1352	0.34875	0.9396
1B	43.8584	Excalibur_c11848_919	0.0416478	0.159688	0.9805
1B	43.8584	Excalibur_rep_c116725_184	0.0407986	0.159688	0.9858
1B	43.8584	RAC875_c5243_206	0.0206163	0.159688	1.1484
1B	43.8584	RAC875_c5243_236	0.0206163	0.159688	1.1484
1B	43.8584	BS00085235_51	0.0210502	0.466392	1.3667
1B	43.8584	BS00022604_51	0.0001	0.0246875	1.4302
1B	43.8584	RAC875_c31504_522	0.0001	0.0246875	1.4302
1B	43.8584	BS00092514_51	0.0001	0.0246875	1.4302
1B	43.8584	RAC875_c102411_201	0.0001	0.117188	1.668
1B	43.8584	RFL_Contig4140_1183	0.0001	0.13875	1.7041
1B	43.8584	Kukri_rep_c68693_86	0.0001	0.159688	1.7331
1B	44.6434	IAAV426	0.0001	0.0289792	1.504
1B	45.4284	Tdurum_contig95782_945	0.0001	0.307643	1.9266
1B	46.1496	GENE-1756_115	0.446834	0.401235	0.3326
1B	46.1496	wsnp_Ex_c5780_10153638	0.121928	0.415225	1.0639
1B	47.2409	wsnp_Ex_c14273_22230844	0.1352	0.0721875	0.1852
1B	49.8895	RFL_Contig4873_542	0.117188	0.0961384	0.3362
1B	51.1021	Ku_c8505_1424	0.1352	0.0001	-0.8647
1B	51.1021	BS00091688_51	0.0605469	0.0001	-0.5055
1B	51.1021	BS00064974_51	0.451172	0.118571	-0.1633
1B	51.1021	wsnp_Ra_c19335_28504388	0.446759	0.117188	-0.1612
1B	51.1021	Kukri_c105601_74	0.395794	0.0961384	-0.1553
1B	51.1021	RAC875_c25101_644	0.377618	0.140362	-0.0236
1B	51.1021	BS00106306_51	0.0407986	0.0246875	0.2488
1B	51.1021	RAC875_c51663_87	0.29145	0.43875	0.7561
1B	52.5158	GENE-4668_244	0.394965	0.455	0.6165
1B	53.1029	Excalibur_c34148_481	0.495512	0.351867	0.1806
1B	53.1029	Excalibur_c14273_1928	0.375	0.351867	0.3702
1B	53.3487	Tdurum_contig56188_569	0.499132	0.255	0.0189
1B	53.3487	Tdurum_contig61324_305	0.489366	0.255	0.0346
1B	53.3487	RAC875_c13585_778	0.32	0.334688	0.5253
1B	53.3487	Excalibur_c43567_850	0.0806648	0.39875	1.1459
1B	53.3487	RAC875_c32874_1164	0.0806648	0.39875	1.1459
1B	53.371	IAAV7541	0.496378	0.255	0.0232
1B	53.371	Tdurum_contig61410_467	0.473741	0.255	0.0559
1B	53.4859	wsnp_Ex_c2117_3976893	0.236233	0.34875	0.7181
1B	53.4859	Excalibur_c14273_354	0.104938	0.351867	1.0347
1B	53.722	Excalibur_rep_c107879_459	0.0001	0.0001	0.4553
1B	55.3527	Tdurum_contig42446_1999	0.277778	0.0001	-1.0675
1B	55.3527	Tdurum_contig34049_172	0.437283	0.0246875	-0.3798
1B	55.3527	Tdurum_contig42446_1915	0.30642	0.0246875	-0.3197
1B	55.3527	Tdurum_contig12598_378	0.294912	0.0246875	-0.3144
1B	56.026	Tdurum_contig60037_528	0.341797	0.0001	-1.1385
1B	56.4121	GENE-3653_580	0.265928	0.04875	-0.1646
1B	56.6482	Kukri_c47342_73	0.487734	0.414578	0.2899
1B	56.6482	BS00033333_51	0.492188	0.435569	0.3141
1B	56.6482	wsnp_RFL_Contig4080_4587633	0.446759	0.401859	0.3368
1B	56.6482	BobWhite_c26045_230	0.394965	0.397823	0.5008
1B	56.6482	BS00067003_51	0.358533	0.441596	0.6523
1B	56.6482	BS00012068_51	0.0407986	0.387188	1.2587
1B	56.7344	BS00063679_51	0.494093	0.199687	-0.0627
1B	56.7344	Tdurum_contig56148_382	0.277778	0.159688	0.1692
1B	56.7344	IAAV8952	0.169922	0.165289	0.4028
1B	56.8812	Kukri_c4376_388	0.48675	0.140362	-0.1595
1B	56.8812	Tdurum_contig55639_241	0.498047	0.159688	-0.1383
1B	56.8812	BS00065844_51	0.496378	0.182022	-0.0971
1B	56.8812	IAAV7915	0.380263	0.119987	-0.0779
1B	56.8812	wsnp_Ku_c11987_19472688	0.372297	0.117188	-0.074
1B	56.8812	RAC875_rep_c96733_369	0.377618	0.119987	-0.0739
1B	56.8812	RAC875_c8271_887	0.3852	0.140362	-0.041
1B	56.8812	Kukri_c18006_1568	0.377618	0.140362	-0.0236
1B	56.8812	RAC875_c8271_1352	0.387812	0.159688	0.0021
1B	56.8812	RAC875_c8271_1469	0.377618	0.159688	0.0134
1B	56.8812	RAC875_c90169_393	0.280111	0.117188	0.054
1B	56.8812	BS00065737_51	0.21875	0.18	0.3209
1B	56.8812	BS00064263_51	0.0605469	0.117188	0.7467
1B	56.8812	IACX16577	0.0644444	0.18	0.8902
1B	56.8812	GENE-0427_442	0.0806648	0.34875	1.0948
1B	57.3088	Kukri_rep_c108299_221	0.499945	0.337766	0.1544
1B	57.3088	RAC875_rep_c109416_191	0.277778	0.18	0.2105
1B	57.3088	BS00074034_51	0.22072	0.201891	0.3694
1B	57.3088	Kukri_c8533_1398	0.0001	0.0721875	1.597
1B	57.3088	Kukri_c40439_366	0.0001	0.204142	1.8024
1B	57.3535	BS00022255_51	0.432133	0.0499671	-0.3125
1B	57.4971	Ra_c16879_977	0.465374	0.13875	-0.1399
1B	57.4971	BS00066880_51	0.498615	0.199687	-0.0691
1B	57.596	BS00105606_51	0.0605469	0.0001	-0.5055
1B	57.596	RAC875_c49924_324	0.0407986	0.0001	-0.4526
1B	57.596	wsnp_Ku_c11987_19473636	0.394965	0.118571	-0.0999
1B	57.596	Excalibur_c1886_1288	0.317198	0.118571	0.0037
1B	57.596	Excalibur_c28016_132	0.345679	0.142012	0.0187
1B	57.596	wsnp_Ex_c28495_37622019	0.494575	0.337766	0.1607
1B	57.596	Excalibur_c26936_636	0.251302	0.159688	0.2101
1B	57.596	wsnp_Ex_c2111_3963339	0.451172	0.340894	0.2251
1B	57.596	RFL_Contig1081_570	0.202908	0.13875	0.26
1B	57.596	IAAV6	0.188366	0.13875	0.2851
1B	57.596	Ra_c24839_215	0.186632	0.13875	0.2888
1B	57.596	Ra_c29142_340	0.186632	0.13875	0.2888
1B	57.596	wsnp_Ku_rep_c70742_70379526	0.251302	0.199687	0.3049
1B	57.596	Excalibur_c94756_540	0.231111	0.199687	0.3454
1B	57.596	IACX502	0.0987413	0.095	0.3986
1B	57.596	Kukri_c8255_1324	0.33241	0.337766	0.5066
1B	57.596	Kukri_c50086_537	0.22072	0.237187	0.5313
1B	57.596	Tdurum_contig19376_810	0.0605469	0.095	0.6768
1B	57.596	RFL_Contig1377_301	0.0407986	0.095	0.8051
1B	57.596	wsnp_Ku_c4911_8795151	0.0987413	0.334688	1.0265
1B	57.596	RAC875_c826_839	0.0987413	0.337766	1.0325
1B	57.596	Excalibur_c17202_1833	0.0206163	0.163379	1.1543
1B	57.596	CAP8_rep_c9642_82	0.0001	0.163379	1.7433
1B	57.596	IACX2935	0.0001	0.237187	1.8348
1B	57.596	BS00099829_51	0.0001	0.340894	1.9792
1B	57.7715	Tdurum_contig17609_117	0.287335	0.140362	0.0974
1B	58.3331	Excalibur_c3510_2372	0.099723	0.161513	0.7028
1B	58.3331	Excalibur_c3510_159	0.181795	0.496409	1.0484
1B	59.4724	BS00022902_51	0.304688	0.272188	0.352
1B	59.4724	Kukri_c5861_360	0.0001	0.0721875	1.597
1B	60.4137	RFL_Contig2443_394	0.5	0.0001	-3.2751
1B	60.6243	BobWhite_c32835_152	0.499942	0.0001	-2.8899
1B	60.6243	Ra_c10119_1794	0.424155	0.0001	-1.2362
1B	60.6243	BS00073034_51	0.393109	0.0001	-1.1967
1B	60.6243	Excalibur_c42534_235	0.34424	0.0001	-1.1409
1B	60.6243	D_contig103948_327	0.29385	0.0001	-1.0892
1B	60.6243	RAC875_c29054_192	0.169922	0.0001	-0.9347
1B	60.6243	RFL_Contig5444_1284	0.1352	0.0001	-0.8647
1B	60.6243	TA005394-0822	0.118338	0.0001	-0.8321
1B	60.6243	RAC875_c24132_87	0.117188	0.0001	-0.8046
1B	60.6243	RAC875_c1276_717	0.101746	0.0001	-0.7736
1B	60.6243	Excalibur_c24155_640	0.099723	0.0001	-0.7342
1B	60.6243	JD_c10917_341	0.0987413	0.0001	-0.6541
1B	60.6243	IACX16878	0.0814848	0.0001	-0.5901
1B	60.6243	Tdurum_contig11824_281	0.0798611	0.0001	-0.5777
1B	60.6243	Kukri_rep_c110443_269	0.0798611	0.0001	-0.5777
1B	60.6243	Excalibur_rep_c112996_167	0.0651433	0.0001	-0.571
1B	60.6243	Kukri_c51925_654	0.062435	0.0001	-0.5587
1B	60.6243	Tdurum_contig12940_191	0.062435	0.0001	-0.5587
1B	60.6243	RAC875_c25100_89	0.062435	0.0001	-0.5587
1B	60.6243	RAC875_c46581_420	0.062435	0.0001	-0.5587
1B	60.6243	GENE-0189_45	0.062435	0.0001	-0.5587
1B	60.6243	Tdurum_contig14418_1242	0.062435	0.0001	-0.5587
1B	60.6243	RAC875_s117310_106	0.062435	0.0001	-0.5587
1B	60.6243	IAAV6503	0.062435	0.0001	-0.5587
1B	60.6243	tplb0053b16_1030	0.0617927	0.0001	-0.5453
1B	60.6243	Tdurum_contig12173_284	0.0617927	0.0001	-0.5453
1B	60.6243	BS00065314_51	0.0617927	0.0001	-0.5453
1B	60.6243	Kukri_c33586_75	0.0617927	0.0001	-0.5453
1B	60.6243	Kukri_c29541_416	0.0611634	0.0001	-0.5325
1B	60.6243	IACX6621	0.0605469	0.0001	-0.5055
1B	60.6243	tplb0026b15_350	0.0605469	0.0001	-0.5055
1B	60.6243	BS00040342_51	0.0605469	0.0001	-0.5055
1B	60.6243	RAC875_s115222_177	0.0605469	0.0001	-0.5055
1B	60.6243	BS00026541_51	0.0605469	0.0001	-0.5055
1B	60.6243	BobWhite_c12695_394	0.0605469	0.0001	-0.5055
1B	60.6243	BS00098306_51	0.0605469	0.0001	-0.5055
1B	60.6243	Kukri_c17055_189	0.0605469	0.0001	-0.5055
1B	60.6243	RAC875_c83089_213	0.0605469	0.0001	-0.5055
1B	60.6243	Kukri_c19709_407	0.0605469	0.0001	-0.5055
1B	60.6243	Tdurum_contig12173_180	0.0605469	0.0001	-0.5055
1B	60.6243	Tdurum_contig20702_274	0.0605469	0.0001	-0.5055
1B	60.6243	Tdurum_contig28940_690	0.0605469	0.0001	-0.5055
1B	60.6243	RAC875_c37857_158	0.0222194	0.0001	-0.4392
1B	60.6243	Excalibur_c1263_901	0.0222194	0.0001	-0.4392
1B	60.6243	Tdurum_contig11164_316	0.475568	0.024996	-0.3934
1B	60.6243	TA004123-0331	0.498047	0.0499671	-0.3512
1B	60.6243	Kukri_rep_c88225_329	0.344377	0.024996	-0.3396
1B	60.6243	RAC875_c4385_1628	0.453407	0.0493511	-0.3237
1B	60.6243	RFL_Contig529_963	0.459612	0.0512465	-0.3232
1B	60.6243	BS00011205_51	0.499055	0.095	-0.2602
1B	60.6243	RAC875_c6025_1151	0.188366	0.0246875	-0.2084
1B	60.6243	BS00022916_51	0.296288	0.0493511	-0.1966
1B	60.6243	RAC875_c47463_231	0.152778	0.0246875	-0.1529
1B	60.6243	BS00068456_51	0.249132	0.04875	-0.1442
1B	60.6243	GENE-3142_72	0.186632	0.04875	-0.0522
1B	60.6243	BS00062605_51	0.301276	0.0961384	-0.0426
1B	60.6243	IAAV7845	0.0987413	0.0246875	-0.0291
1B	60.6243	Tdurum_contig25384_530	0.0987413	0.0246875	-0.0291
1B	60.6243	Tdurum_contig30113_214	0.21875	0.0730652	0.0084
1B	60.6243	Tdurum_contig75938_1546	0.317491	0.13875	0.0526
1B	60.6243	BS00097523_51	0.0713306	0.0246875	0.07
1B	60.6243	BS00095478_51	0.493511	0.304688	0.1015
1B	60.6243	RAC875_c47884_100	0.062435	0.0246875	0.1061
1B	60.6243	RFL_Contig5090_1154	0.062435	0.0246875	0.1061
1B	60.6243	BS00087133_51	0.0611634	0.0246875	0.1146
1B	60.6243	CAP12_c2714_164	0.0605469	0.0246875	0.1242
1B	60.6243	TA006347-0547	0.0605469	0.0246875	0.1242
1B	60.6243	RAC875_c53593_236	0.0605469	0.0253123	0.1367
1B	60.6243	BS00022281_51	0.100724	0.0493511	0.1672
1B	60.6243	Kukri_c26168_423	0.152778	0.095	0.2266
1B	60.6243	IAAV1312	0.0407986	0.0246875	0.2488
1B	60.6243	Kukri_c20401_674	0.394965	0.32	0.285
1B	60.6243	RAC875_c400_1363	0.364366	0.29162	0.2855
1B	60.6243	Kukri_c13968_1342	0.171524	0.140362	0.3255
1B	60.6243	BobWhite_rep_c53595_274	0.0001	0.0001	0.4553
1B	60.6243	BS00022507_51	0.0001	0.0001	0.4553
1B	60.6243	GENE-0041_486	0.0001	0.0001	0.4553
1B	60.6243	GENE-0074_455	0.0001	0.0001	0.4553
1B	60.6243	GENE-0336_140	0.0001	0.0001	0.4553
1B	60.6243	IAAV4676	0.0001	0.0001	0.4553
1B	60.6243	IAAV8409	0.0001	0.0001	0.4553
1B	60.6243	IAAV8883	0.0001	0.0001	0.4553
1B	60.6243	BS00022736_51	0.0001	0.0001	0.4553
1B	60.6243	GENE-0181_271	0.0001	0.0001	0.4553
1B	60.6243	TA005390-1205	0.0001	0.0001	0.4553
1B	60.6243	TA005699-1050	0.0001	0.0001	0.4553
1B	60.6243	Excalibur_c17801_198	0.0001	0.0001	0.4553
1B	60.6243	GENE-0336_224	0.0001	0.0001	0.4553
1B	60.6243	RAC875_s110549_201	0.0001	0.0001	0.4553
1B	60.6243	GENE-0339_153	0.0001	0.0001	0.4553
1B	60.6243	BS00033738_51	0.0001	0.0001	0.4553
1B	60.6243	GENE-0433_66	0.0001	0.0001	0.4553
1B	60.6243	TA005710-0827	0.0001	0.0001	0.4553
1B	60.6243	BS00110181_51	0.0001	0.0001	0.4553
1B	60.6243	Kukri_c15901_1064	0.0001	0.0001	0.4553
1B	60.6243	RAC875_c11123_186	0.0001	0.0001	0.4553
1B	60.6243	BobWhite_rep_c49149_530	0.0001	0.0001	0.4553
1B	60.6243	Tdurum_contig31387_156	0.0001	0.0001	0.4553
1B	60.6243	BobWhite_c15522_250	0.0001	0.0001	0.4553
1B	60.6243	IAAV5936	0.0001	0.0001	0.4553
1B	60.6243	IAAV4723	0.0001	0.0001	0.4553
1B	60.6243	BS00036866_51	0.0001	0.0001	0.4553
1B	60.6243	JD_c4952_1073	0.0001	0.0001	0.4553
1B	60.6243	BS00081569_51	0.0001	0.0001	0.4553
1B	60.6243	BS00004316_51	0.0001	0.0001	0.4553
1B	60.6243	BS00109971_51	0.0001	0.0001	0.4553
1B	60.6243	Tdurum_contig30712_430	0.0001	0.0001	0.4553
1B	60.6243	BS00062723_51	0.0001	0.0001	0.4553
1B	60.6243	BS00019225_51	0.0001	0.0001	0.4553
1B	60.6243	RAC875_c16654_1702	0.0001	0.0001	0.4553
1B	60.6243	RAC875_c30149_220	0.0001	0.0001	0.4553
1B	60.6243	BS00069610_51	0.296288	0.304688	0.5134
1B	60.6243	BS00067201_51	0.434586	0.452663	0.5282
1B	60.6243	Kukri_c8943_1381	0.0611634	0.0721875	0.5585
1B	60.6243	TA002065-1430	0.0206163	0.0246875	0.5625
1B	60.6243	Excalibur_c29707_318	0.251302	0.29162	0.5985
1B	60.6243	Ku_c13532_1753	0.249132	0.304688	0.6189
1B	60.6243	Kukri_c23300_267	0.0987413	0.159688	0.7017
1B	60.6243	RAC875_c63067_283	0.206655	0.304688	0.7041
1B	60.6243	RAC875_c47137_112	0.186632	0.304688	0.7413
1B	60.6243	RAC875_c44920_181	0.0212741	0.04875	0.7793
1B	60.6243	CAP11_c7652_277	0.13651	0.304688	0.8639
1B	60.6243	BS00021995_51	0.263672	0.483892	0.8784
1B	60.6243	D_contig94337_140	0.0215028	0.0730652	0.9128
1B	60.6243	CAP8_c3376_126	0.0416478	0.149014	0.9588
1B	60.6243	BobWhite_c22266_315	0.188366	0.476847	1.0091
1B	60.6243	RAC875_c90431_275	0.0806648	0.304688	1.0433
1B	60.6243	Excalibur_c22958_433	0.0798611	0.32	1.0609
1B	60.6243	IACX5756	0.099723	0.409687	1.1088
1B	60.6243	Kukri_rep_c102887_300	0.0001	0.0246875	1.4302
1B	60.6243	Kukri_c53962_102	0.0001	0.0246875	1.4302
1B	60.6243	IAAV1624	0.0001	0.0246875	1.4302
1B	60.6243	GENE-0496_408	0.0001	0.0246875	1.4302
1B	60.6243	Excalibur_c43626_117	0.0001	0.024996	1.4839
1B	60.6243	IAAV8117	0.0001	0.0256367	1.4994
1B	60.6243	wsnp_Ex_c25782_35041189	0.0001	0.0721875	1.597
1B	60.6243	Excalibur_c12710_740	0.0001	0.0721875	1.597
1B	60.6243	BS00075036_51	0.0001	0.117188	1.668
1B	60.6243	wsnp_JD_rep_c49357_33576509	0.0001	0.165289	1.7457
1B	60.6243	BobWhite_c23972_382	0.0001	0.412754	2.1488
1B	62.3156	wsnp_BE637864B_Ta_1_1	0.0001	0.0001	0.4553
1B	62.3156	wsnp_Ra_c8506_14401408	0.0206163	0.484687	1.378
1B	62.3156	BobWhite_c3771_441	0.0001	0.28875	1.9028
1B	62.3156	BobWhite_c8218_162	0.0001	0.28875	1.9028
1B	62.4241	RAC875_c25692_343	0.265928	0.0001	-1.0544
1B	62.4241	TA001473-0980	0.487535	0.024996	-0.3992
1B	62.4241	Kukri_c25500_879	0.275329	0.473373	0.8406
1B	62.539	Excalibur_c8600_2080	0.0806648	0.0001	-0.5855
1B	62.539	GENE-2162_720	0.483989	0.304688	0.1321
1B	62.539	BS00001364_51	0.429688	0.329229	0.2461
1B	62.539	Excalibur_c89515_95	0.334993	0.32	0.3828
1B	62.539	BS00010992_51	0.277778	0.378145	0.6908
1B	62.539	Excalibur_c20610_251	0.249132	0.39875	0.7661
1B	62.539	RAC875_c60360_389	0.0412188	0.474687	1.3138
1B	62.539	BS00023044_51	0.0206163	0.481025	1.3761
1B	62.539	wsnp_Ex_c27136_36355033	0.0001	0.415845	2.1588
1B	62.5645	Excalibur_rep_c102627_598	0.0001	0.0493511	1.5621
1B	62.5805	Kukri_c8390_712	0.5	0.0001	-3.2751
1B	62.5805	BS00022549_51	0.487345	0.0001	-1.4439
1B	62.5805	Tdurum_contig29169_289	0.375	0.0001	-1.1745
1B	62.5805	GENE-0466_416	0.32	0.0001	-1.1163
1B	62.5805	Tdurum_contig11442_930	0.309642	0.0001	-1.1042
1B	62.5805	RAC875_c4910_98	0.277778	0.0001	-1.0675
1B	62.5805	Excalibur_c28681_966	0.15879	0.0001	-0.9265
1B	62.5805	BobWhite_c11817_376	0.155727	0.0001	-0.9224
1B	62.5805	tplb0038o14_241	0.155727	0.0001	-0.9224
1B	62.5805	IACX3431	0.154238	0.0001	-0.9169
1B	62.5805	Tdurum_contig100344_160	0.152778	0.0001	-0.9054
1B	62.5805	Tdurum_contig100344_184	0.152778	0.0001	-0.9054
1B	62.5805	Kukri_c34902_520	0.101746	0.0001	-0.7736
1B	62.5805	RAC875_c50407_177	0.101746	0.0001	-0.7736
1B	62.5805	Kukri_c60746_198	0.100724	0.0001	-0.7612
1B	62.5805	GENE-0032_951	0.0831758	0.0001	-0.593
1B	62.5805	GENE-0254_122	0.0814848	0.0001	-0.5901
1B	62.5805	Kukri_c42522_155	0.0798611	0.0001	-0.5777
1B	62.5805	BS00040513_51	0.0798611	0.0001	-0.5777
1B	62.5805	Excalibur_c33017_407	0.0665874	0.0001	-0.5717
1B	62.5805	Tdurum_contig13709_317	0.0637604	0.0001	-0.5687
1B	62.5805	GENE-0025_338	0.0630907	0.0001	-0.5657
1B	62.5805	GENE-0025_120	0.062435	0.0001	-0.5587
1B	62.5805	RAC875_rep_c69176_194	0.062435	0.0001	-0.5587
1B	62.5805	TA003169-1042	0.062435	0.0001	-0.5587
1B	62.5805	RAC875_c6825_202	0.062435	0.0001	-0.5587
1B	62.5805	BS00004981_51	0.0617927	0.0001	-0.5453
1B	62.5805	Ku_c12783_286	0.0617927	0.0001	-0.5453
1B	62.5805	RAC875_c45183_415	0.0617927	0.0001	-0.5453
1B	62.5805	GENE-0121_495	0.0611634	0.0001	-0.5325
1B	62.5805	GENE-0403_110	0.0605469	0.0001	-0.5055
1B	62.5805	IAAV2773	0.0605469	0.0001	-0.5055
1B	62.5805	Kukri_c18305_873	0.0605469	0.0001	-0.5055
1B	62.5805	BS00063964_51	0.0605469	0.0001	-0.5055
1B	62.5805	IAAV4825	0.0605469	0.0001	-0.5055
1B	62.5805	RAC875_c68119_594	0.0605469	0.0001	-0.5055
1B	62.5805	BS00093945_51	0.0605469	0.0001	-0.5055
1B	62.5805	BS00066971_51	0.0420858	0.0001	-0.4759
1B	62.5805	Tdurum_contig11824_416	0.0206163	0.0001	-0.4251
1B	62.5805	GENE-4608_406	0.0206163	0.0001	-0.4251
1B	62.5805	GENE-1118_1049	0.3559	0.0246875	-0.3517
1B	62.5805	Tdurum_contig9874_547	0.459612	0.0721875	-0.2734
1B	62.5805	RAC875_c99469_172	0.3559	0.0499671	-0.2533
1B	62.5805	BS00068182_51	0.202908	0.0246875	-0.2266
1B	62.5805	wsnp_CAP8_c4576_2228073	0.186632	0.024996	-0.2016
1B	62.5805	IACX7219	0.169922	0.0246875	-0.1809
1B	62.5805	Tdurum_contig11334_554	0.488909	0.13875	-0.1641
1B	62.5805	RAC875_c826_2186	0.394965	0.13875	-0.0573
1B	62.5805	BS00030667_51	0.101746	0.0246875	-0.0419
1B	62.5805	Ku_c11706_149	0.5	0.304688	0.089
1B	62.5805	BS00084021_51	0.0611634	0.0246875	0.1146
1B	62.5805	Excalibur_c5881_398	0.0605469	0.0246875	0.1242
1B	62.5805	Kukri_c20180_112	0.0605469	0.0246875	0.1242
1B	62.5805	BS00104686_51	0.0605469	0.0246875	0.1242
1B	62.5805	BobWhite_c6367_691	0.0605469	0.0246875	0.1242
1B	62.5805	Kukri_c7129_227	0.0611634	0.024996	0.131
1B	62.5805	Ra_c71421_387	0.465374	0.304688	0.1547
1B	62.5805	BS00095477_51	0.455984	0.304688	0.1653
1B	62.5805	Kukri_c24120_83	0.453407	0.304688	0.1721
1B	62.5805	BS00086576_51	0.446913	0.304688	0.1804
1B	62.5805	IAAV4349	0.444444	0.304688	0.1837
1B	62.5805	Kukri_rep_c112099_98	0.442055	0.304688	0.1879
1B	62.5805	Kukri_c6027_66	0.369624	0.304688	0.3003
1B	62.5805	GENE-0032_895	0.238343	0.199687	0.3262
1B	62.5805	Kukri_c26973_189	0.499783	0.481974	0.3798
1B	62.5805	wsnp_Ex_c11976_19193550	0.489366	0.48	0.3956
1B	62.5805	Kukri_c81766_686	0.469418	0.46875	0.4162
1B	62.5805	BobWhite_s63351_73	0.0001	0.0001	0.4553
1B	62.5805	BS00004637_51	0.0001	0.0001	0.4553
1B	62.5805	Excalibur_rep_c96693_837	0.0001	0.0001	0.4553
1B	62.5805	IAAV8003	0.0001	0.0001	0.4553
1B	62.5805	JD_c2439_468	0.0001	0.0001	0.4553
1B	62.5805	BS00092426_51	0.0001	0.0001	0.4553
1B	62.5805	GENE-0189_307	0.0001	0.0001	0.4553
1B	62.5805	BS00081969_51	0.0001	0.0001	0.4553
1B	62.5805	Excalibur_c25624_86	0.0001	0.0001	0.4553
1B	62.5805	Tdurum_contig10663_267	0.0001	0.0001	0.4553
1B	62.5805	IAAV5957	0.0001	0.0001	0.4553
1B	62.5805	BobWhite_c44165_441	0.0001	0.0001	0.4553
1B	62.5805	IACX20344	0.0001	0.0001	0.4553
1B	62.5805	BobWhite_c13378_662	0.0001	0.0001	0.4553
1B	62.5805	GENE-4436_150	0.0001	0.0001	0.4553
1B	62.5805	JD_c3173_1128	0.0001	0.0001	0.4553
1B	62.5805	TA001211-0664	0.0001	0.0001	0.4553
1B	62.5805	RFL_Contig4059_310	0.0001	0.0001	0.4553
1B	62.5805	Kukri_c31541_909	0.0001	0.0001	0.4553
1B	62.5805	Kukri_c5299_462	0.0001	0.0001	0.4553
1B	62.5805	Kukri_c31349_1542	0.457856	0.476847	0.5297
1B	62.5805	Kukri_c18052_356	0.444444	0.46875	0.5387
1B	62.5805	BS00003839_51	0.453686	0.48	0.5414
1B	62.5805	Kukri_c81766_107	0.449072	0.476847	0.5432
1B	62.5805	IACX5970	0.446759	0.48	0.5534
1B	62.5805	IACX13378	0.426664	0.46875	0.5914
1B	62.5805	wsnp_Ex_c18733_27607958	0.432133	0.475628	0.5958
1B	62.5805	Ku_c58871_938	0.251302	0.304688	0.6163
1B	62.5805	IAAV2324	0.387812	0.46875	0.6486
1B	62.5805	RAC875_c79514_853	0.375	0.471078	0.6731
1B	62.5805	TA003421-0429	0.344377	0.48	0.7348
1B	62.5805	Excalibur_c20610_149	0.222725	0.401859	0.8274
1B	62.5805	IAAV6464	0.263672	0.46875	0.8505
1B	62.5805	RAC875_c10659_1539	0.169922	0.349137	0.8509
1B	62.5805	Ku_c7557_607	0.251302	0.46875	0.8757
1B	62.5805	Ex_c40520_1484	0.249132	0.48	0.8963
1B	62.5805	Ku_c7557_633	0.249132	0.48	0.8963
1B	62.5805	BS00051105_51	0.152778	0.362187	0.9136
1B	62.5805	Tdurum_contig44861_1253	0.0987413	0.272188	0.9274
1B	62.5805	Excalibur_c56029_277	0.0651433	0.229671	0.9836
1B	62.5805	IAAV3666	0.186632	0.471078	1.0035
1B	62.5805	Ku_c2189_853	0.171524	0.48875	1.0549
1B	62.5805	BS00067706_51	0.154238	0.48875	1.0861
1B	62.5805	Kukri_c29582_126	0.0605469	0.304688	1.11
1B	62.5805	wsnp_Ra_rep_c74968_72704437	0.110727	0.473373	1.1494
1B	62.5805	IAAV7575	0.0407986	0.490306	1.3277
1B	62.5805	BS00023058_51	0.0206163	0.46875	1.3698
1B	62.5805	Kukri_c7886_195	0.0001	0.0246875	1.4302
1B	62.5805	IAAV7611	0.0001	0.0246875	1.4302
1B	62.5805	RAC875_c24429_132	0.0001	0.161513	1.7392
1B	62.5805	IAAV7043	0.0001	0.474687	2.4182
1B	62.6379	BS00093740_51	0.430773	0.0001	-1.2457
1B	62.6379	BS00035690_51	0.29145	0.0001	-1.0844
1B	62.6379	Kukri_c1853_1975	0.253508	0.0001	-1.0387
1B	62.6379	Kukri_c19709_383	0.204765	0.0001	-0.9814
1B	62.6379	IAAV3828	0.173155	0.0001	-0.9452
1B	62.6379	Excalibur_c32726_125	0.0806648	0.0001	-0.5855
1B	62.6379	RAC875_c14902_256	0.0806648	0.0001	-0.5855
1B	62.6379	Excalibur_c32726_279	0.0806648	0.0001	-0.5855
1B	62.6379	IAAV2452	0.0206163	0.0001	-0.4251
1B	62.6379	RAC875_c30381_573	0.429688	0.13875	-0.0974
1B	62.6379	RAC875_c10659_570	0.477365	0.304688	0.1398
1B	62.6379	Kukri_c7647_1122	0.473741	0.304688	0.1445
1B	62.6379	GENE-0065_444	0.478299	0.323025	0.162
1B	62.6379	BS00022625_51	0.0407986	0.272188	1.1568
1B	62.6379	wsnp_JD_rep_c62985_40164465	0.0206163	0.272188	1.2729
1B	62.6379	IAAV4985	0.0001	0.274956	1.8874
1B	62.839	BS00009921_51	0.234158	0.0001	-1.0138
1B	62.839	IACX8373	0.22072	0.0001	-1.0002
1B	62.839	RAC875_rep_c105213_103	0.0605469	0.0001	-0.5055
1B	62.839	RAC875_c8849_134	0.5	0.304688	0.089
1B	62.839	TA015141-0717	0.206655	0.13875	0.2522
1B	62.839	wsnp_JD_c4444_5575748	0.202908	0.13875	0.26
1B	62.839	BS00110104_51	0.119511	0.095	0.3201
1B	62.839	Kukri_c5098_1902	0.186632	0.323025	0.7689
1B	62.839	Ku_c21412_196	0.171524	0.307643	0.777
1B	62.839	BS00049927_51	0.0611634	0.48	1.2658
1B	62.839	Excalibur_c56657_282	0.0001	0.095	1.634
1B	62.839	BobWhite_c39153_131	0.0001	0.48	2.4604
1B	62.839	wsnp_Ex_c51156_55193734	0.0001	0.481974	2.4821
1B	62.839	Ku_c5960_496	0.0001	0.486461	2.56
1B	62.9507	GENE-4608_569	0.486111	0.0001	-1.4195
1B	62.9507	Excalibur_rep_c68921_433	0.21875	0.0001	-0.9944
1B	62.9507	Ku_c16382_213	0.334993	0.358239	0.5376
1B	63.7325	RAC875_c4377_524	0.33241	0.0001	-1.1304
1B	63.7325	GENE-2162_749	0.481666	0.310651	0.1425
1B	63.7995	Tdurum_contig13095_97	0.462263	0.0001	-1.3074
1B	63.7995	RAC875_c64609_63	0.190131	0.0001	-0.9659
1B	63.7995	IAAV1451	0.152778	0.0001	-0.9054
1B	63.7995	Kukri_c23819_259	0.0605469	0.0001	-0.5055
1B	63.7995	GENE-0065_246	0.0407986	0.0001	-0.4526
1B	63.7995	CAP7_s13262_197	0.0215028	0.0001	-0.4374
1B	63.7995	Tdurum_contig12812_83	0.322544	0.0246875	-0.3285
1B	63.7995	RFL_Contig4520_770	0.325124	0.04875	-0.2293
1B	63.7995	BobWhite_rep_c55186_299	0.173155	0.0246875	-0.1868
1B	63.7995	RAC875_c37934_225	0.169922	0.0253123	-0.1752
1B	63.7995	BS00079450_51	0.0721875	0.0259695	0.0764
1B	63.7995	Tdurum_contig11572_931	0.317491	0.237187	0.2666
1B	63.7995	Excalibur_c23734_234	0.0001	0.0001	0.4553
1B	63.7995	Excalibur_c19291_571	0.0001	0.0001	0.4553
1B	63.8569	D_contig28342_351	0.152778	0.0001	-0.9054
1B	63.8569	GENE-1276_68	0.0605469	0.0001	-0.5055
1B	63.8569	IAAV11	0.0001	0.0001	0.4553
1B	63.8569	BS00109910_51	0.0001	0.0001	0.4553
1B	63.8569	GENE-0158_358	0.0001	0.0001	0.4553
1B	63.8569	JG_c8473_141	0.0001	0.0001	0.4553
1B	63.8569	RAC875_c15646_783	0.0001	0.0001	0.4553
1B	63.9112	BS00068096_51	0.0987413	0.0001	-0.6541
1B	63.9112	BobWhite_c31602_139	0.0605469	0.0001	-0.5055
1B	63.9112	GENE-3478_202	0.0605469	0.0001	-0.5055
1B	63.9112	BobWhite_c872_587	0.0206163	0.0001	-0.4251
1B	63.9112	Excalibur_c27174_222	0.457856	0.0493511	-0.3262
1B	63.9112	IAAV2777	0.0001	0.0001	0.4553
1B	63.9112	TA002525-0992	0.0001	0.0001	0.4553
1B	63.9112	BS00035794_51	0.0001	0.0001	0.4553
1B	63.9112	Ex_c103126_573	0.0001	0.0001	0.4553
1B	63.9112	GENE-0217_123	0.0001	0.0001	0.4553
1B	63.9112	GENE-0366_124	0.0001	0.0001	0.4553
1B	63.9112	IAAV5236	0.0001	0.0001	0.4553
1B	63.9112	BobWhite_c11036_842	0.0001	0.0001	0.4553
1B	63.9112	IAAV3509	0.0001	0.0001	0.4553
1B	63.9112	IAAV4362	0.0001	0.0001	0.4553
1B	63.9112	GENE-0181_607	0.0001	0.0001	0.4553
1B	63.9112	BobWhite_c14258_383	0.0001	0.0001	0.4553
1B	63.9112	IAAV6948	0.0001	0.0001	0.4553
1B	63.9112	GENE-0163_519	0.0001	0.0001	0.4553
1B	63.9112	TA012633-1207	0.0001	0.0001	0.4553
1B	63.9112	BS00066135_51	0.0001	0.0001	0.4553
1B	63.9112	IAAV9097	0.0001	0.0001	0.4553
1B	63.9112	GENE-2766_500	0.0001	0.0001	0.4553
1B	63.9207	D_contig22896_682	0.265928	0.0001	-1.0544
1B	63.9207	BS00110530_51	0.0605469	0.0001	-0.5055
1B	63.9207	IACX778	0.0001	0.0001	0.4553
1B	64.0388	IAAV2987	0.0001	0.0001	0.4553
1B	64.0994	D_F1BEJMU02GUUJ4_150	0.494575	0.0001	-1.7041
1B	64.0994	D_F1BEJMU01CYX2V_133	0.493827	0.0001	-1.6831
1B	64.0994	D_contig12344_83	0.493827	0.0001	-1.6831
1B	64.0994	D_contig06652_375	0.487535	0.0001	-1.4467
[truncated: 32,319 more rows]

## Sheet: improvement
Supplementary Dataset 2. lnRH values calculated per locus between L and M groups
Chr.	POS	SNP Name	He-L	He-M	st.lnRH(LM)
1A	12.028	BS00062658_51	0.0246875	0.013698	-1.0254
1A	13.7315	BS00033749_51	0.0266618	0.292822	0.8696
1A	13.7315	wsnp_Ex_c10657_17376448	0.0721875	0.466526	0.8138
1A	13.7315	Tdurum_contig44888_837	0.119987	0.310432	0.3764
1A	13.7315	RAC875_c42700_264	0.161513	0.320559	0.2746
1A	13.7315	RAC875_rep_c110533_92	0.119987	0.0878959	-0.9228
1A	13.7315	GENE-0412_338	0.474687	0.499933	-0.0383
1A	13.7315	BS00066697_51	0.0001	0.401235	1.95
1A	13.7315	Tdurum_contig42405_197	0.497041	0.390964	-1.0016
1A	13.7315	BS00059424_51	0.378496	0.499342	0.1527
1A	13.7315	BS00033750_51	0.0001	0.256136	1.7161
1A	13.7315	Tdurum_contig59794_640	0.450139	0.276723	-1.1749
1A	13.7315	BS00022677_51	0.118571	0.292278	0.3464
1A	13.7315	BobWhite_c1361_1187	0.140362	0.29508	0.2859
1A	13.7315	BS00009423_51	0.204999	0.212817	-0.0775
1A	13.7315	Tdurum_contig60323_605	0.095	0.0407986	-1.1765
1A	15.7361	BS00011810_51	0.0001	0.0001	-0.4007
1A	16.6721	Excalibur_c35316_154	0.412754	0.357696	-0.878
1A	16.6721	Kukri_s115525_295	0.0809363	0.442266	0.7363
1A	16.6721	BS00010488_51	0.0961384	0.0962433	-0.1049
1A	16.7304	wsnp_Ex_c12254_19574891	0.393491	0.49013	0.1099
1A	16.7304	BS00026456_51	0.378145	0.489891	0.1372
1A	16.7304	Excalibur_c11258_1700	0.381665	0.484481	0.1229
1A	16.7304	wsnp_Ku_c1818_3557408	0.237187	0.461775	0.3422
1A	16.7304	tplb0025b13_150	0.239705	0.463038	0.3399
1A	16.7304	BobWhite_c31470_532	0.329229	0.185493	-1.1518
1A	19.3439	CAP12_c3074_192	0.239705	0.416451	0.2613
1A	19.7325	BS00023130_51	0.0730652	0.361756	0.6372
1A	20.1535	TA001286-0611-w	0.239705	0.0935232	-1.295
1A	21.5494	BobWhite_c20902_177	0.34875	0.454655	0.1276
1A	21.5494	Ku_c28007_1398	0.0001	0.35561	1.8585
1A	21.5494	RAC875_c38756_141	0.140362	0.268926	0.2405
1A	21.5494	BS00023201_51	0.161513	0.27258	0.1924
1A	24.0625	BS00056550_51	0.140362	0.425897	0.5145
1A	24.409	wsnp_RFL_Contig4735_5673999	0.165289	0.273605	0.1831
1A	24.409	wsnp_CAP11_c710_458019	0.0246875	0.185871	0.6716
1A	25.2607	Ex_c57982_980	0.0246875	0.117441	0.5038
1A	25.3385	Excalibur_c87411_54	0.024996	0.403286	1.0175
1A	25.3385	GENE-1118_58	0.0246875	0.412951	1.023
1A	25.3385	Kukri_rep_c102231_265	0.0246875	0.405307	1.0197
1A	25.3385	Kukri_c22349_754	0.0721875	0.406447	0.7144
1A	25.3385	wsnp_Ex_c2868_5293485	0.0730652	0.399739	0.7022
1A	25.3385	Tdurum_contig11679_319	0.0001	0.118571	1.5278
1A	26.595	GENE-0411_723	0.0730652	0.05185	-0.9271
1A	26.595	wsnp_Ex_rep_c106111_90308719	0.0730652	0.0691948	-0.7759
1A	26.595	RFL_Contig1027_442	0.0721875	0.13322	0.1812
1A	27.0711	wsnp_Ex_c57982_59470152	0.223537	0.1531	-0.9848
1A	27.0711	wsnp_Ku_c183_358844	0.223537	0.152778	-0.9866
1A	27.0711	Excalibur_c71158_54	0.223537	0.145019	-1.0117
1A	27.0711	Tdurum_contig75476_167	0.04875	0.223982	0.5408
1A	27.0711	BS00010128_51	0.263114	0.231562	-0.8376
1A	27.0711	Excalibur_c82557_201	0.0721875	0.0406146	-1.0382
1A	27.0711	Excalibur_c5139_198	0.159688	0.125246	-0.8883
1A	27.3464	BS00038243_51	0.159688	0.235693	0.123
1A	27.3464	BobWhite_c39996_85	0.119987	0.0361868	-1.3489
1A	27.3464	RAC875_c1710_376	0.159688	0.126059	-0.8838
1A	29.1114	RAC875_rep_c101110_474	0.237187	0.294543	0.0462
1A	29.1114	RAC875_rep_c101110_563	0.239705	0.297248	0.046
1A	29.1114	BS00110709_51	0.255	0.49914	0.3701
1A	29.1114	BS00003595_51	0.129244	0.093316	-0.9311
1A	29.1114	RAC875_c18640_821	0.244898	0.13322	-1.125
1A	29.1114	tplb0053o08_2004	0.244898	0.13322	-1.125
1A	29.1114	IAAV8297	0.244898	0.13322	-1.125
1A	29.1114	Kukri_c2446_683	0.04875	0.132936	0.3169
1A	29.1114	Excalibur_c9676_163	0.159688	0.21656	0.0792
1A	29.1114	IAAV7479	0.159688	0.19991	0.0317
1A	29.1114	CAP8_c2448_355	0.239705	0.275706	-0.0051
1A	29.1114	Tdurum_contig68827_118	0.0001	0.00458713	1.1083
1A	29.1502	RAC875_c97040_104	0.140362	0.249689	0.2046
1A	29.6781	BS00022943_51	0.1437	0.187399	0.0486
1A	29.6781	Tdurum_contig68827_61	0.1437	0.187014	0.0477
1A	29.6781	Kukri_c76307_259	0.095	0.112638	-0.0105
1A	30.9865	Kukri_c4126_240	0.257651	0.46875	0.3147
1A	30.9865	Ex_c4876_1221	0.316828	0.485599	0.2352
1A	30.9865	Kukri_c29655_239	0.119987	0.0711722	-1.0225
1A	30.9865	RAC875_c57939_175	0.142012	0.182315	0.04
1A	30.9865	RAC875_c57939_78	0.145429	0.204142	0.093
1A	33.8591	Kukri_c5715_141	0.257651	0.293474	-0.0069
1A	34.6979	RAC875_c34888_65	0.159688	0.418885	0.4572
1A	34.6979	D_GBF1XID02F3H8U_128	0.0768	0.233434	0.4051
1A	34.8922	BobWhite_c6558_234	0.177743	0.357087	0.2968
1A	35.0638	BS00022667_51	0.0499671	0.225208	0.5368
1A	35.2323	RAC875_c33470_345	0.0730652	0.00459768	-2.0162
1A	35.2323	wsnp_Ku_c5756_10191339	0.0001	0.227729	1.6785
1A	35.2323	Ku_c2121_1232	0.0001	0.226097	1.6773
1A	35.2323	BobWhite_c34604_222	0.0001	0.196338	1.6322
1A	35.2323	IAAV6115	0.0001	0.189899	1.6249
1A	35.2323	Kukri_rep_c69910_1153	0.0001	0.196338	1.6322
1A	35.2323	CAP11_c65_237	0.0001	0.132653	1.5467
1A	35.2323	Excalibur_c12789_1184	0.0001	0.192744	1.6293
1A	35.2323	TA002993-0179-w	0.0001	0.189899	1.6249
1A	35.2323	Kukri_c4126_208	0.0001	0.186251	1.618
1A	35.2323	Excalibur_c47455_133	0.0001	0.182956	1.6098
1A	35.2323	Kukri_c2121_1994	0.0246875	0.19991	0.7051
1A	35.2323	tplb0061f07_961	0.0246875	0.19991	0.7051
1A	35.2323	wsnp_Ex_c7965_13519586	0.0246875	0.190286	0.6839
1A	35.2323	Kukri_c45607_199	0.0721875	0.197932	0.3437
1A	35.2323	BobWhite_c1265_607	0.0961384	0.231111	0.3105
1A	35.2323	wsnp_Ex_c38203_45790396	0.117188	0.196734	0.1662
1A	35.2355	Excalibur_rep_c113950_132	0.492188	0.288376	-1.251
1A	35.2808	Excalibur_c48152_563	0.0001	0.190926	1.626
1A	35.2808	wsnp_Ex_c4876_8692849	0.265928	0.33712	0.0725
1A	35.4039	BS00022270_51	0.257651	0.498703	0.3632
1A	35.4039	Excalibur_c25891_1402	0.274956	0.480732	0.3011
1A	35.4039	Ku_c4823_673	0.0493511	0.289752	0.6459
1A	35.4039	wsnp_Ex_c1137_2182795	0.04875	0.26523	0.6082
1A	35.4039	Ex_c28368_426	0.239705	0.344515	0.142
1A	35.6533	IACX9458	0.0961384	0.32659	0.4952
1A	35.6533	BS00103478_51	0.0721875	0.291357	0.5357
1A	35.6533	wsnp_Ex_c7965_13520238	0.0721875	0.292412	0.5369
1A	35.6533	Excalibur_c25175_512	0.0973044	0.266263	0.3754
1A	35.6533	RAC875_c67106_97	0.0246875	0.0751064	0.3309
1A	36.1552	wsnp_Ex_c7442_12743707	0.117188	0.0227243	-1.5845
1A	36.7349	wsnp_Ex_c19717_28713417	0.0246875	0.296982	0.9012
1A	36.7349	wsnp_Ex_c7252_12453079	0.0730652	0.290481	0.5311
1A	37.0329	RAC875_c23587_271	0.04875	0.277778	0.6333
1A	37.0329	BS00081682_51	0.0001	0.1437	1.5618
1A	37.3146	BS00079071_51	0.024996	0.331923	0.9348
1A	37.3146	BS00083459_51	0.024996	0.32	0.9238
1A	38.1113	RFL_Contig1703_695	0.199687	0.496577	0.4879
1A	38.1113	Tdurum_contig15335_452	0.396694	0.339012	-0.8879
1A	38.1113	Kukri_rep_c113971_162	0.456259	0.357529	-0.9857
1A	38.1113	RAC875_c29598_147	0.239705	0.487697	0.3849
1A	38.1113	Kukri_c2121_1334	0.095	0.420185	0.6381
1A	38.1113	wsnp_JD_c7522_8606553	0.095	0.418885	0.6371
1A	38.1113	IAAV4132	0.0246875	0.296703	0.9006
1A	38.1113	GENE-0211_139	0.04875	0.249347	0.5823
1A	38.1113	Tdurum_contig83113_134	0.024996	0.292942	0.8931
1A	38.1113	Tdurum_contig50845_82	0.0246875	0.248655	0.8055
1A	38.1113	Tdurum_contig50845_215	0.0246875	0.247705	0.8047
1A	38.1113	BS00022977_51	0.0246875	0.247705	0.8047
1A	38.1113	IACX11001	0.29162	0.465309	0.2482
1A	38.1113	Kukri_c11891_1015	0.0246875	0.244429	0.8011
1A	38.1113	Tdurum_contig52332_94	0.0246875	0.244429	0.8011
1A	38.1113	Kukri_rep_c108031_378	0.024996	0.245369	0.7988
1A	38.1113	Kukri_c2121_2345	0.0721875	0.281372	0.516
1A	38.1113	Tdurum_contig11756_1415	0.0246875	0.234472	0.786
1A	38.1113	BS00022443_51	0.0246875	0.20992	0.728
1A	38.1113	BS00022738_51	0.04875	0.230883	0.5514
1A	38.1113	Tdurum_contig11756_264	0.04875	0.237812	0.5614
1A	38.1113	Excalibur_c16353_264	0.499279	0.469043	-0.823
1A	38.1113	BobWhite_c46501_92	0.351867	0.246793	-1.0158
1A	38.1113	tplb0043h23_1346	0.29162	0.400408	0.1377
1A	38.1113	RAC875_c59712_105	0.159688	0.23134	0.1118
1A	38.1113	BS00082266_51	0.0984989	0.190214	0.2164
1A	38.1113	wsnp_Ex_c1137_2183772	0.221118	0.159981	-0.953
1A	38.1113	Kukri_c41943_535	0.48	0.490987	-0.0761
1A	40.8609	Excalibur_c20777_428	0.118571	0.394391	0.5307
1A	42.6647	BS00110358_51	0.199687	0.498549	0.4917
1A	42.6647	BS00029416_51	0.0001	0.366318	1.8907
1A	43.2768	BS00003761_51	0.0246875	0.276243	0.8617
1A	43.2768	RAC875_c54245_88	0.0246875	0.276753	0.8628
1A	43.2768	Tdurum_contig61492_458	0.0246875	0.276243	0.8617
1A	43.2768	IACX5892	0.0246875	0.259859	0.8231
1A	43.2768	Tdurum_contig61492_684	0.13875	0.285375	0.2736
1A	43.3157	RFL_Contig1118_1073	0.337766	0.490717	0.2085
1A	43.4679	BS00012052_51	0.024996	0.283387	0.8776
1A	43.4679	BS00064536_51	0.0001	0.245369	1.6985
1A	43.4679	BS00026453_51	0.0246875	0.221385	0.7527
1A	43.4679	wsnp_BF200531A_Ta_2_1	0.497188	0.443926	-0.8736
1A	43.4679	RAC875_c85031_525	0.34875	0.450099	0.1203
1A	45.9389	RAC875_c56994_301	0.474687	0.309765	-1.1482
1A	45.9389	BS00039749_51	0.242275	0.0272057	-1.9048
1A	45.9389	Kukri_c18434_200	0.0246875	0.226097	0.7624
1A	45.9389	IAAV1469	0.0256367	0.217869	0.7336
1A	48.4488	Excalibur_c110483_103	0.0730652	0.0551702	-0.8911
1A	48.4488	Tdurum_contig17530_822	0.04875	0.139551	0.3351
1A	48.4488	Kukri_c24144_1568	0.0721875	0.0405232	-1.0396
1A	48.4488	Excalibur_c22642_90	0.024996	0.0587695	0.242
1A	48.4488	Excalibur_c18694_273	0.0246875	0.0494064	0.1874
1A	48.4488	RAC875_c37934_285	0.0246875	0.0405232	0.1154
1A	48.9475	Excalibur_c3941_537	0.441596	0.479443	-0.0114
1A	50.5377	IAAV2838	0.17554	0.425612	0.4267
1A	50.6607	Excalibur_c11941_612	0.378145	0.35078	-0.8165
1A	51.0947	Kukri_c7436_2259	0.365326	0.327711	-0.8416
1A	51.0947	Excalibur_c10689_254	0.390322	0.341393	-0.865
1A	51.0947	wsnp_Ex_c5323_9408829	0.362187	0.328739	-0.8309
1A	51.0947	BS00078982_51	0.28875	0.408448	0.1583
1A	51.2469	Excalibur_c11941_675	0.28875	0.349636	0.0434
1A	51.5092	BS00105601_51	0.274956	0.402621	0.1741
1A	51.5092	Kukri_c16098_95	0.34875	0.32278	-0.8142
1A	51.5092	wsnp_Ex_c10783_17554146	0.34875	0.321663	-0.817
1A	51.5092	CAP7_c4833_141	0.340894	0.316044	-0.8112
1A	51.8039	wsnp_JD_c9290_10155594	0.422091	0.281034	-1.0943
1A	51.8039	RAC875_c16820_419	0.340894	0.440183	0.1162
1A	51.9432	wsnp_Ex_c48087_53105842	0.29162	0.260615	-0.8317
1A	51.9432	CAP7_c4833_55	0.29162	0.305606	-0.067
1A	51.9432	wsnp_Ku_rep_c101175_88380491	0.29162	0.311629	-0.0477
1A	51.9432	wsnp_Ku_c42878_50516167	0.307643	0.267866	-0.8528
1A	51.9432	wsnp_Ex_c5323_9409407	0.307643	0.32222	-0.0654
1A	51.9432	RAC875_c8245_272	0.32	0.326666	-0.0854
1A	51.9432	TA006139-0953	0.32	0.321107	-0.102
1A	51.9432	RAC875_c1825_188	0.304688	0.311629	-0.0846
1A	52.5488	Excalibur_c7026_2635	0.378145	0.477146	0.114
1A	53.4848	GENE-3653_323	0.0001	0.0001	-0.4007
1A	53.6175	Tdurum_contig98378_452	0.280654	0.493999	0.3138
1A	53.7179	Kukri_c13593_203	0.401859	0.335219	-0.917
1A	55.1785	RAC875_rep_c107325_644	0.444444	0.400093	-0.8546
1A	55.1785	wsnp_BE586140A_Ta_2_1	0.0721875	0.484429	0.8457
1A	55.1785	BS00065005_51	0.0001	0.192744	1.6293
1A	55.1785	Kukri_c51861_262	0.18	0.062435	-1.3186
1A	55.1785	BobWhite_c15557_395	0.0001	0.0001	-0.4007
1A	56.1015	Tdurum_contig61515_259	0.239705	0.079509	-1.3682
1A	56.1015	Tdurum_contig11004_613	0.255	0.0835408	-1.3811
1A	56.1015	CAP7_c2317_217	0.0493511	0.194711	0.4792
1A	56.1015	Tdurum_contig11004_400	0.239705	0.22195	-0.8034
1A	56.814	Kukri_c82555_88	0.351867	0.484381	0.1746
1A	56.814	Tdurum_contig77289_179	0.35503	0.479808	0.1627
1A	57.9119	RAC875_c89908_105	0.199687	0.474908	0.4549
1A	57.9119	Excalibur_c46833_204	0.117188	0.32222	0.4164
1A	57.9119	Kukri_c29134_108	0.0499671	0.231111	0.5442
1A	57.9119	Excalibur_rep_c114535_55	0.18	0.0877263	-1.154
1A	57.9119	Ku_c11769_252	0.0001	0.0796847	1.4687
1A	58.8122	Ra_c22663_367	0.334688	0.144104	-1.3072
1A	59.6995	Kukri_c7579_559	0.362187	0.140214	-1.3745
1A	59.6995	RAC875_c10090_963	0.34875	0.137761	-1.3589
1A	59.6995	Excalibur_c7237_1208	0.34875	0.153423	-1.3047
1A	59.6995	Excalibur_c7237_1084	0.351867	0.156954	-1.2984
1A	59.6995	RAC875_rep_c111911_116	0.34875	0.140808	-1.3503
1A	59.6995	Tdurum_contig61515_522	0.242275	0.0796847	-1.3732
1A	60.7197	BS00029346_51	0.242275	0.489207	0.3802
1A	62.0443	IACX1592	0.142012	0.482683	0.5911
1A	62.0443	TA003773-0807	0.118571	0.312722	0.3893
1A	63.181	Tdurum_contig47183_205	0.329229	0.32884	-0.7395
1A	63.8643	Tdurum_contig622_285	0.255	0.00458713	-2.2629
1A	64.6675	Kukri_c4900_2435	0.425078	0.424088	-0.742
1A	65.4026	IACX4168	0.121437	0.499855	0.6798
1A	65.435	Excalibur_c47654_70	0.04875	0.358271	0.7823
1A	65.435	BobWhite_c4646_119	0.0739645	0.389659	0.6797
1A	65.435	Tdurum_contig43646_147	0.408163	0.339222	-0.9217
1A	65.435	Ra_c27593_460	0.239705	0.472612	0.3553
1A	65.435	Tdurum_contig69753_513	0.365326	0.440715	0.0681
1A	65.435	BS00013227_51	0.375	0.437572	0.041
1A	65.435	RAC875_c65431_351	0.375	0.442891	0.0515
1A	65.435	BS00022870_51	0.375	0.446488	0.0596
1A	65.435	Excalibur_c12215_352	0.365326	0.450406	0.0906
1A	65.435	Kukri_c3150_341	0.375	0.448019	0.0632
1A	65.435	Kukri_c47852_121	0.28875	0.403852	0.1476
1A	65.435	IACX5982	0.0721875	0.386778	0.6844
1A	65.435	BS00110151_51	0.0493511	0.219185	0.5305
1A	65.435	Kukri_c49776_192	0.0499671	0.22006	0.5289
1A	65.435	Kukri_rep_c107771_588	0.0730652	0.231111	0.4208
1A	65.435	RFL_Contig3232_1224	0.0730652	0.221336	0.3981
1A	65.435	Tdurum_contig5008_635	0.0499671	0.219621	0.5268
1A	65.435	BS00067339_51	0.095	0.231111	0.3156
1A	65.435	Kukri_c23985_229	0.095	0.231562	0.3167
1A	65.435	Kukri_c23985_166	0.0499671	0.21875	0.5242
1A	65.435	Excalibur_c77035_156	0.199687	0.304688	0.1584
1A	65.435	Tdurum_contig97688_186	0.0001	0.0001	-0.4007
1A	66.0277	RAC875_rep_c104986_200	0.48875	0.140214	-1.6836
1A	66.3127	wsnp_BE445121A_Ta_1_8	0.449928	0.0937314	-1.7886
1A	66.8827	RAC875_c46269_387	0.455	0.096665	-1.7849
1A	66.8827	IAAV5931	0.447188	0.0926998	-1.7881
1A	68.829	wsnp_Ex_c24686_33942264	0.412754	0.0840942	-1.7672
1A	68.829	IAAV4243	0.368152	0.0759438	-1.7159
1A	68.829	wsnp_Ex_c2181_4089788	0.42	0.0922934	-1.7421
1A	68.829	wsnp_Ex_c24686_33941368	0.42	0.0941505	-1.7265
1A	69.5188	wsnp_Ku_rep_c107796_93118214	0.412754	0.0842803	-1.7668
1A	69.8718	wsnp_Ex_c10257_16825240	0.35503	0.274637	-0.9543
1A	69.8718	RAC875_c6664_63	0.0721875	0.254195	0.4703
1A	70.1018	RAC875_c42365_61	0.471078	0.0230383	-2.2471
1A	70.1018	Excalibur_c32608_64	0.49875	0.373254	-1.0546
1A	70.1018	CAP8_c806_297	0.49875	0.372096	-1.0574
1A	70.1018	wsnp_Ex_c6817_11762714	0.429688	0.499659	0.0575
1A	70.1018	BS00077199_51	0.429688	0.499722	0.0577
1A	70.1018	TA003382-0407	0.024996	0.3373	0.9405
1A	70.1018	GENE-0287_28	0.0246875	0.261583	0.8264
1A	70.1018	Excalibur_c57766_92	0.0246875	0.258383	0.8205
1A	70.1018	IACX9106	0.0246875	0.264762	0.8335
1A	70.1018	BS00048887_51	0.0246875	0.258873	0.8214
1A	70.1018	BS00021730_51	0.024996	0.259859	0.8192
1A	70.1018	BS00062969_51	0.024996	0.264266	0.8281
1A	70.1018	TA004365-0417	0.024996	0.264266	0.8281
1A	70.1018	BS00011286_51	0.024996	0.2606	0.8207
1A	70.1018	BS00003813_51	0.024996	0.21134	0.727
1A	70.1018	BS00028874_51	0.0493511	0.208237	0.5068
1A	70.1018	Excalibur_c33881_618	0.277778	0.365569	0.1024
1A	70.1018	Kukri_rep_c106359_124	0.118571	0.414995	0.5566
1A	70.1018	wsnp_Ex_c12352_19708127	0.13875	0.416236	0.5044
1A	70.1018	wsnp_Ex_rep_c67065_65532802	0.0493511	0.232302	0.5504
1A	70.1018	Kukri_c25839_458	0.0001	0.251545	1.708
1A	70.1018	GENE-0379_108	0.0246875	0.21134	0.7316
1A	70.1018	Ex_c14515_218	0.0246875	0.213989	0.737
1A	70.1018	Kukri_rep_c81206_235	0.024996	0.218317	0.7408
1A	70.1018	RAC875_c53095_51	0.0493511	0.216128	0.5225
1A	70.1018	Ra_c4140_287	0.0246875	0.00917412	-1.206
1A	70.1018	BobWhite_c18773_75	0.42	0.0182633	-2.2372
1A	70.1018	BobWhite_c24113_529	0.471078	0.251919	-1.284
1A	70.1018	wsnp_Ex_c14733_22819625	0.471078	0.251919	-1.284
1A	70.1018	Excalibur_c20133_87	0.429688	0.355221	-0.9319
1A	70.1018	Kukri_c4099_321	0.024996	0.00917412	-1.2259
1A	70.1018	Excalibur_rep_c88290_94	0.429688	0.358271	-0.9256
1A	70.1018	Excalibur_s107771_77	0.42	0.355221	-0.9122
1A	70.1018	Excalibur_c24117_534	0.0001	0.429688	2.0438
1A	70.1018	Kukri_c48434_88	0.467127	0.0713306	-1.9825
1A	70.1018	RAC875_c11899_366	0.0001	0.345679	1.8253
1A	70.1018	IACX6344	0.0001	0.34015	1.8136
1A	70.1018	wsnp_Ex_c3572_6533892	0.0973044	0.414552	0.6224
1A	70.1018	CAP8_rep_c7560_159	0.118571	0.409565	0.5493
1A	70.1018	RAC875_c38417_246	0.0973044	0.411042	0.6146
1A	70.1018	wsnp_Ex_c3906_7086162	0.095	0.415674	0.6337
1A	70.1018	RAC875_c55052_604	0.0961384	0.41701	0.6321
1A	70.1018	CAP11_c6014_160	0.118571	0.412632	0.5532
1A	70.1018	Excalibur_rep_c111311_58	0.095	0.419442	0.6374
1A	70.1018	wsnp_Ra_rep_c74936_72685894	0.0973044	0.416798	0.6266
1A	70.1018	Excalibur_c49588_76	0.0973044	0.410464	0.6132
1A	70.1018	RAC875_c8515_653	0.13875	0.408728	0.4936
1A	70.1018	Kukri_c43730_841	0.0973044	0.429223	0.6417
1A	70.1018	wsnp_Ex_rep_c101746_87053634	0.39875	0.383588	-0.7851
1A	70.1018	wsnp_Ex_c8885_14842394	0.0973044	0.418859	0.6307
1A	70.1018	Ex_c6765_2118	0.362187	0.359574	-0.7483
1A	70.1018	wsnp_Ex_c12117_19381493	0.48875	0.136592	-1.6938
1A	70.1018	Ra_c56967_900	0.48875	0.140214	-1.6836
1A	70.1018	BS00087437_51	0.04875	0.499662	0.9953
1A	70.1018	TA016013-1040	0.0730652	0.496763	0.8691
1A	70.1018	IAAV7929	0.0730652	0.496874	0.8699
1A	70.1018	BS00081455_51	0.0961384	0.498563	0.7697
1A	70.1018	BS00065146_51	0.0739645	0.496429	0.8613
1A	70.1018	Excalibur_rep_c113303_500	0.0721875	0.494861	0.8722
1A	70.1018	GENE-0446_243	0.0721875	0.494861	0.8722
1A	70.1018	wsnp_Ex_c25628_34888253	0.0739645	0.496609	0.8619
1A	70.1018	wsnp_Ex_c3565_6520901	0.0721875	0.495274	0.8739
1A	70.1018	wsnp_Ra_c4481_8119609	0.0730652	0.495868	0.8664
1A	70.1018	GENE-0431_601	0.457619	0.362929	-0.9754
1A	70.1018	BS00110766_51	0.0739645	0.49621	0.8611
1A	70.1018	RAC875_c3751_96	0.0739645	0.494109	0.8571
1A	70.1018	RAC875_c24560_604	0.117188	0.498189	0.6936
1A	70.1018	BS00041358_51	0.117188	0.4979	0.6931
1A	70.1018	IAAV7551	0.0739645	0.494616	0.8584
1A	70.1018	RAC875_c12808_182	0.117188	0.497437	0.6925
1A	70.1018	RAC875_c10400_791	0.119987	0.496315	0.6788
1A	70.1018	BS00110415_51	0.121437	0.496463	0.6733
1A	70.1018	TA001772-0625	0.161513	0.497589	0.5686
1A	70.1018	wsnp_BF478737A_Ta_2_1	0.467127	0.207405	-1.3853
1A	70.1018	RAC875_c9965_354	0.48	0.257408	-1.2907
1A	70.1018	tplb0032d09_1393	0.48	0.257408	-1.2907
1A	70.1018	wsnp_Ex_c50235_54588957	0.48	0.254677	-1.296
1A	70.1018	RAC875_rep_c76047_63	0.476847	0.249132	-1.3031
1A	70.1018	wsnp_Ex_c49829_54319220	0.474687	0.248655	-1.2993
1A	70.1018	Kukri_c54467_100	0.0493511	0.414886	0.8707
1A	70.1018	wsnp_Ex_rep_c69738_68695568	0.0493511	0.412951	0.865
1A	70.1018	BS00076668_51	0.475628	0.249132	-1.3007
1A	70.1018	wsnp_Ex_c14733_22819350	0.471078	0.251919	-1.284
1A	70.1018	IAAV7414	0.471078	0.251919	-1.284
1A	70.1018	wsnp_Ex_c7258_12461939	0.48	0.260103	-1.2829
1A	70.1018	RAC875_c5544_4156	0.117188	0.394391	0.5344
1A	70.1018	Kukri_rep_c104386_273	0.117188	0.393818	0.5333
1A	70.1018	wsnp_Ex_rep_c103087_88124573	0.375	0.49983	0.1631
1A	70.1018	TA013367-0455	0.04875	0.310432	0.6934
1A	70.1018	Excalibur_c17872_137	0.04875	0.310432	0.6934
1A	70.1018	wsnp_Ra_c6474_11298812	0.024996	0.227001	0.7598
1A	70.1018	Kukri_c25839_487	0.0246875	0.261583	0.8264
1A	70.1018	Excalibur_c22728_610	0.0246875	0.261583	0.8264
1A	70.1018	wsnp_Ku_c4413_8008008	0.429688	0.499774	0.0578
1A	70.1018	BS00021895_51	0.0246875	0.261091	0.8249
1A	70.1018	Kukri_c6106_470	0.0246875	0.258383	0.8205
1A	70.1018	RAC875_c15998_53	0.0493511	0.290657	0.6474
1A	70.1018	wsnp_Ex_c33831_42253707	0.0493511	0.290657	0.6474
1A	70.1018	RFL_Contig5699_1155	0.0246875	0.251439	0.8096
1A	70.1018	RAC875_rep_c85118_294	0.0246875	0.255648	0.8164
1A	70.1018	BS00022207_51	0.0246875	0.244429	0.8011
1A	70.1018	BS00090408_51	0.04875	0.267419	0.6115
1A	70.1018	RAC875_c6338_1887	0.04875	0.267419	0.6115
1A	70.1018	RAC875_c10506_434	0.024996	0.261583	0.8222
1A	70.1018	TA003542-0511	0.024996	0.264266	0.8281
1A	70.1018	RAC875_c6338_2719	0.0493511	0.268422	0.6098
1A	70.1018	BS00066549_51	0.0246875	0.214413	0.7382
1A	70.1018	BobWhite_c40914_538	0.0246875	0.21092	0.7303
1A	70.1018	Kukri_rep_c90849_211	0.024996	0.214839	0.7354
1A	70.1018	wsnp_Ex_c18196_27006489	0.0253123	0.211763	0.7233
1A	70.1018	BS00076538_51	0.024996	0.21092	0.7263
1A	70.1018	Kukri_c24402_564	0.024996	0.21092	0.7263
1A	70.1018	BS00066308_51	0.0253123	0.21134	0.721
1A	70.1018	wsnp_Ex_c6934_11953178	0.0253123	0.21134	0.721
1A	70.1018	GENE-2795_120	0.0253123	0.211763	0.7233
1A	70.1018	wsnp_Ex_c15852_24239968	0.024996	0.213468	0.7327
1A	70.1018	wsnp_Ex_c2389_4478587	0.0253123	0.21134	0.721
1A	70.1018	BS00110039_51	0.0253123	0.21134	0.721
1A	70.1018	wsnp_Ex_rep_c105244_89727666	0.0253123	0.21134	0.721
1A	70.1018	wsnp_Ex_rep_c105244_89727820	0.0253123	0.21134	0.721
1A	70.1018	wsnp_Ex_c645_1273901	0.0253123	0.21134	0.721
1A	70.1018	wsnp_Ex_rep_c67763_66441222	0.024996	0.21134	0.727
1A	70.1018	Ex_c14515_220	0.024996	0.211763	0.7278
1A	70.1018	wsnp_BE518393A_Td_2_3	0.024996	0.21092	0.7263
1A	70.1018	wsnp_Ex_c3142_5808713	0.024996	0.21134	0.727
1A	70.1018	wsnp_Ex_c8666_14522816	0.0253123	0.21134	0.721
1A	70.1018	wsnp_Ex_c3365_6183009	0.0253123	0.21134	0.721
1A	70.1018	RAC875_c25442_231	0.0253123	0.214689	0.7299
1A	70.1018	Ra_c11042_1500	0.0246875	0.208655	0.7255
1A	70.1018	wsnp_Ex_c17684_26426672	0.024996	0.20782	0.7167
1A	70.1018	RAC875_c2021_1417	0.0253123	0.209075	0.7146
1A	70.1018	wsnp_Ra_c26956_36503468	0.0253123	0.209075	0.7146
1A	70.1018	BS00003758_51	0.0253123	0.208655	0.7137
1A	70.1018	wsnp_Ex_rep_c104050_88861052	0.0253123	0.208655	0.7137
1A	70.1018	GENE-0561_311	0.0246875	0.207405	0.7201
1A	70.1018	IAAV9022	0.0253123	0.208237	0.7127
1A	70.1018	wsnp_Ex_c3963_7179699	0.024996	0.20782	0.7167
1A	70.1018	BS00033760_51	0.0253123	0.214689	0.7299
1A	70.1018	RAC875_c2313_410	0.0259695	0.207405	0.7047
1A	70.1018	wsnp_CAP12_c2645_1267978	0.0253123	0.209075	0.7146
1A	70.1018	wsnp_Ex_c25220_34487119	0.0253123	0.208237	0.7127
1A	70.1018	wsnp_Ex_c3747_6824863	0.0253123	0.208237	0.7127
1A	70.1018	wsnp_Ra_c6474_11298858	0.024996	0.208237	0.7176
1A	70.1018	Ra_c16532_954	0.024996	0.216995	0.7391
1A	70.1018	Kukri_c93273_605	0.0493511	0.158969	0.3888
1A	70.1018	wsnp_Ex_c3567_6526582	0.0253123	0.215516	0.7328
1A	70.1018	wsnp_Ex_rep_c66767_65124989	0.0721875	0.223176	0.4074
1A	70.1018	Ex_c23451_720	0.0253123	0.201936	0.7024
1A	70.1018	wsnp_Ex_c6826_11775106	0.04875	0.222212	0.5393
1A	70.1018	RAC875_c40579_501	0.04875	0.225208	0.542
1A	70.1018	BobWhite_c44224_71	0.024996	0.221773	0.7483
1A	70.1018	BobWhite_c20703_141	0.04875	0.215697	0.5271
1A	70.1018	Ex_c3799_2429	0.04875	0.211763	0.5165
1A	70.1018	Excalibur_c63753_211	0.04875	0.214839	0.5248
1A	70.1018	Tdurum_contig20581_256	0.0493511	0.217455	0.5264
1A	70.1018	BS00048118_51	0.0499671	0.21875	0.5242
1A	70.1018	Excalibur_c6141_1337	0.0493511	0.217885	0.5282
1A	70.1018	wsnp_Ex_rep_c66875_65276404	0.024996	0.214413	0.7347
1A	70.1018	wsnp_Ex_c2389_4477621	0.024996	0.21134	0.727
1A	70.1018	Excalibur_c7692_139	0.04875	0.217455	0.5312
1A	70.1018	wsnp_Ex_c591_1177097	0.04875	0.214839	0.5248
1A	70.1018	wsnp_Ex_c11697_18821490	0.0493511	0.214413	0.5183
1A	70.1018	Ex_c2389_1634	0.04875	0.214413	0.5233
1A	70.1018	wsnp_Ex_c19730_28728245	0.0493511	0.214413	0.5183
1A	70.1018	Ku_c2898_221	0.0493511	0.214413	0.5183
1A	70.1018	wsnp_Ex_c645_1273590	0.0493511	0.214413	0.5183
1A	70.1018	BS00077504_51	0.024996	0.20782	0.7167
1A	70.1018	TA002846-0949	0.0493511	0.21134	0.5117
1A	70.1018	RAC875_c85778_184	0.04875	0.211763	0.5165
1A	70.1018	wsnp_Ex_c8101_13712260	0.04875	0.21092	0.5149
1A	70.1018	IAAV5581	0.0493511	0.21134	0.5117
1A	70.1018	RAC875_rep_c110052_194	0.04875	0.21092	0.5149
1A	70.1018	wsnp_Ex_rep_c66318_64485410	0.0493511	0.21134	0.5117
1A	70.1018	Ra_c16532_425	0.04875	0.21134	0.5157
1A	70.1018	wsnp_Ex_c17684_26426785	0.0493511	0.21134	0.5117
1A	70.1018	Excalibur_c6255_1119	0.04875	0.210501	0.514
1A	70.1018	RAC875_rep_c72774_131	0.04875	0.21092	0.5149
1A	70.1018	wsnp_Ex_c2389_4477096	0.0253123	0.178864	0.6442
1A	70.1018	wsnp_Ex_c2389_4478238	0.0253123	0.178864	0.6442
1A	70.1018	wsnp_Ex_c18662_27538313	0.0499671	0.208237	0.5022
1A	70.1018	BS00080438_51	0.0499671	0.208237	0.5022
1A	70.1018	wsnp_Ex_c11374_18361760	0.0499671	0.208237	0.5022
1A	70.1018	wsnp_Ex_c45880_51550172	0.0493511	0.213806	0.5166
1A	70.1018	RAC875_c42104_639	0.04875	0.207405	0.5085
1A	70.1018	Ex_c801_555	0.0499671	0.208237	0.5022
1A	70.1018	wsnp_Ku_rep_c104517_90964418	0.0253123	0.210345	0.7179
1A	70.1018	wsnp_Ra_c7847_13421750	0.0493511	0.21656	0.5239
1A	70.1018	BS00077815_51	0.0253123	0.20992	0.7171
1A	70.1018	RAC875_c37025_2027	0.0493511	0.216128	0.5225
1A	70.1018	wsnp_Ex_c2389_4479047	0.024996	0.193526	0.6879
1A	70.1018	RAC875_c2021_898	0.0493511	0.215267	0.5196
1A	70.1018	Excalibur_rep_c106065_511	0.0493511	0.218317	0.5296
1A	70.1018	BS00010004_51	0.0730652	0.224326	0.4039
1A	70.1018	Kukri_rep_c101218_200	0.0721875	0.211763	0.3751
1A	70.1018	GENE-0041_182	0.0493511	0.211763	0.5129
1A	70.1018	Kukri_c23382_1431	0.0253123	0.214839	0.7307
1A	70.1018	wsnp_Ex_c10595_17292077	0.0493511	0.214839	0.519
1A	70.1018	wsnp_Ex_c41237_48104282	0.0253123	0.211763	0.7233
1A	70.1018	Kukri_c43707_314	0.0493511	0.211763	0.5129
1A	70.1018	IAAV8824	0.0493511	0.217885	0.5282
1A	70.1018	BS00092422_51	0.0499671	0.192246	0.4701
1A	70.1018	Kukri_c26669_515	0.0493511	0.21134	0.5117
1A	70.1018	RAC875_rep_c70404_755	0.0493511	0.21134	0.5117
1A	70.1018	BS00063063_51	0.0253123	0.208237	0.7127
1A	70.1018	Ex_c2389_1828	0.0253123	0.168469	0.6238
1A	70.1018	Excalibur_c44731_1000	0.0721875	0.217455	0.3918
1A	70.1018	GENE-0561_101	0.0721875	0.217455	0.3918
1A	70.1018	IAAV839	0.0493511	0.217455	0.5264
1A	70.1018	Ra_c7062_430	0.0493511	0.21134	0.5117
1A	70.1018	RAC875_c18355_804	0.0721875	0.217455	0.3918
1A	70.1018	RAC875_c7847_1352	0.0721875	0.217455	0.3918
1A	70.1018	Tdurum_contig27840_865	0.0493511	0.217455	0.5264
1A	70.1018	wsnp_Ex_c21450_30588044	0.0721875	0.214413	0.3832
1A	70.1018	wsnp_Ex_c40942_47886087	0.0493511	0.214413	0.5183
1A	70.1018	wsnp_Ex_rep_c102155_87382570	0.0253123	0.208237	0.7127
1A	70.1018	wsnp_Ra_c20163_29413615	0.0493511	0.214413	0.5183
1A	70.1018	IAAV742	0.0721875	0.217455	0.3918
1A	70.1018	BS00062965_51	0.0721875	0.217455	0.3918
1A	70.1018	IAAV5756	0.0721875	0.217455	0.3918
1A	70.1018	Ku_c2898_1284	0.0721875	0.217455	0.3918
1A	70.1018	wsnp_Ra_rep_c105422_89367749	0.0721875	0.217455	0.3918
1A	70.1018	BS00067330_51	0.0493511	0.21134	0.5117
1A	70.1018	wsnp_Ex_c6278_10941843	0.0253123	0.205102	0.7074
1A	70.1018	wsnp_Ex_c6826_11774795	0.0493511	0.205102	0.499
1A	70.1018	wsnp_Ex_rep_c66382_64577768	0.0253123	0.21134	0.721
1A	70.1018	wsnp_Ex_c2972_5477975	0.0721875	0.217455	0.3918
1A	70.1018	wsnp_Ex_c39661_46902650	0.0730652	0.217455	0.3868
1A	70.1018	IAAV1851	0.0721875	0.217455	0.3918
1A	70.1018	Ku_c2898_1247	0.0721875	0.217455	0.3918
1A	70.1018	wsnp_Ex_c15170_23366110	0.0246875	0.151819	0.5898
1A	70.1018	wsnp_Ex_c2389_4477880	0.0721875	0.21092	0.3727
1A	70.1018	wsnp_Ex_c13783_21613564	0.140362	0.279821	0.259
1A	70.1018	BS00030644_51	0.0256367	0.151428	0.5802
1A	70.1018	Kukri_c8682_360	0.0730652	0.215267	0.3785
1A	70.1018	Ex_c9201_714	0.0730652	0.215267	0.3785
1A	70.1018	BS00048117_51	0.0499671	0.218317	0.5229
1A	70.1018	wsnp_Ex_c2389_4477552	0.0499671	0.205932	0.4973
1A	70.1018	RAC875_c34623_813	0.0730652	0.214839	0.3775
1A	70.1018	wsnp_Ex_rep_c68183_66958099	0.0499671	0.208655	0.503
1A	70.1018	RAC875_c2202_1097	0.095	0.217455	0.2855
1A	70.1018	BS00037007_51	0.095	0.218317	0.287
1A	70.1018	wsnp_Ex_c44498_50537128	0.095	0.217885	0.2863
1A	70.1018	RAC875_c21620_1359	0.0499671	0.208237	0.5022
1A	70.1018	Excalibur_c35312_109	0.0499671	0.21134	0.5083
1A	70.1018	wsnp_Ku_c3468_6420199	0.0499671	0.208237	0.5022
1A	70.1018	Ku_c2449_578	0.0730652	0.21134	0.3676
1A	70.1018	Ex_c801_820	0.0499671	0.21134	0.5083
1A	70.1018	Excalibur_c11374_1126	0.095	0.217455	0.2855
1A	70.1018	wsnp_Ex_rep_c69775_68731015	0.0256367	0.21134	0.7158
1A	70.1018	wsnp_Ex_c28165_37310070	0.095	0.217455	0.2855
1A	70.1018	RAC875_c4878_170	0.0739645	0.217431	0.3791
1A	70.1018	IAAV1463	0.024996	0.00915312	-1.2283
1A	70.1018	IAAV814	0.024996	0.00915312	-1.2283
1A	70.1018	wsnp_Ex_c111741_93530669	0.024996	0.00915312	-1.2283
1A	70.1018	Kukri_c24897_140	0.04875	0.00915312	-1.5577
1A	70.1018	wsnp_Ex_c31525_40302140	0.04875	0.00915312	-1.5577
1A	70.1018	BS00037255_51	0.429688	0.349636	-0.9448
1A	70.1018	Kukri_c362_151	0.432623	0.357529	-0.9332
1A	70.1018	BS00022201_51	0.432623	0.360149	-0.9279
1A	70.1018	Kukri_c362_91	0.432623	0.362006	-0.924
1A	70.1018	wsnp_BE605063A_Ta_2_2	0.0001	0.0001	-0.4007
1A	70.1018	IAAV3846	0.0246875	0.00915312	-1.2141
1A	70.1018	Kukri_c31093_387	0.0001	0.00915312	1.2487
1A	70.1018	BobWhite_c31155_350	0.0001	0.00915312	1.2487
1A	70.1018	Ku_c2742_638	0.0001	0.00915312	1.2487
1A	70.1018	wsnp_Ex_c4605_8239915	0.493511	0.498918	-0.089
1A	70.1018	Excalibur_c65280_322	0.0001	0.00917412	1.2621
1A	70.1018	wsnp_CAP11_c1029_611774	0.0001	0.013698	1.281
1A	70.1018	BS00021878_51	0.493511	0.498679	-0.0899
1A	70.1018	Excalibur_c22728_409	0.0001	0.0001	-0.4007
1A	70.1018	wsnp_BE605063A_Ta_2_3	0.0001	0.0001	-0.4007
1A	70.1018	Tdurum_contig15970_607	0.0001	0.0001	-0.4007
1A	70.5228	BS00066852_51	0.0001	0.341062	1.8144
1A	70.6167	BobWhite_c46349_402	0.118571	0.499037	0.6891
1A	70.6167	BobWhite_c478_1386	0.117188	0.461313	0.631
1A	70.7851	BS00062715_51	0.387188	0.482853	0.1079
1A	70.7851	BS00086680_51	0.0001	0.356549	1.8618
1A	70.7851	Excalibur_c37474_179	0.255	0.480185	0.3386
1A	70.7851	Excalibur_c37474_242	0.255	0.48	0.3381
1A	70.7851	RFL_Contig5450_993	0.255	0.478876	0.3361
1A	70.7851	RAC875_rep_c105092_114	0.255	0.47672	0.3321
1A	70.7851	wsnp_Ex_c15188_23387523	0.255	0.476106	0.3313
1A	70.7851	wsnp_Ra_c34203_42948357	0.255	0.474029	0.3282
1A	70.7851	Kukri_c27717_316	0.255	0.472543	0.3259
1A	70.7851	Excalibur_rep_c110450_286	0.375	0.393409	-0.0595
1A	70.7851	BS00064679_51	0.378311	0.392413	-0.0692
1A	70.7851	Kukri_c609_328	0.0961384	0.461313	0.7041
1A	70.7851	BS00022156_51	0.0730652	0.460746	0.8036
1A	70.7851	IAAV4916	0.0739645	0.453872	0.7924
1A	70.7851	RAC875_c41581_176	0.0961384	0.46049	0.7032
1A	70.7851	IAAV3552	0.0739645	0.453935	0.7927
1A	70.7851	GENE-0405_237	0.0721875	0.449946	0.7943
1A	70.7851	BS00095100_51	0.095	0.459184	0.7045
1A	70.7851	BS00031200_51	0.0961384	0.459654	0.702
1A	70.7851	Tdurum_contig43360_1592	0.0961384	0.459184	0.7014
1A	70.7851	wsnp_Ex_c1959_3692097	0.0961384	0.458331	0.7004
1A	70.7851	IACX10924	0.095	0.456104	0.7008
1A	70.7851	Tdurum_contig43360_1381	0.0739645	0.453935	0.7927
1A	70.7851	TA001042-0912	0.0739645	0.452204	0.7905
1A	70.7851	Tdurum_contig81558_272	0.117188	0.461313	0.631
1A	70.7851	Ra_c10580_1629	0.117188	0.461313	0.631
1A	70.7851	RAC875_c49760_107	0.117188	0.461313	0.631
1A	70.7851	wsnp_RFL_Contig2808_2585736	0.0739645	0.456181	0.7957
1A	70.7851	wsnp_Ku_rep_c71909_71634013	0.0739645	0.45528	0.7946
1A	70.7851	wsnp_Ex_c2178_4086161	0.117188	0.46049	0.6289
1A	70.7851	BS00009866_51	0.0246875	0.353874	0.9695
1A	70.7851	IACX8300	0.0246875	0.353874	0.9695
1A	70.7851	wsnp_Ku_c30921_40705731	0.495	0.477146	-0.7951
1A	70.7851	IACX7695	0.49875	0.467142	-0.8252
1A	70.7851	wsnp_Ex_c1427_2736441	0.0493511	0.208655	0.5074
1A	70.7851	Ra_c2322_1067	0.496074	0.475932	-0.8018
1A	70.7851	Ra_c26970_1740	0.497997	0.472286	-0.8119
1A	70.8434	wsnp_Ra_c20126_29372577	0.04875	0.261091	0.601
1A	70.8434	wsnp_Ex_c10595_17291999	0.04875	0.255162	0.591
1A	70.8434	Ra_c69908_1877	0.04875	0.261091	0.601
1A	70.8434	Ex_c21450_396	0.04875	0.254677	0.5904
1A	70.8434	Ku_c2898_783	0.04875	0.254677	0.5904
1A	71.0474	JD_c63991_766	0.35503	0.275156	-0.9529
1A	71.0474	TA004725-0348	0.39875	0.27207	-1.0665
1A	71.0474	IAAV2709	0.118571	0.411305	0.5513
1A	71.0474	wsnp_Ex_rep_c105541_89932598	0.32	0.379672	0.0385
1A	71.0474	RFL_Contig530_2305	0.375	0.298603	-0.943
1A	71.0474	Ex_c5759_663	0.0730652	0.446488	0.7868
1A	71.0474	GENE-1214_288	0.204142	0.462347	0.4225
1A	71.0474	IAAV5939	0.0493511	0.248179	0.5781
1A	71.0474	Ex_c12584_2014	0.0493511	0.23723	0.5586
1A	71.0474	Ex_c25689_1606	0.0493511	0.243	0.5672
1A	71.0474	Ex_c4242_1442	0.0499671	0.227443	0.5402
1A	71.0474	Ex_c25689_1603	0.0721875	0.251439	0.466
1A	71.0474	wsnp_Ku_c17726_26872129	0.13875	0.294233	0.2891
1A	71.0474	Ra_c54249_1031	0.0721875	0.248179	0.4602
1A	71.0474	Ku_c23960_333	0.0493511	0.242062	0.5657
1A	71.0474	RAC875_rep_c104557_1245	0.0721875	0.239663	0.4423
1A	71.0474	BobWhite_c37802_547	0.0001	0.132653	1.5467
1A	71.0474	Tdurum_contig92564_326	0.0246875	0.13322	0.5468
1A	71.0474	wsnp_Ex_c22963_32183009	0.0246875	0.144104	0.5729
1A	71.0474	wsnp_Ex_c7271_12483592	0.476847	0.475725	-0.743
1A	71.0474	wsnp_Ex_c43454_49770425	0.471078	0.464857	-0.7594
1A	71.096	wsnp_Ku_c3844_7053669	0.115503	0.376845	0.5096
1A	71.096	wsnp_Ex_c14361_22341570	0.35503	0.282617	-0.9358
1A	71.096	wsnp_Ex_c44049_50205457	0.294543	0.272737	-0.8074
1A	71.096	wsnp_Ex_c25628_34888439	0.429688	0.499308	0.0566
1A	71.096	GENE-0235_245	0.429688	0.499475	0.057
1A	71.096	wsnp_Ex_c5543_9763520	0.429688	0.499475	0.057
1A	71.096	Ex_c5759_628	0.204142	0.461528	0.4216
1A	71.096	wsnp_Ex_rep_c103087_88123733	0.1437	0.499668	0.6122
1A	71.096	BobWhite_c8428_346	0.208795	0.459654	0.4065
1A	71.096	Excalibur_c24041_794	0.387188	0.482853	0.1079
1A	71.096	CAP12_c6266_187	0.0973044	0.413194	0.6197
1A	71.096	CAP7_c3269_236	0.13875	0.402712	0.4843
1A	71.096	CAP12_c6266_298	0.118571	0.410128	0.5497
1A	71.096	wsnp_Ex_c41969_48673442	0.118571	0.409294	0.5487
1A	71.096	Kukri_rep_c103147_745	0.0961384	0.416451	0.6313
1A	71.096	CAP8_c2843_226	0.118571	0.410128	0.5497
1A	71.096	RAC875_c68797_400	0.13875	0.411255	0.4967
1A	71.096	wsnp_Ex_c1374_2630830	0.0973044	0.417152	0.627
1A	71.096	IACX2325	0.0973044	0.418491	0.6297
1A	71.096	GENE-0126_140	0.0973044	0.416366	0.6262
1A	71.096	wsnp_Ex_c3572_6531810	0.5	0.404171	-0.9782
1A	71.096	Excalibur_c59486_172	0.34875	0.389081	-0.0061
1A	71.096	Kukri_rep_c101316_375	0.39875	0.379587	-0.7989
1A	71.096	wsnp_Ra_c6182_10833256	0.39875	0.381911	-0.7913
1A	71.096	RFL_Contig5001_1099	0.498685	0.388626	-1.0092
1A	71.096	CAP12_c6266_339	0.204142	0.350888	0.2292
1A	71.096	CAP8_c4897_397	0.272188	0.353874	0.0939
1A	71.096	Excalibur_c11273_284	0.32	0.381848	0.0423
1A	71.096	D_contig04348_649	0.0961384	0.417926	0.633
1A	71.096	wsnp_Ex_c44049_50205614	0.29162	0.343096	0.0251
1A	71.096	Ra_c272_1632	0.294543	0.342206	0.014
1A	71.096	wsnp_Ex_c8364_14095508	0.0730652	0.495984	0.8667
1A	71.096	wsnp_Ex_c14866_22995097	0.0730652	0.496396	0.8679
1A	71.096	wsnp_Ex_c44049_50205904	0.5	0.251059	-1.3505
1A	71.096	BS00068358_51	0.0721875	0.494861	0.8722
1A	71.096	Kukri_c61766_907	0.0748862	0.496429	0.8569
1A	71.096	wsnp_Ex_c10100_16600633	0.0739645	0.496429	0.8613
1A	71.096	wsnp_Ku_c37925_46679146	0.0739645	0.496957	0.8622
1A	71.096	Kukri_rep_c115954_137	0.0961384	0.497257	0.7664
1A	71.096	wsnp_BE403956A_Ta_2_3	0.0739645	0.496985	0.8626
1A	71.096	BS00094681_51	0.0739645	0.496985	0.8626
1A	71.096	wsnp_Ex_c3986_7217641	0.0961384	0.497389	0.7666
1A	71.096	IACX293	0.0961384	0.497413	0.7668
1A	71.096	BobWhite_c12841_56	0.0961384	0.497437	0.767
1A	71.096	Tdurum_contig55009_1153	0.095	0.495069	0.7676
1A	71.096	wsnp_Ex_c4605_8241260	0.0961384	0.495069	0.762
1A	71.096	IAAV8147	0.0739645	0.446981	0.7837
1A	71.096	wsnp_Ex_c572_1138503	0.426036	0.460224	-0.0204
1A	71.096	IAAV5730	0.0721875	0.444444	0.7876
1A	71.096	GENE-0053_224	0.365326	0.499989	0.1781
1A	71.096	IAAV7131	0.024996	0.306483	0.9089
1A	71.096	Excalibur_c13489_867	0.0001	0.271056	1.7407
1A	71.096	tplb0041a22_935	0.0001	0.266263	1.7355
1A	71.096	Ex_c12763_662	0.0246875	0.2889	0.8919
1A	71.096	wsnp_Ku_c67495_66513940	0.0246875	0.2889	0.8919
1A	71.096	wsnp_Ra_c18045_27024765	0.0246875	0.289425	0.8923
1A	71.096	Excalibur_rep_c68424_255	0.0246875	0.284954	0.8883
1A	71.096	Excalibur_c14943_695	0.04875	0.307026	0.6863
1A	71.096	wsnp_Ex_c1374_2630879	0.024996	0.286537	0.888
1A	71.096	wsnp_Ex_c13564_21327699	0.04875	0.297255	0.6641
1A	71.096	wsnp_Ku_c47386_53862969	0.429688	0.499037	0.0558
1A	71.096	Excalibur_c102582_360	0.0721875	0.302866	0.5505
1A	71.096	Excalibur_rep_c107144_405	0.429688	0.49914	0.0561
1A	71.096	wsnp_JD_c40990_29127031	0.04875	0.289952	0.6505
1A	71.096	wsnp_Ex_c35563_43690084	0.429688	0.49914	0.0561
1A	71.096	wsnp_Ex_c34260_42602746	0.0721875	0.304146	0.5523
1A	71.096	IAAV749	0.474687	0.332551	-1.0897
1A	71.096	RAC875_c41113_144	0.159688	0.360725	0.347
1A	71.096	Ex_c14361_506	0.0493511	0.251375	0.5817
1A	71.096	Kukri_c32885_145	0.13875	0.309214	0.3174
1A	71.096	Ex_c4121_1205	0.0721875	0.248179	0.4602
1A	71.096	Ex_c42595_2332	0.0246875	0.148283	0.5827
1A	71.096	Excalibur_rep_c86757_244	0.182022	0.328275	0.2392
1A	71.096	BobWhite_c39091_286	0.0001	0.0800383	1.4695
1A	71.096	RAC875_c25799_457	0.493511	0.499532	-0.0873
1A	71.096	RAC875_c31168_238	0.493511	0.499377	-0.0876
1A	71.096	Kukri_c12165_1148	0.499241	0.499116	-0.7373
1A	71.4782	Kukri_c47825_138	0.334688	0.373845	-0.007
1A	71.4782	wsnp_Ku_c4018_7333828	0.024996	0.470047	1.1997
1A	71.4782	Kukri_c67601_267	0.117188	0.498928	0.6946
1A	71.4782	wsnp_Ex_c3565_6521098	0.0721875	0.494861	0.8722
1A	71.4782	Excalibur_c3565_2673	0.0730652	0.495713	0.866
1A	71.4782	Kukri_rep_c106037_96	0.0961384	0.497589	0.7673
1A	71.4782	wsnp_Ex_rep_c101414_86781128	0.0739645	0.494616	0.8584
1A	71.4782	Ra_c2895_591	0.401859	0.465181	0.042
1A	71.4782	IAAV7203	0.409687	0.46428	0.0255
1A	71.4782	wsnp_Ex_c572_1138339	0.409687	0.46428	0.0255
1A	71.4782	wsnp_Ex_c572_1138770	0.401859	0.466079	0.0436
1A	71.4782	wsnp_Ra_c2895_5488879	0.401859	0.465947	0.0433
1A	71.4782	Kukri_c22434_513	0.401859	0.466526	0.045
1A	71.4782	wsnp_Ex_c21592_30743815	0.04875	0.298322	0.6665
1A	71.4782	wsnp_Ex_c34260_42602649	0.0493511	0.290657	0.6474
1A	71.4782	wsnp_Ex_c34821_43076533	0.13875	0.310432	0.3194
1A	71.4782	Tdurum_contig100641_225	0.0001	0.0922934	1.4864
1A	71.4782	wsnp_Ex_c4605_8240189	0.493511	0.498654	-0.09
1A	71.6466	wsnp_Ex_c15722_24074399	0.0256367	0.208655	0.7097
1A	71.6466	Jagger_c6610_109	0.0499671	0.224537	0.536
1A	71.6466	BS00026015_51	0.04875	0.234859	0.5584
1A	72.6084	GENE-0283_330	0.0973044	0.386409	0.5801
1A	72.6084	wsnp_BF482891A_Ta_2_2	0.118571	0.410427	0.5502
1A	72.6084	GENE-0491_632	0.496074	0.364992	-1.0661
1A	72.6084	Excalibur_c65227_444	0.49474	0.360725	-1.0718
1A	72.6084	RAC875_c9833_297	0.024996	0.271056	0.8432
1A	72.6084	Excalibur_rep_c84731_611	0.42	0.286417	-1.0768
1A	72.6084	Tdurum_contig61854_349	0.0001	0.104257	1.5077
1A	72.6084	Kukri_rep_c96140_621	0.0001	0.022776	1.3301
1A	73.1007	BobWhite_c30109_240	0.0730652	0.434159	0.7593
1A	73.1816	RAC875_c9899_510	0.495	0.367382	-1.06
1A	73.4764	Kukri_c23350_433	0.351867	0.27207	-0.9536
1A	73.4764	TA002594-0782	0.0493511	0.327711	0.7149
1A	73.4764	Tdurum_contig99671_174	0.0001	0.136883	1.5518
1A	73.9816	Jagger_c1403_60	0.426036	0.0451226	-2.0682
1A	73.9816	JD_c17158_393	0.426036	0.0450211	-2.0695
1A	74.286	Kukri_c20672_360	0.04875	0.499934	0.9962
1A	74.7297	RFL_Contig2270_2610	0.375	0.448978	0.0648
1A	74.7847	wsnp_Ex_c4310_7770452	0.21875	0.460123	0.3786
1A	74.7847	Excalibur_c25273_149	0.099723	0.409294	0.6039
1A	74.7847	IACX18883	0.21875	0.46106	0.3815
1A	74.7847	Ra_c11023_679	0.337766	0.390103	0.0218
1A	74.7847	IAAV2072	0.117188	0.476935	0.6513
1A	74.7847	BS00002216_51	0.117188	0.477916	0.6525
1A	74.7847	IACX4386	0.117188	0.476639	0.6508
1A	74.7847	RAC875_c105730_397	0.0730652	0.496703	0.8688
1A	74.7847	BS00040968_51	0.415845	0.10471	-1.675
1A	74.7847	Kukri_c19389_97	0.0739645	0.496957	0.8622
1A	74.7847	BS00067420_51	0.418958	0.10471	-1.681
1A	74.7847	BS00087601_51	0.34875	0.104257	-1.5019
1A	74.7847	Tdurum_contig31304_527	0.329229	0.10471	-1.4487
1A	74.7847	BobWhite_c37935_124	0.21875	0.462235	0.385
1A	74.7847	BS00063068_51	0.04875	0.347098	0.7553
1A	74.7847	BobWhite_rep_c49207_243	0.0721875	0.355221	0.6328
1A	74.7847	BobWhite_rep_c63819_182	0.297521	0.104483	-1.3773
1A	74.7847	wsnp_Ex_rep_c66562_64849366	0.429688	0.499662	0.0576
1A	74.7847	RAC875_c18539_1159	0.0493511	0.295619	0.6562
1A	74.7847	wsnp_Ex_c3906_7086294	0.471078	0.32659	-1.0953
1A	74.7847	Ku_c3569_595	0.0721875	0.0137293	-1.5686
1A	74.7847	wsnp_Ex_rep_c101414_86780996	0.493511	0.498001	-0.0919
1A	74.8592	wsnp_Ra_c32175_41221223	0.223537	0.462461	0.3711
1A	75.2219	Excalibur_c59894_97	0.0499671	0.453498	0.9201
1A	75.7952	Ex_c28144_1843	0.04875	0.218317	0.5325
1A	75.7952	RAC875_c15426_1713	0.04875	0.214839	0.5248
1A	75.9636	Tdurum_contig11999_293	0.0721875	0.433732	0.7639
1A	76.1417	wsnp_Ex_c56097_58352130	0.0493511	0.498938	0.9868
1A	76.1417	RAC875_c41275_131	0.0493511	0.498703	0.9859
1A	76.1417	BS00033469_51	0.0493511	0.498938	0.9868
1A	76.1417	wsnp_Ex_c56097_58351893	0.0493511	0.498155	0.9839
1A	76.1417	Ra_c58315_265	0.0493511	0.498001	0.9834
1A	76.1417	wsnp_Ku_c557_1166684	0.04875	0.349636	0.7599
1A	76.1417	wsnp_Ex_c25734_34995416	0.0499671	0.354835	0.7605
1A	76.1417	IACX3496	0.260355	0.358848	0.1257
1A	76.6113	Ra_c6038_588	0.04875	0.336355	0.7377
1A	76.702	wsnp_Ex_rep_c73818_71733737	0.04875	0.38741	0.8181
1A	76.702	wsnp_Ku_c10239_16988077	0.140362	0.46242	0.5661
1A	76.702	CAP11_c654_240	0.0001	0.0001	-0.4007
1A	76.838	GENE-0112_64	0.0493511	0.299395	0.6636
1A	76.838	Kukri_c3582_87	0.0721875	0.305943	0.555
1A	76.838	RAC875_c25507_551	0.18	0.385729	0.3402
1A	77.7836	BS00021889_51	0.435569	0.495944	0.0381
1A	77.7836	BS00087600_51	0.455	0.496167	-0.0047
1A	77.7836	wsnp_Ex_c5216_9235964	0.0001	0.423284	2.0146
1A	77.7836	CAP11_c1972_285	0.095	0.492115	0.761
1A	77.7836	IACX4378	0.0961384	0.492297	0.7566
1A	77.7836	wsnp_Ex_c12336_19686808	0.117188	0.489415	0.6752
1A	77.7836	Tdurum_contig28296_243	0.159688	0.490444	0.561
1A	77.7836	RFL_Contig3203_1971	0.163379	0.490454	0.5549
1A	77.7836	BS00067421_51	0.0246875	0.360007	0.9892
1A	77.7836	BS00012283_51	0.0246875	0.366805	0.9996
1A	77.7836	BS00023101_51	0.0246875	0.368598	1.0005
1A	77.7836	IACX11070	0.0246875	0.366231	0.9991
1A	77.7836	IACX662	0.0246875	0.35811	0.9829
1A	77.7836	wsnp_Ex_c534_1058778	0.0493511	0.361496	0.7831
1A	77.7836	BS00023126_51	0.455	0.475536	-0.0514
1A	77.7836	Excalibur_c7033_159	0.0001	0.290481	1.7599
1A	77.7836	RAC875_c94534_75	0.0001	0.295377	1.7639
1A	77.7836	wsnp_JD_c13903_13781269	0.04875	0.343624	0.7492
1A	77.7836	IAAV1225	0.0739645	0.383007	0.6658
1A	77.7836	wsnp_BE495786A_Ta_2_1	0.0001	0.281893	1.7509
1A	77.7836	wsnp_Ku_c10065_16730445	0.0001	0.27985	1.7473
1A	77.7836	wsnp_Ra_c7818_13376644	0.118571	0.383007	0.5101
1A	77.7836	wsnp_Ku_c2815_5317230	0.118571	0.379587	0.5048
1A	77.7836	BS00022698_51	0.0246875	0.283908	0.8862
1A	77.7836	Excalibur_c10167_1028	0.13875	0.385154	0.4583
1A	77.7836	Kukri_c10239_2186	0.142012	0.391833	0.4599
1A	77.7836	Excalibur_rep_c112145_271	0.444444	0.495753	0.0179
1A	77.7836	BS00065676_51	0.43875	0.431953	-0.7606
1A	77.8225	Kukri_c10065_415	0.0001	0.288376	1.7579
1A	78.2047	Ra_c4159_2716	0.182022	0.493227	0.5193
1A	78.2047	wsnp_Ex_c27940_37101775	0.0961384	0.488836	0.7506
1A	78.2047	wsnp_Ra_c12148_19539667	0.0973044	0.490265	0.748
1A	78.3342	BS00073585_51	0.351867	0.100156	-1.5745
1A	78.3342	BS00021714_51	0.0843426	0.491705	0.8038
1A	78.3342	RAC875_c38916_66	0.32	0.424232	0.1265
1A	78.3342	RFL_Contig4231_575	0.46875	0.374422	-0.9736
1A	78.3342	CAP12_c2265_240	0.117188	0.499635	0.696
1A	78.3342	GENE-0410_71	0.095	0.490717	0.7583
1A	78.3342	RAC875_c31276_1128	0.117188	0.490355	0.6772
1A	78.3342	IACX11338	0.117188	0.489701	0.676
1A	78.3342	BobWhite_c18881_338	0.0961384	0.485464	0.7443
1A	78.3342	wsnp_Ex_c34344_42677360	0.0961384	0.485329	0.7442
1A	78.3342	wsnp_Ex_c5192_9203682	0.118571	0.490543	0.6723
1A	78.3342	BobWhite_c5356_1272	0.0961384	0.48486	0.7427
1A	78.3342	BobWhite_rep_c63278_349	0.0961384	0.485053	0.7431
1A	78.3342	wsnp_Ra_c37745_45806931	0.0961384	0.483741	0.741
1A	78.3342	wsnp_Ex_c12165_19452361	0.117188	0.486557	0.669
1A	78.3342	wsnp_Ex_c5192_9203100	0.118571	0.489415	0.6695
1A	78.3342	Ex_c5192_943	0.119987	0.49109	0.6667
1A	78.3342	RAC875_c43643_176	0.304688	0.0837244	-1.543
1A	78.3342	wsnp_Ex_c8588_14419007	0.401859	0.496383	0.1063
1A	78.3342	Excalibur_c32167_59	0.408163	0.497982	0.0985
1A	78.3342	wsnp_Ku_c23926_33870364	0.412754	0.497069	0.0897
1A	78.3633	wsnp_Ra_c16080_24638622	0.32	0.424933	0.1279
1A	78.3633	IAAV5406	0.119987	0.492226	0.6699
1A	78.3633	Kukri_c52952_315	0.117188	0.485329	0.6661
1A	78.3633	wsnp_Ex_c42282_48900922	0.117188	0.484999	0.6655
1A	78.3633	wsnp_Ku_c39878_48218985	0.117188	0.484999	0.6655
1A	78.3633	Ku_c8351_2029	0.121437	0.486625	0.6541
1A	78.3633	wsnp_Ex_rep_c66628_64934660	0.184089	0.486821	0.5053
1A	78.3633	wsnp_Ex_c34344_42676379	0.184089	0.486944	0.5059
1A	78.5868	RAC875_c16080_777	0.095	0.485137	0.7486
1A	79.1892	Ex_c16529_304	0.095	0.307372	0.4685
1A	79.1892	wsnp_Ex_c21336_30465618	0.0721875	0.493064	0.8657
1A	79.1892	wsnp_Ex_c21193_30320134	0.095	0.491598	0.76
1A	79.1892	Excalibur_c34697_831	0.095	0.492188	0.7612
1A	79.1892	BobWhite_c12568_900	0.095	0.492999	0.7628
1A	79.1892	Ex_c105443_895	0.0721875	0.494278	0.8698
1A	79.1892	RAC875_c23081_141	0.095	0.493176	0.7631
1A	79.458	Kukri_c25215_124	0.095	0.489796	0.7568
1A	79.458	Ku_c1571_1457	0.0721875	0.428062	0.754
1A	79.458	GENE-0004_635	0.0246875	0.312175	0.92
1A	79.458	wsnp_Ex_rep_c105443_89868548	0.0246875	0.0960338	0.4323
1A	79.458	RAC875_c19579_377	0.0246875	0.0960338	0.4323
1A	79.5325	RAC875_c2734_135	0.0721875	0.430873	0.7578
1A	79.5325	wsnp_Ex_rep_c70358_69302556	0.0721875	0.429145	0.755
1A	79.5325	Excalibur_c35821_61	0.0001	0.120967	1.5305
1A	79.5325	Excalibur_rep_c82767_175	0.0001	0.120967	1.5305
1A	79.5325	Ku_c16913_363	0.0001	0.120708	1.529
1A	79.5325	RAC875_c53185_802	0.43875	0.464403	-0.0382
1A	79.5908	wsnp_Ex_c19294_28225846	0.0001	0.121489	1.5324
1A	79.5908	RAC875_c31419_80	0.28875	0.104257	-1.3604
1A	79.5908	Kukri_c16913_422	0.0001	0.124978	1.5371
1A	79.5908	wsnp_Ra_c4664_8410628	0.0001	0.113618	1.5237
1A	79.5908	wsnp_Ex_c35821_43892960	0.0246875	0.132372	0.5443
1A	79.5908	Ra_c9876_373	0.0001	0.013698	1.281
1A	79.5908	IAAV8429	0.0001	0.013698	1.281
1A	79.5908	Ex_c4051_1826	0.0001	0.013698	1.281
1A	79.5908	Ra_c7552_772	0.0001	0.013698	1.281
1A	80.5429	Ra_c105707_788	0.294543	0.267419	-0.8216
1A	80.5429	BS00089894_51	0.272188	0.274681	-0.0967
1A	80.5429	wsnp_Ex_c55986_58282517	0.182022	0.0182217	-1.9118
1A	80.7955	IACX3047	0.118571	0.448558	0.6035
1A	80.7955	IAAV5535	0.118571	0.448558	0.6035
1A	81.5112	Tdurum_contig32437_257	0.0739645	0.488221	0.8427
1A	81.5404	wsnp_Ex_rep_c109742_92411838	0.0739645	0.485522	0.8364
1A	81.9711	wsnp_Ku_c21316_31053776	0.04875	0.494447	0.979
1A	81.9711	wsnp_Ku_c21316_31053745	0.04875	0.49377	0.977
1A	82.6674	wsnp_Ra_c33025_41968284	0.182022	0.499527	0.5324
1A	82.907	wsnp_Ra_c3270_6136110	0.095	0.474506	0.7324
1A	82.907	IAAV8804	0.095	0.475309	0.7337
1A	82.907	wsnp_Ra_c3270_6136601	0.095	0.473862	0.7305
1A	82.907	BobWhite_c29908_113	0.095	0.472796	0.7282
1A	82.907	Kukri_c30322_414	0.04875	0.475309	0.943
1A	82.907	wsnp_BE445113A_Ta_2_2	0.117188	0.496763	0.6901
1A	82.907	RAC875_rep_c112044_340	0.0493511	0.48315	0.9495
1A	82.907	CAP12_c1906_217	0.04875	0.475309	0.943
1A	82.907	Kukri_c48879_148	0.159688	0.496315	0.5715
1A	82.907	Kukri_c58155_786	0.118571	0.498457	0.6885
1A	82.907	wsnp_Ra_c11877_19161832	0.0961384	0.489892	0.7534
1A	82.907	wsnp_BE445113A_Ta_2_1	0.117188	0.493343	0.6834
1A	82.907	IACX5793	0.378145	0.492934	0.1426
1A	82.907	IACX5960	0.390322	0.492259	0.121
1A	82.907	RAC875_c29540_391	0.024996	0.317755	0.9227
1A	82.907	Excalibur_c16203_451	0.0001	0.155971	1.5754
1A	82.907	TA003955-1138	0.0001	0.0960338	1.4903
1A	82.907	BS00094553_51	0.024996	0.022776	-0.7966
1A	83.4252	Kukri_c13107_100	0.095	0.17889	0.2034
1A	83.5547	wsnp_Ku_c15214_23756800	0.165289	0.476639	0.5338
1A	83.5547	Kukri_c37726_285	0.197531	0.476324	0.4616
1A	83.7037	BS00067742_51	0.04875	0.496815	0.9877
1A	83.7037	BS00021728_51	0.119987	0.463855	0.6256
1A	83.7037	BS00065324_51	0.119987	0.463512	0.625
1A	83.7037	RAC875_c29540_1109	0.159688	0.493597	0.5664
1A	83.7037	Kukri_c29039_315	0.0961384	0.472026	0.7203
1A	83.7037	Kukri_c39377_286	0.0961384	0.46756	0.7113
1A	83.7037	BS00067652_51	0.0973044	0.407311	0.6087
1A	83.7037	tplb0045g22_418	0.0973044	0.404424	0.6046
1A	83.7037	Kukri_rep_c69614_1326	0.0493511	0.2889	0.644
1A	83.7037	wsnp_Ra_c9209_15425473	0.0730652	0.187784	0.3176
1A	83.7037	wsnp_BG314157A_Ta_2_1	0.0973044	0.0665874	-0.9484
1A	83.7037	Kukri_c53153_92	0.118571	0.0665874	-1.0584
1A	83.7037	Kukri_c18413_168	0.0973044	0.0665874	-0.9484
1A	84.0341	RFL_Contig3919_1348	0.239705	0.241541	-0.0996
1A	84.0341	RAC875_c29540_413	0.0730652	0.489796	0.8526
1A	84.0341	wsnp_Ex_rep_c108951_91954190	0.0730652	0.485582	0.8426
1A	84.3255	RFL_Contig22_387	0.21875	0.449447	0.3593
1A	84.3255	RAC875_c24047_284	0.18	0.496315	0.532
1A	84.3255	BS00065325_51	0.21875	0.449447	0.3593
1A	84.3255	Kukri_rep_c117029_125	0.095	0.474845	0.7329
1A	84.3255	BS00030036_51	0.0721875	0.499997	0.8875
1A	84.3255	RAC875_c49074_374	0.04875	0.460639	0.9305
1A	84.3255	BS00022432_51	0.161513	0.495094	0.5644
1A	84.3255	wsnp_BM140362A_Ta_2_2	0.0493511	0.411564	0.8614
1A	84.3255	Excalibur_c15357_432	0.0246875	0.336536	0.9416
1A	84.3255	BS00077432_51	0.04875	0.328739	0.7238
1A	84.3255	Ku_c13107_579	0.04875	0.288376	0.6476
1A	84.4227	Kukri_c31891_1355	0.0721875	0.499989	0.8869
1A	84.4227	wsnp_Ex_c20489_29564938	0.0721875	0.496668	0.8774
1A	84.4227	wsnp_Ex_c6452_11213329	0.04875	0.215267	0.5255
1A	84.5036	RAC875_c27417_150	0.0246875	0.00915312	-1.2141
1A	84.5036	Kukri_c43410_348	0.0246875	0.00917412	-1.206
1A	84.5555	TA003063-0097	0.024996	0.203461	0.7079
1A	84.6299	RAC875_c46551_339	0.095	0.248655	0.3479
1A	84.6299	wsnp_CAP12_c1960_972031	0.0730652	0.49947	0.8781
1A	84.6299	BS00064638_51	0.186203	0.458421	0.4582
1A	84.6299	IAAV332	0.0721875	0.259366	0.4795
1A	84.6299	Kukri_rep_c105589_73	0.0721875	0.264762	0.4891
1A	84.6299	BS00065601_51	0.0721875	0.258873	0.4784
1A	84.6299	CAP7_c1083_283	0.0721875	0.259366	0.4795
1A	84.6299	Kukri_c53935_265	0.0721875	0.259366	0.4795
1A	84.6299	Kukri_c29121_226	0.0721875	0.251059	0.4654
1A	84.6299	wsnp_Ex_c3475_6362087	0.0721875	0.248233	0.4604
1A	84.6299	Kukri_c12758_617	0.0721875	0.244898	0.454
1A	84.6299	wsnp_Ku_c1642_3232242	0.0730652	0.22183	0.3992
1A	84.8923	RAC875_c100147_55	0.163379	0.310763	0.2545
1A	84.8923	Excalibur_c3475_113	0.095	0.249132	0.3489
1A	85.6857	BS00022173_51	0.095	0.477502	0.7366
1A	85.6857	BS00022220_51	0.0973044	0.474125	0.7189
1A	85.6857	BS00079538_51	0.095	0.47848	0.7384
1A	86.1391	wsnp_Ex_c32590_41222878	0.095	0.46049	0.7062
1A	86.1391	BobWhite_c46007_582	0.0973044	0.45755	0.6951
1A	86.1391	BS00088035_51	0.0961384	0.459184	0.7014
1A	86.1391	Kukri_c1313_1158	0.095	0.499904	0.7813
1A	86.1391	Ku_c1313_1673	0.0730652	0.499161	0.8772
1A	86.1391	wsnp_Ex_c22284_31478675	0.0721875	0.479815	0.8357
1A	86.6022	Kukri_c54678_88	0.117188	0.451893	0.6119
1A	87.4572	GENE-3454_74	0.095	0.499989	0.782
1A	87.4572	Ku_c10813_1122	0.095	0.499869	0.7811
1A	87.4572	Ra_c64515_242	0.0961384	0.499989	0.7753
1A	87.4572	IAAV6234	0.0721875	0.47848	0.8329
1A	87.8588	wsnp_Ex_c1997_3757496	0.0961384	0.499782	0.7742
1A	87.8588	Kukri_rep_c109473_80	0.0961384	0.499989	0.7751
1A	87.8588	Ku_c809_2419	0.117188	0.499933	0.6968
1A	87.8588	wsnp_Ex_c1997_3757721	0.0961384	0.493444	0.7584
1A	87.8588	wsnp_Ex_c1997_3756118	0.0961384	0.499989	0.7752
1A	87.8588	wsnp_JD_c6544_7697412	0.0961384	0.499767	0.7741
1A	87.8588	Jagger_c5280_407	0.0961384	0.499705	0.774
1A	88.024	Kukri_c49170_655	0.0721875	0.481985	0.8403
1A	88.024	RAC875_c80876_67	0.0721875	0.475536	0.8274
1A	88.6781	Tdurum_contig28774_365	0.28875	0.499001	0.3075
1A	88.8401	wsnp_Ku_c23012_32893918	0.0505988	0.440742	0.9031
1A	89.4716	TA002402-1350	0.095	0.387352	0.5877
1A	89.7533	Excalibur_c44668_382	0.095	0.495713	0.7689
1A	89.9671	RAC875_c32979_440	0.04875	0.492391	0.9724
1A	90.3233	BS00088136_51	0.0730652	0.38351	0.6731
1A	91.7612	Excalibur_c52725_585	0.140362	0.241131	0.1886
1A	91.7612	Ra_c24793_726	0.1437	0.229973	0.1544
1A	91.7612	wsnp_Ex_c9722_16062937	0.0001	0.289425	1.7587
1A	91.9977	RAC875_c45115_340	0.1437	0.230427	0.1563
1A	91.9977	RAC875_c12993_127	0.1437	0.229973	0.1544
1A	91.9977	Excalibur_c65755_51	0.1437	0.229973	0.1544
1A	91.9977	RAC875_c12993_201	0.1437	0.229973	0.1544
1A	91.9977	Excalibur_c1845_718	0.1437	0.229973	0.1544
1A	91.9977	Kukri_c28695_269	0.1437	0.229521	0.1529
1A	91.9977	Excalibur_c1845_4911	0.1437	0.229521	0.1529
1A	91.9977	IAAV1142	0.163379	0.182208	-0.035
1A	91.9977	RAC875_c16149_298	0.0001	0.013698	1.281
1A	91.9977	wsnp_Ex_c13186_20822127	0.0001	0.013698	1.281
1A	91.9977	RAC875_c16149_1170	0.0001	0.013698	1.281
1A	91.9977	wsnp_Ku_c21364_31103315	0.0001	0.013698	1.281
1A	93.6105	Excalibur_c29605_535	0.35503	0.243	-1.0437
1A	93.6105	BobWhite_c12977_65	0.344072	0.193352	-1.1649
1A	93.6105	wsnp_JG_c3720_1558699	0.13875	0.485788	0.6043
1A	93.6105	Kukri_c18017_1696	0.161513	0.485464	0.552
1A	93.6105	Excalibur_c5033_587	0.161513	0.486944	0.5538
1A	93.6105	BobWhite_c104_89	0.0730652	0.458031	0.8014
1A	93.6105	IAAV2694	0.0730652	0.458604	0.8023
1A	93.6105	tplb0031d22_1107	0.161513	0.228174	0.0997
1A	93.6105	BobWhite_c26212_208	0.118571	0.171091	0.0969
1A	93.6105	wsnp_BE517729A_Ta_2_1	0.140362	0.16769	-0.0008
1A	94.4557	wsnp_Ku_c5210_9289260	0.161513	0.45154	0.5015
1A	94.4557	BS00065430_51	0.161513	0.444955	0.4921
1A	94.4557	BS00039378_51	0.161513	0.441818	0.4871
1A	94.4557	RAC875_rep_c120644_74	0.423009	0.306483	-1.0352
1A	94.4557	BS00011146_51	0.412754	0.312175	-0.9934
1A	94.4557	CAP12_c3602_91	0.409687	0.318887	-0.9697
1A	94.4557	Excalibur_c3145_70	0.323025	0.234927	-0.984
1A	94.4557	Jagger_c5111_190	0.32	0.244421	-0.9513
1A	94.4557	BobWhite_c27438_81	0.323025	0.245842	-0.9544
1A	94.4557	wsnp_Ku_c5210_9290700	0.32	0.245369	-0.9487
1A	95.2006	Kukri_c67383_102	0.21875	0.406178	0.2866
1A	95.2006	wsnp_Ex_rep_c68085_66839109	0.221118	0.400538	0.2733
1A	95.2006	wsnp_Ku_c17322_26392311	0.161513	0.451079	0.5007
1A	95.2006	BS00039377_51	0.161513	0.44602	0.4942
1A	95.2006	BS00062876_51	0.161513	0.428917	0.4678
1A	95.2006	CAP7_c1891_230	0.161513	0.430018	0.4693
1A	95.2006	wsnp_Ex_c3258_6004611	0.159688	0.404738	0.4338
1A	95.2006	RAC875_c8482_160	0.159688	0.405307	0.4352
1A	95.2006	RAC875_c57061_313	0.32	0.258726	-0.916
1A	95.2006	Ku_c17322_2436	0.337766	0.254501	-0.9657
1A	95.3107	BS00009808_51	0.221118	0.383007	0.2471
1A	95.5536	GENE-0392_97	0.18	0.444444	0.4496
1A	95.5536	CAP11_c1021_200	0.118571	0.443408	0.5949
1A	95.5536	wsnp_Ex_rep_c68493_67320068	0.161513	0.400889	0.4215
1A	95.5536	BS00034278_51	0.221118	0.400664	0.2736
1A	95.5536	Jagger_c3646_235	0.04875	0.0272057	-1.0336
1A	96.3049	wsnp_Ex_c4685_8377545	0.04875	0.0272057	-1.0336
1A	96.4669	BobWhite_c3319_141	0.0001	0.0981702	1.4971
1A	96.6774	RAC875_rep_c95460_302	0.0730652	0.155971	0.2397
1A	96.8361	wsnp_BG263358A_Ta_2_1	0.117188	0.443416	0.599
1A	99.0124	wsnp_Ra_rep_c95460_83855592	0.0001	0.120708	1.529
1A	99.0124	BS00087588_51	0.118571	0.125246	-0.0727
1A	100.045	BS00065750_51	0.140362	0.412071	0.4943
1A	100.606	Kukri_c84024_375	0.142012	0.408163	0.4839
1A	100.829	IAAV8743	0.0246875	0.279308	0.8714
1A	101.192	wsnp_Ku_c33917_43336069	0.024996	0.266263	0.8321
1A	101.192	Tdurum_contig44112_1850	0.0246875	0.0001	-2.3744
1A	101.192	Tdurum_contig48037_499	0.0246875	0.0001	-2.3744
1A	101.192	RAC875_c15918_407	0.0246875	0.0001	-2.3744
1A	101.192	Tdurum_contig48037_385	0.0246875	0.0001	-2.3744
1A	101.192	Excalibur_c7370_179	0.0001	0.0622962	1.4266
1A	101.192	wsnp_Ra_c15564_23999084	0.0001	0.0622962	1.4266
1A	101.192	wsnp_BG263358A_Ta_2_3	0.0721875	0.467537	0.8152
1A	101.192	BobWhite_c28971_184	0.04875	0.292078	0.6543
1A	101.192	BobWhite_c26122_129	0.0493511	0.288523	0.6432
1A	101.192	CAP7_c11581_78	0.0730652	0.0582434	-0.862
1A	101.192	IACX11345	0.0001	0.0001	-0.4007
1A	101.192	Tdurum_contig57566_809	0.0001	0.0001	-0.4007
1A	101.642	wsnp_Ex_c6563_11378915	0.04875	0.22006	0.5351
1A	101.642	CAP7_c4879_249	0.04875	0.21656	0.5298
1A	101.642	BS00028146_51	0.0246875	0.219621	0.7475
1A	101.943	RAC875_c15975_1208	0.0246875	0.362581	0.9957
1A	102.319	Tdurum_contig57566_1035	0.0246875	0.0001	-2.3744
1A	102.319	Excalibur_c1066_303	0.462187	0.349965	-1.0136
1A	102.319	BS00009104_51	0.455	0.496095	-0.005
1A	102.319	wsnp_CAP7_c3472_1623955	0.455	0.497152	-0.0027
1A	102.319	Kukri_c13091_1140	0.0001	0.0001	-0.4007
1A	102.617	RAC875_c102343_204	0.46875	0.370283	-0.9849
1A	102.617	Tdurum_contig47620_592	0.0001	0.0001	-0.4007
1A	102.617	Kukri_c49463_154	0.409687	0.35561	-0.8756
1A	102.646	wsnp_Ex_c6563_11378632	0.0246875	0.177309	0.6487
1A	102.918	BS00012042_51	0.0730652	0.334416	0.5924
1A	102.918	BS00110130_51	0.117188	0.474125	0.6462
1A	102.918	wsnp_BG606986A_Ta_2_4	0.418958	0.481108	0.0402
1A	102.918	wsnp_BG606986A_Ta_2_1	0.43875	0.48256	-0.0004
1A	102.918	BS00088350_51	0.43875	0.482918	0.0007
1A	102.918	BS00081002_51	0.024996	0.148595	0.5808
1A	102.918	RAC875_c25814_361	0.095	0.20719	0.264
1A	102.918	wsnp_JD_c13384_13393159	0.409687	0.347668	-0.9032
1A	102.918	BobWhite_c13761_242	0.409687	0.35078	-0.8909
1A	102.918	Kukri_c57770_705	0.43875	0.407282	-0.8242
1A	104.145	BS00110627_51	0.165289	0.445988	0.4845
1A	104.145	RAC875_c6798_467	0.471335	0.464403	-0.7621
1A	104.145	BS00109991_51	0.444444	0.466027	-0.0472
1A	104.145	BS00022261_51	0.444444	0.46557	-0.0493
1A	104.145	GENE-0262_431	0.444444	0.464318	-0.0535
1A	104.145	RAC875_c39401_502	0.095	0.108571	-0.0279
1A	104.816	Excalibur_c47013_1503	0.159688	0.456104	0.5126
1A	105.263	RAC875_c56690_320	0.486461	0.329406	-1.1259
1A	105.742	GENE-0069_468	0.199687	0.337867	0.2169
1A	105.742	RAC875_c23168_480	0.474687	0.332551	-1.0897
1A	105.742	BS00073413_51	0.28875	0.343971	0.0331
1A	105.742	wsnp_Ex_c28900_37982485	0.0721875	0.437572	0.7739
1A	105.742	Excalibur_c97157_137	0.18	0.423833	0.413
1A	105.742	Excalibur_c97157_65	0.161513	0.430465	0.4698
1A	105.742	Excalibur_c22768_963	0.0739645	0.484525	0.835
1A	105.742	BobWhite_c5967_537	0.0721875	0.486557	0.8508
1A	105.742	Kukri_c7119_392	0.095	0.492259	0.7613
1A	105.742	RAC875_c21411_162	0.13875	0.492369	0.6141
1A	105.742	RAC875_c120509_133	0.474687	0.329861	-1.096
1A	105.742	wsnp_Ex_c33452_41938159	0.0739645	0.497589	0.8639
1A	105.742	wsnp_Ra_c22110_31550370	0.474687	0.334252	-1.0856
1A	105.742	IACX5994	0.0961384	0.497757	0.7677
1A	105.742	wsnp_Ex_c33452_41938013	0.0961384	0.497437	0.767
1A	105.742	Tdurum_contig21114_255	0.49992	0.312636	-1.1961
1A	105.742	BobWhite_c23632_322	0.49992	0.31493	-1.1918
1A	105.742	wsnp_JD_c3973_5044238	0.0001	0.397472	1.9405
1A	105.742	TA001600-1603	0.024996	0.406744	1.0192
1A	105.742	wsnp_Ex_c41953_48658353	0.0001	0.39938	1.9456
1A	105.742	BobWhite_c721_74	0.0246875	0.391684	1.0139
1A	105.742	IAAV544	0.0001	0.395724	1.9343
1A	105.742	wsnp_BE444305A_Td_2_1	0.0001	0.191851	1.6282
1A	105.742	wsnp_RFL_Contig3542_3718200	0.0001	0.18856	1.6208
1A	106.27	RAC875_rep_c72890_63	0.0001	0.392258	1.9292
1A	106.27	wsnp_Ex_c41953_48657850	0.0001	0.40159	1.9517
1A	106.633	RAC875_rep_c105766_652	0.496074	0.398594	-0.9824
1A	106.633	Ku_c8992_405	0.340894	0.408728	0.0531
1A	107.663	RAC875_c12348_720	0.0721875	0.368598	0.6495
1A	107.663	wsnp_Ex_rep_c102067_87314043	0.0721875	0.454432	0.7999
1A	107.672	Tdurum_contig56158_60	0.0721875	0.457856	0.8034
1A	107.672	Kukri_rep_c115111_251	0.0721875	0.452441	0.7977
1A	107.837	RAC875_c67771_805	0.118571	0.472543	0.6401
1A	107.935	RAC875_c41993_582	0.42	0.475708	0.0283
1A	107.935	TA005289-1104	0.119987	0.472869	0.6377
1A	108.058	wsnp_BE443588A_Ta_2_1	0.0721875	0.438669	0.7769
1A	108.058	GENE-0033_233	0.0730652	0.435267	0.7615
1A	108.058	RFL_Contig5334_1969	0.0721875	0.449946	0.7943
1A	108.058	BobWhite_c41272_159	0.0730652	0.466212	0.8101
1A	108.058	IAAV7172	0.0730652	0.466836	0.8109
1A	108.058	Excalibur_c26688_138	0.0730652	0.464194	0.8067
1A	108.058	Tdurum_contig96086_74	0.0730652	0.464318	0.8068
1A	108.174	RFL_Contig5334_831	0.0721875	0.453747	0.7986
1A	108.174	BS00068391_51	0.0739645	0.467192	0.8075
1A	108.174	BS00023935_51	0.462187	0.463154	-0.1026
1A	108.725	Tdurum_contig20183_507	0.04875	0.0001	-2.6537
1A	108.725	wsnp_BE444359A_Ta_2_1	0.04875	0.0001	-2.6537
1A	108.725	tplb0059d21_1032	0.0730652	0.472286	0.8178
1A	108.725	BobWhite_c22134_398	0.0961384	0.468021	0.7125
1A	108.725	BS00023203_51	0.118571	0.468307	0.6362
1A	109.272	BS00037976_51	0.401859	0.465181	0.042
1A	109.955	Tdurum_contig51833_439	0.28875	0.0793341	-1.492
1A	110.205	Tdurum_contig10365_341	0.28875	0.0708574	-1.5924
1A	110.678	Ex_c2226_244	0.447188	0.0837244	-1.8544
1A	110.678	BS00095510_51	0.0493511	0.47943	0.945
1A	110.678	BS00078085_51	0.0493511	0.480741	0.9466
1A	110.678	wsnp_CAP11_c1815_982483	0.0721875	0.478498	0.833
1A	110.678	BS00080076_51	0.447188	0.0879186	-1.8104
1A	110.678	RAC875_c32379_216	0.0721875	0.172157	0.2833
1A	111.141	wsnp_CAP8_c4785_2322876	0.464669	0.458992	-0.7568
1A	111.406	wsnp_BE494527A_Ta_2_1	0.117188	0.0793341	-0.9583
1A	111.552	Excalibur_c63671_90	0.257651	0.205102	-0.9105
1A	111.552	BS00070580_51	0.455389	0.431861	-0.8065
1A	111.552	Ex_c26688_969	0.423009	0.499342	0.073
1A	111.552	Tdurum_contig15967_90	0.29162	0.0708574	-1.5981
1A	111.552	Tdurum_contig63715_235	0.28875	0.0793341	-1.492
1A	111.552	RAC875_c16136_129	0.255	0.178524	-0.9819
1A	111.552	wsnp_Ex_rep_c66919_65342127	0.263114	0.180747	-0.9958
1A	111.915	Excalibur_c60388_189	0.095	0.206992	0.2631
1A	113.194	RFL_Contig1493_657	0.0246875	0.197132	0.7005
1A	113.77	Tdurum_contig57927_171	0.21875	0.335786	0.1716
1A	113.77	BS00066212_51	0.0256367	0.273091	0.8371
1A	113.77	RAC875_c11363_624	0.0001	0.186552	1.6186
1A	113.77	Jagger_c468_53	0.0001	0.104257	1.5077
1A	113.77	BS00030043_51	0.0246875	0.104257	0.463
1A	113.77	BobWhite_rep_c49755_131	0.0001	0.104257	1.5077
1A	113.813	RFL_Contig399_976	0.024996	0.0708574	0.3065
1A	115.723	Ku_c3523_1959	0.237187	0.267419	-0.018
1A	115.723	Kukri_c51781_199	0.39875	0.279821	-1.0491
1A	116.183	Ku_c4369_351	0.04875	0.125516	0.2932
1A	117.819	Tdurum_contig11106_264	0.0493511	0.124711	0.2857
1A	117.819	Tdurum_contig11106_340	0.04875	0.124711	0.2906
1A	118.829	Excalibur_rep_c96187_541	0.274956	0.0839089	-1.4253
1A	118.829	RAC875_c7563_273	0.04875	0.128692	0.3038
1A	127.732	Tdurum_contig51167_1029	0.13875	0.0449201	-1.3247
1A	127.732	Tdurum_contig51167_534	0.13875	0.0450211	-1.3243
1A	127.732	Tdurum_contig51167_915	0.13875	0.0449201	-1.3247
1A	127.732	Kukri_c8757_107	0.0001	0.031666	1.3517
1A	127.91	Tdurum_contig51167_390	0.13875	0.0407064	-1.3646
1A	128.742	Jagger_c6772_80	0.223537	0.251919	-0.0205
1A	130.086	Kukri_c16271_544	0.294543	0.291357	-0.7501
1A	130.086	Kukri_c16271_894	0.340894	0.231562	-1.0408
1A	130.086	Excalibur_c44449_196	0.432623	0.0879186	-1.7831
1A	130.086	BobWhite_c15256_225	0.304688	0.311629	-0.0846
1A	130.086	BobWhite_c19182_280	0.32	0.312175	-0.7668
1A	130.086	Tdurum_contig51167_810	0.13875	0.0450211	-1.3243
1A	130.086	wsnp_Ex_c28149_37293117	0.237187	0.276243	0.0026
1A	130.086	wsnp_Ex_c28149_37293173	0.04875	0.182581	0.458
1A	130.086	Excalibur_c73970_243	0.0499671	0.0751064	0.0923
1A	130.086	BS00067119_51	0.237187	0.237812	-0.1034
1A	130.086	Tdurum_contig34826_234	0.0001	0.0001	-0.4007
1A	130.145	RAC875_c36980_161	0.28875	0.294008	-0.0884
1A	130.326	RAC875_c11613_469	0.483033	0.109758	-1.7841
1A	131.424	BobWhite_c6820_199	0.483892	0.23338	-1.3576
1A	131.424	wsnp_Ex_c3264_6017750	0.294543	0.0924641	-1.4255
1A	131.502	Tdurum_contig85466_170	0.095	0.0492958	-1.0826
1A	131.502	CAP12_c8163_118	0.0961384	0.0495176	-1.0873
1A	131.557	wsnp_JD_c825_1223506	0.0499671	0.289586	0.641
1A	133.153	Excalibur_c88792_93	0.304688	0.313272	-0.0804
1A	133.153	RFL_Contig3683_1784	0.307643	0.311629	-0.093
1A	133.153	wsnp_Ex_c10631_17340809	0.492188	0.196338	-1.4755
1A	133.153	RAC875_c9386_358	0.310651	0.342984	-0.0213
1A	133.153	wsnp_Ku_c13768_21859275	0.495868	0.143856	-1.6858
1A	133.302	Kukri_c15731_399	0.499654	0.170879	-1.6165
1A	133.302	GENE-3098_53	0.49875	0.192744	-1.5418
1A	134.248	RAC875_c1599_342	0.334688	0.218317	-1.0648
1A	134.248	Excalibur_c17320_833	0.0246875	0.0537705	0.2166
1A	134.546	BobWhite_c6664_644	0.408163	0.222212	-1.2367
1A	134.546	BobWhite_c31322_391	0.35503	0.112881	-1.4709
1A	134.63	wsnp_JD_c6664_7807201	0.408163	0.221336	-1.2399
1A	135.501	BobWhite_c39668_143	0.43875	0.315539	-1.0518
1A	137.12	wsnp_Ex_c3201_5910642	0.260355	0.472188	0.3155
1A	137.12	RAC875_c53725_217	0.0721875	0.494861	0.8722
1A	137.12	RAC875_c68350_61	0.274956	0.451638	0.2544
1A	137.12	Kukri_c20480_121	0.0721875	0.495475	0.8747
1A	137.12	BS00106641_51	0.0721875	0.187014	0.32
1A	137.12	wsnp_Ex_c18499_27344859	0.0721875	0.185493	0.3166
1A	137.205	wsnp_Ex_c9343_15514687	0.0499671	0.496059	0.9693
1A	137.205	BS00023114_51	0.095	0.187014	0.2217
1A	137.205	wsnp_Ex_c9343_15514531	0.0493511	0.495633	0.9744
1A	137.205	wsnp_Ku_c14496_22838796	0.0001	0.160116	1.5793
1A	139.572	RAC875_c62550_470	0.429688	0.449946	-0.0531
1A	139.744	BS00011521_51	0.263114	0.461637	0.2918
1A	139.744	wsnp_Ex_c271_521429	0.0493511	0.207405	0.5044
1A	139.744	wsnp_Ex_c11939_19147790	0.471953	0.373835	-0.9836
1A	139.744	wsnp_Ex_c48407_53323483	0.260355	0.475017	0.3201
1A	139.744	GENE-0171_87	0.272188	0.499976	0.3396
1A	139.744	Kukri_c310_1953	0.260355	0.481705	0.3303
1A	139.744	BS00067741_51	0.435569	0.499509	0.0442
1A	139.744	Excalibur_c1255_293	0.435569	0.49934	0.0439
1A	139.744	Ex_c3201_1046	0.18	0.291357	0.1795
1A	139.744	BS00068074_51	0.04875	0.0536504	-0.0538
1A	139.928	Kukri_c65610_572	0.481974	0.380119	-0.992
1A	139.928	RAC875_c52947_84	0.48	0.380119	-0.9883
1A	139.928	Tdurum_contig70803_475	0.0721875	0.0536504	-0.9049
1A	140.929	Excalibur_c85499_232	0.337766	0.492755	0.2128
1A	140.929	BobWhite_c12305_959	0.492188	0.380119	-1.0135
1A	140.929	IACX882	0.46875	0.314989	-1.1191
1A	140.929	Ku_c20664_262	0.481974	0.377857	-0.9971
1A	140.929	Tdurum_contig30426_261	0.481974	0.403281	-0.9421
1A	140.929	RAC875_c1295_1603	0.483033	0.398802	-0.9522
1A	140.929	Excalibur_c10538_1153	0.0721875	0.0537705	-0.9024
1A	140.929	wsnp_Ku_c12441_20092792	0.04875	0.0536504	-0.0538
1A	140.929	wsnp_Ku_c5687_10068945	0.04875	0.0536504	-0.0538
1A	141.531	wsnp_Ku_rep_c69362_68705297	0.32	0.494331	0.2468
1A	141.531	wsnp_JD_rep_c65095_41464278	0.326101	0.494447	0.2344
1A	141.531	wsnp_Ex_rep_c66872_65273203	0.334688	0.495517	0.2224
1A	141.531	wsnp_Ex_c11939_19147514	0.04875	0.0536504	-0.0538
1A	141.561	BS00065170_51	0.345679	0.489207	0.1947
1A	142.309	IAAV6100	0.495	0.497122	-0.0997
1A	142.309	wsnp_Ex_rep_c103474_88421290	0.495	0.497122	-0.0997
1A	142.309	wsnp_Ex_c15377_23637176	0.0001	0.208037	1.6526
1A	142.309	Kukri_c44201_497	0.260355	0.302324	0.0045
1A	142.309	wsnp_Ex_c36911_44767554	0.496074	0.498137	-0.0999
1A	142.62	wsnp_RFL_Contig3850_4199825	0.095	0.395931	0.5999
1A	142.62	BobWhite_c16159_288	0.221118	0.169093	-0.9239
1A	142.62	BS00056823_51	0.221118	0.179259	-0.8801
1A	142.62	IAAV2844	0.492188	0.490903	-0.7439
1A	142.62	IAAV1930	0.493511	0.491858	-0.7455
1A	143.147	Kukri_c17412_1249	0.492188	0.490717	-0.7447
1A	144.414	BS00062759_51	0.497997	0.441818	-0.8826
1A	144.942	RAC875_c51346_99	0.0001	0.144407	1.5636
1A	144.942	IAAV4238	0.095	0.270049	0.3986
1A	148.154	BS00063847_51	0.0505988	0.212374	0.507
1A	148.52	Excalibur_c10736_1051	0.280654	0.362812	0.0934
1A	148.656	IAAV2162	0.368508	0.471655	0.1234
1A	148.656	wsnp_Ex_c6476_11246531	0.483033	0.498189	-0.0653
1A	148.987	Kukri_c44500_315	0.0001	0.345679	1.8253
1A	149.819	BS00035273_51	0.0505988	0.422865	0.8795
1A	149.819	BobWhite_c1027_360	0.0246875	0.376742	1.0051
1A	149.819	BS00022514_51	0.0001	0.349806	1.8427
1A	149.819	Kukri_c8527_53	0.0001	0.359574	1.8699
1A	149.819	BS00089098_51	0.0246875	0.339397	0.9445
1A	149.819	BS00070695_51	0.362187	0.499784	0.1829
1A	149.819	BS00070991_51	0.358239	0.499997	0.1913
1A	149.819	BobWhite_c1027_1127	0.491782	0.469805	-0.8046
1A	151.224	wsnp_Ex_rep_c67492_66096650	0.368508	0.498137	0.1704
1A	151.224	Excalibur_c46365_304	0.375	0.497589	0.1575
1A	151.224	IAAV8446	0.095	0.208262	0.2675
1A	151.254	GENE-0543_594	0.378145	0.488628	0.1354
1A	151.254	Kukri_c4204_1673	0.375	0.493711	0.1483
1A	151.254	Excalibur_c12932_2102	0.378145	0.492732	0.1421
1A	151.254	Excalibur_rep_c67492_1119	0.387188	0.490903	0.1242
1A	151.254	GENE-0543_113	0.387188	0.49063	0.1238
1A	151.254	GENE-0543_1074	0.375	0.495274	0.1508
1A	151.254	Kukri_c4204_1346	0.375	0.494499	0.1496
1A	151.96	RAC875_c5119_2696	0.365326	0.499662	0.177
1A	152.474	wsnp_CAP11_c1827_988367	0.0001	0.0964537	1.4946
1A	152.682	IAAV1301	0.337766	0.283908	-0.8846
1A	152.682	Tdurum_contig47006_1641	0.0001	0.0001	-0.4007
1A	152.682	Tdurum_contig9144_1571	0.0001	0.0001	-0.4007
1A	153.197	Ku_c32704_43	0.362187	0.490779	0.1688
1A	153.197	wsnp_Ku_c330_683203	0.452663	0.499811	0.0074
1A	154.061	BobWhite_c44947_277	0.2112	0.414552	0.3184
1A	154.061	Kukri_c34242_404	0.0721875	0.171091	0.2809
1A	154.061	wsnp_RFL_Contig3881_4265086	0.0246875	0.00458713	-1.5248
1A	154.061	RAC875_c85550_52	0.390322	0.297521	-0.977
1A	154.061	CAP7_c1295_62	0.390322	0.32884	-0.9035
1A	154.554	wsnp_Ex_c1255_2411550	0.444444	0.499434	0.0276
1A	154.554	Kukri_c21396_771	0.165289	0.222652	0.0768
1A	154.554	BS00023419_51	0.1437	0.213989	0.1207
1A	154.554	RAC875_rep_c120646_120	0.159688	0.166997	-0.0758
1A	154.554	BS00054271_51	0.159688	0.166997	-0.0758
1A	154.554	TA003848-0787	0.140362	0.166997	-0.0026
1A	154.554	Excalibur_c12819_216	0.1472	0.219621	0.1233
1A	155.632	BS00023417_51	0.142012	0.166004	-0.0108
1A	155.632	IAAV3217	0.0246875	0.00945605	-1.1941
1A	155.632	JD_c394_819	0.0246875	0.00915312	-1.2141
1A	155.632	IACX6022	0.119987	0.155727	0.0401
1A	155.8	Kukri_c25736_184	0.186203	0.162415	-0.8323
1A	155.8	tplb0059i08_441	0.409687	0.491466	0.0856
1A	155.8	wsnp_Ex_c4186_7560575	0.13875	0.475309	0.5883
1A	155.8	Kukri_c18608_729	0.13875	0.45658	0.5611
1A	155.8	wsnp_Ex_rep_c72011_70562321	0.13875	0.390257	0.4659
1A	155.8	RAC875_c43389_105	0.401859	0.300135	-0.9975
1A	155.8	RAC875_c29059_648	0.384551	0.292942	-0.9758
1A	155.8	wsnp_Ex_c52086_55808126	0.375	0.287994	-0.9662
1A	155.8	BS00096930_51	0.0721875	0.169556	0.2769
1A	155.8	wsnp_Ex_c52086_55808193	0.409687	0.334654	-0.9342
1A	155.8	wsnp_Ex_c46670_52108070	0.5	0.48477	-0.7853
1A	155.8	Excalibur_c53173_275	0.49875	0.497543	-0.7433
1A	155.8	RAC875_c85550_73	0.49875	0.499353	-0.1038
1A	155.8	wsnp_Ex_rep_c67474_66076379	0.49875	0.497757	-0.7422
1A	155.8	BS00021780_51	0.497997	0.49983	-0.1008
1A	155.8	wsnp_Ex_c3887_7051325	0.497997	0.499934	-0.1004
1A	155.8	RAC875_rep_c71921_672	0.49875	0.499934	-0.1018
1A	156.302	BobWhite_c66315_505	0.5	0.48234	-0.7945
1A	161.355	wsnp_Ku_c754_1557338	0.283587	0.493999	0.3087
1B	4.85365	D_GDS7LZN02GBBZ2_143	0.0001	0.0001	-0.4007
1B	5.27487	BS00050522_51	0.418958	0.494833	0.0706
1B	5.94819	Kukri_c18951_493	0.381328	0.496785	0.1437
1B	8.36066	RAC875_c5727_1074	0.46281	0.418658	-0.8541
1B	8.36066	Excalibur_c10657_796	0.49474	0.328181	-1.1499
1B	8.36066	Excalibur_c10657_1280	0.497041	0.328181	-1.157
1B	8.36066	RAC875_c30138_595	0.429688	0.499932	0.0585
1B	8.36066	RAC875_c24163_155	0.476847	0.370328	-1.0024
1B	8.36066	BS00022504_51	0.201891	0.362006	0.2519
1B	8.36066	BS00093078_51	0.418958	0.323303	-0.9796
1B	8.36066	Excalibur_c21898_1423	0.347299	0.291357	-0.8892
1B	8.36066	Kukri_c44369_131	0.499671	0.498471	-0.7432
1B	9.39776	Tdurum_contig28703_293	0.492188	0.497919	-0.0882
1B	9.67858	TA006040-0724	0.447188	0.031666	-2.171
1B	9.67858	BS00023377_51	0.0001	0.295777	1.7647
1B	9.67858	BS00082565_51	0.04875	0.377883	0.8057
1B	9.67858	Kukri_rep_c106834_139	0.024996	0.214413	0.7347
1B	9.67858	Kukri_c79308_278	0.024996	0.207405	0.7156
1B	9.67858	BobWhite_c5793_372	0.0246875	0.193919	0.694
1B	9.67858	Kukri_c37738_417	0.497654	0.449009	-0.8642
1B	9.67858	Excalibur_c5562_380	0.0001	0.124978	1.5371
1B	9.67858	BS00022505_51	0.297521	0.225208	-0.9503
1B	9.67858	BS00010868_51	0.095	0.176268	0.1985
1B	9.67858	Kukri_c8390_1515	0.117188	0.136883	-0.0151
1B	11.0316	RAC875_rep_c74595_301	0.471078	0.499724	-0.031
1B	11.0316	Excalibur_c64975_90	0.0001	0.251439	1.7072
1B	14.1748	Kukri_c8390_801	0.469556	0.498336	-0.0307
1B	14.1748	Excalibur_c415_844	0.0540123	0.452883	0.9004
1B	14.1748	Kukri_c38553_173	0.452663	0.36396	-0.9625
1B	14.1748	Kukri_c8390_1102	0.095	0.280336	0.4202
1B	15.1609	BS00022323_51	0.490306	0.438569	-0.8712
1B	18.7413	CAP7_c3299_316	0.0961384	0.193134	0.231
1B	18.7413	CAP7_c3299_342	0.095	0.172515	0.1882
1B	18.7413	D_GB5Y7FA01C2ERV_339	0.0001	0.0001	-0.4007
1B	18.8051	RAC875_c2713_3350	0.04875	0.21092	0.5149
1B	18.8051	Kukri_c27690_169	0.0246875	0.00458713	-1.5248
1B	18.8466	BS00067277_51	0.474687	0.252033	-1.2926
1B	18.8466	D_GBB4FNX02H5X2X_75	0.0001	0.0001	-0.4007
1B	18.8466	Excalibur_c32472_263	0.0001	0.0001	-0.4007
1B	21.0452	RAC875_c11276_340	0.497188	0.199333	-1.479
1B	21.0452	Excalibur_c30569_384	0.201891	0.241957	0.0139
1B	21.0452	RAC875_c16981_691	0.499279	0.443904	-0.8795
1B	21.0452	RAC875_rep_c104133_1757	0.495868	0.486111	-0.7718
1B	21.0452	RAC875_c8282_644	0.184089	0.329406	0.2359
1B	21.0452	Kukri_c47679_85	0.184089	0.330211	0.2372
1B	21.0452	Excalibur_rep_c110294_82	0.497041	0.486431	-0.7739
1B	21.0452	Excalibur_c43567_633	0.199687	0.333683	0.2087
1B	21.0452	BS00066271_51	0.21875	0.344539	0.1871
1B	21.0452	Excalibur_c2868_1808	0.49992	0.47981	-0.8019
1B	21.0452	IAAV392	0.499241	0.459184	-0.8473
1B	21.0452	RAC875_c9457_457	0.496074	0.489382	-0.7607
1B	21.5782	CAP8_c5190_146	0.0001	0.0001	-0.4007
1B	21.5782	D_GB5Y7FA01D7RZC_302	0.0001	0.0001	-0.4007
1B	22.8769	BS00035526_51	0.39875	0.480566	0.0854
1B	24.5459	Ku_c17846_363	0.429688	0.49983	0.058
1B	24.5459	Kukri_c36151_170	0.140362	0.491933	0.6089
1B	24.5459	Ku_c36151_691	0.04875	0.0581134	-0.015
1B	24.5459	RAC875_c3692_2287	0.0001	0.0001	-0.4007
1B	27.6157	Kukri_c92979_195	0.340894	0.497757	0.2163
1B	27.6412	BS00003917_51	0.307643	0.483568	0.2499
1B	28.0242	Kukri_c24615_823	0.204142	0.421009	0.343
1B	28.7613	BS00105846_51	0.21875	0.336735	0.1736
1B	29.674	BS00022101_51	0.0493511	0.360007	0.7791
1B	29.674	wsnp_BE405749B_Ta_2_1	0.0721875	0.366805	0.6465
1B	30.3377	BS00081680_51	0.119987	0.49788	0.6814
1B	30.3377	Ku_c17846_781	0.04875	0.0582434	-0.0141
1B	30.4334	Kukri_c7393_285	0.142012	0.470097	0.5737
1B	30.6823	TA004380-0460	0.0246875	0.430873	1.0365
1B	30.9025	BS00062726_51	0.0512465	0.0001	-2.825
1B	30.9025	Tdurum_contig13811_741	0.127604	0.45795	0.592
1B	30.9025	BS00064829_51	0.0001	0.189513	1.6233
1B	31.0397	Excalibur_c16851_835	0.13875	0.499997	0.6301
1B	31.0397	BS00067097_51	0.165289	0.49508	0.5573
1B	31.0397	wsnp_Ku_rep_c103074_89904851	0.186203	0.499997	0.5219
1B	31.0397	RFL_Contig4104_670	0.13875	0.482663	0.5987
1B	31.0397	IAAV3809	0.159688	0.47672	0.5435
1B	31.0397	GENE-3569_500	0.140362	0.471288	0.5806
1B	31.0397	Ku_c31363_2165	0.159688	0.471288	0.5388
1B	31.0397	RAC875_c63624_1002	0.13875	0.463949	0.573
1B	31.0397	RAC875_c113582_346	0.140362	0.464403	0.57
1B	31.0397	Excalibur_rep_c67198_530	0.221118	0.486625	0.4265
1B	31.0397	Tdurum_contig44219_318	0.221118	0.485982	0.4258
1B	31.0397	RAC875_c1471_566	0.0961384	0.386841	0.5836
1B	31.0397	Jagger_c4032_73	0.0907029	0.452837	0.7095
1B	31.0397	RAC875_c19183_306	0.0001	0.0463775	1.3936
1B	31.0397	RFL_Contig5906_985	0.159688	0.100156	-1.0075
1B	31.0397	RAC875_c5243_479	0.140362	0.100176	-0.9398
1B	31.094	Excalibur_c32033_97	0.0001	0.427396	2.0301
1B	31.094	RFL_Contig4059_396	0.0001	0.428124	2.0327
1B	31.094	wsnp_Ex_rep_c70593_69508988	0.024996	0.463883	1.1935
1B	31.094	IAAV4194	0.199687	0.476898	0.4586
1B	31.094	BS00067094_51	0.21875	0.280853	0.0629
1B	32.1375	RAC875_c44107_1133	0.0246875	0.0001	-2.3744
1B	32.1375	Kukri_c136_857	0.0001	0.0272675	1.3433
1B	32.1375	Kukri_c2951_1188	0.492188	0.386884	-0.9994
1B	39.4546	BS00080212_51	0.415845	0.46106	0.0028
1B	39.4546	wsnp_Ex_rep_c67665_66326492	0.0253123	0.478299	1.2017
1B	39.4546	RFL_Contig5906_694	0.237187	0.477323	0.367
1B	39.4546	TA015410-0477	0.0001	0.0001	-0.4007
1B	39.5536	BS00025965_51	0.0493511	0.146884	0.3506
1B	39.5536	BobWhite_c27474_124	0.118571	0.21134	0.194
1B	39.7163	RFL_Contig5906_387	0.104938	0.422936	0.607
1B	40.4503	BS00037387_51	0.223537	0.487456	0.4237
1B	40.6354	RFL_Contig5906_310	0.226008	0.443296	0.3342
1B	40.9353	Kukri_c93866_431	0.232569	0.45575	0.3413
1B	40.9353	BobWhite_c28295_256	0.182022	0.464403	0.4754
1B	40.9353	Tdurum_contig403_290	0.0001	0.335602	1.8057
1B	40.9353	RFL_Contig4140_1135	0.199687	0.291883	0.134
1B	41.0566	BS00011695_51	0.334688	0.449447	0.1431
1B	41.0566	TA003422-0757	0.34875	0.454722	0.1277
1B	41.2129	Tdurum_contig14847_144	0.378145	0.285588	-0.9787
1B	41.2129	wsnp_BE637971B_Ta_1_20	0.34875	0.30934	-0.8484
1B	41.2129	BS00006820_51	0.362187	0.31609	-0.8609
1B	41.2129	Tdurum_contig42092_1244	0.0001	0.430334	2.085
1B	41.2129	TA003235-0794	0.0001	0.429795	2.056
1B	41.2129	Tdurum_contig47083_278	0.199687	0.498349	0.4915
1B	41.2129	RFL_Contig5637_1008	0.32	0.474102	0.2122
1B	41.2129	IACX3811	0.365326	0.293152	-0.933
1B	41.2129	Ku_c1312_1194	0.351867	0.303411	-0.8667
1B	41.2129	GENE-0019_1155	0.351867	0.306323	-0.8606
1B	41.2129	RAC875_c63624_753	0.351867	0.31098	-0.8514
1B	41.2129	Ra_c69552_1419	0.255	0.494109	0.3611
1B	41.2129	Kukri_c76307_182	0.375	0.221773	-1.1496
1B	41.2129	Tdurum_contig58525_304	0.0493511	0.125516	0.2882
1B	41.4714	wsnp_Ex_c50340_54659660	0.0721875	0.255162	0.4718
1B	41.4714	Kukri_c29655_194	0.0721875	0.182208	0.3086
1B	43.5775	Jagger_c8952_170	0.18	0.461313	0.4746
1B	43.6063	BS00086667_51	0.0001	0.372462	1.8995
1B	43.6637	BS00065053_51	0.310651	0.289586	-0.8051
1B	43.6637	Excalibur_c46902_92	0.244898	0.417926	0.2554
1B	43.6637	BS00087939_51	0.0001	0.435399	2.261
1B	43.6637	GENE-0456_163	0.0001	0.433117	2.2045
1B	43.6637	D_contig07994_167	0.0001	0.434869	2.2476
1B	43.6637	IAAV3128	0.0001	0.43258	2.1915
1B	43.6637	BobWhite_c14258_434	0.0001	0.43258	2.1915
1B	43.6637	BobWhite_c15522_625	0.0001	0.430773	2.1046
1B	43.6637	D_GBB4FNX01B0JBC_195	0.0001	0.42924	2.0405
1B	43.6637	D_contig65481_92	0.0001	0.431861	2.1599
1B	43.6637	RAC875_c140_650	0.447188	0.164943	-1.474
1B	43.6637	BS00083340_51	0.255	0.476091	0.3311
1B	43.6637	Tdurum_contig83093_443	0.0001	0.266805	1.7363
1B	43.6637	IAAV8664	0.0253123	0.211763	0.7233
1B	43.6637	Excalibur_c44498_610	0.0001	0.0001	-0.4007
1B	43.8584	Tdurum_contig42493_605	0.0001	0.419056	2.0036
1B	43.8584	GENE-0815_140	0.0001	0.450989	2.3325
1B	43.8584	BS00087988_51	0.0001	0.435399	2.261
1B	43.8584	IACX7053	0.0001	0.437371	2.2783
1B	43.8584	IAAV3431	0.0001	0.430873	2.1203
1B	43.8584	GENE-2762_144	0.0001	0.430873	2.1203
1B	43.8584	GENE-0256_368	0.0001	0.430334	2.085
1B	43.8584	RFL_Contig1736_1393	0.0001	0.430334	2.085
1B	43.8584	Tdurum_contig21489_536	0.0001	0.430334	2.085
1B	43.8584	BS00091632_51	0.0001	0.430334	2.085
1B	43.8584	BS00066398_51	0.0001	0.430334	2.085
1B	43.8584	GENE-0564_125	0.0001	0.430334	2.085
1B	43.8584	IAAV4559	0.0001	0.430334	2.085
1B	43.8584	BS00084722_51	0.0001	0.430334	2.085
1B	43.8584	RAC875_c90431_188	0.0001	0.429795	2.056
1B	43.8584	IAAV8714	0.0001	0.429795	2.056
1B	43.8584	Kukri_rep_c68217_1456	0.0001	0.429795	2.056
1B	43.8584	Tdurum_contig70094_228	0.0001	0.429795	2.056
1B	43.8584	BS00094759_51	0.0001	0.430873	2.1203
1B	43.8584	TA003412-0312	0.0001	0.430873	2.1203
1B	43.8584	Excalibur_c2541_262	0.0001	0.430873	2.1203
1B	43.8584	BS00088256_51	0.0001	0.429795	2.056
1B	43.8584	Excalibur_rep_c103847_565	0.0001	0.429795	2.056
1B	43.8584	IAAV4531	0.0001	0.430873	2.1203
1B	43.8584	IAAV6025	0.0001	0.430334	2.085
1B	43.8584	RAC875_c30593_58	0.0001	0.429795	2.056
1B	43.8584	RAC875_c455_1400	0.0001	0.429795	2.056
1B	43.8584	RAC875_s110045_62	0.0001	0.430334	2.085
1B	43.8584	Tdurum_contig14418_753	0.0001	0.430334	2.085
1B	43.8584	Tdurum_contig14584_159	0.0001	0.430873	2.1203
1B	43.8584	Tdurum_contig19251_352	0.0001	0.431413	2.1455
1B	43.8584	Tdurum_contig27840_760	0.0001	0.430334	2.085
1B	43.8584	RAC875_c21367_209	0.0001	0.429795	2.056
1B	43.8584	BS00066117_51	0.0001	0.431413	2.1455
1B	43.8584	IAAV268	0.0001	0.431413	2.1455
1B	43.8584	GENE-0087_196	0.0001	0.432044	2.1756
1B	43.8584	Excalibur_c6213_689	0.0001	0.430334	2.085
1B	43.8584	tplb0035p13_560	0.0001	0.432044	2.1756
1B	43.8584	RAC875_rep_c109118_164	0.0001	0.432044	2.1756
1B	43.8584	Kukri_c11587_190	0.0001	0.418084	2.0003
1B	43.8584	Excalibur_c24859_517	0.0001	0.437265	2.2764
1B	43.8584	Ra_c28610_501	0.0001	0.428486	2.0347
1B	43.8584	IACX3505	0.0001	0.42672	2.0269
1B	43.8584	Tdurum_contig21489_449	0.0001	0.413757	1.9907
1B	43.8584	BS00071161_51	0.481974	0.499989	-0.0599
1B	43.8584	Kukri_c25654_382	0.0246875	0.433117	1.0399
1B	43.8584	BS00023056_51	0.0246875	0.43258	1.0395
1B	43.8584	TA003907-0995	0.0246875	0.430334	1.0349
1B	43.8584	BS00022604_51	0.0246875	0.429795	1.0339
1B	43.8584	BS00031417_51	0.0246875	0.433034	1.0398
1B	43.8584	tplb0025b13_352	0.0246875	0.430334	1.0349
1B	43.8584	Kukri_c5221_506	0.0246875	0.429795	1.0339
1B	43.8584	Excalibur_c31375_558	0.159688	0.429795	0.4727
1B	43.8584	IAAV3057	0.0246875	0.432493	1.0393
1B	43.8584	Kukri_c3414_114	0.0246875	0.434265	1.0409
1B	43.8584	RAC875_c31504_522	0.0246875	0.40243	1.0181
1B	43.8584	BS00092514_51	0.0246875	0.433199	1.0401
1B	43.8584	Tdurum_contig9874_391	0.0721875	0.442891	0.7853
1B	43.8584	GENE-4777_662	0.0001	0.383472	1.9208
1B	43.8584	Tdurum_contig68637_256	0.182022	0.450945	0.4552
1B	43.8584	BS00085235_51	0.466392	0.241105	-1.3014
1B	43.8584	Tdurum_contig50667_306	0.334688	0.435399	0.1196
1B	43.8584	RAC875_c2660_1206	0.495	0.238734	-1.3652
1B	43.8584	Excalibur_c11666_996	0.255	0.490835	0.3559
1B	43.8584	Kukri_c56333_178	0.0246875	0.438669	1.046
1B	43.8584	wsnp_Ex_c1493_2860766	0.0246875	0.437572	1.0452
1B	43.8584	IAAV3683	0.0246875	0.450788	1.0523
1B	43.8584	BS00004903_51	0.161513	0.47604	0.5401
1B	43.8584	BS00005004_51	0.0246875	0.43258	1.0395
1B	43.8584	IAAV3430	0.0246875	0.432044	1.0391
1B	43.8584	Excalibur_c95327_51	0.13875	0.46788	0.5791
1B	43.8584	Kukri_c11756_1706	0.161513	0.474438	0.5393
1B	43.8584	BS00105833_51	0.161513	0.474029	0.5387
1B	43.8584	Excalibur_c12376_569	0.0961384	0.43593	0.6572
1B	43.8584	IAAV6525	0.237187	0.465947	0.3477
1B	43.8584	Kukri_c51268_248	0.337766	0.492619	0.2125
1B	43.8584	Kukri_c19832_777	0.059645	0.450345	0.8602
1B	43.8584	IAAV2147	0.0001	0.183332	1.6107
1B	43.8584	CAP7_c2327_172	0.0001	0.00502509	1.2009
1B	43.8584	Tdurum_contig29247_404	0.054751	0.235064	0.5269
1B	43.8584	Excalibur_c23515_1177	0.102264	0.291218	0.4115
1B	43.8584	RFL_Contig4104_3352	0.337766	0.466973	0.17
1B	43.8584	Ex_c64327_523	0.337766	0.463038	0.1646
1B	43.8584	Tdurum_contig5501_176	0.0001	0.142414	1.5613
1B	43.8584	BobWhite_c14271_1379	0.34875	0.238272	-1.0407
1B	43.8584	Excalibur_rep_c103414_186	0.024996	0.00915312	-1.2283
1B	43.8584	Ex_c15717_451	0.464669	0.496544	-0.0234
1B	43.8584	wsnp_Ku_c16938_25916260	0.483892	0.499958	-0.0637
1B	43.8584	CAP7_c3847_204	0.237187	0.160116	-0.9964
1B	43.8584	RAC875_rep_c69640_88	0.159688	0.100156	-1.0075
1B	43.8584	RAC875_c5243_206	0.159688	0.100156	-1.0075
1B	43.8584	RAC875_c5243_236	0.159688	0.0962433	-1.0344
1B	43.8584	Excalibur_rep_c116725_184	0.159688	0.100156	-1.0075
1B	43.8584	Kukri_rep_c68693_86	0.159688	0.100156	-1.0075
1B	43.8584	Excalibur_c11848_919	0.159688	0.104257	-0.9892
1B	43.8584	RAC875_c63624_1040	0.118571	0.0964537	-0.8591
1B	43.8584	RFL_Contig4140_1183	0.13875	0.116433	-0.8491
1B	43.8584	Excalibur_c95327_126	0.13875	0.116433	-0.8491
1B	43.8584	Kukri_c29655_155	0.13875	0.116433	-0.8491
1B	43.8584	Tdurum_contig78972_251	0.0001	0.0001	-0.4007
1B	43.8584	Kukri_c78135_166	0.117188	0.0962433	-0.8559
1B	43.8584	RAC875_c102411_201	0.117188	0.104257	-0.8138
1B	43.8584	BS00065884_51	0.0001	0.0001	-0.4007
1B	43.8584	RAC875_c20712_1673	0.0001	0.0001	-0.4007
1B	44.6434	IAAV426	0.0289792	0.445534	1.0236
1B	45.4284	Tdurum_contig95782_945	0.307643	0.479437	0.2415
1B	46.1496	wsnp_Ex_c5780_10153638	0.415225	0.496069	0.0842
1B	46.1496	GENE-1756_115	0.401235	0.488138	0.0947
1B	47.2409	wsnp_Ex_c14273_22230844	0.0721875	0.0449201	-0.9876
1B	49.8895	RFL_Contig4873_542	0.0961384	0.460034	0.7025
1B	51.1021	BS00091688_51	0.0001	0.431413	2.1455
1B	51.1021	Kukri_c105601_74	0.0961384	0.300477	0.4536
1B	51.1021	RAC875_c25101_644	0.140362	0.308664	0.3114
1B	51.1021	RAC875_c51663_87	0.43875	0.487725	0.011
1B	51.1021	BS00064974_51	0.118571	0.354451	0.4672
1B	51.1021	wsnp_Ra_c19335_28504388	0.117188	0.189129	0.1449
1B	51.1021	Ku_c8505_1424	0.0001	0.022776	1.3301
1B	51.1021	BS00106306_51	0.0246875	0.0406146	0.1173
1B	52.5158	GENE-4668_244	0.455	0.48668	-0.0243
1B	53.1029	Excalibur_c34148_481	0.351867	0.493064	0.19
1B	53.1029	Excalibur_c14273_1928	0.351867	0.493597	0.1911
1B	53.3487	RAC875_c13585_778	0.334688	0.462347	0.1679
1B	53.3487	Tdurum_contig61324_305	0.255	0.471602	0.3238
1B	53.3487	Tdurum_contig56188_569	0.255	0.474269	0.3284
1B	53.3487	Excalibur_c43567_850	0.39875	0.499958	0.1199
1B	53.3487	RAC875_c32874_1164	0.39875	0.499997	0.1201
1B	53.371	Tdurum_contig61410_467	0.255	0.472796	0.3262
1B	53.371	IAAV7541	0.255	0.472958	0.3267
1B	53.4859	wsnp_Ex_c2117_3976893	0.34875	0.47672	0.168
1B	53.4859	Excalibur_c14273_354	0.351867	0.488786	0.1811
1B	53.722	Excalibur_rep_c107879_459	0.0001	0.382427	1.9196
1B	55.3527	Tdurum_contig34049_172	0.0246875	0.0665874	0.2875
1B	55.3527	Tdurum_contig12598_378	0.0246875	0.0406146	0.1173
1B	55.3527	Tdurum_contig42446_1915	0.0246875	0.0449201	0.1517
1B	55.3527	Tdurum_contig42446_1999	0.0001	0.0001	-0.4007
1B	56.026	Tdurum_contig60037_528	0.0001	0.0001	-0.4007
1B	56.4121	GENE-3653_580	0.04875	0.0406146	-0.838
1B	56.6482	BS00012068_51	0.387188	0.323859	-0.9113
1B	56.6482	BS00067003_51	0.441596	0.245369	-1.247
1B	56.6482	wsnp_RFL_Contig4080_4587633	0.401859	0.490383	0.0973
1B	56.6482	BS00033333_51	0.435569	0.486582	0.0168
1B	56.6482	Kukri_c47342_73	0.414578	0.497535	0.0876
1B	56.6482	BobWhite_c26045_230	0.397823	0.499848	0.1213
1B	56.7344	BS00063679_51	0.199687	0.493302	0.4824
1B	56.7344	IAAV8952	0.165289	0.423922	0.4518
1B	56.7344	Tdurum_contig56148_382	0.159688	0.442358	0.4926
1B	56.8812	wsnp_Ku_c11987_19472688	0.117188	0.294846	0.3565
1B	56.8812	Kukri_c18006_1568	0.140362	0.301783	0.2984
1B	56.8812	RAC875_rep_c96733_369	0.119987	0.298322	0.3532
1B	56.8812	BS00065737_51	0.18	0.414184	0.3935
1B	56.8812	IACX16577	0.18	0.43023	0.4243
1B	56.8812	RAC875_c8271_887	0.140362	0.303606	0.3018
1B	56.8812	RAC875_c8271_1352	0.159688	0.307026	0.257
1B	56.8812	RAC875_c8271_1469	0.159688	0.30757	0.2574
1B	56.8812	Tdurum_contig55639_241	0.159688	0.468459	0.5346
1B	56.8812	GENE-0427_442	0.34875	0.336735	-0.7776
1B	56.8812	IAAV7915	0.119987	0.499976	0.6865
1B	56.8812	Kukri_c4376_388	0.140362	0.367959	0.4231
1B	56.8812	BS00065844_51	0.182022	0.377304	0.3217
1B	56.8812	RAC875_c90169_393	0.117188	0.189129	0.1449
1B	56.8812	BS00064263_51	0.117188	0.189129	0.1449
1B	57.3088	Kukri_c40439_366	0.204142	0.425484	0.35
1B	57.3088	RAC875_rep_c109416_191	0.18	0.374422	0.3215
1B	57.3088	BS00074034_51	0.201891	0.378432	0.2774
1B	57.3088	Kukri_rep_c108299_221	0.337766	0.362006	-0.0401
1B	57.3088	Kukri_c8533_1398	0.0721875	0.160116	0.2551
1B	57.3535	BS00022255_51	0.0499671	0.282415	0.6336
1B	57.4971	Ra_c16879_977	0.13875	0.32659	0.3457
1B	57.4971	BS00066880_51	0.199687	0.35078	0.2369
1B	57.596	BS00099829_51	0.340894	0.352508	-0.0738
1B	57.596	IACX2935	0.237187	0.424383	0.2803
1B	57.596	BS00105606_51	0.0001	0.431673	2.158
1B	57.596	wsnp_Ku_c11987_19473636	0.118571	0.28548	0.3355
1B	57.596	Excalibur_c26936_636	0.159688	0.499301	0.5759
1B	57.596	Tdurum_contig19376_810	0.095	0.441837	0.6748
1B	57.596	Kukri_c50086_537	0.237187	0.369118	0.192
1B	57.596	wsnp_Ex_c2111_3963339	0.340894	0.353668	-0.0719
1B	57.596	wsnp_Ex_c28495_37622019	0.337766	0.362581	-0.0389
1B	57.596	Excalibur_c1886_1288	0.118571	0.499765	0.6916
1B	57.596	Excalibur_c28016_132	0.142012	0.499976	0.619
1B	57.596	CAP8_rep_c9642_82	0.163379	0.490802	0.5555
1B	57.596	Excalibur_c17202_1833	0.163379	0.490802	0.5555
1B	57.596	Kukri_c8255_1324	0.337766	0.495981	0.2187
1B	57.596	RAC875_c826_839	0.337766	0.494163	0.2151
1B	57.596	wsnp_Ku_c4911_8795151	0.334688	0.494163	0.2205
1B	57.596	IACX502	0.095	0.331426	0.5073
1B	57.596	Ra_c24839_215	0.13875	0.333529	0.3587
1B	57.596	IAAV6	0.13875	0.331426	0.355
1B	57.596	RFL_Contig1081_570	0.13875	0.329299	0.3508
1B	57.596	Ra_c29142_340	0.13875	0.32715	0.3465
1B	57.596	RFL_Contig1377_301	0.095	0.276738	0.4126
1B	57.596	wsnp_Ku_rep_c70742_70379526	0.199687	0.357122	0.2494
1B	57.596	Excalibur_c94756_540	0.199687	0.349066	0.2343
1B	57.596	RAC875_c49924_324	0.0001	0.00459768	1.1695
1B	57.7715	Tdurum_contig17609_117	0.140362	0.327233	0.3426
1B	58.3331	Excalibur_c3510_2372	0.161513	0.429688	0.4687
1B	58.3331	Excalibur_c3510_159	0.496409	0.499965	-0.0941
1B	59.4724	Kukri_c5861_360	0.0721875	0.489796	0.8594
1B	59.4724	BS00022902_51	0.272188	0.499934	0.3394
1B	60.4137	RFL_Contig2443_394	0.0001	0.0001	-0.4007
1B	60.6243	BobWhite_c23972_382	0.412754	0.475959	0.0419
1B	60.6243	BobWhite_c32835_152	0.0001	0.0756066	1.4643
1B	60.6243	CAP8_c3376_126	0.149014	0.487409	0.582
1B	60.6243	wsnp_JD_rep_c49357_33576509	0.165289	0.494929	0.5569
1B	60.6243	RAC875_c90431_275	0.304688	0.463038	0.2206
1B	60.6243	RAC875_c37857_158	0.0001	0.432493	2.1827
1B	60.6243	IACX6621	0.0001	0.418084	2.0003
1B	60.6243	JD_c10917_341	0.0001	0.434265	2.2306
1B	60.6243	BobWhite_rep_c53595_274	0.0001	0.435399	2.261
1B	60.6243	BS00022507_51	0.0001	0.435399	2.261
1B	60.6243	GENE-0041_486	0.0001	0.434265	2.2306
1B	60.6243	GENE-0074_455	0.0001	0.436517	2.273
1B	60.6243	GENE-0336_140	0.0001	0.434265	2.2306
1B	60.6243	IAAV4676	0.0001	0.435399	2.261
1B	60.6243	IAAV8409	0.0001	0.435399	2.261
1B	60.6243	IAAV8883	0.0001	0.434869	2.2476
1B	60.6243	BS00022736_51	0.0001	0.434869	2.2476
1B	60.6243	GENE-0181_271	0.0001	0.435399	2.261
1B	60.6243	TA005390-1205	0.0001	0.434869	2.2476
1B	60.6243	TA005699-1050	0.0001	0.434869	2.2476
1B	60.6243	Excalibur_c17801_198	0.0001	0.434265	2.2306
1B	60.6243	GENE-0336_224	0.0001	0.434265	2.2306
1B	60.6243	Kukri_c51925_654	0.0001	0.429688	2.0438
1B	60.6243	Tdurum_contig12940_191	0.0001	0.428486	2.0347
1B	60.6243	Excalibur_c1263_901	0.0001	0.429578	2.0414
1B	60.6243	RAC875_s110549_201	0.0001	0.437422	2.2793
1B	60.6243	tplb0026b15_350	0.0001	0.446623	2.3237
1B	60.6243	GENE-0339_153	0.0001	0.446607	2.3226
1B	60.6243	RAC875_c25100_89	0.0001	0.431953	2.1664
1B	60.6243	tplb0053b16_1030	0.0001	0.431953	2.1664
1B	60.6243	BS00033738_51	0.0001	0.431953	2.1664
1B	60.6243	GENE-0433_66	0.0001	0.431953	2.1664
1B	60.6243	RAC875_c1276_717	0.0001	0.431413	2.1455
1B	60.6243	BS00040342_51	0.0001	0.426587	2.0258
1B	60.6243	RAC875_s115222_177	0.0001	0.431413	2.1455
1B	60.6243	TA005710-0827	0.0001	0.430873	2.1203
1B	60.6243	RAC875_c46581_420	0.0001	0.430873	2.1203
1B	60.6243	Tdurum_contig12173_284	0.0001	0.430873	2.1203
1B	60.6243	BS00026541_51	0.0001	0.430873	2.1203
1B	60.6243	BS00110181_51	0.0001	0.430873	2.1203
1B	60.6243	Excalibur_rep_c112996_167	0.0001	0.430334	2.085
1B	60.6243	GENE-0189_45	0.0001	0.430334	2.085
1B	60.6243	IACX16878	0.0001	0.430334	2.085
1B	60.6243	Kukri_c15901_1064	0.0001	0.430334	2.085
1B	60.6243	Kukri_c29541_416	0.0001	0.430334	2.085
1B	60.6243	Tdurum_contig14418_1242	0.0001	0.429795	2.056
1B	60.6243	BS00065314_51	0.0001	0.429795	2.056
1B	60.6243	Kukri_c33586_75	0.0001	0.429795	2.056
1B	60.6243	RAC875_c11123_186	0.0001	0.429795	2.056
1B	60.6243	BobWhite_c12695_394	0.0001	0.429795	2.056
1B	60.6243	BS00098306_51	0.0001	0.429795	2.056
1B	60.6243	Kukri_c17055_189	0.0001	0.429795	2.056
1B	60.6243	BS00073034_51	0.0001	0.430334	2.085
1B	60.6243	Tdurum_contig11824_281	0.0001	0.430873	2.1203
1B	60.6243	RAC875_c83089_213	0.0001	0.430334	2.085
1B	60.6243	RAC875_s117310_106	0.0001	0.429795	2.056
1B	60.6243	BobWhite_rep_c49149_530	0.0001	0.431953	2.1664
1B	60.6243	Tdurum_contig31387_156	0.0001	0.430873	2.1203
1B	60.6243	BobWhite_c15522_250	0.0001	0.43023	2.0685
1B	60.6243	IAAV5936	0.0001	0.433117	2.2045
1B	60.6243	IAAV4723	0.0001	0.430334	2.085
1B	60.6243	IAAV6503	0.0001	0.429688	2.0438
1B	60.6243	RFL_Contig5444_1284	0.0001	0.42672	2.0269
1B	60.6243	TA005394-0822	0.0001	0.42714	2.0278
1B	60.6243	BS00036866_51	0.0001	0.433117	2.2045
1B	60.6243	JD_c4952_1073	0.0001	0.434265	2.2306
1B	60.6243	BS00081569_51	0.0001	0.430873	2.1203
1B	60.6243	BS00004316_51	0.0001	0.429145	2.0396
1B	60.6243	BS00109971_51	0.0001	0.428603	2.0364
1B	60.6243	Tdurum_contig30712_430	0.0001	0.431861	2.1599
1B	60.6243	CAP11_c7652_277	0.304688	0.0227243	-2.1019
1B	60.6243	Ra_c10119_1794	0.0001	0.463855	2.4391
1B	60.6243	Kukri_c19709_407	0.0001	0.43258	2.1915
1B	60.6243	BS00062723_51	0.0001	0.431507	2.1565
1B	60.6243	Tdurum_contig12173_180	0.0001	0.433884	2.2219
1B	60.6243	RAC875_c29054_192	0.0001	0.420739	2.0085
1B	60.6243	BS00019225_51	0.0001	0.426587	2.0258
1B	60.6243	RAC875_c16654_1702	0.0001	0.42	2.006
1B	60.6243	Kukri_rep_c110443_269	0.0001	0.416124	1.9952
1B	60.6243	Ku_c13532_1753	0.304688	0.446474	0.1943
1B	60.6243	IAAV7845	0.0246875	0.431507	1.0381
1B	60.6243	RAC875_c53593_236	0.0253123	0.424016	1.028
1B	60.6243	BS00067201_51	0.452663	0.499776	0.0071
1B	60.6243	Excalibur_c22958_433	0.32	0.221336	-1.0119
1B	60.6243	Tdurum_contig20702_274	0.0001	0.361303	1.8775
1B	60.6243	Tdurum_contig25384_530	0.0246875	0.431953	1.0386
1B	60.6243	BS00097523_51	0.0246875	0.430873	1.0365
1B	60.6243	RAC875_c6025_1151	0.0246875	0.430873	1.0365
1B	60.6243	Kukri_rep_c102887_300	0.0246875	0.430873	1.0365
1B	60.6243	RAC875_c47884_100	0.0246875	0.430873	1.0365
1B	60.6243	Kukri_c53962_102	0.0246875	0.432044	1.0391
1B	60.6243	IAAV1624	0.0246875	0.430334	1.0349
1B	60.6243	CAP12_c2714_164	0.0246875	0.430334	1.0349
1B	60.6243	Kukri_rep_c88225_329	0.024996	0.432044	1.0331
1B	60.6243	GENE-0496_408	0.0246875	0.429795	1.0339
1B	60.6243	Tdurum_contig11164_316	0.024996	0.433034	1.0354
1B	60.6243	BS00087133_51	0.0246875	0.429795	1.0339
1B	60.6243	TA002065-1430	0.0246875	0.429795	1.0339
1B	60.6243	Excalibur_c43626_117	0.024996	0.431413	1.0327
1B	60.6243	RAC875_c44920_181	0.04875	0.432044	0.9015
1B	60.6243	Kukri_c8943_1381	0.0721875	0.429795	0.7561
1B	60.6243	RAC875_c400_1363	0.29162	0.471022	0.256
1B	60.6243	Excalibur_c29707_318	0.29162	0.471022	0.256
1B	60.6243	Kukri_c23300_267	0.159688	0.291883	0.2308
1B	60.6243	Kukri_c20401_674	0.32	0.451415	0.1744
1B	60.6243	IAAV1312	0.0246875	0.430773	1.0359
1B	60.6243	RAC875_c47463_231	0.0246875	0.431413	1.0378
1B	60.6243	RFL_Contig5090_1154	0.0246875	0.434799	1.0414
1B	60.6243	D_contig94337_140	0.0730652	0.411879	0.7195
1B	60.6243	BS00062605_51	0.0961384	0.192246	0.2295
1B	60.6243	BS00075036_51	0.117188	0.495517	0.6876
1B	60.6243	TA006347-0547	0.0246875	0.464397	1.197
1B	60.6243	Kukri_c13968_1342	0.140362	0.4979	0.6207
1B	60.6243	Tdurum_contig75938_1546	0.13875	0.499132	0.6278
1B	60.6243	BS00011205_51	0.095	0.492578	0.7623
1B	60.6243	RAC875_c4385_1628	0.0493511	0.481838	0.9483
1B	60.6243	BS00068456_51	0.04875	0.475138	0.9429
1B	60.6243	RFL_Contig529_963	0.0512465	0.474908	0.9337
1B	60.6243	IAAV8117	0.0256367	0.434658	1.0319
1B	60.6243	Kukri_c26168_423	0.095	0.43593	0.662
1B	60.6243	RAC875_c30149_220	0.0001	0.378176	1.913
1B	60.6243	Excalibur_c42534_235	0.0001	0.345981	1.827
1B	60.6243	Tdurum_contig30113_214	0.0730652	0.357122	0.632
1B	60.6243	GENE-3142_72	0.04875	0.32	0.7071
1B	60.6243	RAC875_c47137_112	0.304688	0.473045	0.2354
1B	60.6243	BS00069610_51	0.304688	0.442343	0.1854
1B	60.6243	IACX5756	0.409687	0.495069	0.0917
1B	60.6243	RAC875_c63067_283	0.304688	0.440273	0.1824
1B	60.6243	BS00095478_51	0.304688	0.438669	0.1793
1B	60.6243	BS00021995_51	0.483892	0.499893	-0.0639
1B	60.6243	wsnp_Ex_c25782_35041189	0.0721875	0.174459	0.2889
1B	60.6243	TA004123-0331	0.0499671	0.140214	0.3286
1B	60.6243	Excalibur_c12710_740	0.0721875	0.159783	0.2542
1B	60.6243	BS00022281_51	0.0493511	0.142987	0.3407
1B	60.6243	BS00022916_51	0.0493511	0.13322	0.3132
1B	60.6243	Excalibur_c24155_640	0.0001	0.0001	-0.4007
1B	60.6243	BobWhite_c22266_315	0.476847	0.474845	-0.7468
1B	60.6243	D_contig103948_327	0.0001	0.0001	-0.4007
1B	60.6243	RAC875_c24132_87	0.0001	0.0001	-0.4007
1B	60.6243	Tdurum_contig28940_690	0.0001	0.0001	-0.4007
1B	62.3156	wsnp_Ra_c8506_14401408	0.484687	0.30757	-1.1775
1B	62.3156	wsnp_BE637864B_Ta_1_1	0.0001	0.0752724	1.4624
1B	62.3156	BobWhite_c3771_441	0.28875	0.352152	0.049
1B	62.3156	BobWhite_c8218_162	0.28875	0.345679	0.0365
1B	62.4241	RAC875_c25692_343	0.0001	0.406959	1.9717
1B	62.4241	TA001473-0980	0.024996	0.463949	1.1938
1B	62.4241	Kukri_c25500_879	0.473373	0.231111	-1.3456
1B	62.539	wsnp_Ex_c27136_36355033	0.415845	0.495023	0.0798
1B	62.539	Excalibur_c8600_2080	0.0001	0.132936	1.5482
1B	62.539	RAC875_c60360_389	0.474687	0.4994	-0.0397
1B	62.539	Excalibur_c89515_95	0.32	0.466163	0.2002
1B	62.539	GENE-2162_720	0.304688	0.469748	0.2312
1B	62.539	Excalibur_c20610_251	0.39875	0.494109	0.1077
1B	62.539	BS00010992_51	0.378145	0.487303	0.1333
1B	62.539	BS00001364_51	0.329229	0.438669	0.135
1B	62.539	BS00023044_51	0.481025	0.445767	-0.8337
1B	62.5645	Excalibur_rep_c102627_598	0.0493511	0.403706	0.8437
1B	62.5805	IAAV7043	0.474687	0.499405	-0.0396
1B	62.5805	Kukri_c8390_712	0.0001	0.141079	1.5595
1B	62.5805	wsnp_CAP8_c4576_2228073	0.024996	0.485329	1.2053
1B	62.5805	BS00023058_51	0.46875	0.495944	-0.0352
1B	62.5805	IAAV7575	0.490306	0.49948	-0.0796
1B	62.5805	Kukri_c42522_155	0.0001	0.465055	2.4529
1B	62.5805	GENE-0466_416	0.0001	0.465055	2.4529
1B	62.5805	BobWhite_s63351_73	0.0001	0.431953	2.1664
1B	62.5805	BS00040513_51	0.0001	0.425897	2.0224
1B	62.5805	GENE-0403_110	0.0001	0.444444	2.3124
1B	62.5805	GENE-0254_122	0.0001	0.425737	2.0216
1B	62.5805	BS00004637_51	0.0001	0.431953	2.1664
1B	62.5805	Excalibur_rep_c96693_837	0.0001	0.433117	2.2045
1B	62.5805	IAAV8003	0.0001	0.431953	2.1664
1B	62.5805	JD_c2439_468	0.0001	0.433117	2.2045
1B	62.5805	GENE-0025_120	0.0001	0.431413	2.1455
1B	62.5805	RAC875_rep_c69176_194	0.0001	0.431413	2.1455
1B	62.5805	BS00092426_51	0.0001	0.431413	2.1455
1B	62.5805	GENE-0025_338	0.0001	0.430873	2.1203
1B	62.5805	IAAV2773	0.0001	0.430873	2.1203
1B	62.5805	GENE-0189_307	0.0001	0.430873	2.1203
1B	62.5805	IACX3431	0.0001	0.430334	2.085
1B	62.5805	GENE-0032_951	0.0001	0.430334	2.085
1B	62.5805	BS00004981_51	0.0001	0.430334	2.085
1B	62.5805	BS00081969_51	0.0001	0.430334	2.085
1B	62.5805	Excalibur_c25624_86	0.0001	0.430334	2.085
1B	62.5805	Tdurum_contig10663_267	0.0001	0.430334	2.085
1B	62.5805	IAAV5957	0.0001	0.430334	2.085
1B	62.5805	BobWhite_c44165_441	0.0001	0.430334	2.085
1B	62.5805	IACX20344	0.0001	0.430334	2.085
1B	62.5805	Tdurum_contig13709_317	0.0001	0.429795	2.056
1B	62.5805	Kukri_c18305_873	0.0001	0.429795	2.056
1B	62.5805	Tdurum_contig11442_930	0.0001	0.429795	2.056
1B	62.5805	Kukri_c60746_198	0.0001	0.430334	2.085
1B	62.5805	BS00063964_51	0.0001	0.430334	2.085
1B	62.5805	IAAV4825	0.0001	0.429795	2.056
1B	62.5805	Ku_c12783_286	0.0001	0.430873	2.1203
1B	62.5805	RAC875_c68119_594	0.0001	0.430873	2.1203
1B	62.5805	TA003169-1042	0.0001	0.430334	2.085
1B	62.5805	Tdurum_contig11824_416	0.0001	0.431413	2.1455
1B	62.5805	GENE-4608_406	0.0001	0.430773	2.1046
1B	62.5805	Tdurum_contig100344_160	0.0001	0.433654	2.2167
1B	62.5805	Tdurum_contig29169_289	0.0001	0.431507	2.1565
1B	62.5805	GENE-0121_495	0.0001	0.430334	2.085
1B	62.5805	Tdurum_contig100344_184	0.0001	0.429795	2.056
1B	62.5805	BobWhite_c13378_662	0.0001	0.430773	2.1046
1B	62.5805	GENE-4436_150	0.0001	0.430773	2.1046
1B	62.5805	JD_c3173_1128	0.0001	0.43258	2.1915
1B	62.5805	BS00093945_51	0.0001	0.43023	2.0685
1B	62.5805	TA001211-0664	0.0001	0.433117	2.2045
1B	62.5805	BobWhite_c11817_376	0.0001	0.433884	2.2219
1B	62.5805	RAC875_c6825_202	0.0001	0.431413	2.1455
1B	62.5805	RFL_Contig4059_310	0.0001	0.433199	2.2129
1B	62.5805	Kukri_c34902_520	0.0001	0.432044	2.1756
1B	62.5805	RAC875_c45183_415	0.0001	0.430873	2.1203
1B	62.5805	RAC875_c50407_177	0.0001	0.430334	2.085
1B	62.5805	Kukri_c24120_83	0.304688	0.0227243	-2.1019
1B	62.5805	Kukri_c6027_66	0.304688	0.0227243	-2.1019
1B	62.5805	Ra_c71421_387	0.304688	0.0227243	-2.1019
1B	62.5805	Kukri_rep_c112099_98	0.304688	0.0227243	-2.1019
1B	62.5805	Ku_c58871_938	0.304688	0.0227243	-2.1019
1B	62.5805	Kukri_c31541_909	0.0001	0.424331	2.0176
1B	62.5805	Kukri_c5299_462	0.0001	0.433117	2.2045
1B	62.5805	Excalibur_c33017_407	0.0001	0.421677	2.0107
1B	62.5805	tplb0038o14_241	0.0001	0.432044	2.1756
1B	62.5805	BS00066971_51	0.0001	0.404297	1.9606
1B	62.5805	RAC875_c4910_98	0.0001	0.43023	2.0685
1B	62.5805	Excalibur_c5881_398	0.0246875	0.431507	1.0381
1B	62.5805	RAC875_c79514_853	0.471078	0.499976	-0.0302
1B	62.5805	Kukri_c31349_1542	0.476847	0.499989	-0.0423
1B	62.5805	Excalibur_c28681_966	0.0001	0.398132	1.943
1B	62.5805	BS00030667_51	0.0246875	0.430334	1.0349
1B	62.5805	Kukri_c20180_112	0.0246875	0.431507	1.0381
1B	62.5805	Kukri_c7886_195	0.0246875	0.430334	1.0349
1B	62.5805	BS00104686_51	0.0246875	0.431507	1.0381
1B	62.5805	Kukri_c7129_227	0.024996	0.433117	1.0356
1B	62.5805	IACX7219	0.0246875	0.430873	1.0365
1B	62.5805	IAAV7611	0.0246875	0.430873	1.0365
1B	62.5805	BobWhite_c6367_691	0.0246875	0.429795	1.0339
1B	62.5805	BS00084021_51	0.0246875	0.431953	1.0386
1B	62.5805	RAC875_c99469_172	0.0499671	0.431317	0.895
1B	62.5805	Tdurum_contig9874_547	0.0721875	0.44393	0.7871
1B	62.5805	BS00022549_51	0.0001	0.367148	1.892
1B	62.5805	BS00068182_51	0.0246875	0.445466	1.0497
1B	62.5805	TA003421-0429	0.48	0.238272	-1.3367
1B	62.5805	BS00003839_51	0.48	0.238272	-1.3367
1B	62.5805	IACX5970	0.48	0.241131	-1.3297
1B	62.5805	Kukri_c81766_107	0.476847	0.241131	-1.3235
1B	62.5805	Kukri_c81766_686	0.46875	0.234472	-1.3228
1B	62.5805	wsnp_Ra_rep_c74968_72704437	0.473373	0.238272	-1.323
1B	62.5805	Kukri_c18052_356	0.46875	0.238272	-1.3155
1B	62.5805	Tdurum_contig11334_554	0.13875	0.46049	0.5673
1B	62.5805	GENE-0032_895	0.199687	0.437045	0.3836
1B	62.5805	Tdurum_contig44861_1253	0.272188	0.468459	0.285
1B	62.5805	BS00051105_51	0.362187	0.493597	0.1725
1B	62.5805	RAC875_c826_2186	0.13875	0.297809	0.2957
1B	62.5805	GENE-1118_1049	0.0246875	0.179223	0.6532
1B	62.5805	RAC875_c24429_132	0.161513	0.390679	0.4011
1B	62.5805	Ku_c11706_149	0.304688	0.457856	0.2119
1B	62.5805	Excalibur_c20610_149	0.401859	0.494383	0.1027
1B	62.5805	BS00086576_51	0.304688	0.439718	0.1809
1B	62.5805	BS00095477_51	0.304688	0.438145	0.1786
1B	62.5805	IAAV4349	0.304688	0.438669	0.1793
1B	62.5805	Kukri_c29582_126	0.304688	0.434265	0.1724
1B	62.5805	Excalibur_c56029_277	0.229671	0.448201	0.3349
1B	62.5805	RAC875_c10659_1539	0.349137	0.22006	-1.0911
1B	62.5805	wsnp_Ex_c11976_19193550	0.48	0.499405	-0.0547
1B	62.5805	Ex_c40520_1484	0.48	0.498938	-0.0581
1B	62.5805	IAAV6464	0.46875	0.494383	-0.0376
1B	62.5805	IAAV2324	0.46875	0.494383	-0.0376
1B	62.5805	Kukri_c26973_189	0.481974	0.4994	-0.0614
1B	62.5805	Ku_c7557_607	0.46875	0.494383	-0.0376
1B	62.5805	IACX13378	0.46875	0.49523	-0.0365
1B	62.5805	IAAV3666	0.471078	0.495753	-0.0399
1B	62.5805	Ku_c7557_633	0.48	0.496463	-0.0629
1B	62.5805	BS00067706_51	0.48875	0.498715	-0.0774
1B	62.5805	wsnp_Ex_c18733_27607958	0.475628	0.495673	-0.0528
1B	62.5805	Ku_c2189_853	0.48875	0.498703	-0.0774
1B	62.6379	Kukri_c1853_1975	0.0001	0.472796	2.4901
1B	62.6379	IAAV3828	0.0001	0.430873	2.1203
1B	62.6379	Excalibur_c32726_125	0.0001	0.438669	2.2917
1B	62.6379	RAC875_c14902_256	0.0001	0.438145	2.2857
1B	62.6379	Excalibur_c32726_279	0.0001	0.438145	2.2857
1B	62.6379	Kukri_c19709_383	0.0001	0.439194	2.2953
1B	62.6379	wsnp_JD_rep_c62985_40164465	0.272188	0.499553	0.3389
1B	62.6379	IAAV4985	0.274956	0.499614	0.333
1B	62.6379	BS00022625_51	0.272188	0.499784	0.3393
1B	62.6379	BS00035690_51	0.0001	0.473862	2.4942
1B	62.6379	IAAV2452	0.0001	0.429795	2.056
1B	62.6379	BS00093740_51	0.0001	0.449984	2.3291
1B	62.6379	RAC875_c30381_573	0.13875	0.4946	0.6195
1B	62.6379	Kukri_c7647_1122	0.304688	0.491933	0.2671
1B	62.6379	RAC875_c10659_570	0.304688	0.491335	0.2658
1B	62.6379	GENE-0065_444	0.323025	0.492509	0.2361
1B	62.839	BobWhite_c39153_131	0.48	0.498938	-0.0581
1B	62.839	wsnp_Ex_c51156_55193734	0.481974	0.4994	-0.0614
1B	62.839	Ku_c5960_496	0.486461	0.49948	-0.0716
1B	62.839	BS00110104_51	0.095	0.491598	0.76
1B	62.839	RAC875_rep_c105213_103	0.0001	0.461501	2.4128
1B	62.839	Excalibur_c56657_282	0.095	0.498318	0.7771
1B	62.839	TA015141-0717	0.13875	0.497437	0.6252
1B	62.839	wsnp_JD_c4444_5575748	0.13875	0.497589	0.6255
1B	62.839	Kukri_c5098_1902	0.323025	0.140808	-1.2928
1B	62.839	Ku_c21412_196	0.307643	0.475708	0.2349
1B	62.839	RAC875_c8849_134	0.304688	0.448978	0.1988
1B	62.839	BS00049927_51	0.48	0.49932	-0.0552
1B	62.839	BS00009921_51	0.0001	0.0001	-0.4007
1B	62.839	IACX8373	0.0001	0.0001	-0.4007
1B	62.9507	Excalibur_rep_c68921_433	0.0001	0.429795	2.056
1B	62.9507	GENE-4608_569	0.0001	0.468163	2.4829
1B	62.9507	Ku_c16382_213	0.358239	0.48259	0.16
1B	63.7325	RAC875_c4377_524	0.0001	0.436403	2.2696
1B	63.7325	GENE-2162_749	0.310651	0.471022	0.2229
1B	63.7995	Excalibur_c23734_234	0.0001	0.43646	2.271
1B	63.7995	Excalibur_c19291_571	0.0001	0.429795	2.056
1B	63.7995	Kukri_c23819_259	0.0001	0.430334	2.085
1B	63.7995	GENE-0065_246	0.0001	0.430334	2.085
1B	63.7995	CAP7_s13262_197	0.0001	0.428486	2.0347
1B	63.7995	Tdurum_contig13095_97	0.0001	0.455967	2.3635
1B	63.7995	IAAV1451	0.0001	0.433117	2.2045
1B	63.7995	Tdurum_contig12812_83	0.0246875	0.430334	1.0349
1B	63.7995	RAC875_c37934_225	0.0253123	0.429145	1.0303
1B	63.7995	BobWhite_rep_c55186_299	0.0246875	0.430873	1.0365
1B	63.7995	RFL_Contig4520_770	0.04875	0.445466	0.916
1B	63.7995	BS00079450_51	0.0259695	0.438457	1.0321
1B	63.7995	RAC875_c64609_63	0.0001	0.313272	1.7791
1B	63.7995	Tdurum_contig11572_931	0.237187	0.469043	0.354
1B	63.8569	IAAV11	0.0001	0.434869	2.2476
1B	63.8569	BS00109910_51	0.0001	0.43258	2.1915
1B	63.8569	GENE-0158_358	0.0001	0.433654	2.2167
1B	63.8569	JG_c8473_141	0.0001	0.432044	2.1756
1B	63.8569	GENE-1276_68	0.0001	0.429795	2.056
1B	63.8569	RAC875_c15646_783	0.0001	0.421677	2.0107
1B	63.8569	D_contig28342_351	0.0001	0.0001	-0.4007
1B	63.9112	IAAV2777	0.0001	0.433654	2.2167
1B	63.9112	TA002525-0992	0.0001	0.435399	2.261
1B	63.9112	BS00035794_51	0.0001	0.434869	2.2476
1B	63.9112	Ex_c103126_573	0.0001	0.434869	2.2476
1B	63.9112	GENE-0217_123	0.0001	0.43258	2.1915
1B	63.9112	GENE-0366_124	0.0001	0.435399	2.261
1B	63.9112	IAAV5236	0.0001	0.435399	2.261
1B	63.9112	BobWhite_c11036_842	0.0001	0.433732	2.2197
1B	63.9112	IAAV3509	0.0001	0.431953	2.1664
1B	63.9112	IAAV4362	0.0001	0.431953	2.1664
1B	63.9112	GENE-0181_607	0.0001	0.43258	2.1915
1B	63.9112	BobWhite_c14258_383	0.0001	0.430873	2.1203
1B	63.9112	IAAV6948	0.0001	0.431413	2.1455
1B	63.9112	BobWhite_c872_587	0.0001	0.424637	2.0182
1B	63.9112	GENE-0163_519	0.0001	0.414421	1.9934
1B	63.9112	TA012633-1207	0.0001	0.404623	1.9621
1B	63.9112	BS00066135_51	0.0001	0.433199	2.2129
1B	63.9112	IAAV9097	0.0001	0.433199	2.2129
1B	63.9112	BS00068096_51	0.0001	0.427269	2.0287
1B	63.9112	GENE-2766_500	0.0001	0.426172	2.0238
1B	63.9112	BobWhite_c31602_139	0.0001	0.461042	2.4035
1B	63.9112	Excalibur_c27174_222	0.0493511	0.431767	0.897
1B	63.9112	GENE-3478_202	0.0001	0.403706	1.9571
1B	63.9207	BS00110530_51	0.0001	0.434265	2.2306
1B	63.9207	IACX778	0.0001	0.431413	2.1455
1B	63.9207	D_contig22896_682	0.0001	0.430334	2.085
1B	64.0388	IAAV2987	0.0001	0.433117	2.2045
1B	64.0994	IAAV1364	0.28875	0.494861	0.2996
1B	64.0994	Kukri_c27495_816	0.29162	0.495069	0.2948
1B	64.0994	Excalibur_c30762_713	0.199687	0.209497	-0.0722
1B	64.0994	GENE-0494_151	0.0001	0.428917	2.0382
[truncated: 32,319 more rows]

## Sheet: Fixed loci by both proccesses
Supplementary Dataset 2. lnRH values calculated per locus between L and M groups
Chr.	POS	SNP Name	He-W	He-L	He-M	st.lnRH(WL)	st.lnRH(LM)	Fixed loci by improvement	Fixed loci by domestication	Loci shared by both processes
1A	16.7304	BS00026456_51	0.0001	0.378145	0.489891	2.0539	0.1372
1A	16.7304	Excalibur_c11258_1700	0.0001	0.381665	0.484481	2.0596	0.1229
1A	16.7304	wsnp_Ex_c12254_19574891	0.0001	0.393491	0.49013	2.0843	0.1099
1A	21.5494	BobWhite_c20902_177	0.0001	0.34875	0.454655	1.9995	0.1276
1A	35.2323	RAC875_c33470_345	0.0617927	0.0730652	0.00459768	0.5593	-2.0162
1A	51.0947	Kukri_c7436_2259	0.0001	0.365326	0.327711	2.0307	-0.8416
1A	59.6995	RAC875_c10090_963	0.0001	0.34875	0.137761	1.9995	-1.3589
1A	59.6995	Kukri_c7579_559	0.0001	0.362187	0.140214	2.0233	-1.3745
1A	63.8643	Tdurum_contig622_285	0.0605469	0.255	0.00458713	1.0499	-2.2629
1A	66.8827	RAC875_c46269_387	0.0001	0.455	0.096665	2.2857	-1.7849
1A	70.1018	CAP8_c806_297	0.0001	0.49875	0.372096	3.0013	-1.0574
1A	70.1018	Excalibur_c32608_64	0.0001	0.49875	0.373254	3.0013	-1.0546
1A	70.1018	wsnp_Ex_c6817_11762714	0.0001	0.429688	0.499659	2.2016	0.0575
1A	70.1018	BS00077199_51	0.0001	0.429688	0.499722	2.2016	0.0577
1A	70.1018	Excalibur_c24117_534	0.0001	0.0001	0.429688	0.4553	2.0438		√
1A	70.1018	Kukri_c48434_88	0.0416478	0.467127	0.0713306	1.3074	-1.9825
1A	70.1018	BobWhite_c18773_75	0.0605469	0.42	0.0182633	1.2222	-2.2372
1A	70.1018	RAC875_c42365_61	0.0605469	0.471078	0.0230383	1.2604	-2.2471
1A	71.0474	JD_c63991_766	0.0001	0.35503	0.275156	2.0135	-0.9529
1A	71.0474	TA004725-0348	0.0001	0.39875	0.27207	2.0986	-1.0665
1A	71.096	wsnp_Ex_c25628_34888439	0.0001	0.429688	0.499308	2.2016	0.0566
1A	71.096	GENE-0235_245	0.0001	0.429688	0.499475	2.2016	0.057
1A	71.096	wsnp_Ex_c5543_9763520	0.0001	0.429688	0.499475	2.2016	0.057
1A	73.9816	JD_c17158_393	0.154238	0.426036	0.0450211	1.0085	-2.0695
1A	73.9816	Jagger_c1403_60	0.496528	0.426036	0.0451226	0.2921	-2.0682
1A	77.7836	BS00021889_51	0.0001	0.435569	0.495944	2.2197	0.0381
1A	77.7836	wsnp_Ex_c5216_9235964	0.152778	0.0001	0.423284	-0.9054	2.0146
1A	101.192	Tdurum_contig44112_1850	0.062435	0.0246875	0.0001	0.1061	-2.3744
1A	101.192	Tdurum_contig48037_385	0.0637604	0.0246875	0.0001	0.0969	-2.3744
1A	101.192	Tdurum_contig48037_499	0.0814848	0.0246875	0.0001	0.0272	-2.3744
1A	101.192	RAC875_c15918_407	0.329861	0.0246875	0.0001	-0.3327	-2.3744
1A	102.319	Tdurum_contig57566_1035	0.0798611	0.0246875	0.0001	0.037	-2.3744
1A	105.742	RAC875_c23168_480	0.0001	0.474687	0.332551	2.4182	-1.0897
1A	107.935	RAC875_c41993_582	0.0001	0.42	0.475708	2.1721	0.0283
1A	108.725	wsnp_BE444359A_Ta_2_1	0.0412188	0.04875	0.0001	0.5571	-2.6537
1A	108.725	Tdurum_contig20183_507	0.493511	0.04875	0.0001	-0.3522	-2.6537
1A	110.678	Ex_c2226_244	0.0001	0.447188	0.0837244	2.2513	-1.8544
1A	111.552	Ex_c26688_969	0.0001	0.423009	0.499342	2.1819	0.073
1A	111.552	BS00070580_51	0.0001	0.455389	0.431861	2.2948	-0.8065
1A	130.086	Excalibur_c44449_196	0.0001	0.432623	0.0879186	2.2133	-1.7831
1A	133.302	Kukri_c15731_399	0.0001	0.499654	0.170879	3.1386	-1.6165
1A	135.501	BobWhite_c39668_143	0.0001	0.43875	0.315539	2.2284	-1.0518
1A	142.309	IAAV6100	0.0001	0.495	0.497122	2.752	-0.0997
1A	142.309	wsnp_Ex_rep_c103474_88421290	0.0001	0.495	0.497122	2.752	-0.0997
1A	144.942	RAC875_c51346_99	0.499717	0.0001	0.144407	-2.5532	1.5636
1B	9.67858	TA006040-0724	0.424155	0.447188	0.031666	0.5358	-2.171
1B	11.0316	Excalibur_c64975_90	0.499764	0.0001	0.251439	-2.5922	1.7072
1B	11.0316	RAC875_rep_c74595_301	0.0001	0.471078	0.499724	2.3944	-0.031
1B	15.1609	BS00022323_51	0.0001	0.490306	0.438569	2.6321	-0.8712
1B	30.9025	BS00062726_51	0.307147	0.0512465	0.0001	-0.1997	-2.825
1B	31.094	Excalibur_c32033_97	0.0001	0.0001	0.427396	0.4553	2.0301		√
1B	31.094	RFL_Contig4059_396	0.0407986	0.0001	0.428124	-0.4526	2.0327
1B	32.1375	RAC875_c44107_1133	0.0617927	0.0246875	0.0001	0.11	-2.3744
1B	39.4546	BS00080212_51	0.0001	0.415845	0.46106	2.1588	0.0028
1B	41.2129	TA003235-0794	0.0617927	0.0001	0.429795	-0.5453	2.056
1B	41.2129	Tdurum_contig42092_1244	0.062435	0.0001	0.430334	-0.5587	2.085
1B	43.6637	BobWhite_c14258_434	0.0001	0.0001	0.43258	0.4553	2.1915		√
1B	43.6637	BobWhite_c15522_625	0.0001	0.0001	0.430773	0.4553	2.1046		√
1B	43.6637	BS00087939_51	0.0001	0.0001	0.435399	0.4553	2.261		√
1B	43.6637	GENE-0456_163	0.0001	0.0001	0.433117	0.4553	2.2045		√
1B	43.6637	IAAV3128	0.0001	0.0001	0.43258	0.4553	2.1915		√
1B	43.6637	D_GBB4FNX01B0JBC_195	0.0987413	0.0001	0.42924	-0.6541	2.0405
1B	43.6637	D_contig65481_92	0.486993	0.0001	0.431861	-1.4333	2.1599
1B	43.6637	D_contig07994_167	0.488909	0.0001	0.434869	-1.4729	2.2476
1B	43.8584	BS00066117_51	0.0001	0.0001	0.431413	0.4553	2.1455		√
1B	43.8584	BS00084722_51	0.0001	0.0001	0.430334	0.4553	2.085		√
1B	43.8584	BS00087988_51	0.0001	0.0001	0.435399	0.4553	2.261		√
1B	43.8584	Excalibur_c6213_689	0.0001	0.0001	0.430334	0.4553	2.085		√
1B	43.8584	GENE-2762_144	0.0001	0.0001	0.430873	0.4553	2.1203		√
1B	43.8584	IAAV268	0.0001	0.0001	0.431413	0.4553	2.1455		√
1B	43.8584	IAAV4559	0.0001	0.0001	0.430334	0.4553	2.085		√
1B	43.8584	IACX3505	0.0001	0.0001	0.42672	0.4553	2.0269		√
1B	43.8584	Kukri_c11587_190	0.0001	0.0001	0.418084	0.4553	2.0003		√
1B	43.8584	Kukri_rep_c68217_1456	0.0001	0.0001	0.429795	0.4553	2.056		√
1B	43.8584	Ra_c28610_501	0.0001	0.0001	0.428486	0.4553	2.0347		√
1B	43.8584	Tdurum_contig70094_228	0.0001	0.0001	0.429795	0.4553	2.056		√
1B	43.8584	RAC875_c21367_209	0.0434568	0.0001	0.429795	-0.4809	2.056
1B	43.8584	BS00066398_51	0.0605469	0.0001	0.430334	-0.5055	2.085
1B	43.8584	Excalibur_c24859_517	0.0605469	0.0001	0.437265	-0.5055	2.2764
1B	43.8584	GENE-0564_125	0.0605469	0.0001	0.430334	-0.5055	2.085
1B	43.8584	IAAV3431	0.0605469	0.0001	0.430873	-0.5055	2.1203
1B	43.8584	IAAV4531	0.0605469	0.0001	0.430873	-0.5055	2.1203
1B	43.8584	IAAV6025	0.0605469	0.0001	0.430334	-0.5055	2.085
1B	43.8584	IAAV8714	0.0605469	0.0001	0.429795	-0.5055	2.056
1B	43.8584	IACX7053	0.0605469	0.0001	0.437371	-0.5055	2.2783
1B	43.8584	RAC875_s110045_62	0.0605469	0.0001	0.430334	-0.5055	2.085
1B	43.8584	Tdurum_contig14584_159	0.0605469	0.0001	0.430873	-0.5055	2.1203
1B	43.8584	Tdurum_contig19251_352	0.0605469	0.0001	0.431413	-0.5055	2.1455
1B	43.8584	Tdurum_contig21489_449	0.0605469	0.0001	0.413757	-0.5055	1.9907
1B	43.8584	Tdurum_contig42493_605	0.0605469	0.0001	0.419056	-0.5055	2.0036
1B	43.8584	BS00091632_51	0.0617927	0.0001	0.430334	-0.5453	2.085
1B	43.8584	Excalibur_rep_c103847_565	0.0617927	0.0001	0.429795	-0.5453	2.056
1B	43.8584	RAC875_c30593_58	0.0617927	0.0001	0.429795	-0.5453	2.056
1B	43.8584	RAC875_c455_1400	0.0617927	0.0001	0.429795	-0.5453	2.056
1B	43.8584	Tdurum_contig14418_753	0.0617927	0.0001	0.430334	-0.5453	2.085
1B	43.8584	Tdurum_contig27840_760	0.0617927	0.0001	0.430334	-0.5453	2.085
1B	43.8584	BS00088256_51	0.062435	0.0001	0.429795	-0.5587	2.056
1B	43.8584	RFL_Contig1736_1393	0.062435	0.0001	0.430334	-0.5587	2.085
1B	43.8584	Tdurum_contig21489_536	0.062435	0.0001	0.430334	-0.5587	2.085
1B	43.8584	tplb0035p13_560	0.062435	0.0001	0.432044	-0.5587	2.1756
1B	43.8584	RAC875_rep_c109118_164	0.0637604	0.0001	0.432044	-0.5687	2.1756
1B	43.8584	Excalibur_c2541_262	0.0798611	0.0001	0.430873	-0.5777	2.1203
1B	43.8584	GENE-0815_140	0.0798611	0.0001	0.450989	-0.5777	2.3325
1B	43.8584	TA003412-0312	0.0987413	0.0001	0.430873	-0.6541	2.1203
1B	43.8584	BS00094759_51	0.100724	0.0001	0.430873	-0.7612	2.1203
1B	43.8584	GENE-0256_368	0.101746	0.0001	0.430334	-0.7736	2.085
1B	43.8584	GENE-0087_196	0.114515	0.0001	0.432044	-0.7858	2.1756
1B	43.8584	RAC875_c90431_188	0.296288	0.0001	0.429795	-1.0926	2.056
1B	51.1021	BS00091688_51	0.0605469	0.0001	0.431413	-0.5055	2.1455
1B	57.596	BS00099829_51	0.0001	0.340894	0.352508	1.9792	-0.0738
1B	57.596	BS00105606_51	0.0605469	0.0001	0.431673	-0.5055	2.158
1B	60.4137	RFL_Contig2443_394	0.5	0.0001	0.0001	-3.2751	-0.4007	√
1B	60.6243	BobWhite_c32835_152	0.499942	0.0001	0.0756066	-2.8899	1.4643
1B	60.6243	BobWhite_c23972_382	0.0001	0.412754	0.475959	2.1488	0.0419
1B	60.6243	BobWhite_c15522_250	0.0001	0.0001	0.43023	0.4553	2.0685		√
1B	60.6243	BobWhite_rep_c49149_530	0.0001	0.0001	0.431953	0.4553	2.1664		√
1B	60.6243	BobWhite_rep_c53595_274	0.0001	0.0001	0.435399	0.4553	2.261		√
1B	60.6243	BS00004316_51	0.0001	0.0001	0.429145	0.4553	2.0396		√
1B	60.6243	BS00019225_51	0.0001	0.0001	0.426587	0.4553	2.0258		√
1B	60.6243	BS00022507_51	0.0001	0.0001	0.435399	0.4553	2.261		√
1B	60.6243	BS00022736_51	0.0001	0.0001	0.434869	0.4553	2.2476		√
1B	60.6243	BS00033738_51	0.0001	0.0001	0.431953	0.4553	2.1664		√
1B	60.6243	BS00036866_51	0.0001	0.0001	0.433117	0.4553	2.2045		√
1B	60.6243	BS00062723_51	0.0001	0.0001	0.431507	0.4553	2.1565		√
1B	60.6243	BS00081569_51	0.0001	0.0001	0.430873	0.4553	2.1203		√
1B	60.6243	BS00109971_51	0.0001	0.0001	0.428603	0.4553	2.0364		√
1B	60.6243	BS00110181_51	0.0001	0.0001	0.430873	0.4553	2.1203		√
1B	60.6243	Excalibur_c17801_198	0.0001	0.0001	0.434265	0.4553	2.2306		√
1B	60.6243	GENE-0041_486	0.0001	0.0001	0.434265	0.4553	2.2306		√
1B	60.6243	GENE-0074_455	0.0001	0.0001	0.436517	0.4553	2.273		√
1B	60.6243	GENE-0181_271	0.0001	0.0001	0.435399	0.4553	2.261		√
1B	60.6243	GENE-0336_140	0.0001	0.0001	0.434265	0.4553	2.2306		√
1B	60.6243	GENE-0336_224	0.0001	0.0001	0.434265	0.4553	2.2306		√
1B	60.6243	GENE-0339_153	0.0001	0.0001	0.446607	0.4553	2.3226		√
1B	60.6243	GENE-0433_66	0.0001	0.0001	0.431953	0.4553	2.1664		√
1B	60.6243	IAAV4676	0.0001	0.0001	0.435399	0.4553	2.261		√
1B	60.6243	IAAV4723	0.0001	0.0001	0.430334	0.4553	2.085		√
1B	60.6243	IAAV5936	0.0001	0.0001	0.433117	0.4553	2.2045		√
1B	60.6243	IAAV8409	0.0001	0.0001	0.435399	0.4553	2.261		√
1B	60.6243	IAAV8883	0.0001	0.0001	0.434869	0.4553	2.2476		√
1B	60.6243	JD_c4952_1073	0.0001	0.0001	0.434265	0.4553	2.2306		√
1B	60.6243	Kukri_c15901_1064	0.0001	0.0001	0.430334	0.4553	2.085		√
1B	60.6243	RAC875_c11123_186	0.0001	0.0001	0.429795	0.4553	2.056		√
1B	60.6243	RAC875_c16654_1702	0.0001	0.0001	0.42	0.4553	2.006		√
1B	60.6243	RAC875_s110549_201	0.0001	0.0001	0.437422	0.4553	2.2793		√
1B	60.6243	TA005390-1205	0.0001	0.0001	0.434869	0.4553	2.2476		√
1B	60.6243	TA005699-1050	0.0001	0.0001	0.434869	0.4553	2.2476		√
1B	60.6243	TA005710-0827	0.0001	0.0001	0.430873	0.4553	2.1203		√
1B	60.6243	Tdurum_contig30712_430	0.0001	0.0001	0.431861	0.4553	2.1599		√
1B	60.6243	Tdurum_contig31387_156	0.0001	0.0001	0.430873	0.4553	2.1203		√
1B	60.6243	Excalibur_c1263_901	0.0222194	0.0001	0.429578	-0.4392	2.0414
1B	60.6243	RAC875_c37857_158	0.0222194	0.0001	0.432493	-0.4392	2.1827
1B	60.6243	BobWhite_c12695_394	0.0605469	0.0001	0.429795	-0.5055	2.056
1B	60.6243	BS00026541_51	0.0605469	0.0001	0.430873	-0.5055	2.1203
1B	60.6243	BS00040342_51	0.0605469	0.0001	0.426587	-0.5055	2.0258
1B	60.6243	BS00098306_51	0.0605469	0.0001	0.429795	-0.5055	2.056
1B	60.6243	IACX6621	0.0605469	0.0001	0.418084	-0.5055	2.0003
1B	60.6243	Kukri_c17055_189	0.0605469	0.0001	0.429795	-0.5055	2.056
1B	60.6243	Kukri_c19709_407	0.0605469	0.0001	0.43258	-0.5055	2.1915
1B	60.6243	RAC875_c83089_213	0.0605469	0.0001	0.430334	-0.5055	2.085
1B	60.6243	RAC875_s115222_177	0.0605469	0.0001	0.431413	-0.5055	2.1455
1B	60.6243	Tdurum_contig12173_180	0.0605469	0.0001	0.433884	-0.5055	2.2219
1B	60.6243	tplb0026b15_350	0.0605469	0.0001	0.446623	-0.5055	2.3237
1B	60.6243	Kukri_c29541_416	0.0611634	0.0001	0.430334	-0.5325	2.085
1B	60.6243	BS00065314_51	0.0617927	0.0001	0.429795	-0.5453	2.056
1B	60.6243	Kukri_c33586_75	0.0617927	0.0001	0.429795	-0.5453	2.056
1B	60.6243	Tdurum_contig12173_284	0.0617927	0.0001	0.430873	-0.5453	2.1203
1B	60.6243	tplb0053b16_1030	0.0617927	0.0001	0.431953	-0.5453	2.1664
1B	60.6243	GENE-0189_45	0.062435	0.0001	0.430334	-0.5587	2.085
1B	60.6243	IAAV6503	0.062435	0.0001	0.429688	-0.5587	2.0438
1B	60.6243	Kukri_c51925_654	0.062435	0.0001	0.429688	-0.5587	2.0438
1B	60.6243	RAC875_c25100_89	0.062435	0.0001	0.431953	-0.5587	2.1664
1B	60.6243	RAC875_c46581_420	0.062435	0.0001	0.430873	-0.5587	2.1203
1B	60.6243	RAC875_s117310_106	0.062435	0.0001	0.429795	-0.5587	2.056
1B	60.6243	Tdurum_contig12940_191	0.062435	0.0001	0.428486	-0.5587	2.0347
1B	60.6243	Tdurum_contig14418_1242	0.062435	0.0001	0.429795	-0.5587	2.056
1B	60.6243	Excalibur_rep_c112996_167	0.0651433	0.0001	0.430334	-0.571	2.085
1B	60.6243	Kukri_rep_c110443_269	0.0798611	0.0001	0.416124	-0.5777	1.9952
1B	60.6243	Tdurum_contig11824_281	0.0798611	0.0001	0.430873	-0.5777	2.1203
1B	60.6243	IACX16878	0.0814848	0.0001	0.430334	-0.5901	2.085
1B	60.6243	JD_c10917_341	0.0987413	0.0001	0.434265	-0.6541	2.2306
1B	60.6243	RAC875_c1276_717	0.101746	0.0001	0.431413	-0.7736	2.1455
1B	60.6243	TA005394-0822	0.118338	0.0001	0.42714	-0.8321	2.0278
1B	60.6243	RFL_Contig5444_1284	0.1352	0.0001	0.42672	-0.8647	2.0269
1B	60.6243	CAP11_c7652_277	0.13651	0.304688	0.0227243	0.8639	-2.1019
1B	60.6243	RAC875_c29054_192	0.169922	0.0001	0.420739	-0.9347	2.0085
1B	60.6243	BS00073034_51	0.393109	0.0001	0.430334	-1.1967	2.085
1B	60.6243	Ra_c10119_1794	0.424155	0.0001	0.463855	-1.2362	2.4391
1B	62.4241	RAC875_c25692_343	0.265928	0.0001	0.406959	-1.0544	1.9717
1B	62.539	wsnp_Ex_c27136_36355033	0.0001	0.415845	0.495023	2.1588	0.0798
1B	62.5805	Kukri_c8390_712	0.5	0.0001	0.141079	-3.2751	1.5595
1B	62.5805	IAAV7043	0.0001	0.474687	0.499405	2.4182	-0.0396
1B	62.5805	BobWhite_c13378_662	0.0001	0.0001	0.430773	0.4553	2.1046		√
1B	62.5805	BobWhite_c44165_441	0.0001	0.0001	0.430334	0.4553	2.085		√
1B	62.5805	BobWhite_s63351_73	0.0001	0.0001	0.431953	0.4553	2.1664		√
1B	62.5805	BS00004637_51	0.0001	0.0001	0.431953	0.4553	2.1664		√
1B	62.5805	BS00081969_51	0.0001	0.0001	0.430334	0.4553	2.085		√
1B	62.5805	BS00092426_51	0.0001	0.0001	0.431413	0.4553	2.1455		√
1B	62.5805	Excalibur_c25624_86	0.0001	0.0001	0.430334	0.4553	2.085		√
1B	62.5805	Excalibur_rep_c96693_837	0.0001	0.0001	0.433117	0.4553	2.2045		√
1B	62.5805	GENE-0189_307	0.0001	0.0001	0.430873	0.4553	2.1203		√
1B	62.5805	GENE-4436_150	0.0001	0.0001	0.430773	0.4553	2.1046		√
1B	62.5805	IAAV5957	0.0001	0.0001	0.430334	0.4553	2.085		√
1B	62.5805	IAAV8003	0.0001	0.0001	0.431953	0.4553	2.1664		√
1B	62.5805	IACX20344	0.0001	0.0001	0.430334	0.4553	2.085		√
1B	62.5805	JD_c2439_468	0.0001	0.0001	0.433117	0.4553	2.2045		√
1B	62.5805	JD_c3173_1128	0.0001	0.0001	0.43258	0.4553	2.1915		√
1B	62.5805	Kukri_c31541_909	0.0001	0.0001	0.424331	0.4553	2.0176		√
1B	62.5805	Kukri_c5299_462	0.0001	0.0001	0.433117	0.4553	2.2045		√
1B	62.5805	RFL_Contig4059_310	0.0001	0.0001	0.433199	0.4553	2.2129		√
1B	62.5805	TA001211-0664	0.0001	0.0001	0.433117	0.4553	2.2045		√
1B	62.5805	Tdurum_contig10663_267	0.0001	0.0001	0.430334	0.4553	2.085		√
1B	62.5805	GENE-4608_406	0.0206163	0.0001	0.430773	-0.4251	2.1046
1B	62.5805	Tdurum_contig11824_416	0.0206163	0.0001	0.431413	-0.4251	2.1455
1B	62.5805	BS00066971_51	0.0420858	0.0001	0.404297	-0.4759	1.9606
1B	62.5805	BS00063964_51	0.0605469	0.0001	0.430334	-0.5055	2.085
1B	62.5805	BS00093945_51	0.0605469	0.0001	0.43023	-0.5055	2.0685
1B	62.5805	GENE-0403_110	0.0605469	0.0001	0.444444	-0.5055	2.3124
1B	62.5805	IAAV2773	0.0605469	0.0001	0.430873	-0.5055	2.1203
1B	62.5805	IAAV4825	0.0605469	0.0001	0.429795	-0.5055	2.056
1B	62.5805	Kukri_c18305_873	0.0605469	0.0001	0.429795	-0.5055	2.056
1B	62.5805	RAC875_c68119_594	0.0605469	0.0001	0.430873	-0.5055	2.1203
1B	62.5805	GENE-0121_495	0.0611634	0.0001	0.430334	-0.5325	2.085
1B	62.5805	BS00004981_51	0.0617927	0.0001	0.430334	-0.5453	2.085
1B	62.5805	Ku_c12783_286	0.0617927	0.0001	0.430873	-0.5453	2.1203
1B	62.5805	RAC875_c45183_415	0.0617927	0.0001	0.430873	-0.5453	2.1203
1B	62.5805	GENE-0025_120	0.062435	0.0001	0.431413	-0.5587	2.1455
1B	62.5805	RAC875_c6825_202	0.062435	0.0001	0.431413	-0.5587	2.1455
1B	62.5805	RAC875_rep_c69176_194	0.062435	0.0001	0.431413	-0.5587	2.1455
1B	62.5805	TA003169-1042	0.062435	0.0001	0.430334	-0.5587	2.085
1B	62.5805	GENE-0025_338	0.0630907	0.0001	0.430873	-0.5657	2.1203
1B	62.5805	Tdurum_contig13709_317	0.0637604	0.0001	0.429795	-0.5687	2.056
1B	62.5805	Excalibur_c33017_407	0.0665874	0.0001	0.421677	-0.5717	2.0107
1B	62.5805	BS00040513_51	0.0798611	0.0001	0.425897	-0.5777	2.0224
1B	62.5805	Kukri_c42522_155	0.0798611	0.0001	0.465055	-0.5777	2.4529
1B	62.5805	GENE-0254_122	0.0814848	0.0001	0.425737	-0.5901	2.0216
1B	62.5805	GENE-0032_951	0.0831758	0.0001	0.430334	-0.593	2.085
1B	62.5805	Kukri_c60746_198	0.100724	0.0001	0.430334	-0.7612	2.085
1B	62.5805	Kukri_c34902_520	0.101746	0.0001	0.432044	-0.7736	2.1756
1B	62.5805	RAC875_c50407_177	0.101746	0.0001	0.430334	-0.7736	2.085
1B	62.5805	Tdurum_contig100344_160	0.152778	0.0001	0.433654	-0.9054	2.2167
1B	62.5805	Tdurum_contig100344_184	0.152778	0.0001	0.429795	-0.9054	2.056
1B	62.5805	IACX3431	0.154238	0.0001	0.430334	-0.9169	2.085
1B	62.5805	BobWhite_c11817_376	0.155727	0.0001	0.433884	-0.9224	2.2219
1B	62.5805	tplb0038o14_241	0.155727	0.0001	0.432044	-0.9224	2.1756
1B	62.5805	Ku_c58871_938	0.251302	0.304688	0.0227243	0.6163	-2.1019
1B	62.5805	RAC875_c4910_98	0.277778	0.0001	0.43023	-1.0675	2.0685
1B	62.5805	Tdurum_contig11442_930	0.309642	0.0001	0.429795	-1.1042	2.056
1B	62.5805	GENE-0466_416	0.32	0.0001	0.465055	-1.1163	2.4529
1B	62.5805	Kukri_c6027_66	0.369624	0.304688	0.0227243	0.3003	-2.1019
1B	62.5805	Tdurum_contig29169_289	0.375	0.0001	0.431507	-1.1745	2.1565
1B	62.5805	Kukri_rep_c112099_98	0.442055	0.304688	0.0227243	0.1879	-2.1019
1B	62.5805	Kukri_c24120_83	0.453407	0.304688	0.0227243	0.1721	-2.1019
1B	62.5805	Ra_c71421_387	0.465374	0.304688	0.0227243	0.1547	-2.1019
1B	62.6379	IAAV2452	0.0206163	0.0001	0.429795	-0.4251	2.056
1B	62.6379	Excalibur_c32726_125	0.0806648	0.0001	0.438669	-0.5855	2.2917
1B	62.6379	Excalibur_c32726_279	0.0806648	0.0001	0.438145	-0.5855	2.2857
1B	62.6379	RAC875_c14902_256	0.0806648	0.0001	0.438145	-0.5855	2.2857
1B	62.6379	IAAV3828	0.173155	0.0001	0.430873	-0.9452	2.1203
1B	62.6379	Kukri_c19709_383	0.204765	0.0001	0.439194	-0.9814	2.2953
1B	62.6379	Kukri_c1853_1975	0.253508	0.0001	0.472796	-1.0387	2.4901
1B	62.6379	BS00035690_51	0.29145	0.0001	0.473862	-1.0844	2.4942
1B	62.6379	BS00093740_51	0.430773	0.0001	0.449984	-1.2457	2.3291
1B	62.839	BobWhite_c39153_131	0.0001	0.48	0.498938	2.4604	-0.0581
1B	62.839	wsnp_Ex_c51156_55193734	0.0001	0.481974	0.4994	2.4821	-0.0614
1B	62.839	Ku_c5960_496	0.0001	0.486461	0.49948	2.56	-0.0716
1B	62.839	RAC875_rep_c105213_103	0.0605469	0.0001	0.461501	-0.5055	2.4128
1B	62.9507	Excalibur_rep_c68921_433	0.21875	0.0001	0.429795	-0.9944	2.056
1B	62.9507	GENE-4608_569	0.486111	0.0001	0.468163	-1.4195	2.4829
1B	63.7325	RAC875_c4377_524	0.33241	0.0001	0.436403	-1.1304	2.2696
1B	63.7995	Excalibur_c19291_571	0.0001	0.0001	0.429795	0.4553	2.056		√
1B	63.7995	Excalibur_c23734_234	0.0001	0.0001	0.43646	0.4553	2.271		√
1B	63.7995	CAP7_s13262_197	0.0215028	0.0001	0.428486	-0.4374	2.0347
1B	63.7995	GENE-0065_246	0.0407986	0.0001	0.430334	-0.4526	2.085
1B	63.7995	Kukri_c23819_259	0.0605469	0.0001	0.430334	-0.5055	2.085
1B	63.7995	IAAV1451	0.152778	0.0001	0.433117	-0.9054	2.2045
1B	63.7995	Tdurum_contig13095_97	0.462263	0.0001	0.455967	-1.3074	2.3635
1B	63.8569	BS00109910_51	0.0001	0.0001	0.43258	0.4553	2.1915		√
1B	63.8569	GENE-0158_358	0.0001	0.0001	0.433654	0.4553	2.2167		√
1B	63.8569	IAAV11	0.0001	0.0001	0.434869	0.4553	2.2476		√
1B	63.8569	JG_c8473_141	0.0001	0.0001	0.432044	0.4553	2.1756		√
1B	63.8569	RAC875_c15646_783	0.0001	0.0001	0.421677	0.4553	2.0107		√
1B	63.8569	GENE-1276_68	0.0605469	0.0001	0.429795	-0.5055	2.056
1B	63.9112	BobWhite_c11036_842	0.0001	0.0001	0.433732	0.4553	2.2197		√
1B	63.9112	BobWhite_c14258_383	0.0001	0.0001	0.430873	0.4553	2.1203		√
1B	63.9112	BS00035794_51	0.0001	0.0001	0.434869	0.4553	2.2476		√
1B	63.9112	BS00066135_51	0.0001	0.0001	0.433199	0.4553	2.2129		√
1B	63.9112	Ex_c103126_573	0.0001	0.0001	0.434869	0.4553	2.2476		√
1B	63.9112	GENE-0163_519	0.0001	0.0001	0.414421	0.4553	1.9934		√
1B	63.9112	GENE-0181_607	0.0001	0.0001	0.43258	0.4553	2.1915		√
1B	63.9112	GENE-0217_123	0.0001	0.0001	0.43258	0.4553	2.1915		√
1B	63.9112	GENE-0366_124	0.0001	0.0001	0.435399	0.4553	2.261		√
1B	63.9112	GENE-2766_500	0.0001	0.0001	0.426172	0.4553	2.0238		√
1B	63.9112	IAAV2777	0.0001	0.0001	0.433654	0.4553	2.2167		√
1B	63.9112	IAAV3509	0.0001	0.0001	0.431953	0.4553	2.1664		√
1B	63.9112	IAAV4362	0.0001	0.0001	0.431953	0.4553	2.1664		√
1B	63.9112	IAAV5236	0.0001	0.0001	0.435399	0.4553	2.261		√
1B	63.9112	IAAV6948	0.0001	0.0001	0.431413	0.4553	2.1455		√
1B	63.9112	IAAV9097	0.0001	0.0001	0.433199	0.4553	2.2129		√
1B	63.9112	TA002525-0992	0.0001	0.0001	0.435399	0.4553	2.261		√
1B	63.9112	TA012633-1207	0.0001	0.0001	0.404623	0.4553	1.9621		√
1B	63.9112	BobWhite_c872_587	0.0206163	0.0001	0.424637	-0.4251	2.0182
1B	63.9112	BobWhite_c31602_139	0.0605469	0.0001	0.461042	-0.5055	2.4035
1B	63.9112	BS00068096_51	0.0987413	0.0001	0.427269	-0.6541	2.0287
1B	63.9207	IACX778	0.0001	0.0001	0.431413	0.4553	2.1455		√
1B	63.9207	BS00110530_51	0.0605469	0.0001	0.434265	-0.5055	2.2306
1B	63.9207	D_contig22896_682	0.265928	0.0001	0.430334	-1.0544	2.085
1B	64.0388	IAAV2987	0.0001	0.0001	0.433117	0.4553	2.2045		√
1B	64.0994	BobWhite_c16623_68	0.0001	0.0001	0.433117	0.4553	2.2045		√
1B	64.0994	BobWhite_c26130_475	0.0001	0.0001	0.43258	0.4553	2.1915		√
1B	64.0994	BobWhite_c29659_339	0.0001	0.0001	0.431953	0.4553	2.1664		√
1B	64.0994	BobWhite_c45790_683	0.0001	0.0001	0.434869	0.4553	2.2476		√
1B	64.0994	BobWhite_c5757_260	0.0001	0.0001	0.434869	0.4553	2.2476		√
1B	64.0994	BobWhite_rep_c49610_521	0.0001	0.0001	0.434869	0.4553	2.2476		√
1B	64.0994	BobWhite_rep_c50112_99	0.0001	0.0001	0.431953	0.4553	2.1664		√
1B	64.0994	BobWhite_rep_c51917_234	0.0001	0.0001	0.420189	0.4553	2.0066		√
1B	64.0994	BS00021748_51	0.0001	0.0001	0.427818	0.4553	2.0315		√
1B	64.0994	BS00074510_51	0.0001	0.0001	0.430873	0.4553	2.1203		√
1B	64.0994	BS00083237_51	0.0001	0.0001	0.433117	0.4553	2.2045		√
1B	64.0994	BS00083306_51	0.0001	0.0001	0.429145	0.4553	2.0396		√
1B	64.0994	BS00110455_51	0.0001	0.0001	0.43023	0.4553	2.0685		√
1B	64.0994	CAP12_c1632_462	0.0001	0.0001	0.432044	0.4553	2.1756		√
1B	64.0994	CAP8_c2544_283	0.0001	0.0001	0.43023	0.4553	2.0685		√
1B	64.0994	GENE-0074_370	0.0001	0.0001	0.433117	0.4553	2.2045		√
1B	64.0994	GENE-0254_148	0.0001	0.0001	0.435399	0.4553	2.261		√
1B	64.0994	GENE-0285_336	0.0001	0.0001	0.435399	0.4553	2.261		√
1B	64.0994	GENE-0400_297	0.0001	0.0001	0.429795	0.4553	2.056		√
1B	64.0994	GENE-0400_330	0.0001	0.0001	0.43258	0.4553	2.1915		√
1B	64.0994	GENE-0411_350	0.0001	0.0001	0.430873	0.4553	2.1203		√
1B	64.0994	GENE-0459_114	0.0001	0.0001	0.435399	0.4553	2.261		√
1B	64.0994	GENE-0459_370	0.0001	0.0001	0.434265	0.4553	2.2306		√
1B	64.0994	GENE-0494_151	0.0001	0.0001	0.428917	0.4553	2.0382		√
1B	64.0994	GENE-0565_201	0.0001	0.0001	0.434869	0.4553	2.2476		√
1B	64.0994	GENE-1529_694	0.0001	0.0001	0.43258	0.4553	2.1915		√
1B	64.0994	GENE-4063_410	0.0001	0.0001	0.430773	0.4553	2.1046		√
1B	64.0994	IAAV4055	0.0001	0.0001	0.433117	0.4553	2.2045		√
1B	64.0994	IAAV4677	0.0001	0.0001	0.433732	0.4553	2.2197		√
1B	64.0994	IAAV4861	0.0001	0.0001	0.434869	0.4553	2.2476		√
1B	64.0994	IAAV5364	0.0001	0.0001	0.430773	0.4553	2.1046		√
1B	64.0994	IAAV587	0.0001	0.0001	0.43258	0.4553	2.1915		√
1B	64.0994	IAAV6407	0.0001	0.0001	0.430773	0.4553	2.1046		√
1B	64.0994	IAAV6888	0.0001	0.0001	0.43258	0.4553	2.1915		√
1B	64.0994	IAAV7445	0.0001	0.0001	0.433117	0.4553	2.2045		√
1B	64.0994	IAAV7634	0.0001	0.0001	0.434265	0.4553	2.2306		√
1B	64.0994	IAAV9195	0.0001	0.0001	0.433117	0.4553	2.2045		√
1B	64.0994	IACX20627	0.0001	0.0001	0.430773	0.4553	2.1046		√
1B	64.0994	IACX6356	0.0001	0.0001	0.434265	0.4553	2.2306		√
1B	64.0994	JD_c3173_947	0.0001	0.0001	0.434265	0.4553	2.2306		√
1B	64.0994	JD_c4432_1913	0.0001	0.0001	0.432044	0.4553	2.1756		√
1B	64.0994	Ku_c11813_215	0.0001	0.0001	0.422019	0.4553	2.0126		√
1B	64.0994	Kukri_c2332_1093	0.0001	0.0001	0.44548	0.4553	2.3199		√
1B	64.0994	RAC875_c9791_2297	0.0001	0.0001	0.430773	0.4553	2.1046		√
1B	64.0994	TA001649-1197	0.0001	0.0001	0.429578	0.4553	2.0414		√
1B	64.0994	TA002664-0848	0.0001	0.0001	0.434265	0.4553	2.2306		√
1B	64.0994	TA004698-0181	0.0001	0.0001	0.430334	0.4553	2.085		√
1B	64.0994	BS00094467_51	0.0407986	0.0001	0.431413	-0.4526	2.1455
1B	64.0994	BS00094469_51	0.0407986	0.0001	0.43258	-0.4526	2.1915
1B	64.0994	GENE-3956_91	0.0407986	0.0001	0.430873	-0.4526	2.1203
1B	64.0994	JD_c1532_462	0.0407986	0.0001	0.430773	-0.4526	2.1046
1B	64.0994	JD_c6297_810	0.0605469	0.0001	0.425897	-0.5055	2.0224
1B	64.0994	Tdurum_contig60547_330	0.0831758	0.323025	0.0317378	1.0557	-2.0196
1B	64.0994	RAC875_c2209_988	0.0987413	0.0001	0.424786	-0.6541	2.0188
1B	64.0994	GENE-0173_309	0.0987413	0.323025	0.0320281	1.008	-2.0132
1B	64.0994	Excalibur_rep_c106001_513	0.186632	0.464669	0.0627143	0.9925	-2.0272
1B	64.0994	RAC875_c41675_396	0.202908	0.0001	0.429795	-0.975	2.056
1B	64.0994	BS00065815_51	0.415734	0.0001	0.430334	-1.2246	2.085
1B	64.0994	D_F1BEJMU01CYX2V_133	0.493827	0.0001	0.434869	-1.6831	2.2476
1B	64.3164	wsnp_CAP12_c399_219300	0.0001	0.49992	0.481284	3.3549	-0.7981
1B	64.46	wsnp_Ra_c4296_7819139	0.0001	0.493511	0.448978	2.6872	-0.8563
1B	64.46	BobWhite_c13450_712	0.020831	0.418958	0.0543792	1.3505	-1.9926
1B	64.46	RAC875_c7236_3265	0.195629	0.46875	0.0708574	0.9794	-1.9859
1B	64.46	Kukri_c31554_437	0.24049	0.46875	0.0708574	0.8939	-1.9859
1B	64.8908	Tdurum_contig69821_141	0.0001	0.34875	0.0496292	1.9995	-1.8872
1B	64.8908	Tdurum_contig10955_429	0.251302	0.095	0.0001	0.0332	-3.0628
1B	64.8908	BS00098730_51	0.0001	0.0001	0.428603	0.4553	2.0364		√
1B	64.8908	GENE-0528_131	0.0001	0.0001	0.405758	0.4553	1.9671		√
1B	64.8908	TA003204-1339	0.0001	0.0001	0.434729	0.4553	2.2408		√
1B	64.8908	Tdurum_contig60547_129	0.0215028	0.323025	0.0317378	1.3026	-2.0196
1B	64.8908	Excalibur_rep_c67757_264	0.0605469	0.464669	0.062435	1.2561	-2.0301
1B	64.8908	BS00066165_51	0.0611634	0.0001	0.472796	-0.5325	2.4901
1B	64.8908	Kukri_c12936_1505	0.0987413	0.464669	0.0625743	1.1666	-2.0284
1B	64.8908	BobWhite_c13450_2100	0.0987413	0.467127	0.0625743	1.169	-2.0359
1B	64.8908	Tdurum_contig11877_785	0.142012	0.0246875	0.0001	-0.1336	-2.3744
1B	64.8908	Excalibur_s113941_196	0.188366	0.464669	0.062855	0.9882	-2.0267
1B	64.8908	Kukri_c14968_674	0.333086	0.0001	0.429795	-1.1319	2.056
1B	64.8908	BS00063885_51	0.441976	0.464669	0.0581134	0.5354	-2.0554
1B	64.8908	Tdurum_contig42182_6396	0.453407	0.0246875	0.0001	-0.3852	-2.3744
1B	64.8908	RAC875_c53382_120	0.492694	0.387188	0.0272675	0.2356	-2.1491
1B	67.7564	Tdurum_contig57700_204	0.169922	0.140362	0.0001	0.3301	-3.2454
1B	67.7564	IACX5764	0.206655	0.13875	0.0001	0.2522	-3.2119
1B	67.7564	Tdurum_contig48063_1879	0.477976	0.140362	0.0001	-0.1481	-3.2454
1B	67.7564	Tdurum_contig11877_429	0.154238	0.0246875	0.0001	-0.1558	-2.3744
1B	70.0795	BS00022012_51	0.0001	0.444444	0.0496292	2.2453	-2.0664			√
1B	70.7816	wsnp_Ex_c2278_4270123	0.0001	0.375	0.336171	2.0473	-0.8448
1B	70.8518	RFL_Contig1601_750	0.0001	0.46875	0.245369	2.3611	-1.2948
1B	71.8474	BobWhite_c35520_397	0.0001	0.49875	0.342781	3.0013	-1.123
1B	71.8474	wsnp_Ex_c12774_20272038	0.0001	0.49875	0.34539	3.0013	-1.1162
1B	71.8474	Ex_c67541_975	0.0001	0.429688	0.333529	2.2016	-0.9798
1B	72.1538	Tdurum_contig29363_511	0.202908	0.21875	0.00915312	0.5318	-2.1737
1B	72.1538	Tdurum_contig44232_132	0.265928	0.201891	0.00915312	0.2836	-2.1573
1B	74.1865	wsnp_JD_c5659_6814240	0.0001	0.457619	0.305776	2.304	-1.1142
1B	74.3716	Tdurum_contig30195_318	0.21875	0.21875	0.00915312	0.4553	-2.1737
1B	75.1023	Tdurum_contig100413_237	0.344377	0.362187	0.0227243	0.5286	-2.1599
1B	75.1023	BobWhite_c15312_405	0.413194	0.362187	0.0227243	0.3222	-2.1599
1B	75.1023	BS00022842_51	0.494341	0.362187	0.0227243	0.2004	-2.1599
1B	75.1023	Tdurum_contig56276_226	0.496049	0.351867	0.022776	0.1801	-2.1499
1B	76.0916	D_GA8KES401BNLTU_253	0.499095	0.0001	0.0001	-2.2125	-0.4007	√
1B	76.0916	IAAV4702	0.0001	0.481974	0.403604	2.4821	-0.9408
1B	76.0916	BS00106626_51	0.0001	0.483892	0.421294	2.5041	-0.9055
1B	78.4498	RAC875_rep_c108853_108	0.0001	0.499916	0.487303	3.2674	-0.779
1B	78.4498	Kukri_c18413_496	0.0001	0.42	0.156297	2.1721	-1.443
1B	79.7741	IACX4461	0.0001	0.499671	0.386565	3.1594	-1.0148
1B	81.609	Excalibur_c12994_1060	0.0001	0.489244	0.304504	2.6138	-1.1926
1B	84.4331	IAAV2757	0.0001	0.412754	0.0361052	2.1488	-2.1276			√
1B	84.4331	Excalibur_c51898_470	0.0001	0.42	0.0361868	2.1721	-2.1325			√
1B	84.4331	wsnp_Ex_c24318_33562395	0.0001	0.401859	0.373845	2.1083	-0.8173
1B	85.5691	CAP12_c2858_94	0.0001	0.460224	0.491255	2.314	-0.0256
1B	87.2955	wsnp_Ex_c28733_37836638	0.0001	0.423009	0.0449201	2.1819	-2.0651			√
1B	89.9537	BS00026338_51	0.0001	0.42	0.477532	2.1721	0.0315
1B	90.2568	Excalibur_c60106_73	0.0001	0.347299	0.473373	1.9878	0.1651
1B	96.1635	Kukri_c19765_946	0.0001	0.410009	0.453498	2.1415	-0.0014
1B	102.919	BS00076330_51	0.388359	0.0001	0.46142	-1.192	2.4108
1B	102.919	BS00074328_51	0.408163	0.0001	0.46142	-1.2159	2.4108
1B	104.256	Tdurum_contig61863_130	0.418289	0.0721875	0.0001	-0.2362	-2.8971
1B	108.363	D_F5XZDLF01A64L7_363	0.499095	0.0001	0.0001	-2.2125	-0.4007	√
1B	108.5	RAC875_c46093_492	0.0798611	0.0001	0.48726	-0.5777	2.5619
1B	109.231	Kukri_c63336_577	0.0001	0.409687	0.317755	2.1346	-0.9717
1B	112.071	BobWhite_c19733_301	0.473741	0.0001	0.460955	-1.3411	2.4016
1B	114.085	wsnp_Ex_c27176_36392532	0.499753	0.0001	0.450945	-2.5638	2.3313			√
1B	114.085	wsnp_Ex_c27176_36392758	0.0001	0.0001	0.452827	0.4553	2.3392		√
1B	114.085	wsnp_Ex_rep_c67747_66422973	0.0001	0.0001	0.452441	0.4553	2.338		√
1B	114.129	JD_c954_2440	0.0001	0.0001	0.452997	0.4553	2.3403		√
1B	114.129	wsnp_Ex_rep_c67747_66422078	0.0001	0.0001	0.453935	0.4553	2.3426		√
1B	115.186	Ex_c25733_348	0.0001	0.5	0.497096	3.6164	-0.7489
1B	115.881	Excalibur_c42301_54	0.0001	0.48	0.46875	2.4604	-0.7752
1B	117.812	Tdurum_contig13136_1089	0.499942	0.0001	0.0001	-2.8899	-0.4007	√
1B	117.812	Tdurum_contig13136_1527	0.499783	0.0001	0.0001	-2.7241	-0.4007	√
1B	117.812	Tdurum_contig13136_537	0.499774	0.0001	0.0001	-2.6561	-0.4007	√
1B	117.812	Tdurum_contig13136_762	0.499132	0.0001	0.0001	-2.346	-0.4007	√
1B	122.385	BS00035267_51	0.451172	0.0001	0.434191	-1.2816	2.2232
1B	122.519	wsnp_CAP7_c266_144809	0.499942	0.0001	0.42336	-2.8899	2.0154			√
1B	122.519	IACX2984	0.499942	0.0001	0.428917	-2.8899	2.0382			√
1B	125.068	wsnp_JD_c14411_14148961	0.0001	0.0001	0.405876	0.4553	1.9679		√
1B	137.003	Kukri_rep_c103550_213	0.0001	0.49992	0.194711	3.3549	-1.5052
1B	137.003	RAC875_c4047_90	0.0001	0.411357	0.444962	2.1433	-0.0216
1B	137.003	BobWhite_c8293_236	0.0001	0.484687	0.192744	2.5275	-1.4701
1B	137.003	RAC875_rep_c113481_415	0.499774	0.226008	0.0001	-0.0234	-3.4231
1B	139.53	BobWhite_c9963_51	0.0001	0.371732	0.415225	2.042	-0.0011
1B	155.304	Tdurum_contig8669_296	0.0001	0.409687	0.148595	2.1346	-1.4476
1D	3.50177	BobWhite_c14526_271	0.0001	0.0001	0.431413	0.4553	2.1455		√
1D	3.50177	BS00109001_51	0.0001	0.0001	0.431953	0.4553	2.1664		√
1D	3.50177	Excalibur_c52484_106	0.0605469	0.0001	0.432493	-0.5055	2.1827
1D	3.50177	RAC875_c5544_725	0.0605469	0.0001	0.430873	-0.5055	2.1203
1D	3.50177	Kukri_c7936_630	0.0617927	0.0001	0.430334	-0.5453	2.085
1D	3.50177	BS00023185_51	0.0630907	0.0001	0.430334	-0.5657	2.085
1D	3.50177	BobWhite_c10399_401	0.0987413	0.0001	0.431413	-0.6541	2.1455
1D	3.50177	IAAV6799	0.1352	0.0001	0.431413	-0.8647	2.1455
1D	3.50177	Jagger_c3429_157	0.234158	0.201891	0.0138882	0.3441	-2.0602
1D	3.50177	BS00063741_51	0.457465	0.0001	0.432493	-1.2937	2.1827
1D	7.91163	TA003600-0503	0.152778	0.0001	0.434453	-0.9054	2.2381
1D	21.8005	wsnp_Ku_c13229_21141168	0.0001	0.334688	0.483237	1.9631	0.2029
1D	37.7544	D_GB5Y7FA02G8CHU_124	0.498491	0.0001	0.0001	-1.9789	-0.4007	√
1D	44.6895	CAP8_c1305_148	0.0001	0.371732	0.443416	2.042	0.0601
1D	65.1341	wsnp_Ex_c15717_24067142	0.0001	0.404682	0.148072	2.1158	-1.4363
1D	65.1341	BS00079462_51	0.0001	0.444444	0.285375	2.2453	-1.1373
1D	65.1341	BS00070085_51	0.0001	0.476847	0.347668	2.4341	-1.063
1D	67.7153	BobWhite_c5419_861	0.0001	0.334688	0.395931	1.9631	0.0397
1D	67.7153	BS00033037_51	0.0001	0.334688	0.396503	1.9631	0.0412
1D	67.7153	BS00066391_51	0.0001	0.334688	0.398023	1.9631	0.0438
1D	67.7153	BobWhite_c5419_643	0.0001	0.334688	0.399524	1.9631	0.0474
1D	67.7153	IAAV739	0.0001	0.334688	0.49872	1.9631	0.2276
1D	67.7153	Kukri_rep_c79478_1209	0.0001	0.340894	0.410671	1.9792	0.0574
1D	71.4659	Kukri_c5113_1082	0.0001	0.34875	0.397453	1.9995	0.011
1D	71.9013	Kukri_c6167_1271	0.0001	0.334688	0.251919	1.9631	-0.9651
1D	77.4307	D_F5XZDLF01D3SI3_114	0.49948	0.0001	0.0001	-2.4377	-0.4007	√
1D	81.8032	Kukri_c101060_56	0.498047	0.095	0.0001	-0.2595	-3.0628
1D	81.9339	wsnp_Ku_c53270_57959459	0.0001	0.365326	0.442891	2.0307	0.0757
1D	81.9339	RAC875_c33279_526	0.0001	0.371732	0.441293	2.042	0.0552
1D	82.8171	BobWhite_c11338_605	0.208579	0.0246875	0.0001	-0.2318	-2.3744
1D	82.8171	Kukri_c1338_646	0.494575	0.0246875	0.0001	-0.4075	-2.3744
1D	89.5843	wsnp_Ex_c3293_6072122	0.5	0.0001	0.305054	-3.2751	1.7721
1D	112.243	BobWhite_c22710_152	0.0001	0.415845	0.287053	2.1588	-1.0675
1D	115.62	wsnp_Ex_c35886_43950574	0.0001	0.368508	0.476282	2.0373	0.1308
1D	115.62	wsnp_Ex_c35886_43949442	0.0001	0.387188	0.472382	2.0679	0.0907
1D	115.62	BS00073257_51	0.0001	0.449928	0.44393	2.2639	-0.7582
1D	133.994	BS00022178_51	0.0001	0.351867	0.458331	2.0093	0.1287
1D	133.994	BS00104199_51	0.0001	0.371732	0.457321	2.042	0.0914
1D	162.269	D_contig10858_223	0.499432	0.0001	0.0001	-2.3701	-0.4007	√
1D	163.855	D_contig18068_87	0.499774	0.0001	0.0001	-2.6561	-0.4007	√
1D	163.855	D_contig35303_117	0.498615	0.0001	0.0001	-2.0429	-0.4007	√
1D	163.855	RAC875_c26801_129	0.0611634	0.0730652	0.00458713	0.5738	-2.0179
1D	164.079	Tdurum_contig8669_131	0.0001	0.390322	0.122548	2.0761	-1.5541
2A	9.41	GENE-1397_630	0.0001	0.426036	0.137174	2.1894	-1.5788
2A	18.5719	IAAV4383	0.0001	0.497997	0.27207	2.9329	-1.294
2A	18.5719	CAP8_c2783_336	0.1352	0.228532	0.0182633	0.7337	-2.0318
2A	25.0226	Excalibur_c47288_232	0.171524	0.46875	0.0272675	1.0348	-2.2189
2A	25.9702	Kukri_c66132_81	0.0001	0.381328	0.249132	2.0584	-1.0848
2A	25.9702	Excalibur_c1408_509	0.0001	0.381665	0.200716	2.0596	-1.24
2A	25.9702	RAC875_c829_1143	0.0001	0.393491	0.231562	2.0843	-1.1669
2A	25.9702	BS00022760_51	0.0001	0.393491	0.244898	2.0843	-1.1256
2A	25.9702	BS00071630_51	0.0001	0.393491	0.244898	2.0843	-1.1256
2A	25.9702	BobWhite_c12426_84	0.0001	0.393491	0.246317	2.0843	-1.1219
2A	25.9702	Kukri_c23195_266	0.0001	0.393491	0.248655	2.0843	-1.1117
2A	25.9702	TA005687-0401	0.0001	0.393491	0.248655	2.0843	-1.1117
2A	25.9702	BS00012249_51	0.0001	0.393491	0.260095	2.0843	-1.0837
2A	25.9702	RAC875_c138_551	0.0001	0.396694	0.184689	2.093	-1.3089
2A	25.9702	BS00039973_51	0.0001	0.396694	0.259366	2.093	-1.0936
2A	25.9702	BS00022331_51	0.0001	0.401859	0.245369	2.1083	-1.145
2A	25.9702	BS00095511_51	0.0001	0.408163	0.254313	2.1262	-1.1337
2A	25.9702	TA004277-1088	0.0001	0.409687	0.244429	2.1346	-1.1684
2A	25.9702	IACX11028	0.0001	0.409687	0.247705	2.1346	-1.1597
2A	25.9702	Tdurum_contig10785_1428	0.0001	0.469649	0.227896	2.3868	-1.346
2A	25.9702	RAC875_c74_204	0.0001	0.478961	0.463949	2.4493	-0.7848
2A	47.2174	GENE-1422_774	0.0001	0.368508	0.253369	2.0373	-1.0482
2A	47.2174	RAC875_c15909_659	0.0001	0.375	0.257895	2.0473	-1.0508
2A	47.2174	Excalibur_rep_c70913_93	0.0001	0.378145	0.252884	2.0539	-1.0687
2A	47.2174	IACX6178	0.0001	0.384551	0.250575	2.0615	-1.0883
2A	47.2174	RAC875_rep_c88665_100	0.0001	0.387188	0.186632	2.0679	-1.2811
2A	47.2174	BS00011101_51	0.0001	0.387188	0.189129	2.0679	-1.2758
2A	47.2174	BS00110224_51	0.0001	0.387188	0.264709	2.0679	-1.0615
2A	47.2174	GENE-1422_762	0.0001	0.387188	0.316522	2.0679	-0.9269
2A	47.2174	BS00010629_51	0.0001	0.390322	0.186251	2.0761	-1.2897
2A	47.2174	Excalibur_rep_c107932_225	0.0001	0.393491	0.25096	2.0843	-1.107
2A	47.2174	RAC875_rep_c108412_116	0.0001	0.393491	0.252401	2.0843	-1.104
2A	47.2174	BS00086364_51	0.0001	0.396694	0.182581	2.093	-1.3162
2A	47.2174	IACX12130	0.0001	0.396694	0.223537	2.093	-1.192
2A	47.2174	BS00004112_51	0.0001	0.401859	0.231111	2.1083	-1.1846
2A	47.2174	IACX11417	0.0001	0.401859	0.231562	2.1083	-1.1831
2A	47.2174	Kukri_c5282_726	0.0001	0.401859	0.231562	2.1083	-1.1831
2A	47.2174	RAC875_rep_c105053_57	0.0001	0.401859	0.25096	2.1083	-1.1288
2A	47.2174	BS00067214_51	0.0001	0.401859	0.251439	2.1083	-1.1273
2A	47.2174	BS00080836_51	0.0001	0.401859	0.252401	2.1083	-1.1243
2A	47.2174	IACX12079	0.0001	0.404997	0.2343	2.1199	-1.1824
2A	47.2174	BS00086365_51	0.0001	0.404997	0.261091	2.1199	-1.1066
2A	47.2174	Kukri_c24446_306	0.0001	0.404997	0.264266	2.1199	-1.0991
2A	47.2174	Kukri_c3882_2021	0.0001	0.404997	0.264266	2.1199	-1.0991
2A	47.2174	RAC875_s118883_99	0.0001	0.404997	0.264762	2.1199	-1.0977
2A	47.2174	RAC875_c36586_360	0.0001	0.409687	0.248179	2.1346	-1.1577
2A	47.2174	IACX5938	0.0001	0.441224	0.244421	2.2328	-1.2486
2A	47.2174	Tdurum_contig63516_497	0.437045	0.484687	0.0793341	0.6032	-1.9738
2A	48.443	Excalibur_rep_c112367_329	0.0001	0.409687	0.25096	2.1346	-1.1485
2A	66.0643	BS00004724_51	0.457465	0.0001	0.49621	-1.2937	2.588
2A	81.4886	Excalibur_c4876_1380	0.0001	0.474311	0.430815	2.4101	-0.853
2A	82.768	Tdurum_contig736_373	0.28982	0.498685	0.0793341	0.8521	-1.992
2A	87.6314	Excalibur_c25235_1289	0.0001	0.441596	0.375585	2.2395	-0.9142
2A	101.974	wsnp_BE517877A_Td_2_3	0.499774	0.0001	0.013698	-2.6561	1.281	√
2A	101.974	D_GCE8AKX01AJYZE_145	0.498615	0.0001	0.0001	-2.0429	-0.4007	√
2A	101.974	Ra_c54727_281	0.0001	0.334688	0.189129	1.9631	-1.1542
2A	101.974	IAAV6960	0.0001	0.344072	0.182956	1.9818	-1.1932
2A	101.974	RAC875_c76620_361	0.0001	0.344072	0.413276	1.9818	0.0555
2A	101.974	wsnp_Ex_c1064_2034518	0.0001	0.347299	0.397273	1.9878	0.0149
2A	101.974	BS00073720_51	0.0001	0.347299	0.397852	1.9878	0.0161
2A	101.974	GENE-0976_223	0.0001	0.347299	0.399739	1.9878	0.0211
2A	101.974	Kukri_rep_c105807_101	0.0001	0.347299	0.401235	1.9878	0.0253
2A	101.974	wsnp_Ex_c45617_51361414	0.0001	0.347299	0.402712	1.9878	0.0286
2A	101.974	Ex_c10320_444	0.0001	0.347299	0.42139	1.9878	0.0664
2A	101.974	IAAV9197	0.0001	0.378145	0.400664	2.0539	-0.0442
2A	101.974	IACX1022	0.0001	0.387188	0.370328	2.0679	-0.7917
2A	101.974	wsnp_BE399936A_Ta_2_1	0.0001	0.387188	0.394965	2.0679	-0.0829
2A	103.621	wsnp_Ra_c30244_39523512	0.0001	0.347299	0.374417	1.9878	-0.0354
2A	103.621	Ex_c4639_2631	0.0001	0.347299	0.375585	1.9878	-0.032
2A	103.621	IAAV6321	0.0001	0.347299	0.376149	1.9878	-0.0303
2A	103.621	wsnp_CAP12_rep_c4379_1995966	0.0001	0.347299	0.376726	1.9878	-0.0289
2A	103.621	Kukri_c12194_1322	0.0001	0.347299	0.377304	1.9878	-0.027
2A	103.621	Ex_c5366_1904	0.0001	0.347299	0.379587	1.9878	-0.0226
2A	103.621	GENE-0940_83	0.0001	0.347299	0.396694	1.9878	0.0135
2A	103.621	Ku_c6019_806	0.0001	0.347299	0.400093	1.9878	0.0225
2A	103.621	wsnp_Ra_rep_c88200_80168527	0.0001	0.347299	0.400314	1.9878	0.023
2A	103.621	Ku_c13599_707	0.0001	0.347299	0.403281	1.9878	0.0293
2A	103.621	wsnp_Ex_c21786_30948397	0.0001	0.347299	0.40986	1.9878	0.0416
2A	103.621	BS00056232_51	0.0001	0.353908	0.396306	2.0115	-0.0024
2A	103.621	Ex_c4639_2851	0.0001	0.358239	0.378432	2.0176	-0.052
2A	103.621	BS00011045_51	0.0001	0.358239	0.400093	2.0176	-0.0037
2A	103.621	Kukri_c38852_100	0.0001	0.368508	0.399166	2.0373	-0.0262
2A	103.621	JD_c14920_380	0.0001	0.368508	0.400093	2.0373	-0.0248
2A	103.621	Excalibur_rep_c67434_73	0.0001	0.368508	0.400664	2.0373	-0.0234
2A	103.621	Ra_c15292_990	0.0001	0.378145	0.397076	2.0539	-0.0588
2A	103.621	RAC875_c3102_959	0.0001	0.387188	0.372096	2.0679	-0.785
2A	103.621	IAAV7492	0.0001	0.387188	0.394965	2.0679	-0.0829
2A	103.621	TA001801-0524	0.0001	0.387188	0.396503	2.0679	-0.0797
2A	103.621	BobWhite_c15580_562	0.0001	0.473373	0.16769	2.4055	-1.5748
2A	104.132	wsnp_Ku_c38662_47257696	0.0001	0.347299	0.40672	1.9878	0.0362
2A	108.463	wsnp_Ex_c28204_37349164	0.0001	0.0001	0.437572	0.4553	2.2813		√
2A	108.463	wsnp_BE406351A_Ta_2_2	0.0001	0.0001	0.418129	0.4553	2.0014		√
2A	108.61	wsnp_Ex_c2337_4379619	0.0001	0.0001	0.498536	0.4553	2.6845		√
2A	108.61	BS00022301_51	0.0001	0.0001	0.454235	0.4553	2.3437		√
2A	109.199	Ku_c5710_312	0.0001	0.404997	0.300172	2.1199	-1.0036
2A	109.199	Ra_c42714_1137	0.0001	0.412754	0.300172	2.1488	-1.0191
2A	109.199	Ku_c5710_310	0.0001	0.42	0.300172	2.1721	-1.0465
2A	110.992	BS00022241_51	0.0001	0.455	0.468603	2.2857	-0.07
2A	113.297	Ex_c5280_1429	0.0001	0.455389	0.488286	2.2948	-0.022
2A	115.075	BS00035883_51	0.0001	0.358239	0.270961	2.0176	-0.9703
2A	115.135	wsnp_RFL_Contig2729_2446041	0.0001	0.0001	0.497628	0.4553	2.6368		√
2A	116.011	Excalibur_c40617_983	0.0001	0.447188	0.447995	2.2513	-0.1032
2A	116.193	wsnp_Ex_c21709_30869795	0.0001	0.46281	0.418416	2.3308	-0.8553
2A	117.201	wsnp_JD_c15127_14676522	0.0001	0.478961	0.499997	2.4493	-0.0479
2A	125.427	IACX1163	0.5	0.447188	0.0449201	0.3187	-2.1144
2A	148.787	BS00023202_51	0.119511	0.0001	0.4381	-0.8445	2.2842
2A	149.648	IAAV880	0.0001	0.0001	0.439156	0.4553	2.2933		√
2A	151.292	Excalibur_rep_c96675_442	0.0001	0.49992	0.257117	3.3549	-1.3338
2A	151.292	IAAV6070	0.0001	0.484687	0.375	2.5275	-1.0082
2A	151.292	Tdurum_contig52350_170	0.0987413	0.471953	0.0364339	1.1723	-2.1702
2A	151.298	wsnp_BE498892A_Ta_2_1	0.0001	0.496074	0.274681	2.8096	-1.2824
2A	159.707	Excalibur_c15671_87	0.0001	0.486461	0.288523	2.56	-1.2405
2B	20.1601	Kukri_c38985_537	0.234158	0.0001	0.421939	-1.0138	2.0121
2B	20.21	Kukri_c7339_113	0.0001	0.0001	0.430334	0.4553	2.085		√
2B	20.8648	Excalibur_c32789_440	0.0001	0.409687	0.487065	2.1346	0.0755
2B	23.5092	Ku_c42579_870	0.0001	0.409687	0.248179	2.1346	-1.1577
2B	25.1089	BobWhite_c7145_1011	0.0001	0.450139	0.285699	2.2696	-1.1508
2B	27.1982	Excalibur_c8093_82	0.0001	0.35503	0.0802163	2.0135	-1.6709
2B	40.3358	D_GBUVHFX01CSU22_382	0.496528	0.415845	0.0405232	0.2789	-2.0898
2B	48.5401	BobWhite_c29830_126	0.0001	0.471078	0.0317378	2.3944	-2.2012			√
2B	48.5401	Excalibur_c16144_185	0.0001	0.476847	0.0451226	2.4341	-2.1429			√
2B	48.5401	wsnp_Ku_c48_103915	0.0235261	0.476847	0.0451226	1.3606	-2.1429
2B	48.5401	Kukri_rep_c104422_192	0.0798611	0.46875	0.0227243	1.2136	-2.2481
2B	48.5401	Excalibur_c27388_252	0.117188	0.464669	0.0272057	1.1302	-2.2172
2B	48.5401	Excalibur_c46590_290	0.118338	0.46875	0.0361052	1.1317	-2.1687
2B	48.5401	BS00100939_51	0.236233	0.464669	0.0318823	0.8959	-2.1858
2B	48.5401	Excalibur_c46590_363	0.353299	0.462187	0.0227243	0.6961	-2.2346
2B	48.5401	Kukri_c74521_181	0.375	0.46875	0.031955	0.6703	-2.1947
2B	53.7353	BS00011593_51	0.0001	0.393491	0.265261	2.0843	-1.0717
2B	71.0483	RAC875_c4314_993	0.449072	0.159688	0.00458713	-0.0781	-2.2236
2B	73.7488	D_contig28615_96	0.496528	0.0493511	0.0001	-0.3527	-2.7876
2B	76.7019	RAC875_c19690_358	0.499095	0.0001	0.0272057	-2.2125	1.3381
2B	76.7019	Ex_c70680_505	0.0611634	0.0246875	0.0001	0.1146	-2.3744
2B	78.9938	Ku_c5725_615	0.0001	0.423009	0.487303	2.1819	0.0445
2B	78.9938	Tdurum_contig9716_1460	0.499945	0.0246875	0.0001	-0.4193	-2.3744
2B	79.7485	Kukri_c12616_844	0.0001	0.375	0.0751064	2.0473	-1.74
2B	80.7744	wsnp_Ex_rep_c70571_69488416	0.0001	0.429688	0.347401	2.2016	-0.9493
2B	81.4168	GENE-1741_103	0.492188	0.0001	0.48486	-1.6301	2.5466
2B	88.0745	BS00022486_51	0.46875	0.42	0.0581134	0.3263	-1.9766
2B	88.4393	Excalibur_c37239_916	0.0001	0.497041	0.302866	2.8412	-1.2261
2B	88.7012	Ku_c2387_1855	0.0001	0.404997	0.0409843	2.1199	-2.0658			√
2B	88.7012	RAC875_c14076_287	0.169922	0.42	0.0579839	0.9631	-1.9779
2B	88.7012	GENE-1430_599	0.234158	0.39875	0.0452246	0.799	-2.0347
2B	88.8634	JD_c14855_506	0.0001	0.404997	0.0408913	2.1199	-2.067			√
2B	88.8634	wsnp_Ex_c20786_29874875	0.0001	0.401859	0.0579839	2.1083	-1.9391
2B	88.8634	Tdurum_contig77602_931	0.0206163	0.42	0.0581134	1.3516	-1.9766
2B	89.6367	BS00022969_51	0.317353	0.435569	0.0627143	0.7126	-1.9748
2B	90.9714	GENE-1147_394	0.0001	0.334688	0.250357	1.9631	-0.9689
2B	90.9714	Excalibur_c5079_170	0.0001	0.334688	0.262574	1.9631	-0.9396
2B	90.9714	BS00073447_51	0.0001	0.462187	0.324977	2.3226	-1.0789
2B	92.1938	wsnp_CAP11_rep_c8700_3756682	0.309642	0.481025	0.0579839	0.7897	-2.0732
2B	93.4661	wsnp_Ex_c45094_50985067	0.0001	0.34875	0.324417	1.9995	-0.8096
2B	93.4661	TA002513-0775	0.0001	0.457619	0.329861	2.304	-1.0612
2B	95.8235	wsnp_Ex_c3044_5620102	0.188366	0.0001	0.44497	-0.9621	2.3151
2B	96.1354	Kukri_c64409_351	0.364366	0.04875	0.0001	-0.2662	-2.6537
2B	96.9867	RAC875_c12968_1526	0.0001	0.365326	0.469748	2.0307	0.1249
2B	96.9867	Excalibur_c15696_737	0.0001	0.365326	0.470174	2.0307	0.1255
2B	96.9867	CAP12_rep_c4483_301	0.0001	0.368508	0.494683	2.0373	0.1652
2B	96.9867	Ex_c101393_1898	0.0001	0.368508	0.497543	2.0373	0.1694
2B	96.9867	RAC875_c25316_220	0.171524	0.474687	0.0718101	1.0406	-1.9894
2B	97.2642	wsnp_CAP8_c1240_753371	0.152778	0.161513	0.0137293	0.5225	-1.9651
2B	97.3733	BobWhite_c892_73	0.0001	0.469556	0.342781	2.3824	-1.0579
2B	97.3733	wsnp_Ex_c51352_55323092	0.0001	0.473373	0.34824	2.4055	-1.0533
2B	98.5271	Tdurum_contig20589_247	0.0206163	0.142012	0.00917412	1.1226	-2.0482
2B	99.157	D_contig65683_344	0.49994	0.0001	0.0001	-2.823	-0.4007	√
2B	99.157	TA001505-1171	0.0001	0.499671	0.317097	3.1594	-1.1877
2B	99.157	RAC875_c27297_2153	0.0001	0.478961	0.443416	2.4493	-0.8349
2B	99.157	TA003703-0582	0.0001	0.0001	0.426172	0.4553	2.0238		√
2B	99.5593	RAC875_c4247_261	0.0001	0.48875	0.136592	2.5891	-1.6938
2B	99.5593	wsnp_BE604861B_Ta_2_1	0.0001	0.490306	0.132936	2.6321	-1.7083
2B	99.7308	Kukri_c34231_167	0.0001	0.412754	0.155971	2.1488	-1.4248
2B	99.7308	wsnp_Ku_c47082_53641298	0.0001	0.429077	0.156297	2.1931	-1.4651
2B	99.7308	wsnp_JD_c9251_10121369	0.0001	0.447293	0.17554	2.2568	-1.4381
2B	99.7308	Excalibur_c17155_636	0.0001	0.458102	0.17889	2.3119	-1.4516
2B	99.7308	Kukri_c57811_86	0.0001	0.460224	0.0837244	2.314	-1.8885
2B	99.7308	Ku_c11862_349	0.0001	0.46281	0.174818	2.3308	-1.4766
2B	99.7308	Kukri_c9507_95	0.169922	0.474687	0.0727886	1.0426	-1.9878
2B	99.7932	Kukri_rep_c112307_89	0.0001	0.464669	0.171091	2.3352	-1.4975
2B	99.8025	BobWhite_rep_c48743_625	0.0001	0.429688	0.159783	2.2016	-1.4518
2B	99.868	RAC875_c46788_60	0.0206163	0.415845	0.0496292	1.3501	-2.0278
2B	104.39	BobWhite_c45218_687	0.0001	0.497892	0.357122	2.9095	-1.0859
2B	104.39	CAP8_c3408_117	0.0001	0.498615	0.362463	2.9494	-1.0759
2B	104.415	D_GDS7LZN02G536K_199	0.499095	0.0001	0.0001	-2.2125	-0.4007	√
2B	106.563	wsnp_Ex_rep_c67840_66538714	0.0987413	0.0246875	0.0001	-0.0291	-2.3744
2B	107.486	Tdurum_contig10380_87	0.499764	0.0001	0.0405232	-2.5922	1.3775
2B	108.038	wsnp_Ex_rep_c67543_66165372	0.413194	0.0001	0.435806	-1.2211	2.2686
2B	108.347	RAC875_rep_c77433_308	0.157244	0.0001	0.49377	-0.9252	2.5758
2B	109.245	BobWhite_c12157_747	0.333086	0.0001	0.424218	-1.1319	2.0165
2B	109.476	BobWhite_c47573_560	0.0001	0.493169	0.498549	2.6753	-0.0892
2B	118.432	Tdurum_contig14007_916	0.0407986	0.484687	0.0361052	1.3223	-2.1823
2B	126.312	RAC875_c37515_369	0.0222194	0.024996	0.0001	0.5368	-2.5231
2B	130.618	Ku_c102096_268	0.0001	0.497041	0.492934	2.8412	-0.752
2B	142.992	Excalibur_c32588_584	0.062435	0.024996	0.0001	0.1113	-2.5231
2B	145.128	Excalibur_c26527_82	0.0001	0.351867	0.0665874	2.0093	-1.7463
2B	145.751	Excalibur_c910_946	0.49994	0.368508	0.0411717	0.2016	-2.0011
2B	157.214	Excalibur_c7366_1926	0.0001	0.481974	0.49107	2.4821	-0.0801
2B	157.214	wsnp_Ex_rep_c70525_69448648	0.0001	0.483892	0.489217	2.5041	-0.0893
2B	157.214	Kukri_c8494_77	0.0001	0.484687	0.489891	2.5275	-0.0897
2B	157.214	Kukri_c39136_675	0.0001	0.484687	0.49107	2.5275	-0.0864
2B	157.214	BobWhite_c1105_745	0.0001	0.484687	0.491675	2.5275	-0.0852
2B	157.214	Kukri_c20793_249	0.0001	0.484687	0.491675	2.5275	-0.0852
2B	158.992	Kukri_c16621_417	0.0001	0.426903	0.495518	2.1915	0.0542
2B	158.992	wsnp_Ex_c73454_71499715	0.020831	0.0001	0.40516	-0.4318	1.9656
2B	173.352	Excalibur_c25043_545	0.0001	0.411357	0.306042	2.1433	-1.004
2B	173.352	RAC875_c19042_443	0.0001	0.484687	0.490444	2.5275	-0.0883
2B	173.352	Excalibur_c6937_1065	0.0001	0.484687	0.491335	2.5275	-0.0858
2Dx	5.90966	wsnp_Ex_c12250_19568265	0.152778	0.429688	0.0405232	1.0193	-2.1213
2Dx	6.75124	Excalibur_c94336_103	0.477365	0.159688	0.00915312	-0.1119	-2.0924
2Dx	6.75124	BS00063251_51	0.494093	0.159688	0.00459768	-0.1332	-2.2202
2Dx	6.75124	Excalibur_c94336_68	0.497778	0.159688	0.00919521	-0.138	-2.0879
2Dx	9.49195	BS00022532_51	0.0001	0.378145	0.21163	2.0539	-1.1862
2Dx	9.49195	Excalibur_c40567_1857	0.0001	0.412754	0.231111	2.1488	-1.2032
2Dx	11.2235	Kukri_c58327_1010	0.3852	0.426036	0.0405232	0.5862	-2.1137
2Dx	17.6582	TA015657-0632	0.499783	0.0001	0.0001	-2.7241	-0.4007	√
2Dx	17.8444	Excalibur_c13057_1203	0.201446	0.199687	0.00458713	0.4137	-2.2522
2Dx	17.8444	D_F5XZDLF01EFGMN_252	0.242675	0.195159	0.00484259	0.3105	-2.2499
2Dx	17.8444	BS00009575_51	0.32	0.182022	0.00458713	0.1531	-2.2453
2Dx	17.8444	BS00097126_51	0.342954	0.182022	0.00458713	0.1085	-2.2453
2Dx	17.8444	BS00022900_51	0.388359	0.182022	0.00458713	0.0479	-2.2453
2Dx	17.8444	BS00035934_51	0.444444	0.199687	0.00458713	0.0035	-2.2522
2Dx	21.1288	D_contig29912_428	0.499753	0.0001	0.0001	-2.5638	-0.4007	√
2Dx	24.7856	RAC875_c34767_147	0.202908	0.0721875	0.0001	0.0326	-2.8971
2Dx	25.158	wsnp_BG275030D_Ta_2_2	0.0798611	0.04875	0.0001	0.2394	-2.6537
2Dx	26.0479	Kukri_rep_c103061_221	0.372297	0.04875	0.0001	-0.2709	-2.6537
2Dx	26.0479	D_GBF1XID02F00C8_123	0.485797	0.04875	0.0001	-0.3439	-2.6537
2Dx	26.0479	CAP12_c1503_76	0.492188	0.04875	0.0001	-0.3498	-2.6537
2Dx	34.1472	Kukri_rep_c73589_1713	0.277778	0.0246875	0.0001	-0.2992	-2.3744
2Dx	38.2508	wsnp_Ex_c6400_11123059	0.0001	0.473373	0.487456	2.4055	-0.0688
2Dx	38.2694	BobWhite_c16655_421	0.0001	0.473373	0.32884	2.4055	-1.0951
2Dx	40.0457	IACX9380	0.499132	0.0001	0.389209	-2.346	1.9254
2Dx	41.2001	Excalibur_c22877_1990	0.5	0.0001	0.360725	-3.2751	1.8758
2Dx	41.2001	RAC875_rep_c108908_72	0.499783	0.0001	0.395931	-2.7241	1.9362
2Dx	41.2001	Excalibur_c15505_87	0.499942	0.0001	0.397453	-2.8899	1.9396
2Dx	41.2001	RAC875_c13116_1162	0.499783	0.0001	0.397453	-2.7241	1.9396
2Dx	41.2001	Excalibur_c17456_428	0.499942	0.0001	0.397651	-2.8899	1.9413
2Dx	41.2001	wsnp_Ku_c4042_7375890	0.0001	0.452978	0.257015	2.2759	-1.2431
2Dx	41.4756	IACX5935	0.0001	0.0001	0.423284	0.4553	2.0146		√
2Dx	41.4756	Kukri_c60627_74	0.0611634	0.0001	0.417218	-0.5325	1.9976
2Dx	44.9648	BS00021865_51	0.0001	0.0001	0.451492	0.4553	2.3336		√
2Dx	44.9648	IAAV7810	0.451605	0.0001	0.447995	-1.2843	2.3248
2Dx	49.5898	RAC875_c50245_765	0.0798611	0.467127	0.0406146	1.2126	-2.1484
2Dx	50.8298	D_contig28175_498	0.49948	0.0001	0.0001	-2.4377	-0.4007	√
2Dx	50.8298	D_GDS7LZN01A0SB8_137	0.498615	0.0001	0.0001	-2.0429	-0.4007	√
2Dx	53.6822	Ra_c20476_579	0.499945	0.0001	0.0001	-3.0046	-0.4007	√
2Dx	53.6822	D_GBB4FNX02IBARI_88	0.499942	0.0001	0.0001	-2.8899	-0.4007	√
2Dx	53.6822	D_F5MV3MU01AO39J_375	0.499774	0.0001	0.0001	-2.6561	-0.4007	√
2Dx	63.4683	D_F5XZDLF02IYX94_90	0.49948	0.0001	0.0001	-2.4377	-0.4007	√
2Dx	65.5946	RAC875_c50040_251	0.3852	0.0246875	0.0001	-0.3664	-2.3744
2Dx	66.0303	Excalibur_c1352_716	0.49948	0.0001	0.0001	-2.4377	-0.4007	√
2Dx	66.0303	Ex_c14715_4101	0.478299	0.0246875	0.0001	-0.3961	-2.3744
2Dx	67.289	RAC875_c13774_161	0.0001	0.0001	0.431317	0.4553	2.1343		√
2Dx	67.8438	RAC875_c8286_432	0.0987413	0.0001	0.411819	-0.6541	1.9857
2Dx	68.4284	BobWhite_c9705_429	0.449072	0.0001	0.404682	-1.2778	1.9629
2Dx	70.9681	BobWhite_c6796_191	0.0987413	0.0001	0.460123	-0.6541	2.3931
2Dx	70.9681	Excalibur_c14344_862	0.100724	0.0001	0.463733	-0.7612	2.437
2Dx	71.1878	Excalibur_c65796_394	0.0215028	0.0001	0.438368	-0.4374	2.2872
2Dx	72.115	GENE-3548_384	0.498615	0.0001	0.0001	-2.0429	-0.4007	√
2Dx	72.5879	D_contig80448_280	0.499501	0.0001	0.336925	-2.5266	1.8078
2Dx	72.9677	D_contig15273_311	0.5	0.0001	0.0001	-3.2751	-0.4007	√
2Dx	76.3936	RFL_Contig4964_1669	0.499783	0.0001	0.465309	-2.7241	2.4612			√
2Dx	76.3936	Excalibur_c11133_209	0.498615	0.0001	0.45812	-2.0429	2.3787			√
2Dx	76.3936	RAC875_c78404_242	0.0001	0.457619	0.298322	2.304	-1.1344
2Dx	76.3936	RAC875_rep_c112359_373	0.0001	0.0001	0.406178	0.4553	1.9689		√
2Dx	76.5687	Kukri_rep_c73433_61	0.499501	0.0001	0.463733	-2.5266	2.437			√
2Dx	76.5687	RAC875_c14885_918	0.0001	0.0001	0.416145	0.4553	1.9958		√
2Dx	76.5687	tplb0042l03_580	0.0001	0.0001	0.467722	0.4553	2.4813		√
2Dx	76.5687	GENE-1316_443	0.0987413	0.0001	0.406178	-0.6541	1.9689
2Dx	76.5687	Kukri_c205_223	0.0987413	0.0001	0.405876	-0.6541	1.9679
2Dx	76.5687	GENE-0998_815	0.099723	0.0001	0.457465	-0.7342	2.3732
2Dx	76.5687	Kukri_rep_c72666_625	0.102788	0.0001	0.450699	-0.7798	2.3302
2Dx	76.5724	Kukri_c411_251	0.486111	0.0001	0.46106	-1.4195	2.4055
2Dx	77.805	D_F5MV3MU01EQX37_66	0.499937	0.0001	0.400889	-2.7893	1.9485
2Dx	77.805	RAC875_c110838_462	0.0630907	0.0001	0.431848	-0.5657	2.1588
2Dx	77.805	BobWhite_c3871_903	0.0987413	0.0001	0.408728	-0.6541	1.9802
2Dx	77.805	Excalibur_c4775_71	0.0987413	0.0001	0.457069	-0.6541	2.3713
2Dx	77.805	GENE-0342_117	0.0987413	0.0001	0.45528	-0.6541	2.3558
2Dx	77.805	Kukri_c58969_980	0.0987413	0.0001	0.406447	-0.6541	1.9702
2Dx	77.805	RAC875_rep_c69619_260	0.0987413	0.0001	0.462347	-0.6541	2.4237
2Dx	77.805	TA005062-0529	0.0987413	0.0001	0.407018	-0.6541	1.973
2Dx	77.805	Excalibur_c3120_889	0.099723	0.0001	0.455695	-0.7342	2.3599
2Dx	77.805	Kukri_c14696_214	0.099723	0.0001	0.457636	-0.7342	2.3762
2Dx	77.805	wsnp_Ex_c23239_32477458	0.099723	0.0001	0.46106	-0.7342	2.4055
2Dx	77.805	BobWhite_c3871_615	0.100724	0.0001	0.404424	-0.7612	1.9616
2Dx	77.805	RFL_Contig3172_2394	0.100724	0.0001	0.404997	-0.7612	1.9649
2Dx	77.805	Excalibur_c45366_1788	0.101746	0.0001	0.457636	-0.7736	2.3762
2Dx	77.805	Excalibur_c28717_73	0.102788	0.0001	0.454365	-0.7798	2.3483
2Dx	77.805	Excalibur_c23239_1450	0.103852	0.0001	0.461775	-0.7825	2.4155
2Dx	77.805	BobWhite_c3871_1170	0.121928	0.0001	0.407311	-0.8514	1.975
2Dx	77.805	IAAV3805	0.461747	0.0001	0.449515	-1.3059	2.328
2Dx	80.3483	Kukri_c2561_179	0.0407986	0.0001	0.430919	-0.4526	2.1325
2Dx	80.3483	GENE-4595_130	0.0987413	0.0001	0.472759	-0.6541	2.4877
2Dx	80.3483	BobWhite_rep_c65414_271	0.099723	0.0001	0.461994	-0.7342	2.4189
2Dx	80.3483	Excalibur_c8720_321	0.102788	0.0001	0.455695	-0.7798	2.3599
2Dx	80.3483	RAC875_c52165_241	0.457465	0.0001	0.454722	-1.2937	2.3506
2Dx	80.4042	RAC875_c3257_1179	0.0001	0.0001	0.415113	0.4553	1.9944		√
2Dx	80.4042	Ku_c33828_1209	0.0814848	0.499241	0.0682516	1.2394	-2.056
2Dx	80.4042	BobWhite_rep_c52106_349	0.099723	0.0001	0.459471	-0.7342	2.3881
2Dx	80.4079	Excalibur_c44325_392	0.498491	0.0001	0.455209	-1.9789	2.3535			√
2Dx	80.4079	BobWhite_c38713_202	0.0001	0.0001	0.425341	0.4553	2.0202		√
2Dx	80.4079	Excalibur_c47219_820	0.0001	0.0001	0.428917	0.4553	2.0382		√
2Dx	80.4079	GENE-0746_101	0.0001	0.0001	0.413757	0.4553	1.9907		√
2Dx	80.4079	GENE-1316_218	0.0001	0.0001	0.417569	0.4553	1.9992		√
2Dx	80.4079	Kukri_c13214_2263	0.0001	0.0001	0.418658	0.4553	2.0022		√
2Dx	80.4079	Kukri_c13624_201	0.0001	0.0001	0.406447	0.4553	1.9702		√
2Dx	80.4079	RAC875_c21514_77	0.0001	0.0001	0.412267	0.4553	1.9867		√
2Dx	80.4079	RAC875_c25763_254	0.0001	0.0001	0.411255	0.4553	1.9844		√
2Dx	80.4079	RAC875_c3057_412	0.0001	0.0001	0.413993	0.4553	1.9923		√
2Dx	80.4079	RAC875_c54927_800	0.0001	0.0001	0.411255	0.4553	1.9844		√
2Dx	80.4079	RAC875_rep_c102601_57	0.0001	0.0001	0.420558	0.4553	2.0071		√
2Dx	80.4079	wsnp_Ex_rep_c66348_64527084	0.0001	0.0001	0.407599	0.4553	1.9768		√
2Dx	80.4079	wsnp_Ex_rep_c66348_64527919	0.0001	0.0001	0.407297	0.4553	1.9743		√
2Dx	80.4079	wsnp_Ku_c4319_7847988	0.0001	0.0001	0.409294	0.4553	1.9815		√
2Dx	80.4079	wsnp_Ku_c4319_7848197	0.0001	0.0001	0.407018	0.4553	1.973		√
2Dx	80.4079	wsnp_Ra_c3057_5773050	0.0001	0.0001	0.410427	0.4553	1.9831		√
2Dx	80.4079	Ra_c69210_713	0.0407986	0.0001	0.408728	-0.4526	1.9802
2Dx	80.4079	RAC875_c18309_605	0.0407986	0.0001	0.415113	-0.4526	1.9944
2Dx	80.4079	RAC875_c43244_404	0.0407986	0.0001	0.431317	-0.4526	2.1343
2Dx	80.4079	RAC875_rep_c108798_241	0.0407986	0.0001	0.407879	-0.4526	1.9779
2Dx	80.4079	RAC875_rep_c77617_130	0.0407986	0.0001	0.413757	-0.4526	1.9907
2Dx	80.4079	Kukri_c20646_2845	0.0412188	0.0001	0.412632	-0.4676	1.9873
2Dx	80.4079	Excalibur_c2426_931	0.0605469	0.0001	0.434512	-0.5055	2.239
2Dx	80.4079	RAC875_rep_c74064_185	0.0617927	0.0001	0.460224	-0.5453	2.3944
2Dx	80.4079	Excalibur_c8573_291	0.0987413	0.0001	0.404738	-0.6541	1.9636
2Dx	80.4079	GENE-1176_361	0.0987413	0.0001	0.459751	-0.6541	2.3906
2Dx	80.4079	RAC875_c17722_1533	0.0987413	0.0001	0.45479	-0.6541	2.3517
2Dx	80.4079	RAC875_c39690_264	0.0987413	0.0001	0.455695	-0.6541	2.3599
2Dx	80.4079	Excalibur_rep_c115179_438	0.099723	0.0001	0.407311	-0.7342	1.975
2Dx	80.4079	Excalibur_c42799_210	0.100724	0.0001	0.455209	-0.7612	2.3535
2Dx	80.4079	Excalibur_c8720_1050	0.102788	0.0001	0.454432	-0.7798	2.3494
2Dx	80.4079	BobWhite_c3871_735	0.103852	0.0001	0.407018	-0.7825	1.973
2Dx	80.4079	RAC875_rep_c70010_692	0.104938	0.0001	0.411564	-0.7836	1.9852
2Dx	80.4079	Excalibur_c44325_92	0.106047	0.0001	0.457069	-0.7845	2.3713
2Dx	80.4079	Excalibur_c48295_249	0.10718	0.0001	0.4543	-0.7852	2.346
2Dx	80.4079	wsnp_Ku_c35823_44965489	0.118338	0.0001	0.413993	-0.8321	1.9923
2Dx	80.4079	RAC875_c35927_410	0.152778	0.0001	0.413757	-0.9054	1.9907
2Dx	80.4079	BobWhite_c40561_305	0.277778	0.0001	0.406447	-1.0675	1.9702
2Dx	80.4414	RAC875_c53390_252	0.0987413	0.0001	0.486431	-0.6541	2.5542
2Dx	80.5866	Kukri_c33884_632	0.0001	0.0001	0.464731	0.4553	2.4449		√
2Dx	80.5866	Kukri_rep_c68903_1100	0.0001	0.0001	0.462695	0.4553	2.4278		√
2Dx	80.5866	wsnp_Ex_c15681_24016359	0.265928	0.0001	0.462047	-1.0544	2.4209
2Dx	80.6723	Excalibur_c15426_661	0.498047	0.0001	0.453318	-1.9189	2.3414
2Dx	81.4059	Excalibur_c1451_660	0.0001	0.452663	0.474674	2.273	-0.0455
2Dx	82.8209	TA002913-0806	0.499095	0.0001	0.424983	-2.2125	2.0193			√
2Dx	82.8209	Excalibur_c4248_1752	0.49948	0.0001	0.374411	-2.4377	1.9022
2Dx	82.8209	BobWhite_c12767_148	0.0001	0.0001	0.465501	0.4553	2.4672		√
2Dx	82.8209	BobWhite_c13924_707	0.0001	0.0001	0.456747	0.4553	2.3659		√
2Dx	82.8209	BobWhite_c32336_504	0.0001	0.0001	0.465055	0.4553	2.4529		√
2Dx	82.8209	BobWhite_c3428_233	0.0001	0.0001	0.465501	0.4553	2.4672		√
2Dx	82.8209	BobWhite_c3599_565	0.0001	0.0001	0.460364	0.4553	2.3957		√
2Dx	82.8209	BobWhite_c8982_226	0.0001	0.0001	0.464731	0.4553	2.4449		√
2Dx	82.8209	BobWhite_c9164_182	0.0001	0.0001	0.460955	0.4553	2.4016		√
2Dx	82.8209	BobWhite_c9164_351	0.0001	0.0001	0.4543	0.4553	2.346		√
2Dx	82.8209	BobWhite_c9297_291	0.0001	0.0001	0.465055	0.4553	2.4529		√
2Dx	82.8209	BobWhite_rep_c50186_522	0.0001	0.0001	0.46626	0.4553	2.4758		√
2Dx	82.8209	BobWhite_rep_c65086_86	0.0001	0.0001	0.465055	0.4553	2.4529		√
2Dx	82.8209	CAP11_c6079_155	0.0001	0.0001	0.4543	0.4553	2.346		√
2Dx	82.8209	Excalibur_c10133_292	0.0001	0.0001	0.462347	0.4553	2.4237		√
2Dx	82.8209	Excalibur_c13046_700	0.0001	0.0001	0.465055	0.4553	2.4529		√
2Dx	82.8209	Excalibur_c95944_72	0.0001	0.0001	0.465501	0.4553	2.4672		√
2Dx	82.8209	Excalibur_rep_c103684_815	0.0001	0.0001	0.463038	0.4553	2.4292		√
2Dx	82.8209	Excalibur_rep_c86288_514	0.0001	0.0001	0.465501	0.4553	2.4672		√
2Dx	82.8209	GENE-1176_655	0.0001	0.0001	0.465501	0.4553	2.4672		√
2Dx	82.8209	GENE-1236_418	0.0001	0.0001	0.459184	0.4553	2.3837		√
2Dx	82.8209	GENE-1236_62	0.0001	0.0001	0.458604	0.4553	2.3812		√
2Dx	82.8209	GENE-3157_174	0.0001	0.0001	0.463494	0.4553	2.4327		√
2Dx	82.8209	Ku_c23285_291	0.0001	0.0001	0.45577	0.4553	2.3623		√
2Dx	82.8209	Kukri_c31121_1011	0.0001	0.0001	0.432229	0.4553	2.1795		√
2Dx	82.8209	Kukri_c81384_166	0.0001	0.0001	0.459278	0.4553	2.3855		√
2Dx	82.8209	RAC875_c20564_881	0.0001	0.0001	0.463494	0.4553	2.4327		√
2Dx	82.8209	RAC875_c2176_2416	0.0001	0.0001	0.46626	0.4553	2.4758		√
2Dx	82.8209	tplb0021e03_713	0.0001	0.0001	0.465055	0.4553	2.4529		√
2Dx	82.8209	BobWhite_rep_c50186_469	0.0407986	0.0001	0.465501	-0.4526	2.4672
2Dx	82.8209	BobWhite_rep_c51247_189	0.0407986	0.0001	0.463949	-0.4526	2.4406
2Dx	82.8209	BobWhite_rep_c53418_120	0.0407986	0.0001	0.465501	-0.4526	2.4672
2Dx	82.8209	Kukri_c8752_281	0.0407986	0.0001	0.444444	-0.4526	2.3124
2Dx	82.8209	wsnp_Ex_rep_c70132_69082249	0.0407986	0.0001	0.459184	-0.4526	2.3837
2Dx	82.8209	GENE-2380_71	0.0412188	0.0001	0.465055	-0.4676	2.4529
2Dx	82.8209	BobWhite_c22273_227	0.04299	0.0001	0.45957	-0.4799	2.3893
2Dx	82.8209	BobWhite_c20218_541	0.0605469	0.0001	0.461528	-0.5055	2.4142
2Dx	82.8209	Kukri_rep_c70958_916	0.0605469	0.0001	0.461166	-0.5055	2.4088
2Dx	82.8209	Kukri_rep_c68291_559	0.0987413	0.0001	0.456987	-0.6541	2.3683
2Dx	82.8209	RAC875_s116170_295	0.0987413	0.0001	0.461994	-0.6541	2.4189
2Dx	82.8209	wsnp_Ra_c22648_32132929	0.13651	0.0001	0.460695	-0.8811	2.397
2Dx	82.8209	Excalibur_c42110_66	0.154238	0.0001	0.461143	-0.9169	2.4075
2Dx	82.8209	Excalibur_c63522_172	0.190131	0.0001	0.458604	-0.9659	2.3812
2Dx	82.8209	CAP12_rep_c5547_123	0.202908	0.0001	0.463613	-0.975	2.4349
2Dx	82.8209	Tdurum_contig10984_316	0.372297	0.0001	0.4644	-1.1724	2.442
2Dx	85.0664	BS00010707_51	0.5	0.0001	0.0182217	-3.2751	1.3071
2Dx	85.219	Excalibur_c8720_255	0.0001	0.0001	0.461884	0.4553	2.4169		√
2Dx	85.219	Excalibur_c30328_713	0.0987413	0.0001	0.45755	-0.6541	2.3744
2Dx	85.219	RAC875_c53568_391	0.369624	0.0001	0.459873	-1.1699	2.3919
2Dx	85.5207	Excalibur_c57842_296	0.0001	0.408163	0.405527	2.1262	-0.7482
2Dx	85.975	RAC875_c3009_1550	0.0407986	0.0001	0.463044	-0.4526	2.4306
2Dx	85.975	RAC875_c14766_952	0.0987413	0.0001	0.462347	-0.6541	2.4237
2Dx	85.975	wsnp_Ku_c9269_15583444	0.0987413	0.0001	0.45528	-0.6541	2.3558
2Dx	86.1127	D_F5XZDLF02HOAP6_255	0.486415	0.465374	0.0706595	0.3748	-1.9831
2Dx	86.2803	Kukri_c33884_551	0.0001	0.0001	0.464731	0.4553	2.4449		√
2Dx	97.0048	D_contig35051_246	0.499945	0.0001	0.0001	-3.0046	-0.4007	√
2Dx	97.1352	wsnp_Ex_c7366_12631101	0.0001	0.371732	0.345096	2.042	-0.8145
2Dx	98.5949	RFL_Contig2972_2819	0.0001	0.401859	0.499927	2.1083	0.113
2Dx	100.192	Excalibur_rep_c102984_157	0.0001	0.497892	0.177372	2.9095	-1.5945
2Dx	103.328	D_F5MV3MU01EDEO3_100	0.5	0.0001	0.0001	-3.2751	-0.4007	√
2Dx	103.328	Kukri_c18971_279	0.0001	0.49446	0.273024	2.7109	-1.2831
2Dx	103.328	RFL_Contig2862_1174	0.0001	0.495868	0.280897	2.7858	-1.271
2Dx	103.328	D_contig13570_307	0.499753	0.0256367	0.0001	-0.4064	-2.5495
2Dx	129.041	Kukri_c65380_490	0.0001	0.499688	0.248179	3.2056	-1.3547
3A	15.0504	BobWhite_rep_c63088_181	0.0001	0.367309	0.497423	2.0341	0.171
3A	15.0504	RAC875_c76948_970	0.0206163	0.0001	0.407581	-0.4251	1.9758
3A	15.0504	tplb0050o09_968	0.0444215	0.0001	0.40672	-0.4818	1.9712
3A	15.0504	RAC875_c7060_67	0.0605469	0.0001	0.408448	-0.5055	1.9792
3A	15.0504	BS00022452_51	0.494341	0.0001	0.407869	-1.6971	1.9774
3A	20.604	TA003589-0518	0.0001	0.362187	0.216128	2.0233	-1.1339
3A	20.7359	BS00094057_51	0.0407986	0.0001	0.419056	-0.4526	2.0036
3A	23.4326	CAP12_c2940_354	0.0001	0.0001	0.407018	0.4553	1.973		√
3A	23.6304	BS00048489_51	0.0206163	0.0001	0.409018	-0.4251	1.981
3A	23.6304	RAC875_c77648_367	0.0206163	0.0001	0.413434	-0.4251	1.9891
3A	23.6304	BS00022798_51	0.0806648	0.0001	0.408163	-0.5855	1.9784
3A	24.1547	Kukri_c53085_574	0.0001	0.499916	0.155645	3.2674	-1.6583
3A	32.4428	Excalibur_c85173_190	0.468059	0.0246875	0.0001	-0.391	-2.3744
3A	48.1619	RAC875_rep_c78247_578	0.499945	0.0001	0.0492958	-3.0046	1.3962
3A	55.5929	wsnp_JD_rep_c63739_40660910	0.0001	0.493169	0.367824	2.6753	-1.054
3A	67.5289	Tdurum_contig99640_243	0.400181	0.04875	0.0001	-0.2911	-2.6537
3A	78.3599	BobWhite_c10915_707	0.0605469	0.04875	0.0001	0.3344	-2.6537
3A	85.386	Tdurum_contig56960_109	0.169922	0.024996	0.0001	-0.1776	-2.5231
3A	86.1583	Kukri_c3956_1202	0.499501	0.0001	0.00458713	-2.5266	1.1083	√
3A	86.9337	Excalibur_c21277_2919	0.499095	0.0001	0.00458713	-2.2125	1.1083	√
3A	90.3117	Kukri_c12301_227	0.499132	0.0001	0.0811183	-2.346	1.4707
3A	90.5503	wsnp_JD_c8207_9234643	0.499132	0.0001	0.342781	-2.346	1.8168
3A	90.5503	Tdurum_contig41906_783	0.0001	0.34875	0.15945	1.9995	-1.2834
3A	93.0399	Excalibur_rep_c107798_68	0.0001	0.441596	0.19991	2.2395	-1.3578
3A	104.945	wsnp_Ex_c4923_8767234	0.0001	0.337766	0.414087	1.9738	0.0744
3A	109.946	Excalibur_c56240_176	0.0001	0.334688	0.37152	1.9631	-0.0131
3A	109.946	Tdurum_contig4742_140	0.491852	0.0246875	0.0001	-0.4047	-2.3744
3A	120.199	Excalibur_c20059_253	0.498555	0.0001	0.050195	-1.9862	1.3998
3A	123.006	wsnp_RFL_Contig1951_1127302	0.0001	0.375	0.262939	2.0473	-1.0346
3A	127.837	Kukri_c15151_436	0.397562	0.237187	0.0182217	0.1446	-2.0458
3A	136.176	Kukri_c106254_386	0.444444	0.117188	0.00915312	-0.1591	-1.9702
3A	145.584	Excalibur_c58692_101	0.0001	0.362187	0.0840942	2.0233	-1.6659
3A	145.584	Excalibur_c3969_713	0.0001	0.452663	0.251919	2.273	-1.2543
3A	188.378	Tdurum_contig8674_1149	0.437045	0.488166	0.0406146	0.6081	-2.1664
3A	194.292	RAC875_c20905_383	0.0215028	0.0499671	0.0001	0.7839	-2.8096
3B	9.69889	tplb0053a24_995	0.498615	0.0001	0.0046296	-2.0429	1.1854	√
3B	11.5592	BS00011532_51	0.169922	0.0001	0.456987	-0.9347	2.3683
3B	11.5592	Kukri_rep_c69663_846	0.29145	0.0001	0.456987	-1.0844	2.3683
3B	13.792	Ex_c4578_544	0.0001	0.297521	0.0182217	1.9166	-2.1418
3B	13.792	wsnp_Ex_c2723_5047696	0.280111	0.0001	0.4668	-1.0732	2.4797
3B	13.792	RAC875_c30782_188	0.33241	0.0001	0.460746	-1.1304	2.3983
3B	14.1045	RAC875_c36432_197	0.0001	0.429077	0.26867	2.1931	-1.1454
3B	19.3153	Tdurum_contig14251_431	0.0001	0.498685	0.463855	2.9639	-0.8333
3B	23.3534	Tdurum_contig43938_291	0.0001	0.477839	0.499281	2.4427	-0.0467
3B	23.3534	wsnp_Ex_c24548_33795073	0.0001	0.48	0.497803	2.4604	-0.0604
3B	42.2836	RAC875_c27152_476	0.0001	0.486111	0.315377	2.5561	-1.1632
3B	57.9708	Kukri_c14140_347	0.483293	0.184089	0.0137293	-0.0771	-2.025
3B	58.5809	wsnp_Ku_c18096_27323691	0.341797	0.189624	0.00468381	0.1392	-2.249
3B	59.7786	JD_c4128_277	0.353299	0.095	0.00458713	-0.1102	-2.1185
3B	60.2512	Excalibur_c1806_1285	0.42	0.0721875	0.00458713	-0.2373	-2.009
3B	61.6389	tplb0037f15_2176	0.0798611	0.04875	0.0001	0.2394	-2.6537
3B	61.6389	Excalibur_c43673_183	0.0831758	0.04875	0.0001	0.2204	-2.6537
3B	62.3114	CAP12_c8369_99	0.0001	0.48875	0.170739	2.5891	-1.5954
3B	62.3114	Tdurum_contig10455_262	0.0001	0.48875	0.170739	2.5891	-1.5954
3B	62.6665	Tdurum_contig43263_246	0.0001	0.49446	0.156954	2.7109	-1.634
3B	62.6665	RFL_Contig3367_888	0.0001	0.49474	0.499974	2.7256	-0.0896
3B	62.6665	Ex_c20039_301	0.0001	0.481974	0.317729	2.4821	-1.1451
3B	65.7219	Tdurum_contig10958_356	0.492188	0.0246875	0.0001	-0.4057	-2.3744
3B	69.6	Tdurum_contig70783_1548	0.0617927	0.0246875	0.0001	0.11	-2.3744
3B	69.6	BobWhite_c4022_1787	0.282481	0.0246875	0.0001	-0.3062	-2.3744
3B	69.6	Tdurum_contig63030_778	0.439338	0.0246875	0.0001	-0.3801	-2.3744
3B	69.6	Tdurum_contig70783_1632	0.457465	0.0246875	0.0001	-0.387	-2.3744
3B	69.6	Tdurum_contig70783_1395	0.478299	0.0246875	0.0001	-0.3961	-2.3744
3B	69.6	RAC875_c33880_72	0.494575	0.0246875	0.0001	-0.4075	-2.3744
3B	69.6	Tdurum_contig11307_628	0.499501	0.0246875	0.0001	-0.4172	-2.3744
3B	71.3402	Kukri_rep_c107421_115	0.0001	0.49992	0.341393	3.3549	-1.1297
3B	71.3402	RAC875_rep_c116515_181	0.0001	0.49992	0.341393	3.3549	-1.1297
3B	71.3402	RAC875_c775_1135	0.0001	0.481974	0.287994	2.4821	-1.2311
3B	72.4329	Excalibur_c7761_535	0.0001	0.396694	0.0632806	2.093	-1.8846
3B	77.2286	RAC875_c1057_224	0.263672	0.18	0.00459768	0.2359	-2.2381
3B	77.2286	wsnp_Ex_c10499_17162550	0.329861	0.18	0.00458713	0.1382	-2.2404
3B	77.2286	wsnp_Ku_c15149_23666345	0.329861	0.18	0.00458713	0.1382	-2.2404
3B	77.2286	wsnp_Ex_c10499_17163260	0.499774	0.161513	0.013698	-0.1372	-1.9669
3B	77.2461	wsnp_Ex_c10499_17162700	0.263672	0.18	0.00458713	0.2359	-2.2404
3B	80.129	Kukri_c5295_1015	0.0412188	0.237187	0.00915312	1.1131	-2.2025
3B	80.129	RAC875_c12200_57	0.171524	0.272188	0.0137608	0.7242	-2.1641
3B	80.129	RAC875_c20245_575	0.234158	0.237187	0.00915312	0.5028	-2.2025
3B	80.129	IAAV8080	0.40687	0.272188	0.0182217	0.1873	-2.1154
3B	80.7616	Ex_c14725_242	0.0001	0.492188	0.144712	2.6675	-1.678
3B	80.7616	IAAV4125	0.0001	0.272188	0.0182217	1.8801	-2.1154
3B	81.5992	RAC875_rep_c72022_97	0.0206163	0.255	0.0183051	1.2567	-2.072
3B	81.5992	RAC875_c2991_268	0.1352	0.255	0.0185599	0.7775	-2.0676
3B	82.6744	Tdurum_contig28748_264	0.0001	0.34875	0.214839	1.9995	-1.1046
3B	84.4896	Ku_c51528_721	0.251302	0.255	0.0182217	0.5044	-2.0773
3B	84.4896	RAC875_s118882_78	0.409461	0.255	0.0182217	0.1552	-2.0773
3B	84.4896	TA003342-0357	0.409461	0.255	0.0182217	0.1552	-2.0773
3B	84.4896	RAC875_c4641_773	0.418289	0.255	0.0182217	0.1448	-2.0773
3B	84.4896	Excalibur_c54205_696	0.426664	0.255	0.0182217	0.1358	-2.0773
3B	84.4896	wsnp_Ra_c48924_54032104	0.432133	0.255	0.0182217	0.1159	-2.0773
3B	84.4896	Kukri_s117590_74	0.437283	0.255	0.0183471	0.1045	-2.0707
3B	84.4896	Excalibur_c54205_381	0.455636	0.255	0.0182217	0.0779	-2.0773
3B	84.4896	Excalibur_c54205_336	0.460066	0.255	0.0182217	0.0741	-2.0773
3B	85.5173	Ku_c71255_408	0.21875	0.0001	0.484333	-0.9944	2.5448
3B	85.5173	wsnp_Ex_rep_c101457_86818160	0.21875	0.0001	0.48385	-0.9944	2.5429
3B	85.5173	BS00072994_51	0.258034	0.0001	0.478443	-1.0419	2.5109
3B	85.5173	BS00072993_51	0.327741	0.0001	0.481666	-1.1223	2.532
3B	86.975	BS00052057_51	0.3559	0.0001	0.49945	-1.1555	2.979
3B	88.0751	Excalibur_c2381_1488	0.499942	0.0001	0.0001	-2.8899	-0.4007	√
3B	88.0751	BobWhite_c5430_380	0.497285	0.117188	0.00915312	-0.2172	-1.9702
3B	90.628	GENE-2105_96	0.0987413	0.0961384	0.00458713	0.4058	-2.1248
3B	90.873	Kukri_c41129_344	0.280111	0.0001	0.47499	-1.0732	2.4958
3B	95.0987	Excalibur_rep_c97324_435	0.0001	0.46875	0.285375	2.3611	-1.1921
3B	97.349	Kukri_c18679_401	0.475568	0.304688	0.0227243	0.1423	-2.1019
3B	104.08	TA002877-1220	0.369624	0.435569	0.00917412	0.6261	-2.2658
3B	104.83	Tdurum_contig44221_1085	0.1352	0.0721875	0.0001	0.1852	-2.8971
3B	105.938	Tdurum_contig45817_193	0.154238	0.0001	0.456104	-0.9169	2.3647
3B	105.938	RAC875_c37354_313	0.160367	0.0001	0.44548	-0.9278	2.3199
3B	107.153	RFL_Contig4186_852	0.251808	0.0001	0.482918	-1.0372	2.5383
3B	107.153	Tdurum_contig59953_282	0.265118	0.0001	0.482918	-1.0518	2.5383
3B	111.338	Kukri_c22235_1547	0.476371	0.0246875	0.0001	-0.3956	-2.3744
3B	112.636	BS00070210_51	0.123174	0.0001	0.410732	-0.8527	1.9836
3B	123.6	Tdurum_contig9738_262	0.1352	0.0246875	0.0001	-0.1173	-2.3744
3B	139.618	BobWhite_c9277_295	0.0001	0.35503	0.361701	2.0135	-0.0856
3B	139.618	Kukri_c45513_83	0.265928	0.0246875	0.0001	-0.2888	-2.3744
3B	139.618	Kukri_c42197_634	0.309052	0.0246875	0.0001	-0.321	-2.3744
3B	139.618	Kukri_c89530_189	0.342954	0.0246875	0.0001	-0.3405	-2.3744
3B	139.618	BS00073480_51	0.350057	0.0246875	0.0001	-0.3454	-2.3744
3B	142.143	GENE-1925_118	0.317491	0.0001	0.491415	-1.1113	2.5678
3B	149.634	Kukri_c1458_646	0.369383	0.04875	0.0001	-0.2695	-2.6537
3D	0	RFL_Contig3008_1177	0.0001	0.0001	0.430465	0.4553	2.1003		√
3D	0	RFL_Contig4591_1759	0.0798611	0.0001	0.445466	-0.5777	2.3183
3D	0	tplb0053a24_1247	0.0987413	0.0001	0.43646	-0.6541	2.271
3D	4.00484	Tdurum_contig11604_460	0.499942	0.0001	0.0001	-2.8899	-0.4007	√
3D	20.4978	D_GDEEGVY02GT0DS_121	0.499405	0.0001	0.0001	-2.3659	-0.4007	√
3D	24.7737	BS00093856_51	0.499764	0.0001	0.0138242	-2.5922	1.2977	√
3D	95.0076	D_contig79290_372	0.49948	0.0001	0.152457	-2.4377	1.5714
3D	96.3323	RAC875_c38768_112	0.48	0.0246875	0.0001	-0.3967	-2.3744
3D	97.6569	D_contig11810_446	0.498615	0.0001	0.0964537	-2.0429	1.4946
3D	97.6569	Excalibur_c11594_181	0.499095	0.0001	0.100374	-2.2125	1.5012
3D	97.6569	D_F5XZDLF01EIBB2_65	0.497778	0.0512465	0.0001	-0.3457	-2.825
3D	98.1957	Kukri_c48_1058	0.157244	0.411678	0.0228802	0.9778	-2.2095
3D	98.1957	wsnp_Ex_c1629_3104356	0.174191	0.411678	0.0183892	0.9416	-2.2328
3D	98.8889	D_GB5Y7FA01BMVS5_180	0.488909	0.0246875	0.0001	-0.4018	-2.3744
3D	99.6473	D_GDRF1KQ02JSMIB_163	0.475309	0.0246875	0.0001	-0.3947	-2.3744
3D	100.715	Excalibur_c9000_673	0.49948	0.0001	0.0001	-2.4377	-0.4007	√
3D	104.575	D_GDRF1KQ02F7Y6F_336	0.499783	0.0001	0.0001	-2.7241	-0.4007	√
3D	104.575	D_contig27192_52	0.499095	0.0001	0.0001	-2.2125	-0.4007	√
3D	107.183	Excalibur_rep_c93332_58	0.0001	0.462187	0.136592	2.3226	-1.6357
3D	111.195	D_GB5Y7FA02F4ITY_155	0.49992	0.0001	0.0001	-2.7618	-0.4007	√
3D	111.195	D_GA8KES402HQTPI_166	0.49948	0.0001	0.0001	-2.4377	-0.4007	√
3D	111.195	TA004859-0765	0.498615	0.0001	0.0001	-2.0429	-0.4007	√
3D	116.106	D_contig27028_52	0.499132	0.0001	0.0001	-2.346	-0.4007	√
3D	119.527	D_GCE8AKX02H9B77_168	0.499501	0.0001	0.0001	-2.5266	-0.4007	√
3D	127.595	RAC875_c99415_708	0.404297	0.095	0.00458713	-0.1672	-2.1185
3D	143.007	Kukri_c38065_217	0.499774	0.0001	0.0001	-2.6561	-0.4007	√
3D	143.007	Excalibur_c25026_175	0.457856	0.0246875	0.0001	-0.3874	-2.3744
3D	148.052	Ra_c6639_384	0.496528	0.140362	0.00917412	-0.1695	-2.0423
3D	148.409	Excalibur_c22503_590	0.493827	0.18	0.00915312	-0.0975	-2.1346
3D	148.409	D_F5MV3MU01DWT7N_151	0.495317	0.18	0.00915312	-0.0995	-2.1346
3D	148.409	Ra_c6639_542	0.498047	0.18	0.00915312	-0.1031	-2.1346
3D	148.409	RAC875_c20675_268	0.498047	0.182022	0.00915312	-0.0992	-2.1382
3D	149.003	D_contig36160_443	0.498615	0.0001	0.00915312	-2.0429	1.2487	√
4A	37.8151	RAC875_c16405_84	0.0001	0.0001	0.420739	0.4553	2.0085		√
4A	38.0912	Kukri_c16916_1073	0.157244	0.0001	0.497014	-0.9252	2.6072
4A	43.3893	Ra_c7973_1185	0.0001	0.499688	0.473455	3.2056	-0.8136
4A	43.3893	GENE-2331_126	0.0001	0.483892	0.105167	2.5041	-1.8057
4A	46.6034	Kukri_c46421_168	0.0001	0.334688	0.497183	1.9631	0.2252
4A	47.5316	Excalibur_c10673_118	0.0001	0.334688	0.0492958	1.9631	-1.8506
4A	47.5316	wsnp_RFL_Contig2500_2084385	0.0001	0.334688	0.0536504	1.9631	-1.7965
4A	47.5316	Kukri_c27827_296	0.0001	0.337766	0.0494064	1.9738	-1.8598
4A	47.5316	Kukri_c13260_348	0.0001	0.340894	0.0494064	1.9792	-1.8674
4A	47.5316	wsnp_Ex_rep_c70681_69583486	0.0001	0.344072	0.0494064	1.9818	-1.8784
4A	47.5316	wsnp_Ku_c2114_4088174	0.0001	0.344072	0.0537705	1.9818	-1.8163
4A	47.5316	wsnp_Ex_rep_c67799_66488792	0.0001	0.365326	0.344539	2.0307	-0.8029
4A	47.5316	CAP8_c2552_103	0.206655	0.409687	0.0449201	0.8695	-2.053
4A	48.2399	wsnp_JD_c19109_17348071	0.0001	0.393491	0.415674	2.0843	-0.0454
4A	48.2399	Kukri_c6954_320	0.0001	0.393491	0.416236	2.0843	-0.0437
4A	48.2399	Ex_c22373_324	0.1352	0.294543	0.0272057	0.8489	-2.0224
4A	48.2399	IACX1042	0.202908	0.294543	0.0272057	0.6951	-2.0224
4A	48.2399	wsnp_BE423455A_Ta_1_3	0.222725	0.297521	0.0272057	0.6576	-2.0307
4A	48.2399	wsnp_BE423455A_Ta_1_2	0.263672	0.334688	0.0272057	0.6408	-2.0872
4A	48.2399	RFL_Contig2581_472	0.29145	0.29162	0.0272057	0.4938	-2.0126
4A	48.2399	Kukri_c6954_152	0.296288	0.294543	0.0272057	0.4144	-2.0224
4A	48.2399	Excalibur_rep_c105757_589	0.304688	0.294543	0.0272057	0.3922	-2.0224
4A	48.2399	TA014611-0432	0.375	0.32	0.0272057	0.3146	-2.0639
4A	48.5237	BobWhite_c14085_196	0.0001	0.334688	0.145868	1.9631	-1.2987
4A	48.5237	Ku_c11865_406	0.0001	0.457619	0.311531	2.304	-1.1012
4A	48.5237	BobWhite_rep_c63668_187	0.0001	0.0001	0.439194	0.4553	2.2953		√
4A	48.5237	Tdurum_contig42099_438	0.100724	0.323025	0.0137608	1.0004	-2.2121
4A	48.5237	wsnp_Ex_c36141_44153175	0.117188	0.0001	0.439685	-0.8046	2.2978
4A	48.5237	Ex_c2567_1180	0.117188	0.326101	0.0321015	0.9559	-2.0238
4A	48.5237	IAAV5596	0.1352	0.0001	0.441315	-0.8647	2.303
4A	48.5237	IACX1896	0.3559	0.0001	0.443416	-1.1555	2.3082
4A	48.5237	Kukri_c12878_659	0.369624	0.0001	0.441315	-1.1699	2.303
4A	48.5237	wsnp_JD_c27944_22630918	0.375	0.0001	0.442373	-1.1745	2.3056
4A	48.5237	RAC875_c22562_429	0.437283	0.0001	0.459388	-1.2576	2.3868
4A	48.5237	Ku_c104619_404	0.473373	0.0001	0.439685	-1.3384	2.2978
4A	48.5237	BobWhite_c27944_234	0.477365	0.0001	0.443416	-1.3567	2.3082
4A	48.5237	RAC875_rep_c71185_473	0.478299	0.0001	0.439752	-1.3606	2.2999
4A	48.5237	wsnp_BE442961A_Ta_2_1	0.478299	0.0001	0.439752	-1.3606	2.2999
4A	48.5237	Kukri_c21014_1472	0.0605469	0.0001	0.438628	-0.5055	2.2897
4A	48.5237	wsnp_BE442776A_Ta_2_2	0.21875	0.0001	0.438628	-0.9944	2.2897
4A	48.5237	wsnp_BE442776A_Ta_2_1	0.304688	0.0001	0.438055	-1.0978	2.2828
4A	48.5237	Excalibur_rep_c66815_273	0.33241	0.0001	0.428367	-1.1304	2.0335
4A	48.5237	wsnp_JD_c15643_15039462	0.353299	0.0001	0.436938	-1.1524	2.2754
4A	48.8382	wsnp_Ex_c7550_12907422	0.0001	0.365326	0.422019	2.0307	0.0298
4A	48.9814	D_contig10302_211	0.498615	0.0001	0.0001	-2.0429	-0.4007	√
4A	48.9814	wsnp_Ku_c11945_19406789	0.0001	0.368508	0.414321	2.0373	0.0039
4A	48.9814	wsnp_Ex_rep_c66930_65358529	0.0001	0.371732	0.415674	2.042	-0.0004
4A	48.9814	IAAV6309	0.0001	0.441596	0.373254	2.2395	-0.9193
4A	48.9814	Ra_c45147_1600	0.0001	0.441596	0.373254	2.2395	-0.9193
4A	48.9814	Kukri_c61419_550	0.0001	0.0001	0.498189	0.4553	2.6675		√
4A	48.9814	Ex_c5979_1449	0.29385	0.0001	0.498703	-1.0892	2.6899
4A	48.9814	RAC875_c14688_1211	0.0215028	0.384551	0.0451226	1.34	-1.999
4A	48.9814	Tdurum_contig11169_401	0.186632	0.0730652	0.00458713	0.0694	-2.0179
4A	48.9814	Excalibur_c42602_119	0.204765	0.0721875	0.00458713	0.0287	-2.009
4A	49.976	Excalibur_c31484_124	0.0206163	0.04875	0.0001	0.7916	-2.6537
4A	49.976	RAC875_c21863_233	0.204765	0.04875	0.0001	-0.082	-2.6537
4A	58.3834	BobWhite_rep_c50869_1676	0.0001	0.495644	0.247751	2.7753	-1.35
4A	61.912	BS00023031_51	0.0001	0.476847	0.351581	2.4341	-1.0536
4A	85.0245	JD_c4438_839	0.0001	0.351867	0.186632	2.0093	-1.1979
4A	87.3743	D_contig60570_154	0.499774	0.0001	0.0001	-2.6561	-0.4007	√
4A	89.3458	Tdurum_contig47858_908	0.118338	0.0246875	0.0001	-0.0844	-2.3744
4A	90.5424	Kukri_c20012_1362	0.0001	0.387812	0.253369	2.0732	-1.0884
4A	99.1901	Excalibur_c9370_966	0.0001	0.393491	0.49255	2.0843	0.1142
4A	99.1901	wsnp_Ku_c11227_18378980	0.0001	0.393491	0.49255	2.0843	0.1142
4A	103.038	BobWhite_c22176_295	0.499095	0.0001	0.0182217	-2.2125	1.3071
4A	106.534	Excalibur_c57078_255	0.0001	0.375	0.370945	2.0473	-0.7518
4A	108.722	D_contig66345_258	0.5	0.0001	0.0001	-3.2751	-0.4007	√
4A	108.722	Kukri_c56014_275	0.0001	0.432623	0.121752	2.2133	-1.6318
4A	114.463	CAP11_c5477_84	0.415734	0.0721875	0.0001	-0.235	-2.8971
4A	122.993	IAAV3960	0.0001	0.340894	0.155645	1.9792	-1.2796
4A	137.91	Kukri_c81845_114	0.0001	0.499654	0.269064	3.1386	-1.3048
4A	139.145	RFL_Contig2512_345	0.0001	0.35503	0.463038	2.0135	0.1313
4A	139.966	RAC875_c4169_719	0.429688	0.34875	0.0361052	0.2776	-2.021
4A	140.455	Excalibur_c95579_465	0.0001	0.499279	0.375	3.0833	-1.0515
4A	144.377	RFL_Contig2531_2094	0.0001	0.497188	0.136592	2.8736	-1.7093
4A	151.327	Jagger_c6192_53	0.0001	0.481974	0.377512	2.4821	-0.9976
4A	154.298	Tdurum_contig31218_208	0.117188	0.140362	0.0001	0.5925	-3.2454
4A	154.298	Tdurum_contig9530_103	0.117188	0.140362	0.0001	0.5925	-3.2454
4A	164.13	D_contig13732_113	0.499945	0.0001	0.0001	-3.0046	-0.4007	√
4B	5.98739	Ku_c9210_1059	0.0001	0.0001	0.443926	0.4553	2.3103		√
4B	5.98739	Kukri_c5145_277	0.499095	0.0246875	0.0001	-0.416	-2.3744
4B	5.98739	RAC875_c34344_976	0.499774	0.0246875	0.0001	-0.4177	-2.3744
4B	15.4911	Tdurum_contig49608_1323	0.186632	0.0721875	0.00459768	0.0657	-2.0052
4B	15.9127	Tdurum_contig5427_314	0.0001	0.499241	0.498682	3.0398	-0.7401
4B	27.3871	wsnp_Ex_c29500_38529808	0.0001	0.481974	0.416933	2.4821	-0.9124
4B	29.8787	wsnp_Ex_c13357_21054802	0.0001	0.485748	0.460325	2.5495	-0.8105
4B	34.149	tplb0045c06_1675	0.0001	0.46875	0.0751064	2.3611	-1.9626			√
4B	34.646	tplb0024b15_1494	0.0001	0.390322	0.192132	2.0761	-1.2746
4B	36.7777	Excalibur_c7377_445	0.0001	0.457619	0.197132	2.304	-1.3953
4B	37.7099	Excalibur_c31953_382	0.5	0.0001	0.0001	-3.2751	-0.4007	√
4B	38.625	Kukri_c4078_180	0.0001	0.471078	0.426851	2.3944	-0.8549
4B	45.7194	Tdurum_contig64187_347	0.498047	0.024996	0.0001	-0.4089	-2.5231
4B	46.8606	BS00022534_51	0.0001	0.362187	0.457465	2.0233	0.1071
4B	46.8606	wsnp_Ex_c7362_12622736	0.0001	0.362187	0.457465	2.0233	0.1071
4B	47.6318	Excalibur_c24115_858	0.0001	0.499688	0.48	3.2056	-0.8012
4B	49.7841	D_GA8KES402IFV6C_200	0.24049	0.21875	0.00459768	0.3656	-2.2592
4B	56.1862	Tdurum_contig31181_419	0.0987413	0.326101	0.022776	1.015	-2.1304
4B	56.1862	Tdurum_contig94674_195	0.1352	0.334688	0.0361868	0.9161	-1.9899
4B	56.1862	wsnp_BG604493B_Ta_1_1	0.1352	0.334688	0.0361052	0.9161	-1.9915
4B	56.1862	Tdurum_contig42528_1416	0.1352	0.337766	0.0361052	0.9215	-1.9966
4B	56.1862	Tdurum_contig94674_207	0.190131	0.340894	0.0361868	0.7951	-1.9998
4B	56.1862	CAP8_c6159_113	0.21875	0.340894	0.0361868	0.7361	-1.9998
4B	56.1862	TA005178-0957	0.284888	0.340894	0.0364339	0.6162	-1.9984
4B	56.1862	Kukri_c83977_279	0.29145	0.337766	0.0361868	0.6046	-1.9952
4B	56.1862	Tdurum_contig42528_884	0.394965	0.337766	0.0361052	0.3128	-1.9966
4B	56.1862	Tdurum_contig42528_936	0.486111	0.340894	0.0406146	0.1788	-1.9636
4B	57.8724	Tdurum_contig92931_787	0.174818	0.0246875	0.0001	-0.189	-2.3744
4B	58.0951	Excalibur_c56787_95	0.0001	0.471078	0.29508	2.3944	-1.1764
4B	59.4078	BS00065688_51	0.0001	0.495868	0.401606	2.7858	-0.9743
4B	59.5072	Kukri_rep_c109150_333	0.0001	0.467127	0.291011	2.3409	-1.178
4B	59.9424	CAP11_c3631_75	0.0001	0.5	0.491598	3.6164	-0.768
4B	59.9424	Tdurum_contig15737_728	0.455636	0.0246875	0.0001	-0.386	-2.3744
4B	60.3674	RFL_Contig4212_924	0.451172	0.0555102	0.0001	-0.3103	-2.835
4B	60.3914	Tdurum_contig48778_328	0.19193	0.04875	0.0001	-0.0594	-2.6537
4B	60.3914	Tdurum_contig10481_91	0.24049	0.04875	0.0001	-0.1329	-2.6537
4B	60.3914	Kukri_c17382_368	0.446759	0.04875	0.0001	-0.3223	-2.6537
4B	60.3914	Tdurum_contig100205_499	0.473741	0.04875	0.0001	-0.3368	-2.6537
4B	60.3914	Tdurum_contig61509_100	0.0416478	0.024996	0.0001	0.2433	-2.5231
4B	60.3914	Tdurum_contig47706_190	0.13651	0.0246875	0.0001	-0.1221	-2.3744
4B	60.3914	Tdurum_contig63153_343	0.188366	0.0246875	0.0001	-0.2084	-2.3744
4B	60.3914	Tdurum_contig45706_1182	0.251302	0.0246875	0.0001	-0.2773	-2.3744
4B	60.3914	Tdurum_contig82633_417	0.29145	0.0246875	0.0001	-0.3112	-2.3744
4B	60.3914	Tdurum_contig61509_538	0.3559	0.0246875	0.0001	-0.3517	-2.3744
4B	60.3914	Tdurum_contig61509_349	0.486111	0.0246875	0.0001	-0.3998	-2.3744
4B	61.1454	Tdurum_contig4974_1105	0.486111	0.04875	0.0001	-0.3441	-2.6537
4B	61.3099	IACX7819	0.0001	0.04875	0.0001	1.5278	-2.6537
4B	61.3099	Tdurum_contig98399_114	0.117188	0.04875	0.0001	0.1036	-2.6537
4B	61.3099	Tdurum_contig12177_1221	0.204765	0.04875	0.0001	-0.082	-2.6537
4B	61.3099	Tdurum_contig4974_3193	0.375	0.04875	0.0001	-0.2721	-2.6537
4B	61.3099	Tdurum_contig12801_136	0.377618	0.04875	0.0001	-0.2739	-2.6537
4B	61.3099	Tdurum_contig85933_153	0.377618	0.04875	0.0001	-0.2739	-2.6537
4B	61.3099	Kukri_rep_c106163_170	0.42344	0.04875	0.0001	-0.3097	-2.6537
4B	61.3099	Tdurum_contig42211_1475	0.451172	0.04875	0.0001	-0.324	-2.6537
4B	61.3099	Tdurum_contig42211_1373	0.463325	0.04875	0.0001	-0.3306	-2.6537
4B	61.3099	Tdurum_contig42211_2142	0.46875	0.04875	0.0001	-0.3341	-2.6537
4B	61.3099	Tdurum_contig75734_623	0.485514	0.04875	0.0001	-0.3435	-2.6537
4B	61.3099	Tdurum_contig98478_400	0.486993	0.04875	0.0001	-0.3449	-2.6537
4B	61.3099	Tdurum_contig4974_2190	0.491852	0.04875	0.0001	-0.3495	-2.6537
4B	61.3099	Tdurum_contig4974_243	0.492694	0.04875	0.0001	-0.3503	-2.6537
4B	61.3099	Tdurum_contig4974_486	0.492694	0.04875	0.0001	-0.3503	-2.6537
4B	61.3099	Tdurum_contig4974_355	0.496763	0.04875	0.0001	-0.3556	-2.6537
4B	61.3099	Tdurum_contig98478_494	0.498615	0.04875	0.0001	-0.3577	-2.6537
4B	61.3099	Tdurum_contig51555_568	0.272921	0.0246875	0.0001	-0.2946	-2.3744
4B	61.3099	Tdurum_contig4974_1386	0.497041	0.024996	0.0001	-0.4077	-2.5231
4B	61.3099	Tdurum_contig12177_607	0.499501	0.0246875	0.0001	-0.4172	-2.3744
4B	61.8377	Tdurum_contig42038_596	0.280111	0.0246875	0.0001	-0.3031	-2.3744
4B	62.0467	Kukri_c44967_60	0.372297	0.0721875	0.0001	-0.1952	-2.8971
4B	62.5334	Excalibur_rep_c101791_575	0.226843	0.04875	0.0001	-0.1122	-2.6537
4B	62.5334	TA004717-0646	0.252401	0.04875	0.0001	-0.1474	-2.6537
4B	62.5334	Excalibur_c26054_428	0.280268	0.04875	0.0001	-0.1833	-2.6537
4B	62.5334	Jagger_c10182_85	0.327741	0.0493511	0.0001	-0.2296	-2.7876
4B	62.5334	RAC875_c42948_311	0.353299	0.0499671	0.0001	-0.2502	-2.8096
4B	62.5334	Kukri_c17377_1826	0.3559	0.04875	0.0001	-0.2589	-2.6537
4B	62.5334	CAP7_rep_c12626_209	0.377618	0.04875	0.0001	-0.2739	-2.6537
4B	62.5334	Tdurum_contig11874_214	0.3852	0.04875	0.0001	-0.2806	-2.6537
4B	62.5334	Tdurum_contig25780_273	0.3852	0.04875	0.0001	-0.2806	-2.6537
4B	62.5334	Tdurum_contig30603_99	0.3852	0.04875	0.0001	-0.2806	-2.6537
4B	62.5334	Tdurum_contig42488_405	0.387812	0.04875	0.0001	-0.2825	-2.6537
4B	62.5334	Tdurum_contig2859_235	0.424155	0.04875	0.0001	-0.3105	-2.6537
4B	62.5334	Tdurum_contig15827_321	0.429688	0.0721875	0.0001	-0.2494	-2.8971
4B	62.5334	IACX269	0.3559	0.117188	0.00458713	-0.0576	-2.1562
4B	62.5334	Tdurum_contig42038_2589	0.409461	0.0246875	0.0001	-0.3722	-2.3744
4B	62.5642	BobWhite_c10574_193	0.0206163	0.04875	0.0001	0.7916	-2.6537
4B	62.5642	RAC875_c39524_181	0.1352	0.04875	0.0001	0.0608	-2.6537
4B	62.5642	BobWhite_c31542_52	0.154238	0.04875	0.0001	0.0142	-2.6537
4B	62.5642	Tdurum_contig14562_607	0.186632	0.04875	0.0001	-0.0522	-2.6537
4B	62.5642	Tdurum_contig95221_322	0.188366	0.04875	0.0001	-0.0555	-2.6537
4B	62.5642	RAC875_rep_c105972_613	0.202908	0.04875	0.0001	-0.0766	-2.6537
4B	62.5642	Tdurum_contig29095_500	0.234158	0.04875	0.0001	-0.1257	-2.6537
4B	62.5642	IACX69	0.236233	0.04875	0.0001	-0.128	-2.6537
4B	62.5642	Tdurum_contig51996_894	0.236233	0.04875	0.0001	-0.128	-2.6537
4B	62.5642	Kukri_c12398_863	0.282481	0.04875	0.0001	-0.1853	-2.6537
4B	62.5642	Tdurum_contig15091_464	0.29385	0.04875	0.0001	-0.196	-2.6537
4B	62.5642	RAC875_c46131_146	0.3559	0.04875	0.0001	-0.2589	-2.6537
4B	62.5642	Kukri_c27822_55	0.364366	0.0721875	0.0001	-0.1884	-2.8971
4B	62.5642	Tdurum_contig52356_517	0.365801	0.0499671	0.0001	-0.264	-2.8096
4B	62.5642	IACX1853	0.432133	0.0505988	0.0001	-0.3107	-2.8191
4B	62.5642	Kukri_c42851_60	0.439668	0.04875	0.0001	-0.3184	-2.6537
4B	62.5642	RFL_Contig5365_79	0.0215028	0.0246875	0.0001	0.5423	-2.3744
4B	62.5642	Tdurum_contig10529_614	0.154238	0.0246875	0.0001	-0.1558	-2.3744
4B	62.5642	RAC875_c12595_111	0.202908	0.0246875	0.0001	-0.2266	-2.3744
4B	62.5642	Tdurum_contig42038_1736	0.204765	0.0246875	0.0001	-0.2286	-2.3744
4B	62.5642	Tdurum_contig42038_2184	0.280111	0.0246875	0.0001	-0.3031	-2.3744
4B	62.5642	Excalibur_c4380_1046	0.366622	0.337766	0.0229854	0.3617	-2.1397
4B	62.9995	Excalibur_c17607_542	0.0001	0.462187	0.347668	2.3226	-1.0184
4B	64.038	wsnp_JD_c1549_2185341	0.0001	0.493511	0.244898	2.6872	-1.3516
4B	64.038	BobWhite_c9876_331	0.0001	0.496074	0.251919	2.8096	-1.3371
4B	64.038	RAC875_c75075_313	0.0001	0.497041	0.245369	2.8412	-1.356
4B	64.038	RAC875_rep_c70391_128	0.0001	0.497188	0.241131	2.8736	-1.3643
4B	64.038	wsnp_RFL_Contig4151_4728831	0.0001	0.498685	0.238734	2.9639	-1.3734
4B	66.8894	wsnp_Ex_c25373_34639805	0.0001	0.497997	0.142012	2.9329	-1.6944
4B	71.29	RAC875_c39226_372	0.0001	0.464669	0.386993	2.3352	-0.9389
4B	71.4614	BS00037442_51	0.0001	0.48875	0.23723	2.5891	-1.3584
4B	71.4614	RAC875_c103110_275	0.0001	0.48875	0.237812	2.5891	-1.3567
4B	71.4614	RAC875_c24550_1150	0.0001	0.484687	0.242062	2.5275	-1.3373
4B	73.8399	Tdurum_contig4795_439	0.498615	0.0001	0.362581	-2.0429	1.8825
4B	75.646	BS00057153_51	0.0001	0.49446	0.0922934	2.7109	-1.9277
4B	75.646	RAC875_rep_c72961_977	0.0001	0.409687	0.291883	2.1346	-1.0433
4B	75.646	wsnp_Ex_c26807_36031771	0.0001	0.409687	0.291883	2.1346	-1.0433
4B	75.646	RAC875_c52774_135	0.0630907	0.401859	0.0363512	1.2014	-2.1124
4B	75.646	CAP12_c1416_177	0.0831758	0.0246875	0.0001	0.0205	-2.3744
4B	76.1978	wsnp_RFL_Contig4416_5179910	0.380263	0.0246875	0.0001	-0.3644	-2.3744
4B	76.3383	wsnp_CAP11_rep_c8663_3738968	0.0831758	0.0246875	0.0001	0.0205	-2.3744
4B	76.7119	Tdurum_contig28796_163	0.120708	0.307643	0.0182217	0.9133	-2.1473
4B	76.7119	Tdurum_contig9995_493	0.152778	0.307643	0.0182217	0.8297	-2.1473
4B	77.7195	GENE-2372_204	0.0001	0.5	0.395724	3.6164	-0.998
4B	77.9594	Excalibur_rep_c109675_738	0.0001	0.457619	0.497152	2.304	-0.0069
4B	79.3646	Tdurum_contig45927_677	0.496528	0.0246875	0.0001	-0.4104	-2.3744
4B	79.464	Tdurum_contig42208_263	0.124444	0.0246875	0.0001	-0.0961	-2.3744
4B	79.464	Excalibur_c24614_1203	0.404297	0.0246875	0.0001	-0.371	-2.3744
4B	79.464	RAC875_c32826_485	0.408163	0.0246875	0.0001	-0.3719	-2.3744
4B	79.464	TA011464-0382	0.446759	0.0246875	0.0001	-0.3826	-2.3744
4B	79.464	Kukri_c37959_640	0.465374	0.0246875	0.0001	-0.3898	-2.3744
4B	79.7381	Excalibur_c19547_1012	0.0001	0.49992	0.491675	3.3549	-0.7672
4B	79.7381	Tdurum_contig42156_1469	0.22072	0.095	0.0001	0.0808	-3.0628
4B	80.9411	tplb0036a20_1295	0.202908	0.0246875	0.0001	-0.2266	-2.3744
4B	89.5538	Kukri_rep_c72548_1170	0.5	0.0001	0.0001	-3.2751	-0.4007	√
4B	104.788	BobWhite_c8266_510	0.0001	0.375	0.469342	2.0473	0.1054
4B	109.511	BobWhite_c47144_153	0.0001	0.46875	0.469766	2.3611	-0.1024
4B	117.859	Excalibur_c11449_83	0.0001	0.390322	0.458604	2.0761	0.0523
4D	27.8498	D_GDRF1KQ01BONOD_264	0.499774	0.0001	0.0001	-2.6561	-0.4007	√
4D	32.8845	RAC875_c90778_632	0.499783	0.0001	0.0001	-2.7241	-0.4007	√
4D	32.8845	D_F5MV3MU01EFA18_201	0.499095	0.0001	0.0001	-2.2125	-0.4007	√
4D	32.8845	D_contig08284_1246	0.494341	0.04875	0.0001	-0.3528	-2.6537
4D	53.6129	Kukri_rep_c68594_530	0.0001	0.334688	0.499074	1.9631	0.2287
4D	65.5262	BobWhite_c2987_243	0.499095	0.0001	0.0001	-2.2125	-0.4007	√
4D	67.1967	D_contig26695_185	0.499095	0.0001	0.0001	-2.2125	-0.4007	√
4D	67.1967	RAC875_c17085_91	0.499095	0.0001	0.0001	-2.2125	-0.4007	√
4D	68.2083	RAC875_rep_c70884_125	0.499501	0.0001	0.0001	-2.5266	-0.4007	√
4D	70.5898	D_GDS7LZN02G5J59_91	0.499095	0.0001	0.0001	-2.2125	-0.4007	√
4D	70.5898	D_F5XZDLF01CSICV_77	0.489332	0.0001	0.433117	-1.4931	2.2045
4D	70.5898	D_F1BEJMU02GBDRY_220	0.499095	0.0246875	0.0001	-0.416	-2.3744
4D	79.8268	wsnp_Ku_c9140_15390166	0.0001	0.497997	0.45057	2.9329	-0.8614
4D	80.6765	wsnp_Ex_rep_c67296_65839761	0.0001	0.499916	0.425341	3.2674	-0.9324
4D	80.6765	Ex_c6665_1067	0.0001	0.5	0.423833	3.6164	-0.9366
4D	87.1794	D_contig34052_220	0.499942	0.0001	0.0001	-2.8899	-0.4007	√
4D	92.7517	BS00022436_51	0.244898	0.0001	0.498253	-1.0245	2.674
4D	92.7517	BS00081724_51	0.244898	0.0001	0.497152	-1.0245	2.6183
4D	92.7517	BS00103682_51	0.244898	0.0001	0.497497	-1.0245	2.6321
4D	92.7517	D_GDS7LZN02F0W89_230	0.48255	0.0001	0.497014	-1.3859	2.6072
4D	92.7517	wsnp_BE497160D_Ta_2_1	0.357778	0.0001	0.477683	-1.157	2.5075
4D	92.7517	BS00018120_51	0.455636	0.0001	0.476898	-1.2901	2.5008
4D	92.7517	IAAV5065	0.465374	0.0001	0.480758	-1.3167	2.5302
4D	92.7517	BS00068013_51	0.483471	0.0001	0.478462	-1.3909	2.5126
4D	93.058	Kukri_c4210_240	0.19947	0.0001	0.496396	-0.9712	2.5901
4D	93.058	wsnp_Ex_c42133_48794975	0.204765	0.0001	0.496609	-0.9814	2.5943
4D	93.058	Ex_c42133_630	0.21875	0.0001	0.496495	-0.9944	2.5922
4D	94.2199	BS00047797_51	0.222725	0.0001	0.494224	-1.0036	2.5778
4D	94.2199	D_GDEEGVY01C7BQU_446	0.48	0.0001	0.497672	-1.3679	2.6403
4D	94.2199	BS00064002_51	0.484198	0.0001	0.498001	-1.3963	2.6561
4D	94.2199	BS00106571_51	0.485137	0.0001	0.49827	-1.4084	2.6766
4D	95.1159	Kukri_c1648_674	0.453407	0.0721875	0.0001	-0.2702	-2.8971
4D	95.4916	D_contig79405_40	0.481666	0.0721875	0.0001	-0.2903	-2.8971
4D	95.4916	Excalibur_rep_c109400_318	0.490637	0.04875	0.0001	-0.3487	-2.6537
4D	105.07	wsnp_Ex_c34252_42593715	0.0001	0.412754	0.496281	2.1488	0.0883
5A	6.6689	BobWhite_rep_c67379_241	0.0001	0.473373	0.411191	2.4055	-0.9021
5A	12.2013	Tdurum_contig59926_526	0.404297	0.159688	0.00915312	-0.0167	-2.0924
5A	12.2013	RFL_Contig5886_653	0.463325	0.0246875	0.0001	-0.3891	-2.3744
5A	12.8764	D_contig37543_277	0.49948	0.0001	0.0001	-2.4377	-0.4007	√
5A	13.7772	Excalibur_c60421_393	0.498615	0.0001	0.0001	-2.0429	-0.4007	√
5A	13.8511	D_contig04361_455	0.499095	0.0001	0.0001	-2.2125	-0.4007	√
5A	13.8511	D_contig28805_339	0.499095	0.095	0.0001	-0.2604	-3.0628
5A	13.8691	Excalibur_c44060_490	0.0001	0.393491	0.274068	2.0843	-1.0513
5A	13.921	Kukri_rep_c95804_93	0.0798611	0.0246875	0.0001	0.037	-2.3744
5A	15.5328	D_contig25485_468	0.499095	0.0001	0.0001	-2.2125	-0.4007	√
5A	15.5428	D_GBUVHFX02GV3H6_360	0.498615	0.0001	0.0001	-2.0429	-0.4007	√
5A	15.5727	Excalibur_c50618_1149	0.498615	0.0001	0.0001	-2.0429	-0.4007	√
5A	15.5807	RAC875_c17125_380	0.099723	0.0246875	0.0001	-0.0354	-2.3744
5A	15.6087	Excalibur_rep_c103154_84	0.499764	0.0001	0.0001	-2.5922	-0.4007	√
5A	15.6087	D_contig17825_517	0.49948	0.0001	0.0001	-2.4377	-0.4007	√
5A	15.6087	CAP8_c1772_199	0.499095	0.0001	0.0001	-2.2125	-0.4007	√
5A	15.6087	D_contig35612_195	0.499095	0.0001	0.0001	-2.2125	-0.4007	√
5A	15.6087	D_contig62289_221	0.499095	0.0001	0.0001	-2.2125	-0.4007	√
5A	15.6087	D_GDEEGVY01DH9WK_198	0.499095	0.0001	0.0001	-2.2125	-0.4007	√
5A	15.6087	Tdurum_contig18279_90	0.186632	0.0493511	0.0001	-0.0488	-2.7876
5A	15.6087	RAC875_c104561_217	0.413194	0.255	0.0001	0.1517	-3.4642
5A	15.6087	BobWhite_c18681_273	0.0420858	0.0246875	0.0001	0.232	-2.3744
5A	15.6087	RFL_Contig3674_676	0.0987413	0.0246875	0.0001	-0.0291	-2.3744
5A	15.6087	wsnp_RFL_Contig2092_1346776	0.0987413	0.0246875	0.0001	-0.0291	-2.3744
5A	15.6087	Kukri_rep_c106638_524	0.117188	0.0246875	0.0001	-0.08	-2.3744
5A	15.6886	Excalibur_rep_c94016_450	0.470693	0.159688	0.00915312	-0.1068	-2.0924
5A	39.2564	Excalibur_c6010_235	0.5	0.0001	0.0579839	-3.2751	1.4081
5A	39.2564	GENE-0941_229	0.100724	0.0246875	0.0001	-0.0386	-2.3744
5A	39.6199	wsnp_Ex_c356_698872	0.0001	0.0001	0.441337	0.4553	2.3045		√
5A	39.6199	wsnp_Ku_c4389_7970859	0.0001	0.0001	0.433575	0.4553	2.2146		√
5A	39.6199	wsnp_Ex_c15046_23216392	0.0206163	0.0001	0.430773	-0.4251	2.1046
5A	42.8555	Kukri_c12738_882	0.0001	0.0001	0.444955	0.4553	2.314		√
5A	42.8555	wsnp_Ex_c16317_24795290	0.0001	0.0001	0.417218	0.4553	1.9976		√
5A	42.8555	wsnp_Ex_c3369_6192815	0.0001	0.0001	0.417362	0.4553	1.9984		√
5A	42.8555	wsnp_Ex_c7841_13337935	0.0001	0.0001	0.443926	0.4553	2.3103		√
5A	42.8555	wsnp_Ex_c7668_13089715	0.0407986	0.0001	0.448502	-0.4526	2.3259
5A	43.2669	wsnp_Ex_c14812_22928900	0.0001	0.462187	0.347098	2.3226	-1.0197
5A	43.2669	BS00029347_51	0.0001	0.0001	0.420938	0.4553	2.0096		√
5A	46.0551	BS00063425_51	0.0001	0.491782	0.472188	2.6561	-0.801
5A	46.0551	wsnp_Ex_rep_c72507_70869798	0.0001	0.493511	0.477323	2.6872	-0.7886
5A	47.4073	Tdurum_contig4567_312	0.341797	0.095	0.0001	-0.0959	-3.0628
5A	47.4073	RAC875_rep_c111410_206	0.0206163	0.13875	0.00915312	1.1141	-2.0396
5A	47.4073	Tdurum_contig50282_279	0.260355	0.117188	0.00459768	0.0813	-2.1551
5A	49.7321	RAC875_c15713_943	0.0001	0.495	0.364316	2.752	-1.0659
5A	49.7321	RAC875_rep_c115230_87	0.204765	0.449928	0.0405232	0.9346	-2.1389
5A	49.7321	RAC875_c10310_1486	0.459612	0.447188	0.0405232	0.389	-2.1361
5A	49.7321	TA012788-0448	0.459612	0.452663	0.0361868	0.4026	-2.1543
5A	49.7321	Ra_c10310_595	0.473741	0.462187	0.0361052	0.3906	-2.1656
5A	49.7321	BobWhite_rep_c65811_114	0.478299	0.475628	0.0361052	0.4129	-2.1764
5A	50.3812	GENE-3167_70	0.0001	0.497041	0.294008	2.8412	-1.249
5A	50.5949	wsnp_Ex_rep_c68829_67704044	0.0001	0.408163	0.287466	2.1262	-1.0511
5A	50.5949	RFL_Contig5137_602	0.0001	0.43875	0.309885	2.2284	-1.0647
5A	53.1055	wsnp_Ex_rep_c66900_65313836	0.0001	0.340894	0.235064	1.9792	-1.0285
5A	53.1055	Kukri_c17430_972	0.0001	0.469556	0.4885	2.3824	-0.0585
5A	53.465	BobWhite_rep_c57634_383	0.100724	0.0001	0.404682	-0.7612	1.9629
5A	55.6001	D_GA8KES402GX5RW_294	0.499764	0.0001	0.0001	-2.5922	-0.4007	√
5A	62.7184	D_GA8KES402IY0WD_338	0.499055	0.0001	0.0001	-2.1148	-0.4007	√
5A	62.7184	Ra_c700_1024	0.0001	0.0001	0.425341	0.4553	2.0202		√
5A	62.7184	Ra_c700_2210	0.0001	0.0001	0.424232	0.4553	2.0171		√
5A	62.7184	Excalibur_rep_c69868_123	0.402821	0.0001	0.480191	-1.2058	2.5248
5A	73.971	wsnp_Ex_c18941_27841286	0.0001	0.485748	0.0650425	2.5495	-2.0506			√
5A	73.971	wsnp_Ex_c18941_27840933	0.0001	0.483892	0.140214	2.5041	-1.6759
5A	82.5713	Tdurum_contig75699_1053	0.117188	0.0246875	0.0001	-0.08	-2.3744
5A	82.5713	Tdurum_contig75699_984	0.210539	0.0246875	0.0001	-0.2335	-2.3744
5A	82.7211	Ra_c22700_818	0.0001	0.447188	0.471288	2.2513	-0.0414
5A	82.7211	Ra_c22700_943	0.0001	0.449928	0.470868	2.2639	-0.0499
5A	82.7211	BS00035256_51	0.0001	0.457619	0.471708	2.304	-0.0691
5A	82.7211	wsnp_Ku_c21275_31007309	0.0001	0.457619	0.497413	2.304	-0.0064
5A	84.1272	Tdurum_contig67291_367	0.0611634	0.0246875	0.0001	0.1146	-2.3744
5A	86.2143	Tdurum_contig10210_425	0.0001	0.39875	0.0708574	2.0986	-1.8083
5A	89.5618	wsnp_Ex_rep_c66689_65011117	0.0001	0.473373	0.474269	2.4055	-0.1029
5A	90.5444	IAAV3365	0.0001	0.415845	0.252884	2.1588	-1.16
5A	90.5444	Excalibur_c23354_306	0.0001	0.429688	0.2606	2.2016	-1.1708
5A	90.5444	wsnp_Ex_c54193_57155632	0.0001	0.429688	0.261091	2.2016	-1.1696
5A	90.5444	BS00075959_51	0.0001	0.43875	0.258383	2.2284	-1.1929
5A	92.6036	Excalibur_c24051_1028	0.0001	0.49875	0.465181	3.0013	-0.8306
5A	93.2288	BS00041063_51	0.0001	0.378145	0.290481	2.0539	-0.9672
5A	93.75	Tdurum_contig47120_587	0.222725	0.471078	0.0272057	0.933	-2.2275
5A	94.497	wsnp_Ra_c3966_7286546	0.0001	0.455	0.454017	2.2857	-0.7419
5A	94.9424	IAAV4799	0.0001	0.447188	0.38236	2.2513	-0.9118
5A	94.9424	wsnp_Ex_c23787_33024604	0.0001	0.447188	0.382934	2.2513	-0.9099
5A	96.7819	BobWhite_c17445_83	0.236233	0.0246875	0.0001	-0.2651	-2.3744
5A	96.7819	Tdurum_contig10086_387	0.451172	0.0246875	0.0001	-0.3839	-2.3744
5A	97.467	wsnp_BG606780A_Td_2_1	0.0806648	0.0246875	0.0001	0.0304	-2.3744
5A	97.467	RAC875_c104483_394	0.0987413	0.0246875	0.0001	-0.0291	-2.3744
5A	98.7153	wsnp_Ex_c40019_47165575	0.0001	0.375	0.423284	2.0473	0.0089
5A	98.7153	Ex_c6479_750	0.0001	0.432133	0.421294	2.2104	-0.774
5A	99.8817	wsnp_Ex_c40019_47166796	0.0001	0.375	0.422019	2.0473	0.006
5A	100.233	BobWhite_c15476_88	0.499501	0.0001	0.0536504	-2.5266	1.4016
5A	100.902	RAC875_c62807_251	0.0831758	0.0246875	0.0001	0.0205	-2.3744
5A	104.865	Kukri_c29475_380	0.263672	0.04875	0.0001	-0.162	-2.6537
5A	104.865	Tdurum_contig9074_2085	0.420858	0.0721875	0.0001	-0.2377	-2.8971
5A	104.917	Jagger_c8637_197	0.486993	0.04875	0.0001	-0.3449	-2.6537
5A	106.145	RFL_Contig320_681	0.486111	0.0493511	0.0001	-0.3423	-2.7876
5A	110.863	RAC875_c34007_292	0.0798611	0.024996	0.0001	0.0435	-2.5231
5A	115.804	Excalibur_c60150_107	0.0001	0.441596	0.474908	2.2395	-0.0218
5A	120.436	Kukri_c49033_52	0.0407986	0.274956	0.0228802	1.1606	-2.0435
5A	125.199	Tdurum_contig45927_968	0.234158	0.0246875	0.0001	-0.2631	-2.3744
5A	125.563	wsnp_Ku_c7078_12236807	0.0001	0.432623	0.499019	2.2133	0.0496
5A	125.682	wsnp_Ex_c23795_33033150	0.0001	0.435569	0.499353	2.2197	0.044
5A	127.626	Tdurum_contig49767_723	0.0987413	0.0246875	0.0001	-0.0291	-2.3744
5A	127.626	RFL_Contig3629_1465	0.341797	0.182022	0.00459768	0.1117	-2.2431
5A	128.888	BS00063793_51	0.0001	0.48	0.401118	2.4604	-0.9426
5A	129.112	BS00021969_51	0.499241	0.0001	0.16874	-2.3635	1.5884
5A	130.901	Ku_c19516_384	0.0001	0.411357	0.136883	2.1433	-1.5007
5A	137.976	Excalibur_c27558_298	0.0001	0.476847	0.427941	2.4341	-0.8638
5A	139.753	BS00021688_51	0.0001	0.378145	0.443355	2.0539	0.046
5A	139.753	Excalibur_c27357_146	0.0001	0.43102	0.334688	2.2095	-0.9804
5B	1.35839	BobWhite_c47495_403	0.0001	0.449928	0.499989	2.2639	0.0152
5B	19.658	Tdurum_contig92396_380	0.287335	0.04875	0.0001	-0.1897	-2.6537
5B	20.2342	wsnp_BF201102B_Ta_2_5	0.0001	0.435569	0.463949	2.2197	-0.0334
5B	20.2342	BobWhite_rep_c50066_63	0.0001	0.435569	0.465501	2.2197	-0.0287
5B	30.5606	BobWhite_c23304_77	0.0001	0.35503	0.462335	2.0135	0.1303
5B	34.8965	Excalibur_c10669_143	0.0001	0.393491	0.376758	2.0843	-0.7908
5B	40.8064	BS00066786_51	0.249132	0.496074	0.062435	0.9213	-2.0726
5B	41.3472	D_contig09110_430	0.498615	0.0001	0.0001	-2.0429	-0.4007	√
5B	43.5618	RAC875_s112028_80	0.499942	0.0001	0.213039	-2.8899	1.6608
5B	43.5618	CAP8_c2487_181	0.0001	0.351867	0.42	2.0093	0.0531
5B	43.5618	JD_c12263_436	0.0001	0.409687	0.318887	2.1346	-0.9697
5B	43.5618	RAC875_rep_c86466_183	0.0001	0.409687	0.323859	2.1346	-0.9581
5B	43.5618	RAC875_c25567_1204	0.0001	0.415845	0.398433	2.1588	-0.7928
5B	46.3623	Tdurum_contig28408_340	0.169922	0.13875	0.00458713	0.324	-2.1911
5B	46.9868	Tdurum_contig11757_575	0.117188	0.04875	0.0001	0.1036	-2.6537
5B	46.9868	Tdurum_contig98095_134	0.155727	0.13875	0.00458713	0.3635	-2.1911
5B	46.9868	Tdurum_contig30729_263	0.32	0.159688	0.00458713	0.0902	-2.2236
5B	57.8314	TA004488-0674	0.0001	0.449928	0.238272	2.2639	-1.2754
5B	58.443	IAAV2246	0.387812	0.0001	0.48675	-1.19	2.5561
5B	62.8851	Kukri_c20165_210	0.0001	0.0001	0.499827	0.4553	3.7862		√
5B	63.0718	JD_c9613_220	0.0605469	0.0001	0.499786	-0.5055	3.7052
5B	63.0718	RAC875_rep_c111720_149	0.0611634	0.0001	0.497943	-0.5325	2.65
5B	63.0718	Excalibur_c79041_63	0.344377	0.0001	0.498715	-1.1434	2.6982
5B	63.0718	GENE-4974_9	0.3559	0.0001	0.497096	-1.1555	2.6138
5B	68.3637	BS00022694_51	0.0001	0.0001	0.499735	0.4553	3.3759		√
5B	68.3637	CAP7_c11553_123	0.0001	0.0001	0.498938	0.4553	2.777		√
5B	68.3637	GENE-4571_97	0.0001	0.0001	0.499037	0.4553	2.8002		√
5B	68.3637	GENE-4579_458	0.0001	0.0001	0.49968	0.4553	3.2249		√
5B	68.3637	Kukri_c5281_991	0.0001	0.0001	0.499549	0.4553	3.0549		√
5B	68.3637	wsnp_Ex_c25926_35188395	0.0001	0.0001	0.49968	0.4553	3.2249		√
5B	68.3637	wsnp_Ra_c5131_9153817	0.020831	0.0001	0.4992	-0.4318	2.823
5B	68.3637	IAAV7088	0.0407986	0.0001	0.499222	-0.4526	2.8432
5B	68.3637	Kukri_c31301_895	0.0412188	0.0001	0.499611	-0.4676	3.1007
5B	68.3637	BobWhite_c23569_434	0.0605469	0.0001	0.499553	-0.5055	3.0709
5B	68.3637	BS00005092_51	0.0605469	0.0001	0.499314	-0.5055	2.9275
5B	68.3637	BS00010124_51	0.0605469	0.0001	0.499362	-0.5055	2.9438
5B	68.3637	BS00010837_51	0.0605469	0.0001	0.498001	-0.5055	2.6561
5B	68.3637	BS00022040_51	0.0605469	0.0001	0.499674	-0.5055	3.1594
5B	68.3637	BS00022960_51	0.0605469	0.0001	0.499295	-0.5055	2.8603
5B	68.3637	BS00064660_51	0.0605469	0.0001	0.499389	-0.5055	2.9698
5B	68.3637	BS00064661_51	0.0605469	0.0001	0.499301	-0.5055	2.8736
5B	68.3637	BS00088187_51	0.0605469	0.0001	0.497672	-0.5055	2.6403
5B	68.3637	BS00091774_51	0.0605469	0.0001	0.498938	-0.5055	2.777
5B	68.3637	BS00099648_51	0.0605469	0.0001	0.499301	-0.5055	2.8736
5B	68.3637	Excalibur_c1371_454	0.0605469	0.0001	0.499308	-0.5055	2.8995
5B	68.3637	Excalibur_c44034_1785	0.0605469	0.0001	0.498715	-0.5055	2.6982
5B	68.3637	Excalibur_c82761_53	0.0605469	0.0001	0.499215	-0.5055	2.829
5B	68.3637	Excalibur_rep_c67473_197	0.0605469	0.0001	0.499314	-0.5055	2.9275
5B	68.3637	GENE-3310_734	0.0605469	0.0001	0.499997	-0.5055	4.1291
5B	68.3637	GENE-3310_792	0.0605469	0.0001	0.499301	-0.5055	2.8736
5B	68.3637	IACX7596	0.0605469	0.0001	0.499028	-0.5055	2.7929
5B	68.3637	IACX8389	0.0605469	0.0001	0.49914	-0.5055	2.8191
5B	68.3637	IACX9371	0.0605469	0.0001	0.498835	-0.5055	2.7363
5B	68.3637	IACX9571	0.0605469	0.0001	0.499314	-0.5055	2.9275
5B	68.3637	Jagger_c6390_111	0.0605469	0.0001	0.499383	-0.5055	2.9551
5B	68.3637	Jagger_c750_276	0.0605469	0.0001	0.499784	-0.5055	3.5494
5B	68.3637	Kukri_c13590_137	0.0605469	0.0001	0.499784	-0.5055	3.5494
5B	68.3637	Kukri_c13590_206	0.0605469	0.0001	0.499735	-0.5055	3.3759
5B	68.3637	Kukri_c46126_851	0.0605469	0.0001	0.499618	-0.5055	3.1287
5B	68.3637	RAC875_c15929_628	0.0605469	0.0001	0.499784	-0.5055	3.5494
5B	68.3637	RAC875_c15929_925	0.0605469	0.0001	0.49968	-0.5055	3.2249
5B	68.3637	tplb0061l23_1365	0.0605469	0.0001	0.499124	-0.5055	2.8096
5B	68.3637	wsnp_Ex_rep_c68033_66780978	0.0605469	0.0001	0.49948	-0.5055	3.0324
5B	68.3637	wsnp_Ku_c24804_34773820	0.0605469	0.0001	0.499222	-0.5055	2.8432
5B	68.3637	Excalibur_c44034_2067	0.0611634	0.0001	0.499215	-0.5325	2.829
5B	68.3637	Excalibur_c44034_479	0.0611634	0.0001	0.498835	-0.5325	2.7363
5B	68.3637	Excalibur_c8675_1638	0.0611634	0.0001	0.498938	-0.5325	2.777
5B	68.3637	IAAV6876	0.0611634	0.0001	0.499301	-0.5325	2.8736
5B	68.3637	IAAV8169	0.0611634	0.0001	0.499037	-0.5325	2.8002
5B	68.3637	BobWhite_c43683_388	0.0617927	0.0001	0.498824	-0.5453	2.7124
5B	68.3637	BS00010886_51	0.0617927	0.0001	0.498835	-0.5453	2.7363
5B	68.3637	CAP7_rep_c8461_106	0.0617927	0.0001	0.498928	-0.5453	2.7585
5B	68.3637	Excalibur_c26312_475	0.0617927	0.0001	0.4996	-0.5453	3.0876
5B	68.3637	Excalibur_c27820_1129	0.0617927	0.0001	0.498835	-0.5453	2.7363
5B	68.3637	Kukri_c7760_1210	0.0617927	0.0001	0.498715	-0.5453	2.6982
5B	68.3637	RAC875_c32587_186	0.0617927	0.0001	0.499037	-0.5453	2.8002
5B	68.3637	RAC875_c60520_164	0.0617927	0.0001	0.499222	-0.5453	2.8432
5B	68.3637	RAC875_c97163_563	0.0617927	0.0001	0.498835	-0.5453	2.7363
5B	68.3637	wsnp_Ex_c25392_34658803	0.0617927	0.0001	0.499222	-0.5453	2.8432
5B	68.3637	Excalibur_c36525_679	0.062435	0.0001	0.498835	-0.5587	2.7363
5B	68.3637	Excalibur_c96334_93	0.062435	0.0001	0.498835	-0.5587	2.7363
5B	68.3637	Kukri_c31301_178	0.062435	0.0001	0.498824	-0.5587	2.7124
5B	68.3637	RFL_Contig79_332	0.062435	0.0001	0.498928	-0.5587	2.7585
5B	68.3637	Kukri_c27278_505	0.0630907	0.0001	0.498938	-0.5657	2.777
5B	68.3637	Kukri_rep_c112991_207	0.0630907	0.0001	0.498938	-0.5657	2.777
5B	68.3637	BobWhite_c7029_58	0.0798611	0.0001	0.499465	-0.5777	3.0046
5B	68.3637	Excalibur_c9846_1996	0.0831758	0.0001	0.499308	-0.593	2.8995
5B	68.3637	BS00068173_51	0.0987413	0.0001	0.498824	-0.6541	2.7124
5B	68.3637	GENE-3156_152	0.0987413	0.0001	0.499229	-0.6541	2.8559
5B	68.3637	Kukri_rep_c72669_2005	0.0987413	0.0001	0.499677	-0.6541	3.1817
5B	68.3637	wsnp_JD_c12186_12484832	0.0987413	0.0001	0.499553	-0.6541	3.0709
5B	68.3637	BS00010301_51	0.119511	0.0001	0.499611	-0.8445	3.1007
5B	68.3637	Excalibur_rep_c68017_636	0.137845	0.0001	0.498715	-0.8898	2.6982
5B	68.3637	Excalibur_rep_c68017_140	0.139207	0.0001	0.499124	-0.8931	2.8096
5B	68.3637	wsnp_Ku_rep_c68793_67937879	0.176512	0.0001	0.499314	-0.9483	2.9275
5B	68.3637	Excalibur_c20664_1596	0.178239	0.0001	0.498938	-0.9494	2.777
5B	68.3637	Kukri_c22925_185	0.186632	0.0001	0.499618	-0.9553	3.1287
5B	68.3637	GENE-3575_1073	0.442055	0.0001	0.499383	-1.2646	2.9551
5B	68.3637	BobWhite_c20692_123	0.48	0.0001	0.498938	-1.3679	2.777
5B	68.3637	BS00093122_51	0.485514	0.0001	0.498824	-1.4122	2.7124
5B	68.3637	D_GBB4FNX02JJ4FT_425	0.486993	0.0001	0.499314	-1.4333	2.9275
5B	68.3637	GENE-3206_154	0.493296	0.0001	0.498835	-1.6703	2.7363
5B	68.3637	BS00010581_51	0.0611634	0.0001	0.492981	-0.5325	2.5717
5B	68.3637	Ku_c5281_344	0.0611634	0.0001	0.493416	-0.5325	2.5737
5B	68.6341	Tdurum_contig53926_455	0.0605469	0.351867	0.0408913	1.1597	-1.9836
5B	69.191	BobWhite_c10126_263	0.0001	0.0001	0.497014	0.4553	2.6072		√
5B	69.191	Excalibur_c560_180	0.0001	0.0001	0.498056	0.4553	2.6611		√
5B	69.191	BS00077667_51	0.0206163	0.0001	0.498189	-0.4251	2.6675
5B	69.191	GENE-4181_430	0.0407986	0.0001	0.498835	-0.4526	2.7363
5B	69.191	TA003502-1375	0.0420858	0.0001	0.498824	-0.4759	2.7124
5B	69.191	IACX8282	0.0605469	0.0001	0.496903	-0.5055	2.5986
5B	69.191	Jagger_c1791_133	0.0605469	0.0001	0.498349	-0.5055	2.6819
5B	69.191	BS00063099_51	0.0617927	0.0001	0.497069	-0.5453	2.6116
5B	69.191	RFL_Contig4472_2387	0.0617927	0.0001	0.497715	-0.5453	2.6439
5B	69.191	BobWhite_c18121_478	0.0806648	0.0001	0.497179	-0.5855	2.6206
5B	69.191	BS00069741_51	0.0987413	0.0001	0.498835	-0.6541	2.7363
5B	69.191	IACX3059	0.0987413	0.0001	0.498001	-0.6541	2.6561
5B	69.191	Kukri_c31419_399	0.0987413	0.0001	0.498938	-0.6541	2.777
5B	69.191	Tdurum_contig26711_77	0.1352	0.0001	0.49555	-0.8647	2.5818
5B	69.191	BS00010863_51	0.152778	0.0001	0.497282	-0.9054	2.6251
5B	69.191	TA002629-0202	0.152778	0.0001	0.498155	-0.9054	2.6637
5B	69.191	BS00012035_51	0.251302	0.0001	0.496931	-1.0352	2.6007
5B	69.191	Ra_c1726_1071	0.341797	0.0001	0.498333	-1.1385	2.6792
5B	69.191	Kukri_c35480_647	0.482853	0.0001	0.497122	-1.3888	2.6161
5B	69.191	BS00070613_51	0.495512	0.0001	0.497413	-1.7825	2.6286
5B	69.191	Excalibur_rep_c67323_1056	0.169922	0.409687	0.0492958	0.9475	-2.014
5B	69.191	IAAV8929	0.497285	0.0001	0.491327	-1.8441	2.5658
5B	69.191	RAC875_c14780_54	0.499945	0.490869	0.0524678	0.3964	-2.129
5B	71.1223	IAAV2077	0.0001	0.0001	0.498835	0.4553	2.7363		√
5B	71.1223	TA002629-0128	0.0001	0.0001	0.497543	0.4553	2.6344		√
5B	71.1223	wsnp_JD_c7507_8592496	0.0001	0.0001	0.499537	0.4553	3.0398		√
5B	71.1223	BobWhite_c31565_576	0.0605469	0.0001	0.499383	-0.5055	2.9551
5B	71.1223	BobWhite_rep_c61555_115	0.0605469	0.0001	0.499465	-0.5055	3.0046
5B	71.1223	BS00088186_51	0.0605469	0.0001	0.499677	-0.5055	3.1817
5B	71.1223	GENE-3466_653	0.0605469	0.0001	0.499301	-0.5055	2.8736
5B	71.1223	Kukri_c26289_337	0.0605469	0.0001	0.495663	-0.5055	2.5839
5B	71.1223	Kukri_c42165_484	0.0605469	0.0001	0.499732	-0.5055	3.283
5B	71.1223	Kukri_rep_c78086_735	0.0605469	0.0001	0.499475	-0.5055	3.0253
5B	71.1223	RAC875_c33738_654	0.0605469	0.0001	0.499735	-0.5055	3.3759
5B	71.1223	RAC875_c34910_173	0.0605469	0.0001	0.499132	-0.5055	2.8153
5B	71.1223	wsnp_Ex_c26312_35558700	0.0605469	0.0001	0.499465	-0.5055	3.0046
5B	71.1223	wsnp_Ex_rep_c68017_66762485	0.0605469	0.0001	0.499308	-0.5055	2.8995
5B	71.1223	wsnp_JD_c9613_10432955	0.0605469	0.0001	0.49968	-0.5055	3.2249
5B	71.1223	wsnp_Ku_rep_c72773_72441531	0.062435	0.0001	0.499308	-0.5587	2.8995
5B	71.1223	Kukri_c8983_459	0.0798611	0.0001	0.499784	-0.5777	3.5494
5B	71.1223	RAC875_c44706_164	0.0987413	0.0001	0.498589	-0.6541	2.6872
5B	71.1223	Ra_c1726_1467	0.322544	0.0001	0.49788	-1.1193	2.6463
5B	71.2382	GENE-0209_470	0.0001	0.0001	0.497413	0.4553	2.6286		√
5B	71.3734	Ex_c14898_296	0.0001	0.418958	0.166688	2.166	-1.4056
5B	71.3734	GENE-3639_127	0.0001	0.0001	0.499308	0.4553	2.8995		√
5B	71.3734	Kukri_c22631_462	0.0001	0.0001	0.499541	0.4553	3.0473		√
5B	71.3734	RFL_Contig3939_1276	0.0407986	0.0001	0.497205	-0.4526	2.6228
5B	71.3734	Kukri_c17876_165	0.0412188	0.0001	0.499732	-0.4676	3.283
5B	71.3734	GENE-3641_40	0.0420858	0.0001	0.499553	-0.4759	3.0709
5B	71.3734	BobWhite_c31565_664	0.0605469	0.0001	0.499735	-0.5055	3.3759
5B	71.3734	BS00011931_51	0.0605469	0.0001	0.498715	-0.5055	2.6982
5B	71.3734	BS00022763_51	0.0605469	0.0001	0.499735	-0.5055	3.3759
5B	71.3734	BS00087680_51	0.0605469	0.0001	0.499465	-0.5055	3.0046
5B	71.3734	BS00095389_51	0.0605469	0.0001	0.49968	-0.5055	3.2249
5B	71.3734	GENE-3206_268	0.0605469	0.0001	0.499389	-0.5055	2.9698
5B	71.3734	GENE-3310_647	0.0605469	0.0001	0.499784	-0.5055	3.5494
5B	71.3734	IACX5898	0.0605469	0.0001	0.499308	-0.5055	2.8995
5B	71.3734	JD_c61555_640	0.0605469	0.0001	0.499618	-0.5055	3.1287
5B	71.3734	Kukri_c14245_895	0.0605469	0.0001	0.499732	-0.5055	3.283
5B	71.3734	Kukri_rep_c72773_882	0.0605469	0.0001	0.499735	-0.5055	3.3759
5B	71.3734	RAC875_c66955_439	0.0605469	0.0001	0.498206	-0.5055	2.6714
5B	71.3734	wsnp_Ex_c9846_16236003	0.0605469	0.0001	0.499222	-0.5055	2.8432
5B	71.3734	BobWhite_c20692_90	0.0617927	0.0001	0.499674	-0.5453	3.1594
5B	71.3734	wsnp_JD_c23569_20105699	0.0987413	0.0001	0.499735	-0.6541	3.3759
5B	71.3734	IAAV1826	0.137845	0.0001	0.499455	-0.8898	2.9852
5B	71.3734	CAP7_rep_c12277_73	0.208579	0.255	0.013698	0.6132	-2.1455
5B	71.6438	Excalibur_c17055_1451	0.0001	0.49875	0.294846	3.0013	-1.2503
5B	71.6438	BS00099801_51	0.0001	0.0001	0.496138	0.4553	2.586		√
5B	71.6438	RAC875_c47435_241	0.0407986	0.0001	0.496957	-0.4526	2.6029
5B	71.6438	Kukri_c23752_659	0.152778	0.0001	0.499465	-0.9054	3.0046
5B	71.6438	BS00081839_51	0.486111	0.0001	0.494564	-1.4195	2.5798
5B	76.939	CAP7_c2850_224	0.0001	0.481025	0.384342	2.468	-0.9794
5B	76.939	Tdurum_contig12551_233	0.307147	0.0001	0.445977	-1.1011	2.3215
5B	81.4262	Excalibur_c13277_1217	0.0001	0.499688	0.498908	3.2056	-0.7411
5B	81.4262	GENE-3305_106	0.142012	0.390322	0.0137608	0.9828	-2.2508
5B	98.2805	Tdurum_contig58669_273	0.473741	0.0001	0.41016	-1.3411	1.9825
5B	107.374	BS00084096_51	0.140595	0.0001	0.404997	-0.8948	1.9649
5B	115.688	tplb0053c01_1628	0.263672	0.0001	0.462461	-1.0478	2.4264
5B	115.688	GENE-2689_215	0.489366	0.0001	0.45812	-1.498	2.3787
5B	117.343	Excalibur_c15804_252	0.0001	0.42	0.499475	2.1721	0.0809
5B	125.735	RFL_Contig3835_2578	0.0001	0.423009	0.349965	2.1819	-0.9293
5B	129.237	Excalibur_rep_c103855_406	0.0001	0.499241	0.0137608	3.0398	-2.2648			√
5B	137.098	BobWhite_c12883_272	0.204765	0.0730652	0.0001	0.0335	-2.9884
5B	137.098	wsnp_JD_c4372_5494161	0.0212741	0.0721875	0.00458713	0.9115	-2.009
5B	144.257	Tdurum_contig47512_972	0.499457	0.0001	0.438413	-2.3762	2.2882			√
5B	144.257	Tdurum_contig70651_234	0.0206163	0.095	0.0001	1.0135	-3.0628
5B	144.257	Tdurum_contig47512_1124	0.497963	0.117188	0.00458713	-0.218	-2.1562
5B	144.257	Tdurum_contig47512_576	0.498615	0.0961384	0.00458713	-0.2573	-2.1248
5B	148.811	Excalibur_c9370_944	0.30642	0.119987	0.00917412	0.0199	-1.9789
5B	154.518	BobWhite_c6685_1922	0.0001	0.484687	0.239198	2.5275	-1.348
5B	175.506	Excalibur_c23452_310	0.0001	0.0001	0.444977	0.4553	2.3161		√
5B	216.666	wsnp_Ex_c16100_24532343	0.48	0.481025	0.079509	0.4954	-1.9631
5D	55.4626	BobWhite_c29857_228	0.497041	0.0001	0.436517	-1.8293	2.273
5D	60.5408	D_contig07018_590	0.498555	0.0001	0.0001	-1.9862	-0.4007	√
5D	60.5408	D_GCE8AKX01A0GWJ_46	0.498422	0.0001	0.0001	-1.9743	-0.4007	√
5D	63.0409	Excalibur_c17450_1374	0.499942	0.0001	0.0001	-2.8899	-0.4007	√
5D	63.0409	D_contig14598_345	0.499095	0.0001	0.0001	-2.2125	-0.4007	√
5D	67.4921	D_contig04657_38	0.499945	0.0001	0.0001	-3.0046	-0.4007	√
5D	67.4921	BobWhite_c15647_606	0.5	0.0001	0.0622962	-3.2751	1.4266
5D	67.4921	D_contig25047_185	0.499095	0.0001	0.0001	-2.2125	-0.4007	√
5D	67.4921	RAC875_c44064_222	0.499457	0.0001	0.0622962	-2.3762	1.4266
5D	68.6254	D_contig52724_224	0.499774	0.0001	0.0001	-2.6561	-0.4007	√
5D	70.1052	D_GDS7LZN02FUMZV_311	0.49948	0.0001	0.0001	-2.4377	-0.4007	√
5D	70.1052	Excalibur_c6842_206	0.49948	0.0001	0.0001	-2.4377	-0.4007	√
5D	70.1052	D_contig13916_424	0.499095	0.0001	0.0001	-2.2125	-0.4007	√
5D	70.1052	D_contig14313_216	0.499095	0.0001	0.0001	-2.2125	-0.4007	√
5D	70.1052	D_contig19619_855	0.499095	0.0001	0.0001	-2.2125	-0.4007	√
5D	70.1052	D_contig53476_675	0.499095	0.0001	0.0001	-2.2125	-0.4007	√
5D	70.1052	D_contig70779_108	0.499095	0.0001	0.0001	-2.2125	-0.4007	√
5D	70.1052	D_GA8KES401AQRQG_164	0.499095	0.0001	0.0001	-2.2125	-0.4007	√
5D	70.1052	GENE-3094_102	0.499095	0.0001	0.0001	-2.2125	-0.4007	√
5D	70.1052	D_contig28963_289	0.498615	0.0001	0.0001	-2.0429	-0.4007	√
5D	70.1052	D_contig49209_163	0.498615	0.0001	0.0001	-2.0429	-0.4007	√
5D	70.1052	D_F1BEJMU01BR369_139	0.498615	0.0001	0.0001	-2.0429	-0.4007	√
5D	70.1052	D_GCE8AKX01C3N8A_377	0.498615	0.0001	0.0001	-2.0429	-0.4007	√
5D	70.1052	D_F5MV3MU01ARH30_116	0.498555	0.0001	0.0001	-1.9862	-0.4007	√
5D	72.2782	D_contig29704_386	0.49948	0.0001	0.0001	-2.4377	-0.4007	√
5D	72.2782	Excalibur_c64265_196	0.49948	0.0001	0.0001	-2.4377	-0.4007	√
5D	72.2782	D_contig33128_324	0.499095	0.0001	0.0001	-2.2125	-0.4007	√
5D	72.2782	D_contig05766_300	0.498615	0.0001	0.0001	-2.0429	-0.4007	√
5D	72.2782	D_contig37024_287	0.498615	0.0001	0.0001	-2.0429	-0.4007	√
5D	72.2782	D_GBB4FNX02I4ZJR_91	0.499095	0.0001	0.00458713	-2.2125	1.1083	√
5D	72.4457	D_GBUVHFX02JMSM2_131	0.499764	0.0001	0.0001	-2.5922	-0.4007	√
5D	72.4457	D_GBF1XID01CY2AC_77	0.49948	0.0001	0.0001	-2.4377	-0.4007	√
5D	72.4457	BobWhite_c10022_471	0.499095	0.0001	0.0001	-2.2125	-0.4007	√
5D	72.4457	D_contig28927_354	0.499095	0.0001	0.0001	-2.2125	-0.4007	√
5D	72.4457	D_GCE8AKX01CNNQV_61	0.499095	0.0001	0.0001	-2.2125	-0.4007	√
5D	72.4457	D_GDEEGVY01C31ON_386	0.499095	0.0001	0.0001	-2.2125	-0.4007	√
5D	72.4457	D_contig12795_427	0.498615	0.0001	0.0001	-2.0429	-0.4007	√
5D	72.4457	D_contig24844_36	0.498615	0.0001	0.0001	-2.0429	-0.4007	√
5D	72.4457	D_contig61826_235	0.498615	0.0001	0.0001	-2.0429	-0.4007	√
5D	72.4457	D_F1BEJMU02HY2QX_406	0.498615	0.0001	0.0001	-2.0429	-0.4007	√
5D	72.4457	D_F5XZDLF01A2ZKA_314	0.498615	0.0001	0.0001	-2.0429	-0.4007	√
5D	73.9878	D_GBF1XID01A9HAL_45	0.49948	0.0001	0.0001	-2.4377	-0.4007	√
5D	73.9878	RAC875_c10845_377	0.499095	0.0001	0.0001	-2.2125	-0.4007	√
5D	75.0977	D_contig06953_173	0.49948	0.0001	0.0001	-2.4377	-0.4007	√
5D	75.0977	D_contig34510_298	0.499095	0.0001	0.0001	-2.2125	-0.4007	√
5D	75.0977	D_GA8KES401DJBC1_165	0.499095	0.0001	0.0001	-2.2125	-0.4007	√
5D	75.0977	D_GA8KES401EMIOB_219	0.499095	0.0001	0.0001	-2.2125	-0.4007	√
5D	75.0977	D_GBB4FNX02F2BN2_113	0.499055	0.0001	0.0001	-2.1148	-0.4007	√
5D	75.0977	Excalibur_c60370_131	0.498615	0.0001	0.0001	-2.0429	-0.4007	√
5D	75.0977	Excalibur_rep_c86695_559	0.498615	0.0001	0.0001	-2.0429	-0.4007	√
5D	75.6234	D_contig01525_195	0.499095	0.0001	0.0001	-2.2125	-0.4007	√
5D	75.6234	D_contig09088_319	0.499095	0.0001	0.0001	-2.2125	-0.4007	√
5D	75.6234	D_GBB4FNX01CGSK0_129	0.499095	0.0001	0.0001	-2.2125	-0.4007	√
5D	75.6234	RAC875_c33508_2118	0.499095	0.0001	0.0001	-2.2125	-0.4007	√
5D	83.5133	D_contig19108_214	0.5	0.0001	0.0001	-3.2751	-0.4007	√
5D	83.5133	Kukri_c27568_278	0.5	0.0001	0.0001	-3.2751	-0.4007	√
5D	83.5133	D_F5MV3MU01DFZBC_62	0.499942	0.0001	0.0001	-2.8899	-0.4007	√
5D	83.5133	CAP12_c2441_272	0.499501	0.0001	0.0001	-2.5266	-0.4007	√
5D	83.5133	D_contig17851_392	0.49948	0.0001	0.0001	-2.4377	-0.4007	√
5D	83.5133	D_GDEEGVY01BZ3T1_184	0.49948	0.0001	0.0001	-2.4377	-0.4007	√
5D	83.5133	D_GDS7LZN02IOTEU_82	0.499095	0.0001	0.0001	-2.2125	-0.4007	√
5D	83.5133	D_contig34058_78	0.498615	0.0001	0.0001	-2.0429	-0.4007	√
5D	83.5133	D_GB5Y7FA01EEXXU_378	0.498615	0.0001	0.0001	-2.0429	-0.4007	√
5D	83.5133	D_GDEEGVY01CWFY5_285	0.498615	0.0001	0.0001	-2.0429	-0.4007	√
5D	83.5133	RFL_Contig4032_547	0.498615	0.0001	0.0001	-2.0429	-0.4007	√
5D	92.5091	D_contig02118_720	0.498615	0.0001	0.0001	-2.0429	-0.4007	√
5D	94.0279	D_contig17564_236	0.49948	0.0001	0.0001	-2.4377	-0.4007	√
5D	94.0279	D_contig27358_207	0.499095	0.0001	0.0001	-2.2125	-0.4007	√
5D	94.0279	D_F5MV3MU01CAOTE_192	0.498615	0.0001	0.0001	-2.0429	-0.4007	√
5D	102.436	Excalibur_c90444_235	0.498615	0.0001	0.0001	-2.0429	-0.4007	√
5D	102.911	BS00000020_51	0.0001	0.0001	0.497943	0.4553	2.65		√
5D	108.09	D_contig31524_308	0.499937	0.0001	0.0001	-2.7893	-0.4007	√
5D	108.09	D_GB5Y7FA02JG2TQ_264	0.499501	0.0001	0.0001	-2.5266	-0.4007	√
5D	108.09	D_contig25808_409	0.499095	0.0001	0.0001	-2.2125	-0.4007	√
5D	108.09	Excalibur_c30358_1147	0.498615	0.0001	0.0001	-2.0429	-0.4007	√
5D	108.09	Kukri_c22048_584	0.0416478	0.0001	0.498928	-0.4724	2.7585
5D	116.634	wsnp_Ex_c1278_2449191	0.0001	0.48875	0.493597	2.5891	-0.0908
5D	121.311	D_GDS7LZN02GGYM8_194	0.499095	0.0001	0.0001	-2.2125	-0.4007	√
5D	125.502	IACX17127	0.499937	0.0001	0.0001	-2.7893	-0.4007	√
5D	133.645	Excalibur_c29383_139	0.499764	0.0001	0.0001	-2.5922	-0.4007	√
5D	143.571	D_GDRF1KQ02HM0CK_343	0.499095	0.0001	0.0001	-2.2125	-0.4007	√
5D	143.606	D_GBQ4KXB01BMEK8_423	0.49948	0.0001	0.0001	-2.4377	-0.4007	√
5D	147.103	D_GBB4FNX02JDM4N_144	0.498555	0.0001	0.0001	-1.9862	-0.4007	√
5D	147.15	Ku_c6176_938	0.499783	0.0001	0.0001	-2.7241	-0.4007	√
5D	150.826	D_contig56923_144	0.499764	0.0001	0.0227243	-2.5922	1.3252
5D	150.943	D_contig72302_398	0.499774	0.0001	0.0001	-2.6561	-0.4007	√
5D	150.943	Tdurum_contig85339_162	0.231111	0.159688	0.00458713	0.258	-2.2236
5D	151.068	D_contig12794_150	0.499945	0.0001	0.0001	-3.0046	-0.4007	√
5D	151.068	D_contig23766_203	0.498555	0.0001	0.0001	-1.9862	-0.4007	√
5D	152.594	D_contig59863_627	0.499945	0.0001	0.0001	-3.0046	-0.4007	√
5D	152.594	D_GDS7LZN02FRZ4J_84	0.499934	0.0001	0.0001	-2.7702	-0.4007	√
5D	159.729	BobWhite_c17845_631	0.49948	0.488166	0.0759438	0.3908	-1.9904
5D	159.729	Excalibur_c45089_325	0.49994	0.491782	0.0835408	0.4003	-1.9644
5D	159.729	BobWhite_c17845_218	0.499942	0.491782	0.0835408	0.4003	-1.9644
5D	169.764	D_contig24111_367	0.499937	0.0001	0.0001	-2.7893	-0.4007	√
5D	198.189	D_GDS7LZN02IYL6Y_60	0.499132	0.0001	0.0001	-2.346	-0.4007	√
5D	202.994	BS00065473_51	0.340265	0.13875	0.00915312	0.0186	-2.0396
5D	203.882	GENE-3006_113	0.0001	0.471078	0.0581134	2.3944	-2.0621			√
5D	204.583	D_contig13855_208	0.498349	0.0001	0.0001	-1.9717	-0.4007	√
6A	3.79438	Kukri_c7146_870	0.0001	0.474687	0.449447	2.4182	-0.81
6A	3.79438	Tdurum_contig44853_1083	0.0001	0.474687	0.493884	2.4182	-0.0554
6A	12.4845	RAC875_c13394_924	0.0001	0.490306	0.387103	2.6321	-0.9951
6A	12.9084	RAC875_rep_c108136_115	0.0001	0.495	0.388626	2.752	-1.0025
6A	12.9084	Excalibur_c12085_276	0.0001	0.495	0.441337	2.752	-0.8741
6A	13.4528	BS00083630_51	0.0001	0.489796	0.379161	2.6172	-1.0102
6A	13.4528	RAC875_c6916_860	0.0001	0.493511	0.393409	2.6872	-0.9889
6A	13.4528	Excalibur_c431_1130	0.0001	0.48	0.460955	2.4604	-0.7987
6A	15.7095	RFL_Contig5170_1904	0.0001	0.495	0.152137	2.752	-1.6594
6A	15.9962	BobWhite_rep_c52979_181	0.0001	0.495	0.466701	2.752	-0.8186
6A	16.5822	Tdurum_contig63703_1143	0.0001	0.490306	0.421294	2.6321	-0.9209
6A	16.5822	RFL_Contig5170_330	0.0001	0.481974	0.426851	2.4821	-0.8779
6A	16.5822	IAAV9150	0.0001	0.485748	0.411042	2.5495	-0.9322
6A	16.5822	Kukri_c3009_1702	0.0001	0.485748	0.41162	2.5495	-0.9309
6A	16.9563	wsnp_Ra_c3996_7334169	0.0001	0.492188	0.420917	2.6675	-0.9253
6A	16.9563	Ku_c39334_620	0.0001	0.4928	0.439041	2.6714	-0.8746
6A	16.9563	BobWhite_c16182_53	0.0001	0.488166	0.325035	2.5658	-1.1427
6A	21.1205	wsnp_Ex_c9779_16145653	0.0001	0.362187	0.362581	2.0233	-0.1041
6A	24.013	Kukri_c89274_86	0.0001	0.481974	0.305776	2.4821	-1.1753
6A	25.5258	GENE-0345_707	0.0001	0.387188	0.477323	2.0679	0.0984
6A	25.5258	Excalibur_c9779_465	0.0001	0.390322	0.48	2.0761	0.098
6A	25.5258	Tdurum_contig62593_410	0.0001	0.390322	0.483741	2.0761	0.1039
6A	25.5258	Excalibur_c13115_348	0.0001	0.390322	0.485192	2.0761	0.1064
6A	25.5258	Excalibur_c18449_304	0.0001	0.401859	0.492301	2.1083	0.0994
6A	25.5258	TA001326-1839	0.0001	0.409687	0.478299	2.1346	0.0536
6A	27.1508	RAC875_c38592_352	0.405482	0.0721875	0.0001	-0.2281	-2.8971
6A	32.2709	RAC875_s119505_143	0.0001	0.452663	0.151792	2.273	-1.5821
6A	35.712	Tdurum_contig44092_939	0.0001	0.478961	0.439718	2.4493	-0.8441
6A	37.0336	GENE-4050_396	0.0001	0.497188	0.437045	2.8736	-0.8987
6A	37.0336	BS00077789_51	0.0001	0.498685	0.418658	2.9639	-0.9449
6A	37.125	RAC875_c2253_1756	0.0001	0.474687	0.438055	2.4182	-0.8367
6A	37.125	RAC875_c2253_1255	0.0001	0.476847	0.440243	2.4341	-0.8366
6A	37.125	Kukri_c10377_88	0.0001	0.481974	0.432044	2.4821	-0.8658
6A	37.125	Ra_c2253_1271	0.0001	0.484687	0.43646	2.5275	-0.8625
6A	39.3111	BobWhite_c14760_277	0.0001	0.437716	0.487071	2.2232	0.0117
6A	39.7433	tplb0039m17_2125	0.249132	0.0246875	0.0001	-0.2752	-2.3744
6A	40.6036	tplb0060j17_879	0.0001	0.483033	0.44955	2.4942	-0.8297
6A	41.1106	BobWhite_c36070_89	0.0001	0.498685	0.33358	2.9639	-1.1458
6A	43.0971	RAC875_c99174_63	0.0001	0.474687	0.447995	2.4182	-0.814
6A	46.3679	Excalibur_c14693_724	0.0001	0.362187	0.457856	2.0233	0.1081
6A	48.0884	Tdurum_contig64854_527	0.0001	0.334688	0.248655	1.9631	-0.9726
6A	48.0884	Excalibur_c1708_1975	0.0001	0.334688	0.258383	1.9631	-0.9494
6A	48.0884	BS00091668_51	0.0001	0.334688	0.267419	1.9631	-0.9273
6A	48.0884	Tdurum_contig42906_732	0.0001	0.337766	0.213367	1.9738	-1.0832
6A	48.0884	Tdurum_contig25770_308	0.0001	0.337766	0.246824	1.9738	-0.9871
6A	48.0884	Excalibur_c60006_452	0.0001	0.337766	0.251545	1.9738	-0.9721
6A	48.0884	RAC875_c47243_145	0.0001	0.337766	0.251545	1.9738	-0.9721
6A	48.0884	Excalibur_c60006_83	0.0001	0.337766	0.252884	1.9738	-0.9695
6A	48.0884	wsnp_RFL_Contig3759_4027999	0.0001	0.337766	0.271989	1.9738	-0.9234
6A	48.0884	Kukri_c2357_152	0.0001	0.34875	0.19991	1.9995	-1.1533
6A	48.0884	BS00009782_51	0.0001	0.34875	0.260355	1.9995	-0.976
6A	48.0884	wsnp_Ku_c26400_36361638	0.0001	0.34875	0.26286	1.9995	-0.969
6A	48.0884	RAC875_c1215_1525	0.0001	0.34875	0.264266	1.9995	-0.9658
6A	48.0884	Excalibur_c17274_263	0.0001	0.34875	0.265261	1.9995	-0.9636
6A	48.0884	Tdurum_contig64407_297	0.0001	0.34875	0.265261	1.9995	-0.9636
6A	48.0884	BobWhite_c10740_179	0.0001	0.364213	0.254156	2.0272	-1.0311
6A	48.0884	CAP7_rep_c8019_110	0.429688	0.0493511	0.0001	-0.3126	-2.7876
6A	48.6412	BS00076530_51	0.0001	0.334688	0.220901	1.9631	-1.0594
6A	48.6412	wsnp_Ex_c31149_39975883	0.0001	0.334688	0.221773	1.9631	-1.0564
6A	48.6412	wsnp_Ex_rep_c67468_66069282	0.0001	0.334688	0.224326	1.9631	-1.049
6A	48.6412	wsnp_Ex_rep_c67468_66068960	0.0001	0.337766	0.216519	1.9738	-1.0744
6A	48.6412	Tdurum_contig9544_978	0.0001	0.337766	0.225208	1.9738	-1.0529
6A	48.6412	Tdurum_contig9544_675	0.0001	0.34875	0.225208	1.9995	-1.0757
6A	54.6548	Kukri_rep_c104648_439	0.0001	0.351867	0.245369	2.0093	-1.02
6A	54.6548	Kukri_c35661_63	0.0001	0.362187	0.231111	2.0233	-1.0902
6A	56.0013	wsnp_BQ167224A_Ta_2_1	0.0001	0.375	0.258602	2.0473	-1.0496
6A	56.072	Tdurum_contig102404_298	0.0001	0.362187	0.24013	2.0233	-1.0668
6A	56.072	Excalibur_c25211_828	0.0001	0.365326	0.221773	2.0307	-1.1245
6A	56.072	Tdurum_contig102404_127	0.0001	0.365326	0.224766	2.0307	-1.1144
6A	56.2175	Tdurum_contig62141_496	0.0001	0.34875	0.219621	1.9995	-1.0912
6A	58.4076	D_contig62984_87	0.49948	0.0001	0.0001	-2.4377	-0.4007	√
6A	65.9839	Tdurum_contig7557_723	0.491111	0.0246875	0.0001	-0.404	-2.3744
6A	67.1102	CAP11_c6962_208	0.280111	0.0730652	0.00467287	-0.0878	-2.0044
6A	71.7274	BobWhite_c43699_393	0.0001	0.476847	0.497282	2.4341	-0.051
6A	71.9768	CAP11_c862_116	0.0001	0.475628	0.496463	2.4264	-0.0496
6A	71.9768	Ex_c22089_1077	0.0001	0.484687	0.498471	2.5275	-0.0696
6A	76.9681	Kukri_c16910_564	0.0001	0.399931	0.357778	2.1016	-0.8513
6A	77.1385	wsnp_Ex_c17692_26437459	0.0001	0.426036	0.28774	2.1894	-1.0876
6A	77.1385	RAC875_rep_c107922_295	0.0001	0.43875	0.292412	2.2284	-1.1043
6A	77.1385	wsnp_Ex_rep_c69627_68580121	0.0001	0.43875	0.293474	2.2284	-1.1024
6A	77.1385	RAC875_c25029_554	0.0001	0.43875	0.294846	2.2284	-1.0984
6A	77.1385	RAC875_c75884_249	0.0001	0.43875	0.295377	2.2284	-1.0969
6A	77.1385	BobWhite_c20782_697	0.0001	0.455	0.292942	2.2857	-1.1437
6A	77.4252	BS00041481_51	0.0001	0.429688	0.498679	2.2016	0.0548
6A	77.4252	IACX422	0.0001	0.435569	0.499997	2.2197	0.0457
6A	77.8658	TA004097-0977	0.0001	0.499279	0.441315	3.0833	-0.8882
6A	78.5016	TA003942-0147	0.0001	0.48875	0.498318	2.5891	-0.0784
6A	78.5016	IACX8469	0.0001	0.495	0.433654	2.752	-0.9013
6A	78.5016	Kukri_c33967_97	0.0001	0.496074	0.433495	2.8096	-0.9062
6A	78.5016	BS00089169_51	0.0001	0.499279	0.430334	3.0833	-0.9212
6A	78.5016	BS00013851_51	0.0001	0.499279	0.431507	3.0833	-0.9185
6A	78.5016	IAAV1263	0.0001	0.499279	0.431507	3.0833	-0.9185
6A	78.5016	Kukri_c16868_1062	0.0001	0.499279	0.431507	3.0833	-0.9185
6A	78.5016	IAAV1346	0.0001	0.432623	0.49948	2.2133	0.0506
6A	78.6388	RFL_Contig4632_1512	0.0001	0.497041	0.442901	2.8412	-0.8759
6A	79.0751	BS00064873_51	0.0001	0.413194	0.377994	2.1536	-0.8331
6A	79.0751	Kukri_c136_150	0.0001	0.483892	0.493291	2.5041	-0.079
6A	79.0751	GENE-4888_133	0.0001	0.485748	0.459381	2.5495	-0.8135
6A	82.3833	wsnp_RFL_Contig4424_5193532	0.5	0.0001	0.031666	-3.2751	1.3517
6A	82.3833	Ku_c18430_1287	0.0001	0.401859	0.478299	2.1083	0.0718
6A	82.3833	IAAV8493	0.0001	0.404997	0.479059	2.1199	0.0653
6A	82.3833	BS00073872_51	0.0001	0.415845	0.480919	2.1588	0.0461
6A	82.3833	Tdurum_contig12033_275	0.0407986	0.237187	0.0182217	1.1178	-2.0458
6A	82.3833	Excalibur_rep_c68125_1097	0.478299	0.257651	0.0227243	0.0542	-2.0033
6A	85.0722	IACX5813	0.0001	0.39875	0.499903	2.0986	0.1198
6A	85.0722	RAC875_rep_c75899_926	0.0001	0.401859	0.499933	2.1083	0.1131
6A	85.0722	IAAV6297	0.0001	0.412754	0.490444	2.1488	0.0763
6A	85.0722	wsnp_BE490226A_Ta_2_2	0.0001	0.415845	0.499997	2.1588	0.0895
6A	85.0722	wsnp_Ex_c18639_27511306	0.0001	0.432623	0.133505	2.2133	-1.6024
6A	85.0722	RAC875_c2128_3024	0.0001	0.4352	0.499813	2.2163	0.0459
6A	85.0722	Kukri_c51266_439	0.0001	0.453686	0.499856	2.2773	0.0055
6A	85.388	BS00074432_51	0.0001	0.393491	0.470907	2.0843	0.0753
6A	85.388	wsnp_Ku_c22358_32187765	0.0001	0.412754	0.481628	2.1488	0.0541
6A	91.8838	Tdurum_contig28847_322	0.0206163	0.161513	0.013698	1.1509	-1.9669
6A	123.481	wsnp_Ex_c20457_29526403	0.020831	0.326101	0.0362688	1.3064	-1.9794
6A	123.481	wsnp_Ex_c20457_29526260	0.0412188	0.326101	0.0361868	1.21	-1.9815
6A	130.7	GENE-3965_8	0.0001	0.340894	0.156397	1.9792	-1.2774
6A	132.138	RAC875_rep_c70106_1236	0.0001	0.48875	0.305776	2.5891	-1.1892
6A	133.738	wsnp_Ex_rep_c69054_67959458	0.0001	0.447188	0.491675	2.2513	0.0019
6A	133.738	BS00046261_51	0.0001	0.447188	0.498908	2.2513	0.0186
6A	133.738	RAC875_c79898_255	0.0001	0.455	0.498928	2.2857	0.001
6A	133.738	wsnp_JD_rep_c65886_41872083	0.0001	0.457619	0.499215	2.304	-0.0039
6A	133.738	Excalibur_rep_c90454_251	0.0001	0.464669	0.499207	2.3352	-0.0183
6A	133.738	wsnp_Ex_c26771_35998435	0.0001	0.476847	0.499389	2.4341	-0.0433
6A	135.758	Tdurum_contig42418_2618	0.0001	0.474687	0.400664	2.4182	-0.9304
6A	135.758	IAAV6777	0.0001	0.474687	0.440794	2.4182	-0.8303
6A	136.701	BS00090829_51	0.0001	0.46875	0.407879	2.3611	-0.899
6A	136.851	tplb0022c19_495	0.0001	0.455389	0.454547	2.2948	-0.7415
6A	137.026	Tdurum_contig67581_1163	0.0001	0.48875	0.324417	2.5891	-1.1444
6A	137.026	Tdurum_contig49511_330	0.0001	0.46875	0.421939	2.3611	-0.8588
6A	137.026	wsnp_CAP12_c1663_836753	0.0001	0.46875	0.437422	2.3611	-0.8241
6A	137.026	IAAV6895	0.0001	0.46875	0.439118	2.3611	-0.821
6A	137.026	CAP11_c7092_120	0.0001	0.474687	0.322951	2.4182	-1.1096
6A	138.044	Tdurum_contig30262_75	0.0001	0.48875	0.307271	2.5891	-1.1866
6A	138.044	IACX1130	0.0001	0.48875	0.310432	2.5891	-1.1806
6A	138.044	Tdurum_contig29194_203	0.0001	0.48875	0.318887	2.5891	-1.1609
6A	138.044	Excalibur_c50185_87	0.0001	0.48875	0.323303	2.5891	-1.148
6A	138.044	BS00088274_51	0.0001	0.46875	0.438628	2.3611	-0.8219
6A	138.044	Excalibur_rep_c103170_504	0.0001	0.46875	0.439685	2.3611	-0.8195
6A	138.044	RAC875_rep_c70106_1304	0.0001	0.477839	0.286243	2.4427	-1.2212
6A	139.158	Tdurum_contig97520_902	0.0001	0.481974	0.398594	2.4821	-0.951
6A	140.866	BobWhite_c36339_821	0.0001	0.48	0.0672261	2.4604	-2.0289			√
6A	140.866	BobWhite_c10343_320	0.0001	0.39875	0.481817	2.0986	0.0872
6A	140.866	Jagger_c1423_102	0.0001	0.429688	0.443923	2.2016	-0.0689
6A	140.866	wsnp_Ra_c36410_44760538	0.0001	0.43875	0.499784	2.2284	0.0388
6A	140.866	RAC875_c11876_120	0.0001	0.441596	0.499976	2.2395	0.034
6A	140.866	wsnp_Ex_c21688_30847181	0.0001	0.449928	0.499997	2.2639	0.0153
6A	140.866	BS00083914_51	0.022469	0.0001	0.481726	-0.4398	2.5338
6A	141.082	Excalibur_c18265_399	0.0001	0.0001	0.419078	0.4553	2.0044		√
6A	141.082	RAC875_c12821_466	0.0001	0.0001	0.47907	0.4553	2.5161		√
6A	141.082	wsnp_Ex_c2325_4355706	0.0206163	0.0001	0.476935	-0.4251	2.5033
6A	161.209	Tdurum_contig17378_154	0.498615	0.0001	0.00526312	-2.0429	1.2044	√
6B	0.374793	TA004817-0140	0.499012	0.0001	0.247751	-2.1086	1.7015
6B	0.374793	wsnp_RFL_Contig2424_1966870	0.0001	0.384551	0.0679429	2.0615	-1.7983
6B	4.79032	RAC875_rep_c69836_475	0.0001	0.408163	0.460689	2.1262	0.0196
6B	6.16945	CAP11_c1087_327	0.499945	0.0001	0.217455	-3.0046	1.6672
6B	9.57772	RAC875_rep_c105224_352	0.499774	0.0001	0.108806	-2.6561	1.5167
6B	9.57772	Excalibur_c30648_868	0.0001	0.387188	0.438628	2.0679	0.0169
6B	9.57772	Excalibur_c30648_924	0.0001	0.387188	0.439685	2.0679	0.0194
6B	17.3957	RFL_Contig4975_892	0.0001	0.447188	0.140808	2.2513	-1.6082
6B	17.7441	Kukri_c23491_274	0.0001	0.462187	0.330865	2.3226	-1.0666
6B	23.3162	Excalibur_rep_c114123_366	0.344377	0.0721875	0.0001	-0.1666	-2.8971
6B	23.3162	RAC875_rep_c105906_124	0.363894	0.0730652	0.0001	-0.1858	-2.9884
6B	23.3162	Kukri_c3664_1071	0.0444215	0.0721875	0.00459768	0.6846	-2.0052
6B	23.3162	Kukri_c24795_267	0.152778	0.0730652	0.00458713	0.1494	-2.0179
6B	23.3162	Kukri_rep_c103034_636	0.22072	0.0721875	0.00458713	0.0026	-2.009
6B	23.3162	Excalibur_c64989_556	0.284888	0.095	0.00458713	-0.0132	-2.1185
6B	24.101	Kukri_rep_c107077_360	0.0001	0.489187	0.453377	2.6116	-0.8355
6B	24.101	Kukri_c21663_1606	0.0412188	0.04875	0.0001	0.5571	-2.6537
6B	42.4219	wsnp_Ex_c2936_5416717	0.0001	0.429688	0.433199	2.2016	-0.0945
6B	42.7528	Kukri_c24439_351	0.0001	0.334688	0.318887	1.9631	-0.7888
6B	55.9174	wsnp_Ex_c12618_20079758	0.0001	0.432623	0.380694	2.2133	-0.8707
6B	58.1954	wsnp_JD_c46225_31654736	0.0001	0.455	0.244898	2.2857	-1.2705
6B	64.0838	wsnp_Ex_c698_1376989	0.0001	0.493511	0.382934	2.6872	-1.0099
6B	64.0838	Excalibur_c79066_165	0.0001	0.493511	0.422019	2.6872	-0.9259
6B	64.0838	Excalibur_c5136_2314	0.0001	0.495	0.402042	2.752	-0.9714
6B	64.0838	RAC875_c24962_1326	0.0001	0.495	0.410691	2.752	-0.9532
6B	64.0838	wsnp_Ex_c46160_51746546	0.0001	0.495868	0.40759	2.7858	-0.9623
6B	64.0838	BobWhite_c47831_87	0.0001	0.495868	0.409018	2.7858	-0.9587
6B	64.0838	wsnp_Ex_c42372_48966781	0.0001	0.496074	0.409294	2.8096	-0.958
6B	64.0838	wsnp_Ex_c21783_30945248	0.0001	0.497041	0.406447	2.8412	-0.9667
6B	64.0838	RFL_Contig311_951	0.0001	0.497997	0.408163	2.9329	-0.965
6B	64.0838	TA006177-1779	0.0001	0.49875	0.412071	3.0013	-0.9579
6B	64.0838	BS00045761_51	0.0001	0.441596	0.408163	2.2395	-0.8289
6B	64.0838	wsnp_CAP8_c1530_885118	0.0001	0.455	0.477077	2.2857	-0.0452
6B	64.0838	Excalibur_c11588_406	0.0001	0.462187	0.442373	2.3226	-0.8007
6B	64.0838	BS00080573_51	0.0001	0.478961	0.382041	2.4493	-0.9797
6B	64.5698	Kukri_c25377_365	0.366231	0.0001	0.476935	-1.1664	2.5033
6B	64.5698	RAC875_rep_c105380_216	0.387812	0.0001	0.482531	-1.19	2.5356
6B	64.5698	BS00079208_51	0.439668	0.0001	0.475779	-1.2621	2.4975
6B	64.8216	wsnp_Ex_c2218_4157473	0.0001	0.415845	0.49109	2.1588	0.0683
6B	64.8216	BobWhite_c4471_636	0.0001	0.481025	0.497924	2.468	-0.0623
6B	65.2726	BobWhite_rep_c54134_283	0.0001	0.362187	0.48093	2.0233	0.1482
6B	65.2726	BS00022117_51	0.467406	0.0001	0.480376	-1.3235	2.5266
6B	66.0778	Tdurum_contig98106_715	0.325124	0.117188	0.00915312	-0.0079	-1.9702
6B	66.3735	tplb0025n06_617	0.429183	0.347299	0.0272675	0.2764	-2.1165
6B	67.2402	Excalibur_c90130_313	0.020831	0.304688	0.00458713	1.2976	-2.2677
6B	68.4027	Excalibur_c11455_93	0.212535	0.46875	0.0449201	0.9481	-2.1368
6B	68.7599	Kukri_c45250_289	0.0001	0.412754	0.312636	2.1488	-0.9921
6B	69.5622	wsnp_Ex_rep_c71062_69901558	0.0001	0.412754	0.296982	2.1488	-1.0348
6B	69.5622	TA001478-0609	0.0001	0.423009	0.308664	2.1819	-1.0281
6B	69.5622	IACX419	0.263672	0.409687	0.0227243	0.7578	-2.2083
6B	69.5622	D_GB5Y7FA01C005U_384	0.488909	0.409687	0.0227243	0.2807	-2.2083
6B	70.5402	RAC875_c34850_332	0.0001	0.337766	0.451739	1.9738	0.1416
6B	71.1814	Tdurum_contig17318_413	0.125742	0.493511	0.0576414	1.1422	-2.1103
6B	71.7641	Kukri_c62878_481	0.0001	0.381665	0.330458	2.0596	-0.8714
6B	71.7641	Ex_c24766_653	0.0001	0.467127	0.448019	2.3409	-0.7986
6B	71.7641	Tdurum_contig30341_88	0.309642	0.159688	0.00459768	0.112	-2.2202
6B	72.3234	Kukri_c42194_820	0.0617927	0.362187	0.031666	1.1664	-2.0859
6B	75.7492	TA004372-0730	0.0001	0.495	0.499549	2.752	-0.0916
6B	86.504	BobWhite_c13358_203	0.0001	0.429077	0.20635	2.1931	-1.3164
6B	93.5021	wsnp_BE518379B_Ta_2_2	0.0001	0.495	0.393818	2.752	-0.991
6B	95.2414	RFL_Contig2206_1694	0.0001	0.48875	0.466392	2.5891	-0.8049
6B	98.0435	wsnp_Ex_c17379_26073344	0.437283	0.199687	0.00917412	0.011	-2.1513
6B	99.1357	Kukri_rep_c73916_214	0.137845	0.182022	0.013698	0.6298	-2.0151
6B	113.275	IAAV3610	0.0001	0.494156	0.499065	2.6996	-0.0906
6B	113.671	Excalibur_c6566_745	0.0001	0.441596	0.496153	2.2395	0.0267
6B	113.671	wsnp_Ex_c54772_57527387	0.0001	0.452978	0.499132	2.2759	0.0052
6B	117.659	wsnp_Ex_c791_1557333	0.0001	0.450366	0.445032	2.2706	-0.7558
6B	118.991	Kukri_c22391_192	0.49994	0.0001	0.0001	-2.823	-0.4007	√
6B	122.086	RAC875_c28848_330	0.118338	0.201891	0.00458713	0.7308	-2.2536
6B	122.25	Excalibur_c6108_541	0.0617927	0.39875	0.0227243	1.2024	-2.1882
6B	122.25	BobWhite_c43263_123	0.120708	0.4032	0.0139853	1.0542	-2.2554
6D	9.4708	RAC875_rep_c116670_309	0.0987413	0.239705	0.00459768	0.8672	-2.262
6D	9.4708	TA004720-0732	0.32	0.13875	0.0046296	0.0499	-2.1874
6D	16.2435	BobWhite_c22545_318	0.29145	0.239705	0.00917412	0.3117	-2.2062
6D	18.9963	BobWhite_c2297_1853	0.0001	0.484143	0.375613	2.5126	-1.006
6D	24.7663	Kukri_c40652_167	0.0001	0.334688	0.194314	1.9631	-1.1353
6D	28.9639	RAC875_c38592_229	0.393109	0.0721875	0.0001	-0.2201	-2.8971
6D	39.9341	tplb0060j17_363	0.499783	0.0001	0.0001	-2.7241	-0.4007	√
6D	45.3897	D_contig17879_55	0.498349	0.0001	0.0001	-1.9717	-0.4007	√
6D	83.4415	IACX10982	0.0001	0.415845	0.346529	2.1588	-0.922
6D	87.1742	D_F5XZDLF02HAE1S_321	0.499774	0.0001	0.0001	-2.6561	-0.4007	√
6D	87.1742	D_GCE8AKX01CTXDI_46	0.499774	0.0001	0.00458713	-2.6561	1.1083	√
6D	87.1742	D_contig24171_152	0.499095	0.0001	0.0001	-2.2125	-0.4007	√
6D	87.1742	Excalibur_c42372_1617	0.498349	0.0001	0.0001	-1.9717	-0.4007	√
6D	87.1742	Excalibur_c12937_544	0.234158	0.0246875	0.0001	-0.2631	-2.3744
6D	90.1868	wsnp_Ra_c13881_21836489	0.0001	0.418958	0.423833	2.166	-0.0909
6D	98.108	RAC875_c11750_589	0.499132	0.0246875	0.0001	-0.4165	-2.3744
6D	109.019	D_GA8KES401EI5FX_390	0.49827	0.0001	0.0001	-1.9707	-0.4007	√
6D	116.849	Excalibur_rep_c106114_145	0.499501	0.0001	0.0001	-2.5266	-0.4007	√
6D	116.849	D_GCE8AKX02F2REM_254	0.498615	0.0001	0.0001	-2.0429	-0.4007	√
6D	116.849	Excalibur_c1863_518	0.498615	0.0001	0.0001	-2.0429	-0.4007	√
6D	116.849	BobWhite_c40051_434	0.498555	0.0001	0.0001	-1.9862	-0.4007	√
6D	117.583	RAC875_c21224_79	0.499753	0.0001	0.0001	-2.5638	-0.4007	√
6D	117.583	D_contig17201_238	0.49948	0.0001	0.0001	-2.4377	-0.4007	√
6D	134.788	CAP7_c2559_543	0.0001	0.408163	0.497715	2.1262	0.0981
6D	134.788	Ex_c7086_187	0.0001	0.42	0.491858	2.1721	0.061
6D	155.557	Excalibur_c15309_646	0.0001	0.334688	0.472382	1.9631	0.1833
6D	160.498	Kukri_c11902_580	0.0001	0.423009	0.469918	2.1819	0.0059
6D	160.498	wsnp_Ex_c4480_8057184	0.0001	0.423009	0.475708	2.1819	0.0207
6D	160.498	TA003419-0641	0.0001	0.435569	0.480559	2.2197	0.0027
7A	33.4451	Excalibur_c11889_491	0.0001	0.497188	0.343096	2.8736	-1.1187
7A	33.4451	RAC875_c37260_64	0.0001	0.497188	0.498047	2.8736	-0.1032
7A	33.4451	BS00031724_51	0.0001	0.499241	0.451444	3.0398	-0.8624
7A	34.9027	GENE-4335_35	0.0001	0.49446	0.435062	2.7109	-0.8929
7A	35.1104	tplb0051b03_1573	0.418289	0.0001	0.4651	-1.228	2.4597
7A	35.3147	BS00026702_51	0.0001	0.494156	0.43958	2.6996	-0.8771
7A	35.3147	RAC875_c1553_667	0.0001	0.483892	0.491385	2.5041	-0.0836
7A	35.3147	IAAV174	0.0806648	0.182022	0.013698	0.8225	-2.0151
7A	35.3147	Excalibur_c28315_205	0.0806648	0.201891	0.0137293	0.8615	-2.0627
7A	35.3147	wsnp_RFL_Contig308_2996797	0.404297	0.182022	0.00917412	0.023	-2.1375
7A	40.2424	Excalibur_rep_c92398_123	0.0001	0.426036	0.217431	2.1894	-1.2776
7A	42.0848	GENE-4469_430	0.0001	0.455	0.482885	2.2857	-0.034
7A	42.0848	Tdurum_contig50536_603	0.0001	0.462187	0.484667	2.3226	-0.0439
7A	45.2451	Excalibur_c9166_913	0.0001	0.496074	0.470478	2.8096	-0.8115
7A	45.2451	RAC875_c6736_336	0.0001	0.375	0.486239	2.0473	0.1365
7A	47.0057	RAC875_c23310_217	0.0001	0.484687	0.2889	2.5275	-1.2348
7A	50.4895	RAC875_rep_c114991_394	0.0001	0.429688	0.112395	2.2016	-1.6706
7A	50.4895	Excalibur_c46018_271	0.0001	0.462187	0.495023	2.3226	-0.0219
7A	50.4895	BS00000747_51	0.0001	0.467127	0.495023	2.3409	-0.0337
7A	50.4895	BS00064648_51	0.0001	0.471078	0.499931	2.3944	-0.0304
7A	54.4296	RAC875_c13722_326	0.377618	0.449928	0.0665874	0.634	-1.9784
7A	59.0679	BS00064143_51	0.0001	0.394449	0.386306	2.0904	-0.7665
7A	63.2123	Kukri_c34887_734	0.0001	0.409687	0.0710145	2.1346	-1.8488
7A	68.1945	RAC875_c9697_1067	0.0001	0.471078	0.496957	2.3944	-0.0372
7A	75.6593	D_GDS7LZN02JETS4_33	0.499774	0.0001	0.0001	-2.6561	-0.4007	√
7A	77.9989	Tdurum_contig10768_433	0.0412188	0.0246875	0.0001	0.2423	-2.3744
7A	77.9989	Tdurum_contig10768_316	0.301276	0.0246875	0.0001	-0.3166	-2.3744
7A	113.297	BS00110010_51	0.0001	0.441596	0.485717	2.2395	0.0007
7A	113.297	IAAV4945	0.0001	0.449928	0.4702	2.2639	-0.0527
7A	113.297	Excalibur_s114755_67	0.0001	0.48	0.483356	2.4604	-0.095
7A	120.942	BS00040657_51	0.499055	0.0001	0.013698	-2.1148	1.281	√
7A	120.942	Tdurum_contig60128_346	0.499055	0.0001	0.013698	-2.1148	1.281	√
7A	122.515	Tdurum_contig10841_761	0.487535	0.0246875	0.0001	-0.4009	-2.3744
7A	122.897	Kukri_c63336_279	0.499501	0.0001	0.00919521	-2.5266	1.2656	√
7A	122.897	TA001398-1597	0.0987413	0.0246875	0.0001	-0.0291	-2.3744
7A	125.829	IACX247	0.287335	0.118571	0.00923768	0.0487	-1.9733
7A	126.404	Tdurum_contig61653_358	0.0617927	0.0493511	0.0001	0.3303	-2.7876
[truncated: 1,346 more rows]
