# Supplementary material for: Candidate loci involved in domestication and improvement detected by a published 90K wheat SNP array
Source: Sci Rep. 2017 Mar 22;7:44530. doi: 10.1038/srep44530 (PMC5361097; doi:10.1038/srep44530)
Supplement: Supplementary Dataset 3 [file srep44530-s4.xls]

## Sheet: domestication
Supplementary Dataset 3. Domestication candidates identified by Freq method
Chr.	POS	SNP Name	He-W	He-L	st.lnRH(WL)	Method	Freq-WL	AA-W%	BB-W%	AA-L%	BB-L%	abs(μ)-WL
1A	13.7315	BS00033749_51	0.0229854	0.0266618	0.5462	FST	Fre-WL	1.04167	88.5417	91.25	1.25	12.0717
1A	13.7315	RAC875_c42700_264	0.0407986	0.161513	0.9912	FST	Fre-WL	2.08333	97.9167	90	8.75	11.765
1A	13.7315	RAC875_rep_c110533_92	0.119511	0.119987	0.4951	FST	Fre-WL	6.25	91.6667	91.25	6.25	11.289
1A	13.7315	Tdurum_contig44888_837	0.0407986	0.119987	0.8856	FST	Fre-WL	2.08333	97.9167	91.25	6.25	11.911
1A	13.7315	wsnp_Ex_c10657_17376448	0.0412188	0.0721875	0.7074	FST	Fre-WL	96.875	2.08333	3.75	96.25	12.3544
1A	24.409	wsnp_RFL_Contig4735_5673999	0.0001	0.165289	1.7457	FST	Fre-WL	98.9583	0	8.75	87.5	12.0717
1A	26.595	GENE-0411_723	0.0823217	0.0730652	0.3674	FST	Fre-WL	92.7083	4.16667	3.75	95	11.7649
1A	26.595	wsnp_Ex_rep_c106111_90308719	0.100724	0.0730652	0.294	FST	Fre-WL	92.7083	5.20833	3.75	95	11.7649
1A	27.0711	wsnp_Ex_c57982_59470152	0.0206163	0.223537	1.231	FST	Fre-WL	98.9583	1.04167	12.5	85	11.6418
1A	27.0711	wsnp_Ku_c183_358844	0.0206163	0.223537	1.231	FST	Fre-WL	98.9583	1.04167	12.5	85	11.6418
1A	27.3464	BS00038243_51	0.099723	0.159688	0.6985	FST	Fre-WL	93.75	5.20833	8.75	91.25	11.289
1A	33.8591	Kukri_c5715_141	0.0206163	0.257651	1.2591	FST	Fre-WL	98.9583	1.04167	15	83.75	11.3602
1A	38.1113	RFL_Contig1703_695	0.0001	0.199687	1.7863	FST	Fre-WL	100	0	11.25	88.75	11.9504
1A	65.435	BobWhite_c4646_119	0.147972	0.0739645	0.1613	FST	Fre-WL	7.29167	83.3333	93.75	3.75	11.4491
1A	65.435	Excalibur_c47654_70	0.0416478	0.04875	0.5522	FST	Fre-WL	95.8333	2.08333	2.5	97.5	12.3596
1A	70.1018	BS00003813_51	0.0206163	0.024996	0.5769	FST	Fre-WL	98.9583	1.04167	1.25	97.5	12.9625
1A	70.1018	BS00011286_51	0.0001	0.024996	1.4839	FST	Fre-WL	0	100	97.5	1.25	12.9653
1A	70.1018	BS00021730_51	0.0001	0.024996	1.4839	FST	Fre-WL	0	100	97.5	1.25	12.9653
1A	70.1018	BS00028874_51	0.0001	0.0493511	1.5621	FST	Fre-WL	100	0	2.5	96.25	12.9653
1A	70.1018	BS00048887_51	0.0001	0.0246875	1.4302	FST	Fre-WL	100	0	1.25	98.75	13.1152
1A	70.1018	BS00062969_51	0.0001	0.024996	1.4839	FST	Fre-WL	0	100	97.5	1.25	12.9653
1A	70.1018	Ex_c14515_218	0.1352	0.0246875	-0.1173	FST	Fre-WL	7.29167	92.7083	98.75	1.25	12.0862
1A	70.1018	Excalibur_c33881_618	0.0001	0.277778	1.8931	FST	Fre-WL	0	95.8333	81.25	16.25	11.121
1A	70.1018	Excalibur_c57766_92	0.0001	0.0246875	1.4302	FST	Fre-WL	0	100	98.75	1.25	13.1152
1A	70.1018	GENE-0287_28	0.0001	0.0246875	1.4302	FST	Fre-WL	0	100	98.75	1.25	13.1152
1A	70.1018	GENE-0379_108	0.152778	0.0246875	-0.1529	FST	Fre-WL	8.33333	91.6667	98.75	1.25	11.9462
1A	70.1018	IACX9106	0.0001	0.0246875	1.4302	FST	Fre-WL	100	0	1.25	98.75	13.1152
1A	70.1018	Kukri_c25839_458	0.0987413	0.0001	-0.6541	FST	Fre-WL	5.20833	94.7917	97.5	0	12.2129
1A	70.1018	Kukri_rep_c106359_124	0.100724	0.118571	0.5707	FST	Fre-WL	5.20833	92.7083	92.5	6.25	11.5934
1A	70.1018	Kukri_rep_c81206_235	0.204765	0.024996	-0.2257	FST	Fre-WL	11.4583	87.5	97.5	1.25	11.3682
1A	70.1018	Ra_c4140_287	0.263672	0.0246875	-0.2869	FST	Fre-WL	84.375	15.625	1.25	98.75	11.0077
1A	70.1018	RAC875_c53095_51	0.0806648	0.0493511	0.2405	FST	Fre-WL	4.16667	94.7917	96.25	2.5	12.2043
1A	70.1018	TA003382-0407	0.0001	0.024996	1.4839	FST	Fre-WL	100	0	1.25	97.5	13.1152
1A	70.1018	TA004365-0417	0.0001	0.024996	1.4839	FST	Fre-WL	0	100	97.5	1.25	12.9653
1A	70.1018	wsnp_Ex_c12352_19708127	0.0987413	0.13875	0.6444	FST	Fre-WL	5.20833	94.7917	92.5	7.5	11.5934
1A	70.1018	wsnp_Ex_rep_c67065_65532802	0.152778	0.0493511	0.0218	FST	Fre-WL	8.33333	91.6667	96.25	2.5	11.6219
1A	71.096	BobWhite_c8428_346	0.0212741	0.208795	1.2089	FST	Fre-WL	95.8333	1.04167	11.25	83.75	11.2988
1A	71.096	Ex_c5759_628	0.0212741	0.204142	1.2033	FST	Fre-WL	95.8333	1.04167	11.25	86.25	11.2988
1A	71.096	wsnp_Ex_rep_c103087_88123733	0.062435	0.1437	0.8165	FST	Fre-WL	3.125	93.75	88.75	7.5	11.4583
1A	72.6084	wsnp_BF482891A_Ta_2_2	0.0798611	0.118571	0.6614	FST	Fre-WL	4.16667	95.8333	92.5	6.25	11.7463
1A	73.1007	BobWhite_c30109_240	0.0987413	0.0730652	0.3016	FST	Fre-WL	5.20833	94.7917	95	3.75	11.9006
1A	73.4764	Tdurum_contig99671_174	0.21875	0.0001	-0.9944	FST	Fre-WL	87.5	12.5	0	100	11.5721
1A	74.7847	Excalibur_c25273_149	0.0001	0.099723	1.6598	FST	Fre-WL	100	0	5	90	12.6693
1A	74.7847	IACX18883	0.0611634	0.21875	0.9834	FST	Fre-WL	95.8333	3.125	12.5	87.5	11.1517
1A	74.7847	wsnp_Ex_c4310_7770452	0.0001	0.21875	1.8128	FST	Fre-WL	100	0	12.5	87.5	11.8098
1A	74.8592	wsnp_Ra_c32175_41221223	0.0798611	0.223537	0.9072	FST	Fre-WL	95.8333	4.16667	12.5	85	11.1517
1A	75.9636	Tdurum_contig11999_293	0.202908	0.0721875	0.0326	FST	Fre-WL	11.4583	88.5417	96.25	3.75	11.2023
1A	79.5908	wsnp_Ex_c19294_28225846	0.117188	0.0001	-0.8046	FST	Fre-WL	6.25	93.75	98.75	0	12.2278
1A	81.5404	wsnp_Ex_rep_c109742_92411838	0.117188	0.0739645	0.2442	FST	Fre-WL	6.25	93.75	93.75	3.75	11.5969
1A	81.9711	wsnp_Ku_c21316_31053745	0.099723	0.04875	0.1659	FST	Fre-WL	93.75	5.20833	2.5	97.5	12.068
1A	81.9711	wsnp_Ku_c21316_31053776	0.117188	0.04875	0.1036	FST	Fre-WL	6.25	93.75	97.5	2.5	12.068
1A	82.907	BobWhite_c29908_113	0.0987413	0.095	0.3986	FST	Fre-WL	94.7917	5.20833	5	95	11.9006
1A	82.907	IAAV8804	0.0605469	0.095	0.6768	FST	Fre-WL	96.875	3.125	5	95	12.2021
1A	82.907	Kukri_c30322_414	0.21875	0.04875	-0.1022	FST	Fre-WL	87.5	12.5	2.5	97.5	11.2327
1A	82.907	wsnp_BE445113A_Ta_2_2	0.0806648	0.117188	0.6528	FST	Fre-WL	94.7917	4.16667	6.25	93.75	11.7464
1A	82.907	wsnp_Ra_c3270_6136110	0.0407986	0.095	0.8051	FST	Fre-WL	2.08333	97.9167	95	5	12.3558
1A	82.907	wsnp_Ra_c3270_6136601	0.0987413	0.095	0.3986	FST	Fre-WL	94.7917	5.20833	5	95	11.9006
1A	83.7037	BS00067742_51	0.1352	0.04875	0.0608	FST	Fre-WL	92.7083	7.29167	2.5	97.5	11.9249
1A	84.0341	RFL_Contig3919_1348	0.0001	0.239705	1.8423	FST	Fre-WL	0	100	85	13.75	11.5316
1A	84.3255	RFL_Contig22_387	0.0001	0.21875	1.8128	FST	Fre-WL	100	0	12.5	87.5	11.8098
1A	84.5036	RAC875_c27417_150	0.125742	0.0246875	-0.0996	FST	Fre-WL	6.25	86.4583	98.75	1.25	12.2278
1A	84.6299	RAC875_c46551_339	0.118338	0.095	0.3235	FST	Fre-WL	6.25	92.7083	95	5	11.7526
1A	84.6299	wsnp_CAP12_c1960_972031	0.210539	0.0730652	0.0224	FST	Fre-WL	11.4583	84.375	95	3.75	11.0379
1A	84.8923	RAC875_c100147_55	0.0206163	0.163379	1.1543	FST	Fre-WL	98.9583	1.04167	8.75	88.75	12.0717
1A	85.6857	BS00022173_51	0.099723	0.095	0.3925	FST	Fre-WL	5.20833	93.75	95	5	11.9006
1A	85.6857	BS00022220_51	0.117188	0.0973044	0.3422	FST	Fre-WL	93.75	6.25	5	92.5	11.7526
1A	87.4572	GENE-3454_74	0.1352	0.095	0.2785	FST	Fre-WL	7.29167	92.7083	95	5	11.6064
1A	87.4572	Ku_c10813_1122	0.0987413	0.095	0.3986	FST	Fre-WL	94.7917	5.20833	5	95	11.9006
1A	87.4572	Ra_c64515_242	0.117188	0.0961384	0.3362	FST	Fre-WL	6.25	93.75	93.75	5	11.5969
1A	87.8588	Ku_c809_2419	0.0987413	0.117188	0.5788	FST	Fre-WL	5.20833	94.7917	93.75	6.25	11.7464
1A	87.8588	Kukri_rep_c109473_80	0.1352	0.0961384	0.2826	FST	Fre-WL	7.29167	92.7083	93.75	5	11.4491
1A	87.8588	wsnp_Ex_c1997_3757496	0.0987413	0.0961384	0.4058	FST	Fre-WL	5.20833	94.7917	93.75	5	11.7464
1A	87.8588	wsnp_Ex_c1997_3757721	0.0814848	0.0961384	0.5664	FST	Fre-WL	4.16667	93.75	93.75	5	11.8977
1A	91.7612	Excalibur_c52725_585	0.1352	0.140362	0.5131	FST	Fre-WL	7.29167	92.7083	91.25	7.5	11.1383
1A	91.7612	Ra_c24793_726	0.0798611	0.1437	0.7326	FST	Fre-WL	4.16667	95.8333	88.75	7.5	11.2988
1A	95.3107	BS00009808_51	0.0617927	0.221118	0.9846	FST	Fre-WL	3.125	94.7917	86.25	12.5	11.1683
1A	96.8361	wsnp_BG263358A_Ta_2_1	0.0605469	0.117188	0.7467	FST	Fre-WL	3.125	96.875	93.75	6.25	12.051
1A	100.606	Kukri_c84024_375	0.0001	0.142012	1.7214	FST	Fre-WL	0	98.9583	90	7.5	12.092
1A	101.192	wsnp_Ku_c33917_43336069	0.220901	0.024996	-0.2434	FST	Fre-WL	11.4583	79.1667	97.5	1.25	11.3682
1A	101.642	CAP7_c4879_249	0.188366	0.04875	-0.0555	FST	Fre-WL	10.4167	88.5417	97.5	2.5	11.5051
1A	101.642	wsnp_Ex_c6563_11378915	0.155727	0.04875	0.0116	FST	Fre-WL	8.33333	89.5833	97.5	2.5	11.7834
1A	102.918	BS00012042_51	0.0407986	0.0730652	0.7158	FST	Fre-WL	97.9167	2.08333	3.75	95	12.5065
1A	107.935	TA005289-1104	0.0001	0.119987	1.6904	FST	Fre-WL	98.9583	0	6.25	91.25	12.3637
1A	108.174	RFL_Contig5334_831	0.0823217	0.0721875	0.3629	FST	Fre-WL	4.16667	92.7083	96.25	3.75	12.2043
1A	113.77	Tdurum_contig57927_171	0.0001	0.21875	1.8128	FST	Fre-WL	0	100	87.5	12.5	11.8098
1A	128.742	Jagger_c6772_80	0.0407986	0.223537	1.1003	FST	Fre-WL	97.9167	2.08333	12.5	85	11.4762
1A	137.12	RAC875_c53725_217	0.1352	0.0721875	0.1852	FST	Fre-WL	92.7083	7.29167	3.75	96.25	11.7649
1A	137.12	RAC875_c68350_61	0.0001	0.274956	1.8874	FST	Fre-WL	0	98.9583	82.5	16.25	11.257
1A	137.12	wsnp_Ex_c3201_5910642	0.0001	0.260355	1.8704	FST	Fre-WL	98.9583	0	15	82.5	11.3602
1A	137.205	BS00023114_51	0.13651	0.095	0.2755	FST	Fre-WL	91.6667	7.29167	5	95	11.4619
1A	137.205	wsnp_Ex_c9343_15514687	0.123174	0.0499671	0.092	FST	Fre-WL	6.25	88.5417	95	2.5	11.7526
1A	155.632	BS00023417_51	0.0470315	0.142012	0.9005	FST	Fre-WL	2.08333	84.375	90	7.5	11.765
1B	43.6637	Excalibur_c46902_92	0.0001	0.244898	1.8498	FST	Fre-WL	100	0	13.75	82.5	11.6702
1B	57.3088	Kukri_c40439_366	0.0001	0.204142	1.8024	FST	Fre-WL	0	100	86.25	11.25	11.6702
1B	57.596	IACX2935	0.0001	0.237187	1.8348	FST	Fre-WL	100	0	13.75	86.25	11.6702
1B	59.4724	Kukri_c5861_360	0.0001	0.0721875	1.597	FST	Fre-WL	100	0	3.75	96.25	12.8167
1B	60.6243	CAP8_c3376_126	0.0416478	0.149014	0.9588	FST	Fre-WL	2.08333	95.8333	85	7.5	11.1912
1B	60.6243	wsnp_JD_rep_c49357_33576509	0.0001	0.165289	1.7457	FST	Fre-WL	100	0	8.75	87.5	12.2346
1B	62.539	Excalibur_c8600_2080	0.0806648	0.0001	-0.5855	FST	Fre-WL	94.7917	4.16667	0	100	12.5307
1B	62.5805	wsnp_CAP8_c4576_2228073	0.186632	0.024996	-0.2016	FST	Fre-WL	10.4167	89.5833	97.5	1.25	11.5051
1B	62.6379	BS00022625_51	0.0407986	0.272188	1.1568	FST	Fre-WL	97.9167	2.08333	16.25	83.75	11.0501
1B	62.6379	Excalibur_c32726_125	0.0806648	0.0001	-0.5855	FST	Fre-WL	4.16667	94.7917	100	0	12.6742
1B	62.6379	Excalibur_c32726_279	0.0806648	0.0001	-0.5855	FST	Fre-WL	94.7917	4.16667	0	100	12.5307
1B	62.6379	IAAV3828	0.173155	0.0001	-0.9452	FST	Fre-WL	88.5417	9.375	0	100	11.7045
1B	62.6379	IAAV4985	0.0001	0.274956	1.8874	FST	Fre-WL	0	98.9583	82.5	16.25	11.257
1B	62.6379	Kukri_c1853_1975	0.253508	0.0001	-1.0387	FST	Fre-WL	83.3333	14.5833	0	100	11.0554
1B	62.6379	Kukri_c19709_383	0.204765	0.0001	-0.9814	FST	Fre-WL	11.4583	87.5	98.75	0	11.5356
1B	62.6379	RAC875_c14902_256	0.0806648	0.0001	-0.5855	FST	Fre-WL	4.16667	94.7917	100	0	12.6742
1B	62.6379	wsnp_JD_rep_c62985_40164465	0.0206163	0.272188	1.2729	FST	Fre-WL	98.9583	1.04167	16.25	83.75	11.2207
1B	62.839	BS00110104_51	0.119511	0.095	0.3201	FST	Fre-WL	91.6667	6.25	5	95	11.4619
1B	64.0994	IAAV1364	0.0206163	0.28875	1.2912	FST	Fre-WL	98.9583	1.04167	17.5	82.5	11.0821
1B	64.8908	BS00023006_51	0.128419	0.095	0.2955	FST	Fre-WL	6.25	84.375	95	5	11.7526
1B	64.8908	BS00066165_51	0.0611634	0.0001	-0.5325	FST	Fre-WL	95.8333	3.125	0	98.75	12.6742
1B	64.8908	BS00088264_51	0.118338	0.0961384	0.3297	FST	Fre-WL	6.25	92.7083	93.75	5	11.5969
1B	64.8908	Ex_c19477_336	0.118338	0.118571	0.4943	FST	Fre-WL	6.25	92.7083	92.5	6.25	11.4424
1B	64.8908	IAAV1869	0.0407986	0.118571	0.8823	FST	Fre-WL	97.9167	2.08333	6.25	92.5	12.2063
1B	64.8908	Kukri_c10593_1064	0.188366	0.0961384	0.1572	FST	Fre-WL	88.5417	10.4167	5	93.75	11.0379
1B	64.8908	Kukri_c19641_477	0.154238	0.095	0.2219	FST	Fre-WL	90.625	8.33333	5	95	11.319
1B	64.8908	Kukri_c6462_320	0.0407986	0.117188	0.8778	FST	Fre-WL	97.9167	2.08333	6.25	93.75	12.2063
1B	64.8908	Kukri_c65759_98	0.171524	0.0961384	0.1928	FST	Fre-WL	89.5833	9.375	5	93.75	11.1777
1B	64.8908	Tdurum_contig53888_350	0.195629	0.095	0.1421	FST	Fre-WL	10.4167	84.375	95	5	11.1777
1B	65.3567	Ku_c17486_152	0.020831	0.0246875	0.5547	FST	Fre-WL	97.9167	1.04167	1.25	98.75	12.8118
1B	65.4206	RAC875_c21842_1647	0.13651	0.118571	0.3558	FST	Fre-WL	7.29167	91.6667	92.5	6.25	11.2931
1B	65.4206	wsnp_Ku_c66585_65967792	0.0416478	0.117188	0.871	FST	Fre-WL	95.8333	2.08333	6.25	93.75	11.8977
1B	66.0715	BS00021900_51	0.152778	0.0246875	-0.1529	FST	Fre-WL	91.6667	8.33333	1.25	98.75	11.9462
1B	66.0715	BS00087451_51	0.0001	0.024996	1.4839	FST	Fre-WL	0	97.9167	97.5	1.25	12.9653
1B	66.0715	BS00101500_51	0.0412188	0.024996	0.2519	FST	Fre-WL	96.875	2.08333	1.25	97.5	12.663
1B	66.0715	CAP11_c1969_268	0.0001	0.118571	1.6812	FST	Fre-WL	0	98.9583	92.5	6.25	12.3783
1B	66.0715	Ex_c16691_96	0.186632	0.118571	0.2253	FST	Fre-WL	89.5833	10.4167	6.25	92.5	11.016
1B	66.0715	Kukri_rep_c116003_106	0.0651433	0.095	0.6502	FST	Fre-WL	89.5833	3.125	5	95	11.1777
1B	66.0715	RAC875_c22244_61	0.21875	0.04875	-0.1022	FST	Fre-WL	12.5	87.5	97.5	2.5	11.2327
1B	66.0715	wsnp_Ex_c7629_13033231	0.13651	0.0246875	-0.1221	FST	Fre-WL	7.29167	91.6667	98.75	1.25	12.0862
1B	66.0715	wsnp_RFL_Contig2446_2008649	0.0001	0.0246875	1.4302	FST	Fre-WL	100	0	1.25	98.75	13.1152
1B	67.3767	BobWhite_c11460_291	0.188366	0.095	0.1538	FST	Fre-WL	88.5417	10.4167	5	95	11.0379
1B	67.3767	BS00060270_51	0.169922	0.0961384	0.1977	FST	Fre-WL	9.375	90.625	93.75	5	11.1588
1B	67.7564	Tdurum_contig62113_343	0.176512	0.0001	-0.9483	FST	Fre-WL	86.4583	9.375	0	100	11.441
1B	70.0795	Ku_c10106_313	0.0407986	0.182022	1.0392	FST	Fre-WL	2.08333	97.9167	88.75	10	11.6201
1B	70.0795	Ra_c34433_417	0.101746	0.119987	0.5734	FST	Fre-WL	91.6667	5.20833	6.25	91.25	11.3031
1B	75.8139	Kukri_c559_193	0.0798611	0.117188	0.6566	FST	Fre-WL	95.8333	4.16667	6.25	93.75	11.8977
1B	78.1211	GENE-0480_265	0.13651	0.118571	0.3558	FST	Fre-WL	7.29167	91.6667	92.5	6.25	11.2931
1B	78.9923	wsnp_Ex_c18462_27305612	0.0001	0.140362	1.714	FST	Fre-WL	96.875	0	7.5	91.25	11.9012
1B	79.7741	CAP8_c818_370	0.099723	0.0730652	0.2981	FST	Fre-WL	5.20833	93.75	95	3.75	11.9006
1B	80.5814	BS00089563_51	0.118338	0.0961384	0.3297	FST	Fre-WL	6.25	92.7083	93.75	5	11.5969
1B	80.5814	BS00107749_51	0.0407986	0.024996	0.2556	FST	Fre-WL	97.9167	2.08333	1.25	97.5	12.8118
1B	80.5814	wsnp_Ku_c8235_14030979	0.251302	0.024996	-0.2759	FST	Fre-WL	84.375	14.5833	1.25	97.5	11.0077
1B	84.4331	BS00082521_51	0.0407986	0.117188	0.8778	FST	Fre-WL	2.08333	97.9167	93.75	6.25	12.2063
1B	94.5744	Excalibur_rep_c103592_955	0.0001	0.117188	1.668	FST	Fre-WL	0	100	93.75	6.25	12.5232
1B	97.7144	Excalibur_c581_1220	0.0001	0.255	1.8548	FST	Fre-WL	0	100	85	15	11.5316
1B	100.223	Tdurum_contig47253_1624	0.0001	0.161513	1.7392	FST	Fre-WL	98.9583	0	8.75	90	12.0717
1B	100.223	wsnp_JD_c1544_2179305	0.0001	0.163379	1.7433	FST	Fre-WL	98.9583	0	8.75	88.75	12.0717
1B	100.28	Tdurum_contig57479_236	0.0407986	0.182022	1.0392	FST	Fre-WL	97.9167	2.08333	10	88.75	11.765
1B	100.28	Tdurum_contig67656_387	0.0001	0.095	1.634	FST	Fre-WL	93.75	0	5	95	11.7526
1B	101.059	Tdurum_contig49651_227	0.152778	0.0001	-0.9054	FST	Fre-WL	8.33333	91.6667	100	0	12.1106
1B	101.059	Tdurum_contig49651_546	0.202908	0.0246875	-0.2266	FST	Fre-WL	88.5417	11.4583	1.25	98.75	11.5356
1B	101.059	wsnp_Ex_c26083_35336771	0.0407986	0.182022	1.0392	FST	Fre-WL	2.08333	97.9167	88.75	10	11.6201
1B	101.059	wsnp_Ex_c5296_9365528	0.186632	0.0246875	-0.2043	FST	Fre-WL	89.5833	10.4167	1.25	98.75	11.671
1B	101.059	wsnp_Ex_c5296_9365847	0.152778	0.0001	-0.9054	FST	Fre-WL	8.33333	91.6667	100	0	12.1106
1B	101.059	wsnp_Ex_c5296_9365860	0.265928	0.0001	-1.0544	FST	Fre-WL	83.3333	15.625	0	100	11.0554
1B	102.38	Tdurum_contig67368_157	0.144931	0.024996	-0.1366	FST	Fre-WL	7.29167	85.4167	97.5	1.25	11.9249
1B	108.363	RAC875_c839_352	0.152778	0.13875	0.3707	FST	Fre-WL	8.33333	91.6667	92.5	7.5	11.1457
1B	117.812	BS00109244_51	0.0416478	0.0499671	0.5731	FST	Fre-WL	2.08333	95.8333	95	2.5	12.3558
1B	117.812	Tdurum_contig11216_942	0.0464853	0.0499671	0.5249	FST	Fre-WL	2.08333	85.4167	95	2.5	12.3558
1B	117.812	Tdurum_contig30664_181	0.0823217	0.0499671	0.2355	FST	Fre-WL	92.7083	4.16667	2.5	95	11.9249
1B	121.708	Tdurum_contig13516_251	0.152778	0.04875	0.0175	FST	Fre-WL	91.6667	8.33333	2.5	97.5	11.7834
1B	135.229	Excalibur_c22205_573	0.0001	0.04875	1.5278	FST	Fre-WL	0	98.9583	97.5	2.5	12.9653
1B	135.229	Tdurum_contig68980_448	0.0206163	0.04875	0.7916	FST	Fre-WL	1.04167	98.9583	97.5	2.5	12.8108
1B	135.963	RFL_Contig5022_2001	0.0407986	0.239705	1.1217	FST	Fre-WL	2.08333	97.9167	85	13.75	11.1912
1B	135.963	tplb0034g09_1257	0.0001	0.257651	1.8622	FST	Fre-WL	0	100	83.75	15	11.3939
1B	143.609	wsnp_RFL_Contig4298_4993464	0.169922	0.0001	-0.9347	FST	Fre-WL	90.625	9.375	0	100	11.9738
1B	148.398	BS00063686_51	0.0798611	0.161513	0.7714	FST	Fre-WL	4.16667	95.8333	90	8.75	11.4469
1B	148.398	IACX17310	0.0001	0.18	1.7531	FST	Fre-WL	0	100	90	10	12.092
1B	154.576	BS00084990_51	0.0001	0.182022	1.7618	FST	Fre-WL	100	0	10	88.75	12.092
1B	158.591	IAAV6133	0.0206163	0.118571	1.0762	FST	Fre-WL	1.04167	98.9583	92.5	6.25	12.2171
1B	160.904	BobWhite_c4482_73	0.0611634	0.161513	0.8654	FST	Fre-WL	3.125	95.8333	90	8.75	11.6049
1B	160.904	D_contig03023_692	0.0849383	0.182022	0.8062	FST	Fre-WL	4.16667	89.5833	88.75	10	11.2988
1B	160.904	Tdurum_contig41999_3220	0.161975	0.0256367	-0.1602	FST	Fre-WL	85.4167	8.33333	1.25	95	11.1377
1D	3.40225	Excalibur_c9509_1180	0.0416478	0.159688	0.9805	FST	Fre-WL	95.8333	2.08333	8.75	91.25	11.596
1D	21.8005	RAC875_rep_c105796_617	0.239705	0.095	0.0521		Fre-WL	11.4583	70.8333	95	5	11.0379
1D	23.6291	wsnp_Ex_c1358_2602235	0.269471	0.024996	-0.2902		Fre-WL	13.5417	70.8333	97.5	1.25	11.0987
1D	74.4763	Ex_c33668_180	0.202908	0.0001	-0.975	FST	Fre-WL	11.4583	88.5417	100	0	11.7045
1D	80.7086	RAC875_c41812_1998	0.186632	0.0001	-0.9553	FST	Fre-WL	10.4167	89.5833	100	0	11.8384
1D	82.0583	Kukri_c19768_568	0.0617927	0.0001	-0.5453	FST	Fre-WL	94.7917	3.125	0	100	12.5307
1D	82.8171	BobWhite_c11338_605	0.208579	0.0246875	-0.2318	FST	Fre-WL	85.4167	11.4583	1.25	98.75	11.1377
1D	82.8171	wsnp_RFL_Contig2036_1264133	0.21875	0.0001	-0.9944	FST	Fre-WL	12.5	87.5	100	0	11.5721
1D	87.3576	RAC875_c54260_127	0.186632	0.0246875	-0.2043	FST	Fre-WL	10.4167	89.5833	98.75	1.25	11.671
1D	87.3576	wsnp_Ex_c6920_11929922	0.160367	0.024996	-0.1628	FST	Fre-WL	86.4583	8.33333	1.25	97.5	11.269
1D	87.3576	wsnp_Ku_c7266_12551048	0.0001	0.0246875	1.4302	FST	Fre-WL	100	0	1.25	98.75	13.1152
1D	88.8006	wsnp_BF484656D_Ta_1_1	0.238343	0.0001	-1.0216	FST	Fre-WL	84.375	13.5417	0	100	11.1827
1D	88.8503	Ra_c21676_178	0.0798611	0.0246875	0.037	FST	Fre-WL	4.16667	95.8333	98.75	1.25	12.5162
1D	89.5843	D_contig32652_163	0.152778	0.0246875	-0.1529	FST	Fre-WL	8.33333	91.6667	98.75	1.25	11.9462
1D	89.5843	Excalibur_c8188_693	0.251302	0.0246875	-0.2773	FST	Fre-WL	84.375	14.5833	1.25	98.75	11.0077
1D	105.022	TA001371-0399	0.0001	0.182022	1.7618	FST	Fre-WL	0	100	88.75	10	11.9504
1D	107.062	Ra_c11906_1441	0.0798611	0.0001	-0.5777	FST	Fre-WL	95.8333	4.16667	0	100	12.6742
1D	107.062	Ra_c11906_1618	0.0798611	0.0001	-0.5777	FST	Fre-WL	4.16667	95.8333	100	0	12.6742
1D	107.062	RFL_Contig651_953	0.226843	0.0001	-1.007	FST	Fre-WL	12.5	83.3333	100	0	11.5721
1D	107.062	wsnp_Ex_c16429_24929065	0.102788	0.0001	-0.7798	FST	Fre-WL	5.20833	90.625	100	0	12.5307
1D	127.021	CAP7_c8364_202	0.119511	0.0001	-0.8445	FST	Fre-WL	91.6667	6.25	0	100	12.1106
1D	134.404	Excalibur_rep_c72906_71	0.0605469	0.0001	-0.5055	FST	Fre-WL	3.125	96.875	98.75	0	12.663
1D	162.269	Kukri_c13039_858	0.0798611	0.0001	-0.5777	FST	Fre-WL	4.16667	95.8333	100	0	12.6742
1D	162.269	RAC875_c51493_471	0.0001	0.04875	1.5278	FST	Fre-WL	0	100	97.5	2.5	12.9653
1D	164.079	BobWhite_rep_c63205_143	0.0605469	0.0246875	0.1242	FST	Fre-WL	96.875	3.125	1.25	98.75	12.663
1D	164.875	Excalibur_c33742_419	0.160367	0.024996	-0.1628	FST	Fre-WL	8.33333	86.4583	97.5	1.25	11.7834
1D	165.012	Kukri_rep_c102822_374	0.0256367	0.095	0.948	FST	Fre-WL	1.04167	79.1667	95	5	12.5115
1D	165.479	BobWhite_c14422_282	0.0206163	0.024996	0.5769	FST	Fre-WL	1.04167	98.9583	97.5	1.25	12.8108
1D	167.108	Excalibur_c13076_384	0.190131	0.024996	-0.2078	FST	Fre-WL	10.4167	87.5	97.5	1.25	11.5051
1D	167.108	Excalibur_c6476_811	0.0420858	0.0961384	0.7967	FST	Fre-WL	2.08333	94.7917	93.75	5	12.2063
1D	170.89	BS00009738_51	0.0407986	0.095	0.8051	FST	Fre-WL	97.9167	2.08333	5	95	12.3558
1D	170.946	wsnp_Ex_c6476_11246589	0.0611634	0.0973044	0.6835	FST	Fre-WL	3.125	95.8333	92.5	5	11.9012
1D	174.087	BobWhite_c42696_188	0.0806648	0.117188	0.6528	FST	Fre-WL	94.7917	4.16667	6.25	93.75	11.7464
1D	179.542	BS00011168_51	0.104938	0.095	0.372	FST	Fre-WL	5.20833	88.5417	95	5	11.9006
1D	179.542	Excalibur_c981_294	0.0806648	0.117188	0.6528	FST	Fre-WL	4.16667	94.7917	93.75	6.25	11.8977
1D	179.542	Kukri_rep_c104078_655	0.117188	0.0961384	0.3362	FST	Fre-WL	93.75	6.25	5	93.75	11.7526
2A	53.1809	wsnp_CAP8_c2110_1147974	0.0605469	0.0721875	0.5716	FST	Fre-WL	3.125	96.875	96.25	3.75	12.3544
2A	95.7501	BobWhite_c45029_145	0.0605469	0.142012	0.8217	FST	Fre-WL	3.125	96.875	90	7.5	11.6049
2A	99.2803	BS00031467_51	0.0001	0.1437	1.7272	FST	Fre-WL	0	100	88.75	7.5	11.9504
2A	101.974	BobWhite_c32226_104	0.186632	0.095	0.1566	FST	Fre-WL	10.4167	89.5833	95	5	11.1777
2A	101.974	BobWhite_rep_c62964_873	0.117188	0.117188	0.4553	FST	Fre-WL	93.75	6.25	6.25	93.75	11.5969
2A	101.974	Ex_c32172_1677	0.0206163	0.099723	1.0297	FST	Fre-WL	1.04167	98.9583	90	5	11.9273
2A	101.974	GENE-2601_393	0.171524	0.095	0.1882	FST	Fre-WL	89.5833	9.375	5	95	11.1777
2A	101.974	Kukri_c11327_977	0.0987413	0.163379	0.7094	FST	Fre-WL	5.20833	94.7917	88.75	8.75	11.1412
2A	101.974	Kukri_c44997_377	0.13651	0.117188	0.3515	FST	Fre-WL	91.6667	7.29167	6.25	93.75	11.3031
2A	101.974	Kukri_c4563_455	0.118338	0.0961384	0.3297	FST	Fre-WL	92.7083	6.25	5	93.75	11.6064
2A	101.974	Kukri_rep_c107604_76	0.117188	0.118571	0.5	FST	Fre-WL	6.25	93.75	92.5	6.25	11.4424
2A	101.974	RAC875_c34509_124	0.0407986	0.140362	0.9429	FST	Fre-WL	2.08333	97.9167	91.25	7.5	11.911
2A	101.974	RAC875_c68079_214	0.118338	0.0984989	0.3428	FST	Fre-WL	6.25	92.7083	91.25	5	11.289
2A	101.974	wsnp_JG_c926_520103	0.13651	0.117188	0.3515	FST	Fre-WL	91.6667	7.29167	6.25	93.75	11.3031
2A	103.621	RAC875_c26362_83	0.0001	0.283587	1.8964	FST	Fre-WL	100	0	16.25	78.75	11.3939
2A	104.132	Excalibur_c42815_713	0.0206163	0.142012	1.1226	FST	Fre-WL	1.04167	98.9583	90	7.5	11.9273
2A	104.132	RAC875_c5569_548	0.0206163	0.095	1.0135	FST	Fre-WL	1.04167	98.9583	95	5	12.5115
2A	104.132	RAC875_c59661_500	0.0210502	0.095	1.0063	FST	Fre-WL	1.04167	96.875	95	5	12.5115
2A	104.132	RAC875_rep_c74366_489	0.0206163	0.0961384	1.0185	FST	Fre-WL	1.04167	98.9583	93.75	5	12.3637
2A	106.299	Kukri_rep_c90581_382	0.0798611	0.163379	0.7752	FST	Fre-WL	95.8333	4.16667	8.75	88.75	11.596
2A	115.135	CAP12_rep_c6956_169	0.0206163	0.272188	1.2729	FST	Fre-WL	98.9583	1.04167	16.25	83.75	11.2207
2A	116.011	Kukri_c40121_373	0.117188	0.140362	0.5925	FST	Fre-WL	93.75	6.25	7.5	91.25	11.4424
2A	124.808	Jagger_c9554_114	0.121928	0.04875	0.0876	FST	Fre-WL	89.5833	6.25	2.5	97.5	11.5051
2A	139.847	Kukri_c37742_69	0.13651	0.117188	0.3515	FST	Fre-WL	7.29167	91.6667	93.75	6.25	11.4491
2A	143.216	BS00062732_51	0.0605469	0.142012	0.8217	FST	Fre-WL	3.125	96.875	90	7.5	11.6049
2A	143.649	BS00000209_51	0.117188	0.182022	0.6937	FST	Fre-WL	93.75	6.25	10	88.75	11.1368
2A	143.649	RFL_Contig927_1591	0.0611634	0.184089	0.9158	FST	Fre-WL	3.125	95.8333	87.5	10	11.3128
2A	143.649	Tdurum_contig82404_354	0.0611634	0.182022	0.9112	FST	Fre-WL	3.125	95.8333	88.75	10	11.4583
2A	144.414	BobWhite_c17113_240	0.0611634	0.095	0.6718	FST	Fre-WL	3.125	95.8333	95	5	12.2021
2A	144.414	BS00025880_51	0.0206163	0.095	1.0135	FST	Fre-WL	1.04167	98.9583	95	5	12.5115
2A	151.292	Ku_c10387_272	0.0605469	0.0256367	0.1395	FST	Fre-WL	3.125	96.875	95	1.25	12.2021
2B	16.8796	BobWhite_c11397_208	0.0001	0.0001	0.4553	FST	Fre-WL	0	100	100	0	13.2665
2B	20.1601	Kukri_c38985_537	0.234158	0.0001	-1.0138	FST	Fre-WL	86.4583	13.5417	0	100	11.441
2B	20.21	RAC875_c5577_1682	0.0407986	0.0721875	0.711	FST	Fre-WL	97.9167	2.08333	3.75	96.25	12.5065
2B	74.4691	Kukri_c26288_419	0.0407986	0.117188	0.8778	FST	Fre-WL	2.08333	97.9167	93.75	6.25	12.2063
2B	78.9938	RAC875_rep_c109207_706	0.0611634	0.0721875	0.5585	FST	Fre-WL	3.125	95.8333	96.25	3.75	12.3544
2B	79.4928	Kukri_c12368_82	0.154238	0.0246875	-0.1558	FST	Fre-WL	90.625	8.33333	1.25	98.75	11.8078
2B	79.4928	Kukri_rep_c69803_82	0.206655	0.0001	-0.9856	FST	Fre-WL	11.4583	86.4583	100	0	11.7045
2B	79.4928	RAC875_c22429_249	0.236233	0.0001	-1.0188	FST	Fre-WL	13.5417	85.4167	100	0	11.441
2B	79.4928	RAC875_c62278_69	0.206655	0.0001	-0.9856	FST	Fre-WL	86.4583	11.4583	0	100	11.441
2B	79.4928	Tdurum_contig94176_65	0.208579	0.024996	-0.2307	FST	Fre-WL	11.4583	85.4167	97.5	1.25	11.3682
2B	79.4928	wsnp_Ex_c7285_12506938	0.0987413	0.0721875	0.2968	FST	Fre-WL	94.7917	5.20833	3.75	96.25	12.0561
2B	80.3721	Excalibur_c6097_2208	0.242491	0.0246875	-0.2697		Fre-WL	12.5	76.0417	98.75	1.25	11.4016
2B	80.7744	GENE-0647_106	0.13651	0.04875	0.0566	FST	Fre-WL	91.6667	7.29167	2.5	97.5	11.7834
2B	80.7744	RAC875_c95948_614	0.152778	0.04875	0.0175	FST	Fre-WL	8.33333	91.6667	97.5	2.5	11.7834
2B	82.1247	IACX6223	0.15879	0.024996	-0.1604	FST	Fre-WL	87.5	8.33333	1.25	97.5	11.4016
2B	82.1247	RAC875_c86069_65	0.062435	0.024996	0.1113	FST	Fre-WL	3.125	93.75	97.5	1.25	12.508
2B	82.293	BS00030497_51	0.0407986	0.0246875	0.2488	FST	Fre-WL	2.08333	97.9167	98.75	1.25	12.8118
2B	83.7961	BS00103461_51	0.0407986	0.117188	0.8778	FST	Fre-WL	2.08333	97.9167	93.75	6.25	12.2063
2B	83.7961	RAC875_c76533_442	0.0407986	0.145429	0.9566	FST	Fre-WL	2.08333	97.9167	87.5	7.5	11.4762
2B	93.4661	Excalibur_c23723_141	0.206655	0.0001	-0.9856	FST	Fre-WL	11.4583	86.4583	100	0	11.7045
2B	93.4661	RAC875_c7827_218	0.152778	0.0001	-0.9054	FST	Fre-WL	91.6667	8.33333	0	100	12.1106
2B	93.4661	TA005635-0459	0.119511	0.0001	-0.8445	FST	Fre-WL	6.25	91.6667	100	0	12.389
2B	93.8403	wsnp_BE404601B_Ta_2_1	0.0987413	0.0730652	0.3016	FST	Fre-WL	5.20833	94.7917	95	3.75	11.9006
2B	96.3724	IACX712	0.020831	0.199687	1.2027	FST	Fre-WL	1.04167	97.9167	88.75	11.25	11.7841
2B	96.9867	Kukri_rep_c68124_672	0.0407986	0.257651	1.142	FST	Fre-WL	2.08333	97.9167	83.75	15	11.0501
2B	96.9867	Tdurum_contig50509_805	0.0407986	0.257651	1.142	FST	Fre-WL	2.08333	97.9167	83.75	15	11.0501
2B	96.9867	tplb0024p13_611	0.155727	0.0961384	0.2226	FST	Fre-WL	89.5833	8.33333	5	93.75	11.1777
2B	96.9867	wsnp_Ku_c15336_23908130	0.139207	0.0973044	0.2763	FST	Fre-WL	89.5833	7.29167	5	92.5	11.1777
2B	97.2642	Excalibur_rep_c107558_367	0.202908	0.0001	-0.975	FST	Fre-WL	11.4583	88.5417	100	0	11.7045
2B	97.2642	Kukri_c17223_1165	0.0206163	0.0493511	0.7981	FST	Fre-WL	1.04167	98.9583	96.25	2.5	12.6605
2B	98.5271	Ra_c6700_406	0.0407986	0.255	1.1395	FST	Fre-WL	97.9167	2.08333	15	85	11.1912
2B	99.5593	wsnp_Ex_c6471_11241582	0.0001	0.260355	1.8704	FST	Fre-WL	0	100	82.5	15	11.257
2B	99.7308	Excalibur_c18275_211	0.0001	0.28875	1.9028	FST	Fre-WL	0	100	82.5	17.5	11.257
2B	99.7308	Kukri_c25828_136	0.0001	0.260355	1.8704	FST	Fre-WL	100	0	15	82.5	11.5316
2B	99.7308	RAC875_c25277_324	0.204765	0.0001	-0.9814	FST	Fre-WL	11.4583	87.5	100	0	11.7045
2B	99.7308	RAC875_c41224_72	0.0001	0.255	1.8548	FST	Fre-WL	100	0	15	85	11.5316
2B	99.7308	TA002013-0438	0.0001	0.260355	1.8704	FST	Fre-WL	0	100	82.5	15	11.257
2B	99.7308	wsnp_be499362B_Td_2_1	0.251302	0.0001	-1.0352	FST	Fre-WL	14.5833	84.375	100	0	11.3112
2B	99.7308	wsnp_Ex_c4273_7712252	0.0001	0.260355	1.8704	FST	Fre-WL	0	100	82.5	15	11.257
2B	99.7308	wsnp_Ex_rep_c103017_88070251	0.0001	0.260355	1.8704	FST	Fre-WL	0	100	82.5	15	11.257
2B	99.7308	wsnp_JD_c12127_12442581	0.0001	0.257651	1.8622	FST	Fre-WL	0	100	83.75	15	11.3939
2B	99.7932	wsnp_Ex_c20529_29608872	0.0605469	0.204142	0.9615	FST	Fre-WL	96.875	3.125	11.25	86.25	11.4583
2B	99.9054	Tdurum_contig11172_443	0.265928	0.0001	-1.0544	FST	Fre-WL	83.3333	15.625	0	100	11.0554
2B	102.225	CAP11_c1476_128	0.102788	0.0721875	0.2838	FST	Fre-WL	90.625	5.20833	3.75	96.25	11.4805
2B	102.225	wsnp_Ex_c25217_34481787	0.121928	0.0721875	0.2155	FST	Fre-WL	89.5833	6.25	3.75	96.25	11.3407
2B	102.983	Jagger_c6853_60	0.0001	0.04875	1.5278	FST	Fre-WL	0	100	97.5	2.5	12.9653
2B	103.336	wsnp_JD_c14405_14144807	0.0987413	0.0721875	0.2968	FST	Fre-WL	5.20833	94.7917	96.25	3.75	12.0561
2B	103.616	IAAV211	0.238343	0.0246875	-0.2672	FST	Fre-WL	84.375	13.5417	1.25	98.75	11.0077
2B	103.616	Tdurum_contig26542_457	0.0611634	0.201891	0.9553	FST	Fre-WL	95.8333	3.125	11.25	87.5	11.2988
2B	104.39	wsnp_Ex_c8894_14858193	0.160367	0.13875	0.3524	FST	Fre-WL	8.33333	86.4583	92.5	7.5	11.1457
2B	104.415	Tdurum_contig25602_212	0.0806648	0.182022	0.8225	FST	Fre-WL	4.16667	94.7917	88.75	10	11.2988
2B	105.908	wsnp_Ex_c26281_35525999	0.169922	0.04875	-0.0116	FST	Fre-WL	9.375	90.625	97.5	2.5	11.6434
2B	106.563	Tdurum_contig65349_140	0.173155	0.04875	-0.018	FST	Fre-WL	9.375	88.5417	97.5	2.5	11.6434
2B	109.526	Kukri_c75902_132	0.0206163	0.29162	1.2926	FST	Fre-WL	98.9583	1.04167	17.5	81.25	11.0821
2B	109.526	Tdurum_contig74826_330	0.0434568	0.186203	1.0292	FST	Fre-WL	2.08333	91.6667	86.25	10	11.3332
2B	114.094	BS00104667_51	0.0407986	0.095	0.8051	FST	Fre-WL	2.08333	97.9167	95	5	12.3558
2B	114.568	wsnp_Ex_c1915_3618286	0.0798611	0.223537	0.9072	FST	Fre-WL	95.8333	4.16667	12.5	85	11.1517
2B	116.819	Ex_c13213_2517	0.117188	0.0721875	0.2324	FST	Fre-WL	6.25	93.75	96.25	3.75	11.9096
2B	116.829	wsnp_Ex_c5123_9089624	0.0407986	0.0730652	0.7158	FST	Fre-WL	2.08333	97.9167	95	3.75	12.3558
2B	157.214	Excalibur_rep_c108380_489	0.0605469	0.182022	0.9146	FST	Fre-WL	3.125	96.875	88.75	10	11.4583
2Dx	4.66964	GENE-1273_438	0.249132	0.0001	-1.0293	FST	Fre-WL	14.5833	85.4167	100	0	11.3112
2Dx	4.66964	GENE-1273_59	0.249132	0.0001	-1.0293	FST	Fre-WL	14.5833	85.4167	100	0	11.3112
2Dx	6.75124	Kukri_c23961_636	0.0637604	0.0001	-0.5687	FST	Fre-WL	91.6667	3.125	0	91.25	12.1106
2Dx	6.75124	RAC875_c63883_76	0.0814848	0.0001	-0.5901	FST	Fre-WL	4.16667	93.75	100	0	12.6742
2Dx	18.5259	BS00093757_51	0.140595	0.0246875	-0.1313	FST	Fre-WL	7.29167	88.5417	98.75	1.25	12.0862
2Dx	18.5259	tplb0030j08_1960	0.140595	0.0246875	-0.1313	FST	Fre-WL	7.29167	88.5417	98.75	1.25	12.0862
2Dx	22.4582	Kukri_c37862_475	0.099723	0.0001	-0.7342	FST	Fre-WL	93.75	5.20833	0	100	12.389
2Dx	22.4582	RAC875_rep_c110753_119	0.0001	0.0246875	1.4302	FST	Fre-WL	0	98.9583	98.75	1.25	13.1152
2Dx	24.7856	RAC875_c34767_147	0.202908	0.0721875	0.0326	FST	Fre-WL	88.5417	11.4583	3.75	96.25	11.2023
2Dx	25.158	wsnp_BG275030D_Ta_2_2	0.0798611	0.04875	0.2394	FST	Fre-WL	4.16667	95.8333	97.5	2.5	12.3596
2Dx	29.377	Excalibur_c48050_258	0.284888	0.0001	-1.0796		Fre-WL	16.6667	80.2083	100	0	11.0554
2Dx	34.1472	Excalibur_c39215_100	0.0605469	0.0246875	0.1242	FST	Fre-WL	3.125	96.875	98.75	1.25	12.663
2Dx	36.5379	D_contig28346_467	0.0798611	0.0246875	0.037	FST	Fre-WL	4.16667	95.8333	98.75	1.25	12.5162
2Dx	36.5379	D_GBB4FNX01A1ZCW_138	0.171524	0.0246875	-0.1843	FST	Fre-WL	9.375	89.5833	98.75	1.25	11.8078
2Dx	36.5379	D_GBUVHFX02GV41H_67	0.13651	0.0246875	-0.1221	FST	Fre-WL	7.29167	91.6667	98.75	1.25	12.0862
2Dx	36.9996	D_GDRF1KQ01A0AOV_75	0.195629	0.0246875	-0.2207	FST	Fre-WL	84.375	10.4167	1.25	98.75	11.0077
2Dx	37.6215	wsnp_BF428792D_Ta_1_3	0.19193	0.0001	-0.9681	FST	Fre-WL	10.4167	86.4583	100	0	11.8384
2Dx	41.4756	GENE-1172_825	0.0210502	0.04875	0.7823	FST	Fre-WL	1.04167	96.875	97.5	2.5	12.8108
2Dx	41.4756	Kukri_c60627_74	0.0611634	0.0001	-0.5325	FST	Fre-WL	3.125	95.8333	100	0	12.8194
2Dx	42.3731	Kukri_rep_c71152_906	0.188366	0.0001	-0.9621	FST	Fre-WL	10.4167	88.5417	100	0	11.8384
2Dx	43.3673	Kukri_c49670_857	0.0987413	0.0001	-0.6541	FST	Fre-WL	94.7917	5.20833	0	100	12.5307
2Dx	43.3673	TA001366-0072	0.1352	0.0001	-0.8647	FST	Fre-WL	7.29167	92.7083	100	0	12.249
2Dx	43.6876	BS00067584_51	0.0407986	0.0001	-0.4526	FST	Fre-WL	2.08333	97.9167	98.75	0	12.8118
2Dx	43.6876	BS00079440_51	0.0001	0.0001	0.4553	FST	Fre-WL	0	100	98.75	0	13.1152
2Dx	44.8754	Excalibur_c74304_438	0.0206163	0.0253123	0.5859	FST	Fre-WL	98.9583	1.04167	1.25	96.25	12.9625
2Dx	47.1097	Excalibur_c27702_282	0.0407986	0.0246875	0.2488	FST	Fre-WL	2.08333	97.9167	98.75	1.25	12.8118
2Dx	49.3105	Kukri_c41637_915	0.0001	0.0001	0.4553	FST	Fre-WL	0	100	100	0	13.2665
2Dx	49.3105	RAC875_c28465_171	0.277778	0.0001	-1.0675	FST	Fre-WL	83.3333	16.6667	0	100	11.0554
2Dx	49.5898	Kukri_rep_c72254_186	0.0001	0.28875	1.9028	FST	Fre-WL	0	100	82.5	17.5	11.257
2Dx	50.8298	TA001971-1035	0.0001	0.0001	0.4553	FST	Fre-WL	100	0	0	100	13.2665
2Dx	50.8298	TA006024-1567	0.0206163	0.0001	-0.4251	FST	Fre-WL	1.04167	98.9583	100	0	13.1155
2Dx	50.8298	wsnp_RFL_Contig2179_1504740	0.0001	0.0001	0.4553	FST	Fre-WL	0	100	100	0	13.2665
2Dx	53.6822	Kukri_c60299_750	0.0407986	0.0001	-0.4526	FST	Fre-WL	97.9167	2.08333	0	100	12.9665
2Dx	59.5025	RFL_Contig2023_1387	0.0407986	0.0001	-0.4526	FST	Fre-WL	2.08333	97.9167	100	0	12.9665
2Dx	59.5025	TA011647-0807	0.0987413	0.0001	-0.6541	FST	Fre-WL	94.7917	5.20833	0	100	12.5307
2Dx	59.5174	RAC875_c42714_775	0.169922	0.0001	-0.9347	FST	Fre-WL	90.625	9.375	0	100	11.9738
2Dx	59.7297	RAC875_c50427_176	0.0206163	0.0001	-0.4251	FST	Fre-WL	98.9583	1.04167	0	100	13.1155
2Dx	63.4683	BobWhite_c13315_651	0.186632	0.0001	-0.9553	FST	Fre-WL	89.5833	10.4167	0	100	11.8384
2Dx	63.4683	Kukri_c83837_377	0.21875	0.0001	-0.9944	FST	Fre-WL	87.5	12.5	0	100	11.5721
2Dx	64.9914	RAC875_c20187_1313	0.0605469	0.0001	-0.5055	FST	Fre-WL	3.125	96.875	100	0	12.8194
2Dx	65.5946	BobWhite_rep_c64934_62	0.169922	0.0001	-0.9347	FST	Fre-WL	9.375	90.625	100	0	11.9738
2Dx	65.5946	TA001826-1418	0.0605469	0.0001	-0.5055	FST	Fre-WL	3.125	96.875	100	0	12.8194
2Dx	67.9257	Excalibur_rep_c103649_61	0.0001	0.095	1.634	FST	Fre-WL	0	100	95	5	12.6693
2Dx	74.5355	tplb0058k20_1741	0.0206163	0.0001	-0.4251	FST	Fre-WL	98.9583	1.04167	0	98.75	13.1155
2Dx	76.3936	Excalibur_rep_c70308_701	0.202908	0.0001	-0.975	FST	Fre-WL	11.4583	88.5417	100	0	11.7045
2Dx	80.4079	BobWhite_c40561_305	0.277778	0.0001	-1.0675	FST	Fre-WL	16.6667	83.3333	100	0	11.0554
2Dx	80.5866	wsnp_Ex_c15681_24016359	0.265928	0.0001	-1.0544	FST	Fre-WL	83.3333	15.625	0	97.5	11.0554
2Dx	82.8209	wsnp_Ex_c12223_19533198	0.0416478	0.18	1.0291	FST	Fre-WL	2.08333	95.8333	90	10	11.765
2Dx	85.975	RAC875_c9897_638	0.0987413	0.04875	0.1709	FST	Fre-WL	94.7917	5.20833	2.5	97.5	12.2129
2Dx	97.1352	Kukri_c5276_447	0.1352	0.0748862	0.1996	FST	Fre-WL	92.7083	7.29167	3.75	92.5	11.7649
3A	15.0504	Kukri_s117068_198	0.102788	0.0001	-0.7798	FST	Fre-WL	90.625	5.20833	0	98.75	11.9738
3A	20.7359	BS00084348_51	0.0407986	0.237187	1.1178	FST	Fre-WL	97.9167	2.08333	13.75	86.25	11.3332
3A	24.1547	BobWhite_c12752_410	0.0806648	0.118571	0.6579	FST	Fre-WL	4.16667	94.7917	92.5	6.25	11.7463
3A	24.1547	Kukri_c1568_889	0.0407986	0.239705	1.1217	FST	Fre-WL	97.9167	2.08333	13.75	85	11.3332
3A	28.5844	GENE-1989_800	0.0001	0.303644	1.918	FST	Fre-WL	98.9583	0	17.5	76.25	11.0821
3A	33.664	TA001702-0608	0.0001	0.024996	1.4839	FST	Fre-WL	0	94.7917	97.5	1.25	12.9653
3A	38.3888	Excalibur_c4548_2505	0.0001	0.1437	1.7272	FST	Fre-WL	0	100	88.75	7.5	11.9504
3A	38.3888	wsnp_Ex_c4548_8166555	0.0001	0.13875	1.7041	FST	Fre-WL	0	100	92.5	7.5	12.3783
3A	38.3888	wsnp_Ra_c9738_16174002	0.0001	0.1437	1.7272	FST	Fre-WL	0	100	88.75	7.5	11.9504
3A	44.8058	Excalibur_c20448_318	0.0001	0.0493511	1.5621	FST	Fre-WL	0	97.9167	96.25	2.5	12.8167
3A	68.656	GENE-1533_226	0.0001	0.161513	1.7392	FST	Fre-WL	0	100	90	8.75	12.092
3A	68.656	wsnp_Ex_rep_c69816_68774416	0.0001	0.18	1.7531	FST	Fre-WL	100	0	10	90	12.092
3A	77.5123	BS00013584_51	0.0001	0.226008	1.827	FST	Fre-WL	0	95.8333	83.75	12.5	11.3939
3A	77.5123	Excalibur_c6264_249	0.0605469	0.0001	-0.5055	FST	Fre-WL	3.125	96.875	100	0	12.8194
3A	77.5123	Excalibur_c9000_209	0.099723	0.117188	0.5698	FST	Fre-WL	93.75	5.20833	6.25	93.75	11.5969
3A	77.5123	Kukri_c62467_362	0.0605469	0.0246875	0.1242	FST	Fre-WL	3.125	96.875	98.75	1.25	12.663
3A	77.5123	RAC875_c45016_79	0.118338	0.0246875	-0.0844	FST	Fre-WL	92.7083	6.25	1.25	98.75	12.0862
3A	77.5123	TA003281-2379	0.0001	0.226008	1.827	FST	Fre-WL	0	100	83.75	12.5	11.3939
3A	77.5123	wsnp_Ex_c57322_59083238	0.0206163	0.1437	1.1256	FST	Fre-WL	98.9583	1.04167	7.5	88.75	12.2171
3A	77.5657	BobWhite_c11298_512	0.22072	0.04875	-0.1058	FST	Fre-WL	86.4583	12.5	2.5	97.5	11.0987
3A	77.5657	BS00021694_51	0.206655	0.04875	-0.0855	FST	Fre-WL	86.4583	11.4583	2.5	97.5	11.0987
3A	77.5657	IAAV2646	0.22072	0.04875	-0.1058	FST	Fre-WL	86.4583	12.5	2.5	97.5	11.0987
3A	79.8009	BS00065932_51	0.0206163	0.1437	1.1256	FST	Fre-WL	1.04167	98.9583	88.75	7.5	11.7841
3A	79.8009	RAC875_c50864_1921	0.0206163	0.13875	1.1141	FST	Fre-WL	1.04167	98.9583	92.5	7.5	12.2171
3A	79.8009	wsnp_Ex_c57322_59084950	0.0206163	0.199687	1.2038	FST	Fre-WL	1.04167	98.9583	88.75	11.25	11.7841
3A	80.6141	wsnp_Ex_c57322_59084809	0.0206163	0.1437	1.1256	FST	Fre-WL	98.9583	1.04167	7.5	88.75	12.2171
3A	81.8196	BS00021981_51	0.0001	0.13875	1.7041	FST	Fre-WL	0	100	92.5	7.5	12.3783
3A	85.0658	BS00022148_51	0.0987413	0.0721875	0.2968	FST	Fre-WL	5.20833	94.7917	96.25	3.75	12.0561
3A	85.0658	wsnp_Ex_c1141_2191485	0.0987413	0.0721875	0.2968	FST	Fre-WL	5.20833	94.7917	96.25	3.75	12.0561
3A	85.386	BS00062808_51	0.0987413	0.0246875	-0.0291	FST	Fre-WL	94.7917	5.20833	1.25	98.75	12.3711
3A	85.386	BS00109935_51	0.0987413	0.0246875	-0.0291	FST	Fre-WL	94.7917	5.20833	1.25	98.75	12.3711
3A	85.386	Excalibur_c13858_1640	0.117188	0.145429	0.6077	FST	Fre-WL	93.75	6.25	7.5	87.5	11.4424
3A	85.386	Excalibur_c60452_196	0.0001	0.13875	1.7041	FST	Fre-WL	100	0	7.5	92.5	12.3783
3A	85.386	Excalibur_rep_c116073_259	0.0001	0.1437	1.7272	FST	Fre-WL	0	100	88.75	7.5	11.9504
3A	85.386	IAAV9068	0.0658574	0.142012	0.7879	FST	Fre-WL	3.125	88.5417	90	7.5	11.6049
3A	85.386	Ku_c103671_362	0.0229854	0.142012	1.0984	FST	Fre-WL	1.04167	88.5417	90	7.5	11.9273
3A	85.386	Tdurum_contig49518_1002	0.0407986	0.159688	0.9858	FST	Fre-WL	97.9167	2.08333	8.75	91.25	11.911
3A	85.386	Tdurum_contig56960_109	0.169922	0.024996	-0.1776	FST	Fre-WL	90.625	9.375	1.25	97.5	11.8078
3A	85.7282	RAC875_c68290_193	0.0001	0.310651	1.931	FST	Fre-WL	100	0	18.75	78.75	11.121
3A	86.1583	BobWhite_c28950_147	0.169922	0.0001	-0.9347	FST	Fre-WL	90.625	9.375	0	100	11.9738
3A	86.1583	wsnp_Ex_rep_c101942_87217430	0.0001	0.117188	1.668	FST	Fre-WL	100	0	6.25	93.75	12.5232
3A	86.5224	BobWhite_rep_c51301_1261	0.253508	0.0246875	-0.2793	FST	Fre-WL	14.5833	83.3333	98.75	1.25	11.1377
3A	86.6637	Ex_c45438_377	0.099723	0.04875	0.1659	FST	Fre-WL	93.75	5.20833	2.5	97.5	12.068
3A	86.6637	wsnp_Ex_c5997_10512308	0.222725	0.0493511	-0.1054	FST	Fre-WL	12.5	85.4167	96.25	2.5	11.0654
3A	86.6637	wsnp_Ku_rep_c104691_91086871	0.22072	0.0493511	-0.1016	FST	Fre-WL	12.5	86.4583	96.25	2.5	11.0654
3A	86.6637	wsnp_RFL_Contig2767_2518373	0.234158	0.0493511	-0.1205	FST	Fre-WL	86.4583	13.5417	2.5	96.25	11.0987
3A	87.4392	wsnp_Ku_c8334_14181247	0.169922	0.0739645	0.1006	FST	Fre-WL	9.375	90.625	93.75	3.75	11.1588
3A	87.7814	Excalibur_c13242_1178	0.100724	0.024996	-0.0343	FST	Fre-WL	92.7083	5.20833	1.25	97.5	12.0862
3A	87.7814	RAC875_c19570_671	0.0212741	0.024996	0.5512	FST	Fre-WL	1.04167	95.8333	97.5	1.25	12.8108
3A	87.7814	wsnp_JD_c7441_8535047	0.0407986	0.13875	0.938	FST	Fre-WL	97.9167	2.08333	7.5	92.5	12.0581
3A	88.0168	RAC875_c13895_763	0.169922	0.0739645	0.1006	FST	Fre-WL	9.375	90.625	93.75	3.75	11.1588
3A	89.4704	wsnp_JD_c5699_6859527	0.0001	0.04875	1.5278	FST	Fre-WL	100	0	2.5	97.5	12.9653
3A	89.4829	Ra_c88203_468	0.169922	0.04875	-0.0116	FST	Fre-WL	90.625	9.375	2.5	97.5	11.6434
3A	89.4829	wsnp_Ku_c25809_35776454	0.0605469	0.142012	0.8217	FST	Fre-WL	3.125	96.875	90	7.5	11.6049
3A	90.4938	Ex_c9685_1264	0.117188	0.04875	0.1036	FST	Fre-WL	6.25	93.75	97.5	2.5	12.068
3A	90.4938	Ku_c53625_627	0.0806648	0.0505988	0.2552	FST	Fre-WL	4.16667	94.7917	93.75	2.5	11.8977
3A	90.5503	BS00039357_51	0.204765	0.0730652	0.0335	FST	Fre-WL	11.4583	87.5	95	3.75	11.0379
3A	90.5503	BS00070870_51	0.0001	0.0984989	1.6576	FST	Fre-WL	0	100	91.25	5	12.2346
3A	90.5503	BS00107444_51	0.154238	0.0499671	0.0227	FST	Fre-WL	8.33333	90.625	95	2.5	11.4619
3A	90.5503	Excalibur_c14216_692	0.157244	0.0246875	-0.1606	FST	Fre-WL	8.33333	88.5417	98.75	1.25	11.9462
3A	90.5503	Excalibur_c33545_134	0.1352	0.0246875	-0.1173	FST	Fre-WL	7.29167	92.7083	98.75	1.25	12.0862
3A	90.5503	GENE-2087_300	0.0001	0.119987	1.6904	FST	Fre-WL	0	100	91.25	6.25	12.2346
3A	90.5503	Ra_c70087_485	0.0605469	0.0493511	0.3409	FST	Fre-WL	96.875	3.125	2.5	96.25	12.508
3A	90.5503	Tdurum_contig33100_127	0.0001	0.0973044	1.6539	FST	Fre-WL	0	100	92.5	5	12.3783
3A	90.5503	Tdurum_contig61010_621	0.0001	0.099723	1.6598	FST	Fre-WL	0	100	90	5	12.092
3A	90.5503	wsnp_Ex_c28930_38008757	0.102788	0.0253123	-0.0376	FST	Fre-WL	5.20833	90.625	96.25	1.25	12.0561
3A	90.5503	wsnp_Ex_c47907_52974924	0.154238	0.0493511	0.0183	FST	Fre-WL	90.625	8.33333	2.5	96.25	11.6434
3A	90.5503	wsnp_Ex_rep_c66685_65003625	0.0605469	0.04875	0.3344	FST	Fre-WL	3.125	96.875	97.5	2.5	12.508
3A	90.5503	wsnp_Ku_c23901_33846711	0.169922	0.0253123	-0.1752	FST	Fre-WL	9.375	90.625	96.25	1.25	11.4805
3A	90.5503	wsnp_Ra_c34117_42876812	0.169922	0.0253123	-0.1752	FST	Fre-WL	9.375	90.625	96.25	1.25	11.4805
3A	92.7354	Kukri_c4724_923	0.0407986	0.0001	-0.4526	FST	Fre-WL	2.08333	97.9167	100	0	12.9665
3A	93.0399	Kukri_c37815_53	0.0001	0.0246875	1.4302	FST	Fre-WL	100	0	1.25	98.75	13.1152
3A	93.0399	RAC875_c17479_359	0.0605469	0.21875	0.9874	FST	Fre-WL	96.875	3.125	12.5	87.5	11.3128
3A	93.0399	RAC875_c60753_129	0.249132	0.0001	-1.0293	FST	Fre-WL	85.4167	14.5833	0	100	11.3112
3A	101.005	RAC875_c5056_220	0.117188	0.159688	0.6368	FST	Fre-WL	6.25	93.75	91.25	8.75	11.289
3A	103.309	Tdurum_contig64606_1106	0.263672	0.0246875	-0.2869	FST	Fre-WL	15.625	84.375	98.75	1.25	11.0077
3A	104.728	BobWhite_c13704_244	0.123174	0.04875	0.0855	FST	Fre-WL	88.5417	6.25	2.5	97.5	11.3682
3A	104.728	Kukri_c43524_106	0.117188	0.04875	0.1036	FST	Fre-WL	6.25	93.75	97.5	2.5	12.068
3A	105.667	Excalibur_rep_c105978_544	0.0605469	0.0748862	0.5983	FST	Fre-WL	3.125	96.875	92.5	3.75	11.9012
3A	109.946	BS00022989_51	0.0798611	0.0246875	0.037	FST	Fre-WL	4.16667	95.8333	98.75	1.25	12.5162
3A	109.946	GENE-1724_72	0.171524	0.0246875	-0.1843	FST	Fre-WL	9.375	89.5833	98.75	1.25	11.8078
3A	109.946	GENE-1929_91	0.118338	0.0246875	-0.0844	FST	Fre-WL	6.25	92.7083	98.75	1.25	12.2278
3A	109.946	IACX6054	0.0412188	0.0001	-0.4676	FST	Fre-WL	96.875	2.08333	0	100	12.8194
3A	109.946	Kukri_c10210_1387	0.186632	0.0001	-0.9553	FST	Fre-WL	89.5833	10.4167	0	100	11.8384
3A	109.946	Kukri_c55381_67	0.169922	0.0001	-0.9347	FST	Fre-WL	9.375	90.625	100	0	11.9738
3A	109.946	RFL_Contig5871_1650	0.171524	0.0246875	-0.1843	FST	Fre-WL	9.375	89.5833	98.75	1.25	11.8078
3A	109.946	Tdurum_contig13548_158	0.119511	0.0246875	-0.0873	FST	Fre-WL	91.6667	6.25	1.25	98.75	11.9462
3A	130.173	BS00110550_51	0.155727	0.117188	0.2993	FST	Fre-WL	8.33333	89.5833	93.75	6.25	11.3031
3A	131.554	RFL_Contig4282_1420	0.0611634	0.255	1.0481	FST	Fre-WL	3.125	95.8333	85	15	11.0246
3A	136.176	Ex_c4465_1641	0.0001	0.095	1.634	FST	Fre-WL	95.8333	0	5	95	12.0504
3A	136.176	Ex_c4465_882	0.062435	0.117188	0.7375	FST	Fre-WL	3.125	93.75	93.75	6.25	12.051
3A	136.176	Excalibur_c32546_314	0.0212741	0.117188	1.0616	FST	Fre-WL	1.04167	95.8333	93.75	6.25	12.3637
3A	138.069	BS00022245_51	0.152778	0.117188	0.307	FST	Fre-WL	91.6667	8.33333	6.25	93.75	11.3031
3A	138.069	BS00022459_51	0.174818	0.117188	0.2591	FST	Fre-WL	9.375	87.5	93.75	6.25	11.1588
3A	138.069	BS00110350_51	0.186632	0.117188	0.22	FST	Fre-WL	10.4167	89.5833	93.75	6.25	11.016
3A	138.069	Excalibur_c3429_652	0.0001	0.159688	1.7331	FST	Fre-WL	0	100	91.25	8.75	12.2346
3A	138.069	Ra_c13237_1090	0.117188	0.04875	0.1036	FST	Fre-WL	6.25	93.75	97.5	2.5	12.068
3A	142.765	Kukri_rep_c89509_83	0.154238	0.095	0.2219	FST	Fre-WL	90.625	8.33333	5	95	11.319
3A	166.637	BS00021967_51	0.224766	0.0001	-1.0057	FST	Fre-WL	12.5	84.375	98.75	0	11.4016
3A	173.585	RAC875_c99055_69	0.1352	0.0721875	0.1852	FST	Fre-WL	92.7083	7.29167	3.75	96.25	11.7649
3A	177.242	RAC875_c28721_290	0.188366	0.0721875	0.062	FST	Fre-WL	10.4167	88.5417	96.25	3.75	11.3407
3B	14.1045	Ex_c4578_535	0.0407986	0.206443	1.0781	FST	Fre-WL	2.08333	97.9167	85	11.25	11.1912
3B	14.1045	GENE-1856_1005	0.0001	0.255	1.8548	FST	Fre-WL	0	100	85	15	11.5316
3B	14.1045	Ku_c519_281	0.0206163	0.119987	1.0794	FST	Fre-WL	1.04167	98.9583	91.25	6.25	12.0717
3B	14.1045	Kukri_rep_c101341_425	0.0001	0.255	1.8548	FST	Fre-WL	100	0	15	85	11.5316
3B	23.3534	JD_c23336_253	0.0987413	0.118571	0.5886	FST	Fre-WL	94.7917	5.20833	6.25	92.5	11.7464
3B	27.5615	RAC875_c8459_1291	0.0206163	0.272188	1.2729	FST	Fre-WL	1.04167	98.9583	83.75	16.25	11.2207
3B	30.3344	Excalibur_c9206_836	0.0212741	0.201891	1.2018	FST	Fre-WL	1.04167	95.8333	87.5	11.25	11.6418
3B	32.9872	Excalibur_rep_c104498_168	0.0001	0.255	1.8548	FST	Fre-WL	100	0	15	85	11.5316
3B	32.9872	Excalibur_rep_c67448_528	0.0001	0.257651	1.8622	FST	Fre-WL	0	100	83.75	15	11.3939
3B	34.62	RFL_Contig3591_1832	0.0206163	0.21875	1.2249	FST	Fre-WL	98.9583	1.04167	12.5	87.5	11.6418
3B	35.7676	BS00027346_51	0.0001	0.244898	1.8498	FST	Fre-WL	0	98.9583	82.5	13.75	11.257
3B	56.5731	Excalibur_c35645_587	0.020831	0.1437	1.1235	FST	Fre-WL	1.04167	97.9167	88.75	7.5	11.7841
3B	57.2382	BS00016407_51	0.0611634	0.237187	1.0209	FST	Fre-WL	3.125	95.8333	86.25	13.75	11.1683
3B	57.2382	Excalibur_rep_c116253_175	0.0407986	0.242275	1.1248	FST	Fre-WL	97.9167	2.08333	13.75	83.75	11.3332
3B	57.2382	IAAV8162	0.0611634	0.239705	1.0246	FST	Fre-WL	95.8333	3.125	13.75	85	11.0056
3B	57.2382	RFL_Contig34_72	0.0412188	0.255	1.136	FST	Fre-WL	2.08333	96.875	85	15	11.1912
3B	61.4063	Kukri_c90676_212	0.0605469	0.095	0.6768	FST	Fre-WL	3.125	96.875	95	5	12.2021
3B	63.8367	wsnp_BE497469B_Ta_2_1	0.0001	0.161513	1.7392	FST	Fre-WL	100	0	8.75	90	12.2346
3B	64.7493	GENE-4829_238	0.099723	0.167244	0.7166	FST	Fre-WL	93.75	5.20833	8.75	86.25	11.289
3B	65.5544	Excalibur_c11319_371	0.117188	0.0001	-0.8046	FST	Fre-WL	6.25	93.75	100	0	12.389
3B	65.5544	TA004110-0731	0.152778	0.0493511	0.0218	FST	Fre-WL	91.6667	8.33333	2.5	96.25	11.7834
3B	65.7219	Kukri_c66990_701	0.0798611	0.117188	0.6566	FST	Fre-WL	95.8333	4.16667	6.25	93.75	11.8977
3B	67.4547	BS00095061_51	0.1352	0.161513	0.5949	FST	Fre-WL	92.7083	7.29167	8.75	90	11.1383
3B	67.4547	wsnp_Ex_c10717_17456391	0.1352	0.163379	0.6005	FST	Fre-WL	92.7083	7.29167	8.75	88.75	11.1383
3B	68.7099	BS00036352_51	0.0434568	0.159688	0.9694	FST	Fre-WL	2.08333	91.6667	91.25	8.75	11.911
3B	68.7099	BS00074997_51	0.171524	0.0721875	0.0874	FST	Fre-WL	89.5833	9.375	3.75	96.25	11.3407
3B	72.2379	BS00076872_51	0.04543	0.0001	-0.4822	FST	Fre-WL	2.08333	87.5	98.75	0	12.8118
3B	73.253	Excalibur_c85790_65	0.0001	0.095	1.634	FST	Fre-WL	91.6667	0	5	95	11.4619
3B	73.253	GENE-1617_131	0.152778	0.095	0.2266	FST	Fre-WL	91.6667	8.33333	5	95	11.4619
3B	74.2632	BobWhite_c32864_250	0.263672	0.024996	-0.2859	FST	Fre-WL	84.375	15.625	1.25	97.5	11.0077
3B	74.2632	wsnp_BE517914B_Ta_2_5	0.1352	0.0493511	0.0652	FST	Fre-WL	7.29167	92.7083	96.25	2.5	11.7649
3B	74.4332	RAC875_c65292_58	0.204765	0.0001	-0.9814	FST	Fre-WL	87.5	11.4583	0	100	11.5721
3B	75.1908	BS00023641_51	0.0001	0.095	1.634	FST	Fre-WL	100	0	5	95	12.6693
3B	80.9916	wsnp_Ra_c11243_18269800	0.238343	0.04875	-0.13	FST	Fre-WL	13.5417	84.375	97.5	2.5	11.0987
3B	91.5181	Tdurum_contig100004_204	0.0001	0.159688	1.7331	FST	Fre-WL	0	100	91.25	8.75	12.2346
3B	99.4368	BS00063624_51	0.0206163	0.0739645	0.932	FST	Fre-WL	1.04167	98.9583	93.75	3.75	12.3637
3B	101.83	wsnp_Ra_c67016_65144188	0.204765	0.0246875	-0.2286	FST	Fre-WL	87.5	11.4583	1.25	98.75	11.4016
3B	112.636	BS00070210_51	0.123174	0.0001	-0.8527	FST	Fre-WL	6.25	88.5417	100	0	12.389
3B	115.359	BS00064227_51	0.0407986	0.0246875	0.2488	FST	Fre-WL	97.9167	2.08333	1.25	98.75	12.8118
3B	120.015	IAAV1677	0.0206163	0.04875	0.7916	FST	Fre-WL	98.9583	1.04167	2.5	97.5	12.8108
3B	136.312	Excalibur_rep_c115600_289	0.253508	0.0246875	-0.2793	FST	Fre-WL	14.5833	83.3333	98.75	1.25	11.1377
3B	136.36	CAP7_c1794_121	0.186632	0.0246875	-0.2043	FST	Fre-WL	10.4167	89.5833	98.75	1.25	11.671
3B	136.36	Kukri_c33386_112	0.210539	0.0001	-0.9888	FST	Fre-WL	84.375	11.4583	0	100	11.1827
3B	136.36	Kukri_c86043_197	0.099723	0.0246875	-0.0354	FST	Fre-WL	5.20833	93.75	98.75	1.25	12.3711
3B	137.845	Tdurum_contig100787_79	0.0001	0.024996	1.4839	FST	Fre-WL	0	98.9583	97.5	1.25	12.9653
3B	139.618	Excalibur_c3556_1758	0.0001	0.0263111	1.502	FST	Fre-WL	100	0	1.25	92.5	13.1152
3B	139.618	Excalibur_c55096_613	0.21875	0.0246875	-0.2424	FST	Fre-WL	12.5	87.5	98.75	1.25	11.4016
3B	139.618	Kukri_c45513_83	0.265928	0.0246875	-0.2888	FST	Fre-WL	15.625	83.3333	98.75	1.25	11.0077
3B	139.618	Kukri_c60556_132	0.020831	0.0001	-0.4318	FST	Fre-WL	1.04167	97.9167	100	0	13.1155
3B	139.618	Kukri_c60556_155	0.155727	0.0001	-0.9224	FST	Fre-WL	8.33333	89.5833	100	0	12.1106
3B	139.618	RAC875_c6293_237	0.0001	0.0246875	1.4302	FST	Fre-WL	0	100	98.75	1.25	13.1152
3B	139.618	BS00062914_51	0.272921	0.0246875	-0.2946		Fre-WL	15.625	80.2083	98.75	1.25	11.0077
3D	4.00484	BS00028726_51	0.204765	0.0730652	0.0335	FST	Fre-WL	87.5	11.4583	3.75	95	11.0654
3D	20.4978	JD_c20427_248	0.224766	0.0001	-1.0057	FST	Fre-WL	84.375	12.5	0	100	11.1827
3D	21.1155	GENE-3728_39	0.0798611	0.0001	-0.5777	FST	Fre-WL	95.8333	4.16667	0	100	12.6742
3D	23.4147	RFL_Contig2471_119	0.173155	0.095	0.1841	FST	Fre-WL	9.375	88.5417	95	5	11.319
3D	23.6653	TA005883-0675	0.146436	0.0246875	-0.142	FST	Fre-WL	7.29167	84.375	98.75	1.25	12.0862
3D	25.1134	Kukri_c908_584	0.21875	0.0001	-0.9944	FST	Fre-WL	12.5	87.5	100	0	11.5721
3D	92.4578	Excalibur_c615_65	0.263672	0.0001	-1.0478	FST	Fre-WL	15.625	84.375	100	0	11.1827
3D	92.976	Excalibur_c32282_1153	0.174818	0.0001	-0.9469	FST	Fre-WL	9.375	87.5	100	0	11.9738
3D	92.976	RAC875_rep_c116933_592	0.21875	0.0001	-0.9944	FST	Fre-WL	87.5	12.5	0	100	11.5721
3D	94.1703	Excalibur_c49018_470	0.0412188	0.0001	-0.4676	FST	Fre-WL	96.875	2.08333	0	100	12.8194
3D	94.1703	RAC875_c42699_285	0.0407986	0.0001	-0.4526	FST	Fre-WL	97.9167	2.08333	0	100	12.9665
3D	95.4812	Kukri_rep_c92275_54	0.154238	0.0001	-0.9169	FST	Fre-WL	8.33333	90.625	100	0	12.1106
3D	97.6569	Kukri_c17342_231	0.0001	0.0493511	1.5621	FST	Fre-WL	0	100	96.25	2.5	12.8167
3D	99.6473	Kukri_c19263_346	0.0206163	0.0246875	0.5625	FST	Fre-WL	98.9583	1.04167	1.25	98.75	12.9625
3D	104.575	wsnp_CAP7_c3519_1643682	0.0206163	0.0001	-0.4251	FST	Fre-WL	1.04167	98.9583	100	0	13.1155
3D	106.768	Kukri_c32857_1101	0.0644444	0.0001	-0.5703	FST	Fre-WL	3.125	90.625	100	0	12.8194
3D	107.87	Ra_c15411_437	0.0001	0.0001	0.4553	FST	Fre-WL	0	100	100	0	13.2665
3D	107.87	wsnp_JD_c9392_10241235	0.0001	0.0001	0.4553	FST	Fre-WL	0	100	100	0	13.2665
3D	111.195	Kukri_c48146_554	0.0001	0.0001	0.4553	FST	Fre-WL	100	0	0	100	13.2665
3D	111.195	Kukri_rep_c103999_1758	0.0001	0.0001	0.4553	FST	Fre-WL	100	0	0	100	13.2665
3D	111.195	RAC875_c30395_105	0.169922	0.0001	-0.9347	FST	Fre-WL	9.375	90.625	100	0	11.9738
3D	113.096	Excalibur_c27999_500	0.0001	0.0001	0.4553	FST	Fre-WL	100	0	0	100	13.2665
3D	113.508	RAC875_c22054_1936	0.0798611	0.0001	-0.5777	FST	Fre-WL	4.16667	95.8333	100	0	12.6742
3D	114.661	JG_c34_270	0.0605469	0.0001	-0.5055	FST	Fre-WL	3.125	96.875	100	0	12.8194
3D	118.165	RAC875_c57955_726	0.277778	0.0001	-1.0675	FST	Fre-WL	16.6667	83.3333	100	0	11.0554
3D	118.446	IACX905	0.263672	0.0001	-1.0478	FST	Fre-WL	84.375	15.625	0	100	11.1827
3D	119.043	RAC875_c67198_129	0.152778	0.04875	0.0175	FST	Fre-WL	8.33333	91.6667	97.5	2.5	11.7834
3D	121.751	BobWhite_rep_c66990_238	0.277778	0.0001	-1.0675	FST	Fre-WL	16.6667	83.3333	100	0	11.0554
3D	121.751	RFL_Contig1537_638	0.0987413	0.0001	-0.6541	FST	Fre-WL	5.20833	94.7917	100	0	12.5307
3D	124.572	wsnp_RFL_Contig463_5510887	0.178239	0.0001	-0.9494	FST	Fre-WL	85.4167	9.375	0	100	11.3112
3D	129.246	Kukri_c17036_614	0.152778	0.0001	-0.9054	FST	Fre-WL	91.6667	8.33333	0	100	12.1106
3D	129.246	Kukri_c46248_110	0.202908	0.0001	-0.975	FST	Fre-WL	11.4583	88.5417	100	0	11.7045
3D	131.223	Kukri_c46794_418	0.277778	0.0001	-1.0675	FST	Fre-WL	83.3333	16.6667	0	100	11.0554
3D	131.223	TA004969-0441	0.186632	0.0001	-0.9553	FST	Fre-WL	10.4167	89.5833	100	0	11.8384
3D	143.007	Tdurum_contig54957_624	0.0407986	0.04875	0.568	FST	Fre-WL	97.9167	2.08333	2.5	97.5	12.6585
3D	143.007	wsnp_Ra_c5433_9630495	0.0814848	0.1437	0.727	FST	Fre-WL	4.16667	93.75	88.75	7.5	11.2988
3D	145.674	BobWhite_c2661_155	0.0798611	0.199687	0.8592	FST	Fre-WL	95.8333	4.16667	11.25	88.75	11.2988
3D	146.511	wsnp_Ex_c12369_19730765	0.099723	0.18	0.7405	FST	Fre-WL	93.75	5.20833	10	90	11.1368
3D	148.484	Ra_c6639_1170	0.0407986	0.159688	0.9858	FST	Fre-WL	2.08333	97.9167	91.25	8.75	11.911
3D	148.484	Ra_c72650_1176	0.0407986	0.0001	-0.4526	FST	Fre-WL	2.08333	97.9167	100	0	12.9665
3D	149.003	CAP7_c4219_186	0.206655	0.0001	-0.9856	FST	Fre-WL	11.4583	86.4583	100	0	11.7045
3D	149.003	Kukri_c92813_223	0.0206163	0.0001	-0.4251	FST	Fre-WL	1.04167	98.9583	100	0	13.1155
3D	152.836	BS00021919_51	0.204765	0.0001	-0.9814	FST	Fre-WL	11.4583	87.5	98.75	0	11.5356
3D	152.836	D_GBF1XID01ETBRB_172	0.13651	0.0493511	0.0622	FST	Fre-WL	7.29167	91.6667	96.25	2.5	11.7649
3D	155.389	D_GDS7LZN02IJRXZ_309	0.236233	0.0001	-1.0188	FST	Fre-WL	13.5417	85.4167	100	0	11.441
3D	156.062	D_contig62053_349	0.171524	0.04875	-0.0145	FST	Fre-WL	89.5833	9.375	2.5	97.5	11.5051
3D	156.062	Jagger_c3839_60	0.117188	0.04875	0.1036	FST	Fre-WL	93.75	6.25	2.5	97.5	12.068
3D	156.401	RAC875_c98794_101	0.0001	0.0001	0.4553	FST	Fre-WL	0	100	100	0	13.2665
4A	24.9075	wsnp_Ex_c9928_16346945	0.202908	0.0001	-0.975		Fre-WL	11.4583	88.5417	100	0	11.7045
4A	40.7326	Tdurum_contig48049_479	0.0987413	0.13875	0.6444	FST	Fre-WL	5.20833	94.7917	92.5	7.5	11.5934
4A	42.8395	wsnp_Ex_c6320_11003498	0.0001	0.0730652	1.6155	FST	Fre-WL	0	100	95	3.75	12.6693
4A	48.5237	IAAV5596	0.1352	0.0001	-0.8647	FST	Fre-WL	92.7083	7.29167	0	98.75	12.249
4A	48.5237	Kukri_c21014_1472	0.0605469	0.0001	-0.5055	FST	Fre-WL	96.875	3.125	0	97.5	12.8194
4A	48.5237	wsnp_Ex_c35839_43909849	0.0416478	0.0253123	0.253	FST	Fre-WL	2.08333	95.8333	96.25	1.25	12.5065
4A	48.5237	wsnp_Ku_c50991_56423564	0.0798611	0.0748862	0.3864	FST	Fre-WL	95.8333	4.16667	3.75	92.5	12.2043
4A	48.5237	Excalibur_c38293_109	0.272921	0.0246875	-0.2946		Fre-WL	15.625	80.2083	98.75	1.25	11.0077
4A	48.5237	Kukri_c46057_646	0.139207	0.0973044	0.2763		Fre-WL	7.29167	89.5833	92.5	5	11.2931
4A	48.6541	Excalibur_c13574_517	0.253508	0.0246875	-0.2793		Fre-WL	14.5833	83.3333	98.75	1.25	11.1377
4A	48.8382	wsnp_Ex_c14529_22547438	0.0987413	0.095	0.3986	FST	Fre-WL	94.7917	5.20833	5	95	11.9006
4A	48.8382	wsnp_Ex_c27088_36309449	0.0206163	0.04875	0.7916	FST	Fre-WL	1.04167	98.9583	97.5	2.5	12.8108
4A	48.8382	wsnp_Ra_c31915_40982091	0.234158	0.04875	-0.1257		Fre-WL	86.4583	13.5417	2.5	97.5	11.0987
4A	48.9814	Excalibur_c32366_122	0.020831	0.0721875	0.9178	FST	Fre-WL	97.9167	1.04167	3.75	96.25	12.5065
4A	48.9814	Kukri_rep_c94421_94	0.0001	0.0505988	1.5806	FST	Fre-WL	0	87.5	93.75	2.5	12.5232
4A	48.9814	RAC875_c37611_302	0.0001	0.0721875	1.597	FST	Fre-WL	100	0	3.75	96.25	12.8167
4A	48.9814	RAC875_c42756_168	0.0001	0.0721875	1.597	FST	Fre-WL	0	100	96.25	3.75	12.8167
4A	48.9814	RAC875_rep_c102042_172	0.0001	0.04875	1.5278	FST	Fre-WL	0	100	97.5	2.5	12.9653
4A	48.9814	tplb0051b16_1324	0.0605469	0.0721875	0.5716	FST	Fre-WL	3.125	96.875	96.25	3.75	12.3544
4A	48.9814	wsnp_BE398523A_Ta_2_1	0.0001	0.0493511	1.5621	FST	Fre-WL	0	100	96.25	2.5	12.8167
4A	48.9814	wsnp_Ex_c12_21212	0.0235261	0.0493511	0.7545	FST	Fre-WL	1.04167	86.4583	96.25	2.5	12.6605
4A	48.9814	wsnp_Ex_c13091_20706489	0.0001	0.0721875	1.597	FST	Fre-WL	100	0	3.75	96.25	12.8167
4A	48.9814	wsnp_Ex_c13623_21404172	0.0001	0.0493511	1.5621	FST	Fre-WL	100	0	2.5	96.25	12.9653
4A	48.9814	wsnp_Ex_c14793_22908140	0.0001	0.0961384	1.6461	FST	Fre-WL	100	0	5	93.75	12.6693
4A	48.9814	wsnp_Ex_c3463_6348659	0.0001	0.0493511	1.5621	FST	Fre-WL	100	0	2.5	96.25	12.9653
4A	48.9814	wsnp_Ex_c3463_6348808	0.0001	0.0499671	1.5761	FST	Fre-WL	0	100	95	2.5	12.6693
4A	48.9814	wsnp_Ex_rep_c101826_87124211	0.0001	0.0493511	1.5621	FST	Fre-WL	0	100	96.25	2.5	12.8167
4A	48.9814	BobWhite_c17260_218	0.22072	0.0246875	-0.2454		Fre-WL	12.5	86.4583	98.75	1.25	11.4016
4A	48.9814	Excalibur_c42602_119	0.204765	0.0721875	0.0287		Fre-WL	87.5	11.4583	3.75	96.25	11.0654
4A	48.9814	Excalibur_rep_c110721_506	0.21875	0.024996	-0.2389		Fre-WL	12.5	87.5	97.5	1.25	11.2327
4A	48.9814	RAC875_c65221_438	0.195629	0.04875	-0.0632		Fre-WL	10.4167	84.375	97.5	2.5	11.5051
4A	48.9814	RAC875_c9526_88	0.21875	0.0246875	-0.2424		Fre-WL	87.5	12.5	1.25	98.75	11.4016
4A	48.9814	wsnp_Ra_c33762_42584098	0.13651	0.0730652	0.1858		Fre-WL	7.29167	91.6667	95	3.75	11.6064
4A	49.7996	wsnp_Ex_c2266_4247520	0.0001	0.095	1.634	FST	Fre-WL	0	100	95	5	12.6693
4A	49.7996	wsnp_Ex_c8092_13695482	0.0001	0.095	1.634	FST	Fre-WL	0	96.875	95	5	12.6693
4A	49.7996	wsnp_Ku_c10224_16965872	0.0001	0.0721875	1.597	FST	Fre-WL	93.75	0	3.75	96.25	11.9096
4A	49.7996	wsnp_Ku_c48043_54334230	0.0001	0.095	1.634	FST	Fre-WL	0	100	95	5	12.6693
4A	49.7996	RAC875_c5394_1052	0.173155	0.0246875	-0.1868		Fre-WL	88.5417	9.375	1.25	98.75	11.5356
4A	49.976	Excalibur_c31484_124	0.0206163	0.04875	0.7916	FST	Fre-WL	1.04167	98.9583	97.5	2.5	12.8108
4A	49.976	RAC875_c21863_233	0.204765	0.04875	-0.082		Fre-WL	11.4583	87.5	97.5	2.5	11.3682
4A	50.086	wsnp_Ex_c9464_15689857	0.0001	0.095	1.634	FST	Fre-WL	0	100	95	5	12.6693
4A	51.367	wsnp_Ex_c1563_2987002	0.118338	0.0246875	-0.0844	FST	Fre-WL	92.7083	6.25	1.25	98.75	12.0862
4A	51.367	wsnp_Ex_c7335_12579818	0.117188	0.117188	0.4553	FST	Fre-WL	6.25	93.75	93.75	6.25	11.5969
4A	51.367	wsnp_Ex_rep_c66600_64897324	0.13651	0.0246875	-0.1221	FST	Fre-WL	91.6667	7.29167	1.25	98.75	11.9462
4A	51.367	BobWhite_c1593_539	0.13651	0.04875	0.0566		Fre-WL	7.29167	91.6667	97.5	2.5	11.9249
4A	51.367	BobWhite_c4931_170	0.13651	0.04875	0.0566		Fre-WL	7.29167	91.6667	97.5	2.5	11.9249
4A	51.6994	CAP11_c5598_321	0.0001	0.04875	1.5278	FST	Fre-WL	0	97.9167	97.5	2.5	12.9653
4A	51.9705	BS00010925_51	0.263672	0.0001	-1.0478	FST	Fre-WL	15.625	84.375	98.75	0	11.0077
4A	51.9705	BS00022596_51	0.0407986	0.161513	0.9912	FST	Fre-WL	2.08333	97.9167	90	8.75	11.765
4A	51.9705	wsnp_Ex_c7899_13416350	0.119511	0.04875	0.0944	FST	Fre-WL	91.6667	6.25	2.5	97.5	11.7834
4A	58.3834	GENE-2778_24	0.0987413	0.0001	-0.6541	FST	Fre-WL	94.7917	5.20833	0	100	12.5307
4A	58.3834	wsnp_Ex_c17338_26018247	0.0987413	0.0001	-0.6541	FST	Fre-WL	94.7917	5.20833	0	100	12.5307
4A	58.3834	wsnp_Ex_c4068_7351806	0.0987413	0.0001	-0.6541	FST	Fre-WL	5.20833	94.7917	100	0	12.5307
4A	58.4882	Kukri_rep_c105552_396	0.120708	0.0001	-0.8496	FST	Fre-WL	6.25	90.625	100	0	12.389
4A	59.2451	IAAV8200	0.0206163	0.0493511	0.7981	FST	Fre-WL	1.04167	98.9583	96.25	2.5	12.6605
4A	67.9209	BS00037357_51	0.0605469	0.13875	0.8143	FST	Fre-WL	3.125	96.875	92.5	7.5	11.9012
4A	70.6492	Tdurum_contig6030_377	0.152778	0.024996	-0.1489	FST	Fre-WL	91.6667	8.33333	1.25	97.5	11.9462
4A	74.9628	RAC875_c34231_812	0.152778	0.0730652	0.1494		Fre-WL	8.33333	91.6667	95	3.75	11.4619
4A	81.0663	Kukri_c63460_739	0.0407986	0.145429	0.9566	FST	Fre-WL	2.08333	97.9167	87.5	7.5	11.4762
4A	87.3743	BobWhite_c20282_164	0.0798611	0.13875	0.7215	FST	Fre-WL	95.8333	4.16667	7.5	92.5	11.7463
4A	87.3743	Kukri_c25832_687	0.0001	0.13875	1.7041	FST	Fre-WL	0	100	92.5	7.5	12.3783
4A	101.233	BS00090866_51	0.0235261	0.0973044	0.9791	FST	Fre-WL	1.04167	86.4583	92.5	5	12.2171
4A	102.044	BS00039147_51	0.0001	0.257651	1.8622	FST	Fre-WL	100	0	15	83.75	11.5316
4A	102.044	BS00039148_51	0.0001	0.257651	1.8622	FST	Fre-WL	96.875	0	15	83.75	11.0246
4A	105.871	Excalibur_c3988_1660	0.0611634	0.221118	0.9896	FST	Fre-WL	3.125	95.8333	86.25	12.5	11.1683
4A	107.912	Excalibur_c36070_300	0.04299	0.159688	0.9726	FST	Fre-WL	92.7083	2.08333	8.75	91.25	11.1383
4A	108.722	Kukri_c64330_58	0.0798611	0.0246875	0.037	FST	Fre-WL	95.8333	4.16667	1.25	98.75	12.5162
4A	110.131	Excalibur_c1895_826	0.0001	0.04875	1.5278	FST	Fre-WL	0	81.25	97.5	2.5	12.9653
4A	110.131	wsnp_BG607523B_Ta_2_4	0.204765	0.0499671	-0.0726		Fre-WL	11.4583	87.5	95	2.5	11.0379
4A	137.044	BS00021030_51	0.0206163	0.297521	1.2958	FST	Fre-WL	98.9583	1.04167	17.5	78.75	11.0821
4A	150.713	Excalibur_c53055_524	0.0001	0.18	1.7531	FST	Fre-WL	0	100	90	10	12.092
4B	27.3871	Kukri_c8386_767	0.099723	0.121437	0.598	FST	Fre-WL	93.75	5.20833	6.25	90	11.5969
4B	27.3871	wsnp_BF483640B_Ta_2_2	0.117188	0.117188	0.4553	FST	Fre-WL	93.75	6.25	6.25	93.75	11.5969
4B	53.554	RAC875_c44584_162	0.13651	0.0001	-0.8811	FST	Fre-WL	7.29167	91.6667	100	0	12.249
4B	54.8016	Tdurum_contig81905_502	0.102788	0.0001	-0.7798	FST	Fre-WL	5.20833	90.625	100	0	12.5307
4B	59.9424	BobWhite_c38340_243	0.152778	0.0246875	-0.1529	FST	Fre-WL	91.6667	8.33333	1.25	98.75	11.9462
4B	59.9424	RAC875_c25710_297	0.234158	0.0246875	-0.2631		Fre-WL	13.5417	86.4583	98.75	1.25	11.269
4B	59.9424	TA003665-0980	0.152778	0.118571	0.31		Fre-WL	91.6667	8.33333	6.25	92.5	11.3031
4B	59.9424	wsnp_Ra_c15715_24192817	0.152778	0.04875	0.0175		Fre-WL	91.6667	8.33333	2.5	97.5	11.7834
4B	60.3914	BS00031139_51	0.0001	0.13875	1.7041	FST	Fre-WL	98.9583	0	7.5	92.5	12.2171
4B	60.3914	BS00084904_51	0.0222194	0.118571	1.0563	FST	Fre-WL	1.04167	91.6667	92.5	6.25	12.2171
4B	60.3914	Tdurum_contig47706_190	0.13651	0.0246875	-0.1221	FST	Fre-WL	7.29167	91.6667	98.75	1.25	12.0862
4B	60.3914	Tdurum_contig50123_97	0.0222194	0.118571	1.0563	FST	Fre-WL	1.04167	91.6667	92.5	6.25	12.2171
4B	60.3914	Excalibur_c2056_130	0.169922	0.117188	0.2676		Fre-WL	90.625	9.375	6.25	93.75	11.1588
4B	60.3914	Excalibur_c28382_336	0.169922	0.119987	0.275		Fre-WL	90.625	9.375	6.25	91.25	11.1588
4B	60.3914	Tdurum_contig10187_1271	0.169922	0.117188	0.2676		Fre-WL	9.375	90.625	93.75	6.25	11.1588
4B	60.3914	Tdurum_contig46987_314	0.147972	0.118571	0.3197		Fre-WL	7.29167	83.3333	92.5	6.25	11.2931
4B	60.3914	Tdurum_contig58145_743	0.169922	0.117188	0.2676		Fre-WL	9.375	90.625	93.75	6.25	11.1588
4B	60.3914	Tdurum_contig63153_343	0.188366	0.0246875	-0.2084		Fre-WL	88.5417	10.4167	1.25	98.75	11.5356
4B	60.3914	Tdurum_contig76677_1142	0.169922	0.117188	0.2676		Fre-WL	9.375	90.625	93.75	6.25	11.1588
4B	60.3914	Tdurum_contig76677_265	0.169922	0.117188	0.2676		Fre-WL	90.625	9.375	6.25	93.75	11.1588
4B	60.6553	Tdurum_contig14579_65	0.0798611	0.117188	0.6566	FST	Fre-WL	95.8333	4.16667	6.25	93.75	11.8977
4B	60.6553	Tdurum_contig94240_501	0.0798611	0.117188	0.6566	FST	Fre-WL	4.16667	95.8333	93.75	6.25	11.8977
4B	60.6553	Tdurum_contig83679_255	0.1352	0.117188	0.3548		Fre-WL	92.7083	7.29167	6.25	93.75	11.4491
4B	60.6553	Tdurum_contig83679_281	0.1352	0.117188	0.3548		Fre-WL	7.29167	92.7083	93.75	6.25	11.4491
4B	61.1454	Tdurum_contig13979_143	0.0001	0.117188	1.668	FST	Fre-WL	100	0	6.25	93.75	12.5232
4B	61.3099	IACX7819	0.0001	0.04875	1.5278	FST	Fre-WL	0	100	97.5	2.5	12.9653
4B	61.3099	Tdurum_contig28490_463	0.0001	0.0973044	1.6539	FST	Fre-WL	0	98.9583	92.5	5	12.3783
4B	61.3099	Tdurum_contig98399_114	0.117188	0.04875	0.1036	FST	Fre-WL	93.75	6.25	2.5	97.5	12.068
4B	61.3099	Tdurum_contig12177_1221	0.204765	0.04875	-0.082		Fre-WL	87.5	11.4583	2.5	97.5	11.2327
4B	61.8377	BS00066282_51	0.0001	0.0246875	1.4302	FST	Fre-WL	0	100	98.75	1.25	13.1152
4B	61.8377	GENE-2913_148	0.0001	0.0961384	1.6461	FST	Fre-WL	100	0	5	93.75	12.6693
4B	61.8377	RAC875_c1052_94	0.152778	0.0246875	-0.1529	FST	Fre-WL	91.6667	8.33333	1.25	98.75	11.9462
4B	61.8377	Tdurum_contig57516_269	0.0206163	0.095	1.0135	FST	Fre-WL	98.9583	1.04167	5	95	12.5115
4B	61.8377	BS00068557_51	0.176086	0.0246875	-0.19		Fre-WL	8.33333	77.0833	98.75	1.25	11.9462
4B	61.8377	Kukri_rep_c104751_388	0.123174	0.117188	0.3906		Fre-WL	6.25	88.5417	93.75	6.25	11.5969
4B	62.0022	IACX6006	0.0798611	0.095	0.5754	FST	Fre-WL	95.8333	4.16667	5	95	12.0504
4B	62.2181	wsnp_BE499456B_Ta_1_1	0.0001	0.118571	1.6812	FST	Fre-WL	100	0	6.25	92.5	12.5232
4B	62.5642	BobWhite_c10574_193	0.0206163	0.04875	0.7916	FST	Fre-WL	1.04167	98.9583	97.5	2.5	12.8108
4B	62.5642	BS00007684_51	0.0798611	0.0961384	0.5867	FST	Fre-WL	4.16667	95.8333	93.75	5	11.8977
4B	62.5642	BS00025819_51	0.0001	0.117188	1.668	FST	Fre-WL	0	100	93.75	6.25	12.5232
4B	62.5642	GENE-2957_288	0.0605469	0.095	0.6768	FST	Fre-WL	3.125	96.875	95	5	12.2021
4B	62.5642	RAC875_c18732_193	0.101746	0.0001	-0.7736	FST	Fre-WL	91.6667	5.20833	0	100	12.1106
4B	62.5642	RAC875_c39524_181	0.1352	0.04875	0.0608	FST	Fre-WL	7.29167	92.7083	97.5	2.5	11.9249
4B	62.5642	RFL_Contig5365_79	0.0215028	0.0246875	0.5423	FST	Fre-WL	1.04167	94.7917	98.75	1.25	12.9625
4B	62.5642	Tdurum_contig42211_1634	0.0001	0.117188	1.668	FST	Fre-WL	100	0	6.25	93.75	12.5232
4B	62.5642	Tdurum_contig42211_1897	0.0206163	0.118571	1.0762	FST	Fre-WL	1.04167	98.9583	92.5	6.25	12.2171
4B	62.5642	Tdurum_contig42211_2280	0.0001	0.117188	1.668	FST	Fre-WL	100	0	6.25	93.75	12.5232
4B	62.5642	Tdurum_contig42211_2314	0.0001	0.118571	1.6812	FST	Fre-WL	100	0	6.25	92.5	12.5232
4B	62.5642	Tdurum_contig62016_241	0.0798611	0.095	0.5754	FST	Fre-WL	95.8333	4.16667	5	95	12.0504
4B	62.5642	Tdurum_contig62310_490	0.0001	0.118571	1.6812	FST	Fre-WL	100	0	6.25	92.5	12.5232
4B	62.5642	Tdurum_contig65570_163	0.0001	0.1437	1.7272	FST	Fre-WL	0	96.875	88.75	7.5	11.9504
4B	62.5642	Tdurum_contig93168_52	0.0001	0.118571	1.6812	FST	Fre-WL	0	100	92.5	6.25	12.3783
4B	62.5642	wsnp_Ex_c21217_30347572	0.0001	0.117188	1.668	FST	Fre-WL	0	100	93.75	6.25	12.5232
4B	62.5642	BobWhite_c31542_52	0.154238	0.04875	0.0142		Fre-WL	8.33333	90.625	97.5	2.5	11.7834
4B	62.5642	RAC875_c12595_111	0.202908	0.0246875	-0.2266		Fre-WL	11.4583	88.5417	98.75	1.25	11.5356
4B	62.5642	RAC875_rep_c105972_613	0.202908	0.04875	-0.0766		Fre-WL	88.5417	11.4583	2.5	97.5	11.3682
4B	62.5642	Tdurum_contig14562_607	0.186632	0.04875	-0.0522		Fre-WL	10.4167	89.5833	97.5	2.5	11.5051
4B	62.5642	Tdurum_contig42038_1736	0.204765	0.0246875	-0.2286		Fre-WL	87.5	11.4583	1.25	98.75	11.4016
4B	62.5642	Tdurum_contig95221_322	0.188366	0.04875	-0.0555		Fre-WL	88.5417	10.4167	2.5	97.5	11.3682
4B	62.9241	BS00030843_51	0.0798611	0.118571	0.6614	FST	Fre-WL	4.16667	95.8333	92.5	6.25	11.7463
4B	62.9241	BS00067786_51	0.0987413	0.118571	0.5886	FST	Fre-WL	5.20833	94.7917	92.5	6.25	11.5934
4B	62.9241	GENE-2129_76	0.0001	0.0961384	1.6461	FST	Fre-WL	100	0	5	93.75	12.6693
4B	62.9241	RAC875_c35152_372	0.0001	0.0961384	1.6461	FST	Fre-WL	0	100	93.75	5	12.5232
4B	62.9241	RAC875_c45747_87	0.0001	0.095	1.634	FST	Fre-WL	0	96.875	95	5	12.6693
4B	63.1983	BS00064935_51	0.152778	0.0246875	-0.1529	FST	Fre-WL	91.6667	8.33333	1.25	98.75	11.9462
4B	63.1983	BS00065555_51	0.152778	0.0246875	-0.1529	FST	Fre-WL	91.6667	8.33333	1.25	98.75	11.9462
4B	63.1983	GENE-0037_298	0.188366	0.0246875	-0.2084		Fre-WL	88.5417	10.4167	1.25	98.75	11.5356
4B	64.038	BobWhite_c4810_190	0.188366	0.04875	-0.0555		Fre-WL	88.5417	10.4167	2.5	97.5	11.3682
4B	64.038	Tdurum_contig98255_84	0.188366	0.04875	-0.0555		Fre-WL	88.5417	10.4167	2.5	97.5	11.3682
4B	65.5905	Tdurum_contig42307_2647	0.099723	0.04875	0.1659	FST	Fre-WL	93.75	5.20833	2.5	97.5	12.068
4B	65.5905	IAAV4595	0.22072	0.04875	-0.1058		Fre-WL	12.5	86.4583	97.5	2.5	11.2327
4B	66.3239	BobWhite_c20051_53	0.0001	0.142012	1.7214	FST	Fre-WL	100	0	7.5	90	12.3783
4B	66.3239	IAAV1630	0.0001	0.142012	1.7214	FST	Fre-WL	0	100	90	7.5	12.092
4B	66.3239	Tdurum_contig57212_71	0.157244	0.0001	-0.9252	FST	Fre-WL	88.5417	8.33333	0	100	11.7045
4B	66.8894	Excalibur_c42450_727	0.0001	0.199687	1.7863	FST	Fre-WL	0	100	88.75	11.25	11.9504
4B	66.8894	Tdurum_contig11735_222	0.154238	0.0001	-0.9169	FST	Fre-WL	8.33333	90.625	100	0	12.1106
4B	68.4522	Excalibur_c23433_474	0.0001	0.21875	1.8128	FST	Fre-WL	0	100	87.5	12.5	11.8098
4B	68.4522	TA003248-0911	0.118338	0.118571	0.4943	FST	Fre-WL	92.7083	6.25	6.25	92.5	11.4491
4B	69.7786	BS00022653_51	0.0001	0.18	1.7531	FST	Fre-WL	0	100	90	10	12.092
4B	70.9061	GENE-2361_194	0.0001	0.237187	1.8348	FST	Fre-WL	0	100	86.25	13.75	11.6702
4B	71.1323	Kukri_rep_c79943_189	0.100724	0.159688	0.6952	FST	Fre-WL	5.20833	92.7083	91.25	8.75	11.4416
4B	71.3654	BS00010659_51	0.0001	0.13875	1.7041	FST	Fre-WL	100	0	7.5	92.5	12.3783
4B	71.3654	BS00032203_51	0.0001	0.13875	1.7041	FST	Fre-WL	100	0	7.5	92.5	12.3783
4B	71.3654	IAAV3421	0.0001	0.140362	1.714	FST	Fre-WL	98.9583	0	7.5	91.25	12.2171
4B	71.3654	IAAV3896	0.020831	0.140362	1.1157	FST	Fre-WL	97.9167	1.04167	7.5	91.25	12.0581
4B	71.3654	IAAV4665	0.0798611	0.159688	0.7674	FST	Fre-WL	95.8333	4.16667	8.75	91.25	11.596
4B	71.3654	IACX1099	0.0206163	0.140362	1.1191	FST	Fre-WL	98.9583	1.04167	7.5	91.25	12.2171
4B	71.3654	IACX9352	0.0001	0.13875	1.7041	FST	Fre-WL	100	0	7.5	92.5	12.3783
4B	71.3654	RAC875_rep_c106177_206	0.0001	0.159688	1.7331	FST	Fre-WL	0	100	91.25	8.75	12.2346
4B	71.3654	Tdurum_contig45550_570	0.0001	0.140362	1.714	FST	Fre-WL	100	0	7.5	91.25	12.3783
4B	71.3654	Tdurum_contig45550_918	0.0206163	0.13875	1.1141	FST	Fre-WL	1.04167	98.9583	92.5	7.5	12.2171
4B	71.3654	Tdurum_contig55374_309	0.0798611	0.140362	0.7257	FST	Fre-WL	4.16667	95.8333	91.25	7.5	11.596
4B	71.4614	CAP7_c10839_300	0.0416478	0.255	1.1346	FST	Fre-WL	2.08333	95.8333	85	15	11.1912
4B	71.4614	GENE-2636_193	0.0001	0.272188	1.8801	FST	Fre-WL	100	0	16.25	83.75	11.3939
4B	71.4614	Kukri_c13639_1326	0.0407986	0.255	1.1395	FST	Fre-WL	2.08333	97.9167	85	15	11.1912
4B	71.4614	Kukri_c5502_2513	0.0001	0.28875	1.9028	FST	Fre-WL	0	100	82.5	17.5	11.257
4B	71.4614	Tdurum_contig7995_597	0.0987413	0.0001	-0.6541	FST	Fre-WL	94.7917	5.20833	0	100	12.5307
4B	71.4614	wsnp_Ex_c22740_31947788	0.0001	0.255	1.8548	FST	Fre-WL	0	100	85	15	11.5316
4B	71.4614	wsnp_Ku_c5502_9764246	0.0001	0.28875	1.9028	FST	Fre-WL	100	0	17.5	82.5	11.257
4B	71.9138	BS00022181_51	0.0001	0.237187	1.8348	FST	Fre-WL	0	100	86.25	13.75	11.6702
4B	71.9138	BS00069989_51	0.0001	0.237187	1.8348	FST	Fre-WL	100	0	13.75	86.25	11.6702
4B	71.9138	Ex_c57212_719	0.0001	0.237187	1.8348	FST	Fre-WL	0	100	86.25	13.75	11.6702
4B	71.9138	Kukri_rep_c104941_336	0.1352	0.04875	0.0608	FST	Fre-WL	92.7083	7.29167	2.5	97.5	11.9249
4B	71.9138	IAAV8975	0.154238	0.118571	0.3075		Fre-WL	8.33333	90.625	92.5	6.25	11.1457
4B	71.9138	Ku_c16392_2687	0.155727	0.117188	0.2993		Fre-WL	89.5833	8.33333	6.25	93.75	11.016
4B	72.3182	BS00020575_51	0.0001	0.199687	1.7863	FST	Fre-WL	0	96.875	88.75	11.25	11.9504
4B	72.3182	wsnp_Ex_c4358_7854194	0.0001	0.199687	1.7863	FST	Fre-WL	100	0	11.25	88.75	11.9504
4B	72.3182	wsnp_Ku_c13052_20918857	0.0001	0.199687	1.7863	FST	Fre-WL	0	96.875	88.75	11.25	11.9504
4B	72.5238	BobWhite_c12067_311	0.0001	0.161513	1.7392	FST	Fre-WL	0	100	90	8.75	12.092
4B	72.5238	GENE-2719_49	0.204765	0.0256367	-0.2224	FST	Fre-WL	11.4583	87.5	95	1.25	11.0379
4B	72.5238	Ra_c15473_681	0.0407986	0.161513	0.9912	FST	Fre-WL	97.9167	2.08333	8.75	90	11.911
4B	72.5238	wsnp_Ex_c23638_32875196	0.0987413	0.0246875	-0.0291	FST	Fre-WL	5.20833	94.7917	98.75	1.25	12.3711
4B	73.4629	Ku_c462_1417	0.0798611	0.0253123	0.046	FST	Fre-WL	4.16667	95.8333	96.25	1.25	12.2043
4B	73.8399	Ex_c9296_605	0.0611634	0.0246875	0.1146	FST	Fre-WL	3.125	95.8333	98.75	1.25	12.663
4B	73.8399	RAC875_c1828_1130	0.0798611	0.0246875	0.037	FST	Fre-WL	4.16667	95.8333	98.75	1.25	12.5162
4B	73.8399	wsnp_Ex_c16825_25387841	0.0617927	0.0721875	0.5531	FST	Fre-WL	3.125	94.7917	96.25	3.75	12.3544
4B	73.857	wsnp_Ex_c22785_31991697	0.0611634	0.0246875	0.1146	FST	Fre-WL	3.125	95.8333	98.75	1.25	12.663
4B	74.1655	BS00003765_51	0.0001	0.04875	1.5278	FST	Fre-WL	0	100	97.5	2.5	12.9653
4B	74.1655	BS00022364_51	0.0001	0.04875	1.5278	FST	Fre-WL	96.875	0	2.5	97.5	12.508
4B	74.1655	IACX5896	0.0001	0.04875	1.5278	FST	Fre-WL	0	100	97.5	2.5	12.9653
4B	74.1655	RAC875_c18736_133	0.0001	0.04875	1.5278	FST	Fre-WL	0	100	97.5	2.5	12.9653
4B	74.1655	Tdurum_contig60114_525	0.208579	0.0493511	-0.0852		Fre-WL	11.4583	85.4167	96.25	2.5	11.2023
4B	74.2957	BS00022430_51	0.0001	0.04875	1.5278	FST	Fre-WL	100	0	2.5	97.5	12.9653
4B	74.6213	BS00039402_51	0.0001	0.0246875	1.4302	FST	Fre-WL	0	100	98.75	1.25	13.1152
4B	74.9537	Excalibur_c47209_87	0.0001	0.277778	1.8931	FST	Fre-WL	100	0	16.25	81.25	11.3939
4B	75.646	BobWhite_c11005_236	0.0630907	0.118571	0.738	FST	Fre-WL	3.125	92.7083	92.5	6.25	11.9012
4B	75.646	BS00012457_51	0.0798611	0.0246875	0.037	FST	Fre-WL	4.16667	95.8333	98.75	1.25	12.5162
4B	75.646	BS00077411_51	0.102788	0.140362	0.6342	FST	Fre-WL	5.20833	90.625	91.25	7.5	11.4416
4B	75.646	CAP12_c1416_177	0.0831758	0.0246875	0.0205	FST	Fre-WL	4.16667	91.6667	98.75	1.25	12.5162
4B	75.646	Excalibur_rep_c68725_178	0.0001	0.0246875	1.4302	FST	Fre-WL	98.9583	0	1.25	98.75	12.9625
4B	75.646	RAC875_c62816_54	0.0849383	0.140362	0.7044	FST	Fre-WL	4.16667	89.5833	91.25	7.5	11.596
4B	75.646	RAC875_c9994_887	0.0823217	0.140362	0.715	FST	Fre-WL	92.7083	4.16667	7.5	91.25	11.2931
4B	75.646	Tdurum_contig29060_176	0.0617927	0.118571	0.7442	FST	Fre-WL	94.7917	3.125	6.25	92.5	11.7464
4B	75.646	Tdurum_contig42107_1978	0.118338	0.118571	0.4943	FST	Fre-WL	6.25	92.7083	92.5	6.25	11.4424
4B	75.646	Tdurum_contig48088_463	0.0849383	0.140362	0.7044	FST	Fre-WL	4.16667	89.5833	91.25	7.5	11.596
4B	76.1978	IACX938	0.117188	0.095	0.3278		Fre-WL	93.75	6.25	5	95	11.7526
4B	76.3383	wsnp_CAP11_rep_c8663_3738968	0.0831758	0.0246875	0.0205	FST	Fre-WL	91.6667	4.16667	1.25	98.75	11.9462
4B	79.7381	Tdurum_contig16833_114	0.0206163	0.0246875	0.5625	FST	Fre-WL	1.04167	98.9583	98.75	1.25	12.9625
4B	80.9411	Tdurum_contig97499_167	0.0210502	0.0001	-0.4343	FST	Fre-WL	96.875	1.04167	0	98.75	12.8194
4B	80.9411	tplb0036a20_1295	0.202908	0.0246875	-0.2266		Fre-WL	88.5417	11.4583	1.25	98.75	11.5356
4B	89.4407	RAC875_c24515_602	0.1352	0.159688	0.5847		Fre-WL	7.29167	92.7083	91.25	8.75	11.1383
4B	90.7053	Tdurum_contig51356_290	0.0001	0.201891	1.7963	FST	Fre-WL	100	0	11.25	87.5	11.9504
4B	90.7053	wsnp_Ex_c14138_22066009	0.0001	0.201891	1.7963	FST	Fre-WL	100	0	11.25	87.5	11.9504
4B	97.7346	Kukri_c93922_206	0.0001	0.223537	1.8239	FST	Fre-WL	0	100	85	12.5	11.5316
4B	103.743	tplb0044g02_1288	0.224766	0.0001	-1.0057		Fre-WL	84.375	12.5	0	98.75	11.1827
4B	115.453	Kukri_c5860_3677	0.144931	0.0001	-0.8968	FST	Fre-WL	7.29167	85.4167	100	0	12.249
4D	13.5607	D_contig08192_385	0.251302	0.0001	-1.0352		Fre-WL	84.375	14.5833	0	100	11.1827
4D	67.1967	RAC875_c8234_293	0.186632	0.0001	-0.9553		Fre-WL	10.4167	89.5833	100	0	11.8384
4D	70.5898	wsnp_RFL_Contig2216_1587922	0.154238	0.0001	-0.9169	FST	Fre-WL	90.625	8.33333	0	100	11.9738
4D	72.9771	BobWhite_c3975_995	0.187399	0.0001	-0.9597		Fre-WL	9.375	80.2083	100	0	11.9738
4D	73.2314	Excalibur_c34923_401	0.234158	0.0001	-1.0138		Fre-WL	86.4583	13.5417	0	100	11.441
4D	83.8442	RAC875_rep_c70344_197	0.0001	0.0001	0.4553	FST	Fre-WL	0	100	100	0	13.2665
4D	83.8442	TA002774-0685	0.0001	0.0001	0.4553	FST	Fre-WL	0	100	100	0	13.2665
4D	83.8442	D_contig05193_283	0.294912	0.0001	-1.0913		Fre-WL	16.6667	76.0417	100	0	11.0554
4D	83.8442	D_contig29825_215	0.280268	0.0001	-1.0754		Fre-WL	15.625	77.0833	100	0	11.1827
4D	83.8442	D_F1BEJMU02HWGDP_164	0.251302	0.0001	-1.0352		Fre-WL	14.5833	84.375	100	0	11.3112
4D	83.8442	RAC875_c22484_712	0.277778	0.0001	-1.0675		Fre-WL	16.6667	83.3333	100	0	11.0554
4D	83.8442	RAC875_rep_c102406_829	0.251302	0.0001	-1.0352		Fre-WL	14.5833	84.375	100	0	11.3112
4D	83.8442	RAC875_rep_c105490_556	0.249132	0.0001	-1.0293		Fre-WL	85.4167	14.5833	0	100	11.3112
4D	83.8442	tplb0033b01_1188	0.277778	0.0001	-1.0675		Fre-WL	83.3333	16.6667	0	100	11.0554
4D	83.8442	wsnp_RFL_Contig2828_2623246	0.249132	0.0001	-1.0293		Fre-WL	14.5833	85.4167	100	0	11.3112
4D	86.2199	Kukri_c10365_1062	0.0001	0.0001	0.4553	FST	Fre-WL	0	100	100	0	13.2665
4D	87.1794	BobWhite_rep_c63693_229	0.0987413	0.0001	-0.6541	FST	Fre-WL	5.20833	94.7917	100	0	12.5307
4D	87.1794	Excalibur_c7672_364	0.0001	0.0001	0.4553	FST	Fre-WL	0	96.875	100	0	13.2665
4D	91.2083	wsnp_BE591739D_Ta_2_3	0.0605469	0.0001	-0.5055	FST	Fre-WL	3.125	96.875	100	0	12.8194
4D	105.07	wsnp_JD_rep_c51623_35119179	0.0001	0.206443	1.8048	FST	Fre-WL	100	0	11.25	85	11.9504
4D	170.428	CAP11_c896_88	0.117188	0.0493511	0.1087	FST	Fre-WL	93.75	6.25	2.5	96.25	12.068
5A	4.15633	RAC875_rep_c112531_360	0.0001	0.29162	1.9107	FST	Fre-WL	0	100	81.25	17.5	11.121
5A	6.0797	RAC875_rep_c114788_238	0.154238	0.0001	-0.9169	FST	Fre-WL	90.625	8.33333	0	100	11.9738
5A	13.921	Kukri_rep_c95804_93	0.0798611	0.0246875	0.037	FST	Fre-WL	95.8333	4.16667	1.25	98.75	12.5162
5A	15.5328	Excalibur_c11167_1207	0.0001	0.21875	1.8128	FST	Fre-WL	0	100	87.5	12.5	11.8098
5A	15.6087	Kukri_rep_c68430_243	0.169922	0.0001	-0.9347	FST	Fre-WL	9.375	90.625	100	0	11.9738
5A	15.6087	Kukri_rep_c69378_1842	0.0001	0.024996	1.4839	FST	Fre-WL	100	0	1.25	97.5	13.1152
5A	15.6087	BobWhite_c15644_236	0.186632	0.117188	0.22		Fre-WL	10.4167	89.5833	93.75	6.25	11.016
5A	15.6087	BobWhite_c15644_285	0.188366	0.117188	0.2167		Fre-WL	10.4167	88.5417	93.75	6.25	11.016
5A	15.6087	BobWhite_c27445_148	0.13651	0.13875	0.5038		Fre-WL	91.6667	7.29167	7.5	92.5	11.1457
5A	15.6087	Tdurum_contig42099_150	0.163616	0.0001	-0.9288		Fre-WL	8.33333	84.375	98.75	0	11.9462
5A	15.7046	Kukri_rep_c101206_312	0.169922	0.0001	-0.9347	FST	Fre-WL	90.625	9.375	0	100	11.9738
5A	15.7046	RAC875_rep_c118547_122	0.0798611	0.0001	-0.5777	FST	Fre-WL	95.8333	4.16667	0	100	12.6742
5A	15.7425	Kukri_c52733_358	0.0001	0.024996	1.4839	FST	Fre-WL	0	100	97.5	1.25	12.9653
5A	15.8564	wsnp_Ex_c9301_15450818	0.0407986	0.0739645	0.7199	FST	Fre-WL	2.08333	97.9167	93.75	3.75	12.2063
5A	16.3497	wsnp_Ex_c6209_10838852	0.020831	0.188366	1.1883	FST	Fre-WL	1.04167	97.9167	85	10	11.3602
5A	23.9913	IAAV2776	0.117188	0.159688	0.6368	FST	Fre-WL	93.75	6.25	8.75	91.25	11.289
5A	23.9913	RFL_Contig4979_4240	0.117188	0.159688	0.6368	FST	Fre-WL	93.75	6.25	8.75	91.25	11.289
5A	35.9489	TA002772-0920	0.0001	0.13875	1.7041	FST	Fre-WL	0	100	92.5	7.5	12.3783
5A	35.9489	wsnp_Ex_rep_c69526_68472665	0.0001	0.159688	1.7331	FST	Fre-WL	0	100	91.25	8.75	12.2346
5A	36.5821	wsnp_Ex_c31830_40573624	0.202908	0.0730652	0.0414		Fre-WL	88.5417	11.4583	3.75	95	11.2023
5A	36.7299	GENE-3321_201	0.171524	0.0739645	0.0966		Fre-WL	89.5833	9.375	3.75	93.75	11.3407
5A	39.2564	BS00081120_51	0.0206163	0.182022	1.1819	FST	Fre-WL	1.04167	98.9583	88.75	10	11.7841
5A	39.2564	RAC875_rep_c72709_270	0.0605469	0.182022	0.9146	FST	Fre-WL	3.125	96.875	88.75	10	11.4583
5A	43.2669	BS00077990_51	0.0412188	0.182022	1.0374	FST	Fre-WL	96.875	2.08333	10	88.75	11.6049
5A	43.2669	GENE-3500_336	0.0001	0.0721875	1.597	FST	Fre-WL	0	100	96.25	3.75	12.8167
5A	51.1242	RAC875_c81616_116	0.0001	0.13875	1.7041	FST	Fre-WL	0	100	92.5	7.5	12.3783
5A	53.465	BobWhite_c10901_578	0.0407986	0.204142	1.0724	FST	Fre-WL	97.9167	2.08333	11.25	86.25	11.6201
5A	53.465	BS00015653_51	0.0206163	0.21875	1.2249	FST	Fre-WL	1.04167	98.9583	87.5	12.5	11.6418
5A	53.465	BS00060939_51	0.099723	0.04875	0.1659	FST	Fre-WL	5.20833	93.75	97.5	2.5	12.2129
5A	53.465	BS00096688_51	0.022469	0.163379	1.1387	FST	Fre-WL	1.04167	90.625	88.75	8.75	11.7841
5A	53.465	CAP7_c1144_239	0.0001	0.165289	1.7457	FST	Fre-WL	0	100	87.5	8.75	11.8098
5A	53.465	CAP8_c5592_77	0.0001	0.024996	1.4839	FST	Fre-WL	100	0	1.25	97.5	13.1152
5A	53.465	Excalibur_c33970_112	0.0605469	0.184089	0.9204	FST	Fre-WL	3.125	96.875	87.5	10	11.3128
5A	53.465	Excalibur_rep_c97323_217	0.0001	0.04875	1.5278	FST	Fre-WL	98.9583	0	2.5	97.5	12.8108
5A	53.465	Kukri_c14890_497	0.0001	0.184089	1.7717	FST	Fre-WL	100	0	10	87.5	12.092
5A	53.465	Kukri_c2326_1037	0.099723	0.024996	-0.0255	FST	Fre-WL	93.75	5.20833	1.25	97.5	12.2278
5A	53.465	Kukri_c2326_879	0.0630907	0.024996	0.107	FST	Fre-WL	3.125	92.7083	97.5	1.25	12.508
5A	53.465	Tdurum_contig49751_2646	0.099723	0.18	0.7405	FST	Fre-WL	93.75	5.20833	10	90	11.1368
5A	53.465	wsnp_Ex_c19647_28632894	0.0001	0.272188	1.8801	FST	Fre-WL	0	100	83.75	16.25	11.3939
5A	53.465	wsnp_Ex_c4921_8764088	0.0987413	0.0493511	0.1754	FST	Fre-WL	94.7917	5.20833	2.5	96.25	12.2129
5A	55.0149	Ex_c19057_965	0.0001	0.260355	1.8704	FST	Fre-WL	100	0	15	82.5	11.5316
5A	55.6001	RFL_Contig1917_221	0.0407986	0.204142	1.0724	FST	Fre-WL	2.08333	97.9167	86.25	11.25	11.3332
5A	56.4749	IACX8002	0.0001	0.226008	1.827	FST	Fre-WL	100	0	12.5	83.75	11.8098
5A	57.0841	Ku_c47168_563	0.04543	0.201891	1.044	FST	Fre-WL	2.08333	87.5	87.5	11.25	11.4762
5A	62.7184	BS00060445_51	0.0611634	0.223537	0.9942	FST	Fre-WL	3.125	95.8333	85	12.5	11.0246
5A	62.7184	IAAV5294	0.0605469	0.206443	0.9657	FST	Fre-WL	96.875	3.125	11.25	85	11.4583
5A	63.2457	IACX424	0.0806648	0.0001	-0.5855	FST	Fre-WL	94.7917	4.16667	0	100	12.5307
5A	81.9581	BobWhite_c6782_180	0.0823217	0.04875	0.2248	FST	Fre-WL	4.16667	92.7083	97.5	2.5	12.3596
5A	81.9581	BS00077858_51	0.13651	0.0499671	0.0665	FST	Fre-WL	7.29167	91.6667	95	2.5	11.6064
5A	82.7211	RAC875_c64253_666	0.0001	0.29162	1.9107	FST	Fre-WL	0	100	81.25	17.5	11.121
5A	84.1272	BS00009369_51	0.202908	0.0246875	-0.2266		Fre-WL	88.5417	11.4583	1.25	98.75	11.5356
5A	84.1272	Tdurum_contig64587_107	0.190131	0.0001	-0.9659		Fre-WL	87.5	10.4167	0	98.75	11.5721
5A	86.3581	Tdurum_contig71499_211	0.0412188	0.0984989	0.8155	FST	Fre-WL	2.08333	96.875	91.25	5	11.911
5A	86.3581	wsnp_Ex_c1138_2185522	0.1352	0.0973044	0.2863		Fre-WL	92.7083	7.29167	5	92.5	11.6064
5A	88.1677	Tdurum_contig44343_1039	0.0001	0.186203	1.7786	FST	Fre-WL	0	98.9583	86.25	10	11.6702
5A	88.7049	BS00074299_51	0.0001	0.13875	1.7041	FST	Fre-WL	98.9583	0	7.5	92.5	12.2171
5A	88.7049	Ku_c19858_2078	0.0407986	0.13875	0.938	FST	Fre-WL	97.9167	2.08333	7.5	92.5	12.0581
5A	88.7049	Tdurum_contig86202_175	0.0407986	0.140362	0.9429	FST	Fre-WL	2.08333	97.9167	91.25	7.5	11.911
5A	89.5618	Excalibur_rep_c103747_193	0.172336	0.0493511	-0.013		Fre-WL	8.33333	79.1667	96.25	2.5	11.6219
5A	90.5444	Ex_c2840_1013	0.186632	0.0246875	-0.2043		Fre-WL	10.4167	89.5833	98.75	1.25	11.671
5A	96.7819	BobWhite_c17445_83	0.236233	0.0246875	-0.2651		Fre-WL	13.5417	85.4167	98.75	1.25	11.269
5A	97.467	RAC875_c104483_394	0.0987413	0.0246875	-0.0291	FST	Fre-WL	5.20833	94.7917	98.75	1.25	12.3711
5A	97.467	wsnp_BG606780A_Td_2_1	0.0806648	0.0246875	0.0304	FST	Fre-WL	94.7917	4.16667	1.25	98.75	12.3711
5A	97.9483	wsnp_Ex_c790_1554988	0.0407986	0.226008	1.1048	FST	Fre-WL	2.08333	97.9167	83.75	12.5	11.0501
5A	100.902	Kukri_c22635_451	0.15879	0.0001	-0.9265	FST	Fre-WL	8.33333	87.5	100	0	12.1106
5A	100.902	RAC875_c62807_251	0.0831758	0.0246875	0.0205	FST	Fre-WL	4.16667	91.6667	98.75	1.25	12.5162
5A	100.902	TA006037-0261	0.0206163	0.199687	1.2038	FST	Fre-WL	98.9583	1.04167	11.25	88.75	11.7841
5A	104.917	BS00109908_51	0.0001	0.0001	0.4553	FST	Fre-WL	0	98.9583	96.25	0	12.8167
5A	105.358	BS00104432_51	0.0001	0.159688	1.7331	FST	Fre-WL	0	100	91.25	8.75	12.2346
5A	110.863	RAC875_c34007_292	0.0798611	0.024996	0.0435	FST	Fre-WL	95.8333	4.16667	1.25	97.5	12.5162
5A	111.2	wsnp_Ex_c16295_24772702	0.100724	0.0246875	-0.0386	FST	Fre-WL	5.20833	92.7083	98.75	1.25	12.3711
5A	111.2	wsnp_JD_c43389_30288993	0.169922	0.0256367	-0.1726	FST	Fre-WL	9.375	90.625	95	1.25	11.319
5A	111.2	CAP8_rep_c4852_130	0.155727	0.0246875	-0.1581		Fre-WL	8.33333	89.5833	98.75	1.25	11.9462
5A	111.2	wsnp_Ex_c54655_57455562	0.169922	0.024996	-0.1776		Fre-WL	9.375	90.625	97.5	1.25	11.6434
5A	111.286	RAC875_c59520_130	0.152778	0.0246875	-0.1529	FST	Fre-WL	8.33333	91.6667	98.75	1.25	11.9462
5A	114.508	BS00022378_51	0.0987413	0.118571	0.5886	FST	Fre-WL	5.20833	94.7917	92.5	6.25	11.5934
5A	114.969	BS00043676_51	0.186632	0.0961384	0.1598		Fre-WL	10.4167	89.5833	93.75	5	11.016
5A	114.969	BS00090847_51	0.186632	0.0961384	0.1598		Fre-WL	89.5833	10.4167	5	93.75	11.1777
5A	117.671	BobWhite_c43389_1243	0.1352	0.024996	-0.114	FST	Fre-WL	7.29167	92.7083	97.5	1.25	11.9249
5A	120.138	BS00065915_51	0.0212741	0.161513	1.1449	FST	Fre-WL	1.04167	95.8333	90	8.75	11.9273
5A	120.308	Kukri_c20412_302	0.0605469	0.0493511	0.3409	FST	Fre-WL	3.125	96.875	96.25	2.5	12.3544
5A	125.199	BobWhite_rep_c63332_67	0.0001	0.13875	1.7041	FST	Fre-WL	0	100	92.5	7.5	12.3783
5A	125.199	CAP8_c3064_95	0.0001	0.13875	1.7041	FST	Fre-WL	0	100	92.5	7.5	12.3783
5A	130.374	Tdurum_contig54689_646	0.0611634	0.159688	0.8585	FST	Fre-WL	3.125	95.8333	91.25	8.75	11.7525
5A	130.901	CAP7_c9530_138	0.0814848	0.21875	0.8916	FST	Fre-WL	4.16667	93.75	87.5	12.5	11.1517
5A	130.901	wsnp_Ex_c3136_5798236	0.0001	0.239705	1.8423	FST	Fre-WL	0	98.9583	85	13.75	11.5316
5A	141.313	Excalibur_rep_c108520_84	0.0001	0.0256367	1.4994	FST	Fre-WL	0	100	95	1.25	12.6693
5A	141.313	Excalibur_rep_c109949_237	0.100724	0.04875	0.1636	FST	Fre-WL	5.20833	92.7083	97.5	2.5	12.2129
5A	148.304	BS00068104_51	0.206655	0.04875	-0.0855		Fre-WL	11.4583	86.4583	97.5	2.5	11.3682
5B	11.7298	wsnp_Ex_c56629_58677561	0.21875	0.0001	-0.9944		Fre-WL	12.5	87.5	100	0	11.5721
5B	12.9047	wsnp_Ex_rep_c68504_67334656	0.100724	0.13875	0.6377	FST	Fre-WL	92.7083	5.20833	7.5	92.5	11.2931
5B	13.5968	wsnp_Ex_c33932_42333941	0.100724	0.13875	0.6377	FST	Fre-WL	5.20833	92.7083	92.5	7.5	11.5934
5B	19.658	BS00022336_51	0.0605469	0.223537	0.9975	FST	Fre-WL	3.125	96.875	85	12.5	11.0246
5B	19.658	BS00079185_51	0.0605469	0.204142	0.9615	FST	Fre-WL	3.125	96.875	86.25	11.25	11.1683
5B	19.658	Excalibur_c11605_156	0.062435	0.075831	0.5881	FST	Fre-WL	3.125	93.75	91.25	3.75	11.7525
5B	19.658	RAC875_c22387_117	0.0823217	0.075831	0.3802	FST	Fre-WL	92.7083	4.16667	3.75	91.25	11.7649
5B	27.6603	BS00066431_51	0.255752	0.0246875	-0.2813		Fre-WL	14.5833	82.2917	98.75	1.25	11.1377
5B	27.6603	IAAV2618	0.171524	0.04875	-0.0145		Fre-WL	89.5833	9.375	2.5	97.5	11.5051
5B	27.6603	Ra_c15638_1296	0.186632	0.04875	-0.0522		Fre-WL	89.5833	10.4167	2.5	97.5	11.5051
5B	32.3632	RAC875_c44613_84	0.099723	0.159688	0.6985	FST	Fre-WL	93.75	5.20833	8.75	91.25	11.289
5B	32.3632	wsnp_Ex_c8962_14947544	0.099723	0.159688	0.6985	FST	Fre-WL	93.75	5.20833	8.75	91.25	11.289
5B	33.0198	BS00003845_51	0.0001	0.182022	1.7618	FST	Fre-WL	0	100	88.75	10	11.9504
5B	33.0198	Ex_c8962_467	0.117188	0.159688	0.6368	FST	Fre-WL	93.75	6.25	8.75	91.25	11.289
5B	34.9705	BS00063769_51	0.0823217	0.142012	0.7197	FST	Fre-WL	4.16667	92.7083	90	7.5	11.4469
5B	34.9705	JD_c5312_98	0.0001	0.23858	1.8388		Fre-WL	100	0	11.25	70	11.9504
5B	35.0799	BS00023072_51	0.0222194	0.142012	1.1058	FST	Fre-WL	1.04167	91.6667	90	7.5	11.9273
5B	35.0799	Excalibur_c32422_152	0.265928	0.0001	-1.0544		Fre-WL	15.625	83.3333	100	0	11.1827
5B	37.5424	RAC875_c104514_534	0.0987413	0.199687	0.7835	FST	Fre-WL	5.20833	94.7917	88.75	11.25	11.1412
5B	38.4952	BS00068082_51	0.0798611	0.204142	0.8714	FST	Fre-WL	4.16667	95.8333	86.25	11.25	11.0056
5B	38.4952	JD_c16284_736	0.0605469	0.199687	0.9524	FST	Fre-WL	96.875	3.125	11.25	88.75	11.4583
5B	38.4952	JD_c22478_379	0.0987413	0.0001	-0.6541	FST	Fre-WL	5.20833	94.7917	100	0	12.5307
5B	38.4952	Kukri_c439_857	0.0987413	0.201891	0.7893	FST	Fre-WL	94.7917	5.20833	11.25	87.5	11.1412
5B	38.4952	wsnp_Ex_c5915_10379277	0.020831	0.199687	1.2027	FST	Fre-WL	1.04167	97.9167	88.75	11.25	11.7841
5B	38.4952	wsnp_Ex_rep_c103024_88075347	0.0001	0.199687	1.7863	FST	Fre-WL	0	100	88.75	11.25	11.9504
5B	38.8879	BS00065930_51	0.0605469	0.117188	0.7467	FST	Fre-WL	3.125	96.875	93.75	6.25	12.051
5B	39.6412	Excalibur_c57167_475	0.0001	0.0748862	1.625	FST	Fre-WL	98.9583	0	3.75	92.5	12.6605
5B	40.462	wsnp_Ex_rep_c67690_66354563	0.0001	0.0246875	1.4302	FST	Fre-WL	96.875	0	1.25	98.75	12.663
5B	40.462	wsnp_Ku_c51284_56622767	0.117188	0.140362	0.5925	FST	Fre-WL	93.75	6.25	7.5	91.25	11.4424
5B	40.5457	IAAV1427	0.0001	0.13875	1.7041	FST	Fre-WL	100	0	7.5	92.5	12.3783
5B	40.5457	Ku_c1278_2277	0.0001	0.142012	1.7214	FST	Fre-WL	0	100	90	7.5	12.092
5B	40.5457	Kukri_c32583_540	0.0605469	0.18	0.9092	FST	Fre-WL	3.125	96.875	90	10	11.6049
5B	40.5457	Kukri_c39743_170	0.0001	0.142012	1.7214	FST	Fre-WL	96.875	0	7.5	90	11.9012
5B	40.5457	Kukri_c59166_143	0.0210502	0.142012	1.1167	FST	Fre-WL	1.04167	96.875	90	7.5	11.9273
5B	40.5457	Ra_c105911_407	0.0001	0.142012	1.7214	FST	Fre-WL	0	100	90	7.5	12.092
5B	40.5457	RAC875_c20566_380	0.0001	0.140362	1.714	FST	Fre-WL	100	0	7.5	91.25	12.3783
5B	40.5457	Tdurum_contig31845_322	0.0605469	0.140362	0.8182	FST	Fre-WL	96.875	3.125	7.5	91.25	11.9012
5B	40.5457	wsnp_Ex_c7988_13555434	0.0001	0.142012	1.7214	FST	Fre-WL	97.9167	0	7.5	90	12.0581
5B	40.5457	wsnp_Ex_c8676_14535027	0.0001	0.142012	1.7214	FST	Fre-WL	100	0	7.5	90	12.3783
5B	40.5457	wsnp_Ku_c8270_14083963	0.0001	0.142012	1.7214	FST	Fre-WL	96.875	0	7.5	90	11.9012
5B	40.565	BS00063621_51	0.0420858	0.184089	1.0359	FST	Fre-WL	94.7917	2.08333	10	87.5	11.2909
5B	40.565	CAP7_c1403_70	0.0987413	0.0001	-0.6541	FST	Fre-WL	94.7917	5.20833	0	100	12.5307
5B	40.565	Kukri_c10780_511	0.0206163	0.184089	1.185	FST	Fre-WL	98.9583	1.04167	10	87.5	11.9273
5B	40.565	Kukri_c8428_403	0.0206163	0.184089	1.185	FST	Fre-WL	1.04167	98.9583	87.5	10	11.6418
5B	40.565	RAC875_c5518_1401	0.099723	0.0001	-0.7342	FST	Fre-WL	93.75	5.20833	0	100	12.389
5B	40.565	wsnp_Ex_rep_c102297_87495486	0.0407986	0.182022	1.0392	FST	Fre-WL	2.08333	97.9167	88.75	10	11.6201
5B	41.3472	RAC875_c14769_1918	0.0206163	0.237187	1.2471	FST	Fre-WL	98.9583	1.04167	13.75	86.25	11.5005
5B	41.3472	wsnp_Ex_c20988_30107609	0.0001	0.242275	1.8471	FST	Fre-WL	0	100	83.75	13.75	11.3939
5B	41.3472	wsnp_Ex_c27219_36436025	0.0206163	0.237187	1.2471	FST	Fre-WL	1.04167	98.9583	86.25	13.75	11.5005
5B	43.3075	Excalibur_rep_c68199_123	0.0412188	0.161513	0.9887	FST	Fre-WL	96.875	2.08333	8.75	90	11.7525
5B	43.3075	tplb0050e20_730	0.0605469	0.223537	0.9975	FST	Fre-WL	3.125	96.875	85	12.5	11.0246
5B	43.3075	wsnp_Ex_c39535_46808105	0.0605469	0.223537	0.9975	FST	Fre-WL	3.125	96.875	85	12.5	11.0246
5B	43.3075	wsnp_Ex_c65091_63634826	0.0605469	0.21875	0.9874	FST	Fre-WL	96.875	3.125	12.5	87.5	11.3128
5B	43.5618	BobWhite_c44641_134	0.0206163	0.18	1.1784	FST	Fre-WL	1.04167	98.9583	90	10	11.9273
5B	43.5618	BS00032443_51	0.0001	0.28875	1.9028	FST	Fre-WL	100	0	17.5	82.5	11.257
5B	43.5618	BS00033460_51	0.0206163	0.294543	1.294	FST	Fre-WL	98.9583	1.04167	17.5	80	11.0821
5B	43.5618	Excalibur_s109457_54	0.020831	0.280654	1.2831	FST	Fre-WL	97.9167	1.04167	16.25	80	11.0501
5B	43.5618	GENE-3603_141	0.0206163	0.237187	1.2471	FST	Fre-WL	98.9583	1.04167	13.75	86.25	11.5005
5B	43.5618	IAAV5071	0.0407986	0.201891	1.067	FST	Fre-WL	2.08333	97.9167	87.5	11.25	11.4762
5B	43.5618	Jagger_c5743_187	0.0806648	0.184089	0.8276	FST	Fre-WL	94.7917	4.16667	10	87.5	11.2909
5B	43.5618	Kukri_c34874_506	0.0206163	0.18	1.1784	FST	Fre-WL	1.04167	98.9583	90	10	11.9273
5B	43.5618	Kukri_c859_793	0.117188	0.18	0.689	FST	Fre-WL	6.25	93.75	90	10	11.1368
5B	43.5618	Kukri_rep_c105119_190	0.0001	0.184089	1.7717	FST	Fre-WL	100	0	10	87.5	12.092
5B	43.5618	TA006114-0909	0.0206163	0.204142	1.2093	FST	Fre-WL	1.04167	98.9583	86.25	11.25	11.5005
5B	43.5618	tplb0054a08_326	0.0001	0.182022	1.7618	FST	Fre-WL	0	98.9583	88.75	10	11.9504
5B	43.5618	wsnp_CAP7_c12931_5460221	0.0001	0.18	1.7531	FST	Fre-WL	0	100	90	10	12.092
5B	43.5618	wsnp_Ex_c2904_5355509	0.0987413	0.140362	0.6495	FST	Fre-WL	94.7917	5.20833	7.5	91.25	11.5934
5B	43.5618	wsnp_Ex_c7982_13546427	0.0206163	0.18	1.1784	FST	Fre-WL	98.9583	1.04167	10	90	11.9273
5B	43.5618	wsnp_Ex_rep_c68243_67030425	0.0001	0.184089	1.7717	FST	Fre-WL	98.9583	0	10	87.5	11.9273
5B	43.5618	wsnp_Ku_c14373_22670517	0.0206163	0.184089	1.185	FST	Fre-WL	1.04167	98.9583	87.5	10	11.6418
5B	43.5618	wsnp_Ku_c3755_6907064	0.0206163	0.192841	1.1954	FST	Fre-WL	1.04167	98.9583	82.5	10	11.0821
5B	43.5618	wsnp_Ku_rep_c72803_72467300	0.0206163	0.204142	1.2093	FST	Fre-WL	1.04167	98.9583	86.25	11.25	11.5005
5B	45.3966	Kukri_c32583_587	0.0001	0.18	1.7531	FST	Fre-WL	0	100	90	10	12.092
5B	46.9868	BS00048572_51	0.0206163	0.21875	1.2249	FST	Fre-WL	98.9583	1.04167	12.5	87.5	11.6418
5B	46.9868	Ra_c3796_1741	0.0001	0.13875	1.7041	FST	Fre-WL	100	0	7.5	92.5	12.3783
5B	48.2937	Excalibur_c631_219	0.0210502	0.117188	1.0645	FST	Fre-WL	1.04167	96.875	93.75	6.25	12.3637
5B	49.0083	wsnp_Ex_rep_c66651_64963120	0.0222194	0.199687	1.1906	FST	Fre-WL	1.04167	91.6667	88.75	11.25	11.7841
5B	49.0083	wsnp_Ku_c20701_30355248	0.0222194	0.237187	1.2334	FST	Fre-WL	1.04167	91.6667	86.25	13.75	11.5005
5B	49.0211	Jagger_c505_232	0.258034	0.0001	-1.0419		Fre-WL	14.5833	81.25	100	0	11.3112
5B	51.1585	Excalibur_c30667_102	0.0001	0.0730652	1.6155	FST	Fre-WL	0	100	95	3.75	12.6693
5B	53.18	BobWhite_c16143_217	0.1352	0.04875	0.0608	FST	Fre-WL	7.29167	92.7083	97.5	2.5	11.9249
5B	56.5953	Kukri_c36317_305	0.0605469	0.159688	0.8633	FST	Fre-WL	3.125	96.875	91.25	8.75	11.7525
5B	56.5953	wsnp_Ex_rep_c69631_68583202	0.0412188	0.159688	0.9831	FST	Fre-WL	96.875	2.08333	8.75	91.25	11.7525
5B	56.5953	wsnp_Ex_rep_c69631_68583363	0.0605469	0.163379	0.8741	FST	Fre-WL	3.125	96.875	88.75	8.75	11.4583
5B	59.6758	wsnp_Ku_c5472_9710435	0.0412188	0.21875	1.0907	FST	Fre-WL	2.08333	96.875	87.5	12.5	11.4762
5B	61.3819	Excalibur_c76979_970	0.0001	0.04875	1.5278	FST	Fre-WL	0	98.9583	97.5	2.5	12.9653
5B	63.2327	Excalibur_c25418_368	0.0001	0.0721875	1.597	FST	Fre-WL	100	0	3.75	96.25	12.8167
5B	68.3637	GENE-4571_97	0.0001	0.0001	0.4553	FST	Fre-WL	0	100	100	0	13.2665
5B	68.3637	IAAV7088	0.0407986	0.0001	-0.4526	FST	Fre-WL	2.08333	97.9167	100	0	12.9665
5B	68.3637	Kukri_c31301_895	0.0412188	0.0001	-0.4676	FST	Fre-WL	96.875	2.08333	0	100	12.8194
5B	68.3637	wsnp_Ra_c5131_9153817	0.020831	0.0001	-0.4318	FST	Fre-WL	1.04167	97.9167	100	0	13.1155
5B	69.191	BS00010863_51	0.152778	0.0001	-0.9054	FST	Fre-WL	8.33333	91.6667	100	0	12.1106
5B	69.191	Kukri_c100292_597	0.0412188	0.0499671	0.5822	FST	Fre-WL	2.08333	96.875	95	2.5	12.3558
5B	69.191	RAC875_c16771_83	0.0696763	0.0246875	0.074	FST	Fre-WL	3.125	83.3333	98.75	1.25	12.663
5B	69.191	RAC875_c53379_135	0.118338	0.0605469	0.1774	FST	Fre-WL	92.7083	6.25	2.5	77.5	11.9249
5B	69.191	TA002629-0202	0.152778	0.0001	-0.9054	FST	Fre-WL	8.33333	91.6667	100	0	12.1106
5B	69.191	tplb0049b14_1104	0.0987413	0.0246875	-0.0291	FST	Fre-WL	5.20833	94.7917	98.75	1.25	12.3711
5B	69.8283	IAAV659	0.216639	0.04875	-0.0984		Fre-WL	11.4583	81.25	97.5	2.5	11.3682
5B	70.7522	RFL_Contig2304_1569	0.210539	0.0721875	0.018		Fre-WL	11.4583	84.375	96.25	3.75	11.2023
5B	71.1223	Ex_c58936_372	0.0987413	0.0246875	-0.0291	FST	Fre-WL	94.7917	5.20833	1.25	98.75	12.3711
5B	71.2382	GENE-0209_470	0.0001	0.0001	0.4553	FST	Fre-WL	100	0	0	100	13.2665
5B	71.2382	RFL_Contig5739_1542	0.0611634	0.13875	0.811	FST	Fre-WL	95.8333	3.125	7.5	92.5	11.7463
5B	71.2382	RFL_Contig5739_641	0.062435	0.0493511	0.3258	FST	Fre-WL	93.75	3.125	2.5	96.25	12.068
5B	71.2382	wsnp_JD_c5795_6955031	0.0001	0.0493511	1.5621	FST	Fre-WL	98.9583	0	2.5	96.25	12.8108
5B	71.3734	BobWhite_rep_c62475_70	0.0217365	0.0493511	0.7763	FST	Fre-WL	1.04167	93.75	96.25	2.5	12.6605
5B	71.3734	Excalibur_c20260_137	0.020831	0.0493511	0.7942	FST	Fre-WL	97.9167	1.04167	2.5	96.25	12.6585
5B	71.3734	GENE-4297_86	0.0434568	0.0246875	0.2187	FST	Fre-WL	91.6667	2.08333	1.25	98.75	11.9462
5B	71.3734	Kukri_c34173_518	0.0806648	0.04875	0.2342	FST	Fre-WL	94.7917	4.16667	2.5	97.5	12.2129
5B	71.3734	RAC875_s116485_298	0.020831	0.0246875	0.5547	FST	Fre-WL	97.9167	1.04167	1.25	98.75	12.8118
5B	71.3734	RFL_Contig3939_1276	0.0407986	0.0001	-0.4526	FST	Fre-WL	2.08333	97.9167	98.75	0	12.8118
5B	71.3734	TA003609-0197	0.0798611	0.0493511	0.2453	FST	Fre-WL	4.16667	95.8333	96.25	2.5	12.2043
5B	71.3734	Tdurum_contig19307_138	0.0206163	0.04875	0.7916	FST	Fre-WL	1.04167	98.9583	97.5	2.5	12.8108
5B	71.3734	wsnp_Ra_c1844_3607706	0.0798611	0.04875	0.2394	FST	Fre-WL	4.16667	95.8333	97.5	2.5	12.3596
5B	71.3734	BobWhite_c47964_969	0.160367	0.0493511	0.0073		Fre-WL	86.4583	8.33333	2.5	96.25	11.0987
5B	71.6438	BobWhite_c16987_106	0.0798611	0.0493511	0.2453	FST	Fre-WL	95.8333	4.16667	2.5	96.25	12.3596
5B	71.6438	Excalibur_c11045_236	0.0001	0.0246875	1.4302	FST	Fre-WL	100	0	1.25	98.75	13.1152
5B	71.6438	IAAV1706	0.0798611	0.04875	0.2394	FST	Fre-WL	95.8333	4.16667	2.5	97.5	12.3596
5B	71.6438	IAAV8195	0.0001	0.04875	1.5278	FST	Fre-WL	0	100	97.5	2.5	12.9653
5B	71.6438	IACX6009	0.0814848	0.0961384	0.5664	FST	Fre-WL	4.16667	93.75	93.75	5	11.8977
5B	71.6438	Kukri_c43972_367	0.0001	0.04875	1.5278	FST	Fre-WL	100	0	2.5	97.5	12.9653
5B	71.6438	RAC875_c10394_828	0.0611634	0.04875	0.3289	FST	Fre-WL	3.125	95.8333	97.5	2.5	12.508
5B	71.6438	RAC875_c47435_241	0.0407986	0.0001	-0.4526	FST	Fre-WL	2.08333	97.9167	100	0	12.9665
5B	71.6438	RAC875_c7585_1097	0.0206163	0.095	1.0135	FST	Fre-WL	98.9583	1.04167	5	95	12.5115
5B	71.6438	RAC875_rep_c70643_107	0.0212741	0.0961384	1.0069	FST	Fre-WL	1.04167	95.8333	93.75	5	12.3637
5B	71.6438	BS00046512_51	0.169922	0.0493511	-0.0088		Fre-WL	9.375	90.625	96.25	2.5	11.4805
5B	71.6438	Excalibur_c14753_899	0.137845	0.0493511	0.0573		Fre-WL	90.625	7.29167	2.5	96.25	11.6434
5B	71.6438	Excalibur_c97089_263	0.157244	0.0721875	0.1374		Fre-WL	8.33333	88.5417	96.25	3.75	11.6219
5B	71.6438	Excalibur_rep_c78514_316	0.204765	0.0493511	-0.0759		Fre-WL	87.5	11.4583	2.5	96.25	11.2327
5B	71.6438	Kukri_c64573_443	0.169922	0.0493511	-0.0088		Fre-WL	90.625	9.375	2.5	96.25	11.6434
5B	71.6438	RAC875_c24279_1537	0.0605469	0.17554	0.9002		Fre-WL	96.875	3.125	8.75	81.25	11.7525
5B	71.6438	RAC875_c68097_62	0.174818	0.0493511	-0.0177		Fre-WL	9.375	87.5	96.25	2.5	11.4805
5B	71.9496	BobWhite_c6633_179	0.0206163	0.0540123	0.8285	FST	Fre-WL	98.9583	1.04167	2.5	87.5	12.8108
5B	71.9496	BobWhite_c6633_395	0.0206163	0.0493511	0.7981	FST	Fre-WL	1.04167	98.9583	96.25	2.5	12.6605
5B	71.9496	IAAV1358	0.0206163	0.054751	0.8338	FST	Fre-WL	98.9583	1.04167	2.5	86.25	12.8108
5B	71.9496	RAC875_c30584_75	0.0798611	0.04875	0.2394	FST	Fre-WL	95.8333	4.16667	2.5	97.5	12.3596
5B	76.939	Excalibur_c35011_203	0.0001	0.173391	1.748	FST	Fre-WL	100	0	8.75	82.5	12.2346
5B	76.939	wsnp_Ku_c2185_4218722	0.137845	0.024996	-0.1212	FST	Fre-WL	7.29167	90.625	97.5	1.25	11.9249
5B	82.9712	wsnp_Ku_c3102_5811860	0.13651	0.0493511	0.0622	FST	Fre-WL	7.29167	91.6667	96.25	2.5	11.7649
5B	93.436	BS00087696_51	0.22072	0.0246875	-0.2454		Fre-WL	12.5	86.4583	98.75	1.25	11.4016
5B	93.436	Kukri_c53712_348	0.202908	0.0721875	0.0326		Fre-WL	11.4583	88.5417	96.25	3.75	11.2023
5B	93.436	wsnp_Ra_c9155_15344108	0.204765	0.0721875	0.0287		Fre-WL	87.5	11.4583	3.75	96.25	11.0654
5B	96.7032	BobWhite_c34759_227	0.0798611	0.117188	0.6566	FST	Fre-WL	95.8333	4.16667	6.25	93.75	11.8977
5B	97.9715	Tdurum_contig29319_256	0.0798611	0.161513	0.7714	FST	Fre-WL	95.8333	4.16667	8.75	90	11.596
5B	98.2805	Tdurum_contig12995_792	0.234158	0.0001	-1.0138	FST	Fre-WL	13.5417	86.4583	98.75	0	11.269
5B	100.643	Tdurum_contig10268_1000	0.0798611	0.163379	0.7752	FST	Fre-WL	4.16667	95.8333	88.75	8.75	11.2988
5B	112.367	BS00000848_51	0.0798611	0.078814	0.4125	FST	Fre-WL	95.8333	4.16667	3.75	87.5	12.2043
5B	115.688	tplb0053c01_1628	0.263672	0.0001	-1.0478	FST	Fre-WL	84.375	15.625	0	98.75	11.1827
5B	129.237	BS00037104_51	0.186632	0.0721875	0.0657		Fre-WL	10.4167	89.5833	96.25	3.75	11.3407
5B	129.237	Kukri_c45951_367	0.24013	0.0721875	-0.0324		Fre-WL	12.5	77.0833	96.25	3.75	11.0654
5B	137.098	BobWhite_c12883_272	0.204765	0.0730652	0.0335		Fre-WL	11.4583	87.5	95	3.75	11.0379
5B	137.098	Tdurum_contig92805_192	0.270552	0.0001	-1.0602		Fre-WL	15.625	81.25	100	0	11.1827
5B	148.567	Tdurum_contig58293_582	0.0212741	0.04875	0.7793	FST	Fre-WL	1.04167	95.8333	97.5	2.5	12.8108
5B	149.233	RAC875_s117042_147	0.1352	0.024996	-0.114	FST	Fre-WL	92.7083	7.29167	1.25	97.5	12.0862
5B	149.233	Excalibur_c53149_153	0.186632	0.024996	-0.2016		Fre-WL	89.5833	10.4167	1.25	97.5	11.671
5B	168.135	Ra_c14754_1403	0.0001	0.242275	1.8471	FST	Fre-WL	0	100	83.75	13.75	11.3939
5B	183.927	BS00068776_51	0.106047	0.0001	-0.7845	FST	Fre-WL	87.5	5.20833	0	81.25	11.5721
5B	217.645	Ex_c34486_581	0.195419	0.0001	-0.9696		Fre-WL	9.375	76.0417	98.75	0	11.8078
5D	51.9344	BobWhite_s67669_117	0.118338	0.095	0.3235		Fre-WL	6.25	92.7083	95	5	11.7526
5D	51.9344	RAC875_c58332_1099	0.249132	0.0001	-1.0293		Fre-WL	14.5833	85.4167	100	0	11.3112
5D	55.7703	D_GDEEGVY01CEIGE_161	0.117188	0.0001	-0.8046	FST	Fre-WL	6.25	93.75	100	0	12.389
5D	56.3155	wsnp_RFL_Contig3661_3867818	0.0001	0.0246875	1.4302	FST	Fre-WL	0	100	98.75	1.25	13.1152
5D	56.3155	D_GA8KES402H1C3J_143	0.251302	0.0001	-1.0352		Fre-WL	14.5833	84.375	98.75	0	11.1377
5D	60.5408	IAAV8896	0.251302	0.0001	-1.0352		Fre-WL	84.375	14.5833	0	100	11.1827
5D	63.0409	BS00021670_51	0.0987413	0.0001	-0.6541	FST	Fre-WL	94.7917	5.20833	0	100	12.5307
5D	63.0409	wsnp_RFL_Contig2840_2647753	0.152778	0.0001	-0.9054	FST	Fre-WL	91.6667	8.33333	0	100	12.1106
5D	63.6835	Ra_c6993_1750	0.0001	0.0001	0.4553	FST	Fre-WL	0	100	100	0	13.2665
5D	66.8846	wsnp_Ex_rep_c101445_86808057	0.0001	0.1437	1.7272	FST	Fre-WL	0	100	88.75	7.5	11.9504
5D	67.4921	BobWhite_c6444_66	0.169922	0.0001	-0.9347	FST	Fre-WL	9.375	90.625	100	0	11.9738
5D	67.4921	Excalibur_c37393_75	0.04299	0.0001	-0.4799	FST	Fre-WL	2.08333	92.7083	100	0	12.9665
5D	68.6254	D_contig37534_218	0.171524	0.0001	-0.9422	FST	Fre-WL	9.375	89.5833	98.75	0	11.8078
5D	68.6254	D_GCE8AKX01EN4D2_337	0.186632	0.0001	-0.9553		Fre-WL	89.5833	10.4167	0	100	11.8384
5D	70.1052	RAC875_c4504_51	0.169922	0.0001	-0.9347	FST	Fre-WL	9.375	90.625	100	0	11.9738
5D	70.1052	RAC875_rep_c70941_685	0.169922	0.0001	-0.9347	FST	Fre-WL	9.375	90.625	100	0	11.9738
5D	70.1052	RAC875_c7587_211	0.277778	0.0001	-1.0675		Fre-WL	16.6667	83.3333	100	0	11.0554
5D	72.2782	RFL_Contig1702_460	0.0798611	0.0001	-0.5777	FST	Fre-WL	4.16667	95.8333	100	0	12.6742
5D	72.2782	Tdurum_contig13279_331	0.1352	0.0001	-0.8647	FST	Fre-WL	7.29167	92.7083	100	0	12.249
5D	72.4457	BobWhite_rep_c64642_64	0.0806648	0.0001	-0.5855	FST	Fre-WL	4.16667	94.7917	100	0	12.6742
5D	72.4457	Excalibur_rep_c68199_184	0.0407986	0.0001	-0.4526	FST	Fre-WL	2.08333	97.9167	100	0	12.9665
5D	72.4457	Kukri_c19108_2614	0.0407986	0.0001	-0.4526	FST	Fre-WL	97.9167	2.08333	0	100	12.9665
5D	72.4457	Kukri_c52161_263	0.0407986	0.0001	-0.4526	FST	Fre-WL	2.08333	97.9167	100	0	12.9665
5D	72.4457	Kukri_c6649_641	0.0407986	0.0001	-0.4526	FST	Fre-WL	2.08333	97.9167	100	0	12.9665
5D	72.4457	RAC875_c11298_245	0.1352	0.0001	-0.8647	FST	Fre-WL	7.29167	92.7083	100	0	12.249
5D	72.4457	RAC875_c65147_730	0.0798611	0.0001	-0.5777	FST	Fre-WL	4.16667	95.8333	100	0	12.6742
5D	73.9878	Excalibur_rep_c104569_101	0.0001	0.0001	0.4553	FST	Fre-WL	100	0	0	100	13.2665
5D	75.0977	RFL_Contig2033_482	0.0001	0.0001	0.4553	FST	Fre-WL	0	100	100	0	13.2665
5D	75.6234	Excalibur_c12440_1292	0.0212741	0.0001	-0.4357	FST	Fre-WL	1.04167	95.8333	100	0	13.1155
5D	83.5133	D_GDEEGVY02HK110_108	0.13651	0.0001	-0.8811	FST	Fre-WL	7.29167	91.6667	100	0	12.249
5D	83.5133	Excalibur_c35047_271	0.0798611	0.0001	-0.5777	FST	Fre-WL	4.16667	95.8333	98.75	0	12.5162
5D	86.8312	CAP7_c1669_191	0.0987413	0.0001	-0.6541	FST	Fre-WL	5.20833	94.7917	100	0	12.5307
5D	86.8312	RAC875_c2848_171	0.265928	0.0001	-1.0544		Fre-WL	83.3333	15.625	0	100	11.0554
5D	108.09	Kukri_c22048_584	0.0416478	0.0001	-0.4724	FST	Fre-WL	2.08333	95.8333	100	0	12.9665
5D	108.09	RAC875_c67549_101	0.0798611	0.0001	-0.5777	FST	Fre-WL	95.8333	4.16667	0	100	12.6742
5D	110.98	D_GCE8AKX02GJQ22_146	0.249132	0.0001	-1.0293		Fre-WL	14.5833	85.4167	100	0	11.3112
5D	110.98	TA005618-0434	0.249132	0.0001	-1.0293		Fre-WL	85.4167	14.5833	0	100	11.3112
5D	119.528	BS00021911_51	0.22072	0.0001	-1.0002		Fre-WL	86.4583	12.5	0	100	11.441
5D	124.863	BS00093588_51	0.099723	0.159688	0.6985	FST	Fre-WL	5.20833	93.75	91.25	8.75	11.4416
5D	144.689	Excalibur_c76347_77	0.0798611	0.0001	-0.5777	FST	Fre-WL	4.16667	95.8333	100	0	12.6742
5D	150.943	TA004010-0869	0.186632	0.0001	-0.9553		Fre-WL	89.5833	10.4167	0	100	11.8384
5D	153.365	D_GDS7LZN02G79EP_74	0.160367	0.0001	-0.9278		Fre-WL	86.4583	8.33333	0	100	11.441
5D	155.62	Kukri_rep_c101289_99	0.13651	0.0001	-0.8811	FST	Fre-WL	91.6667	7.29167	0	100	12.1106
5D	172.829	D_F1BEJMU02IBF8G_328	0.263672	0.024996	-0.2859		Fre-WL	84.375	15.625	1.25	97.5	11.0077
5D	176.046	tplb0041f21_972	0.114515	0.0246875	-0.0719	FST	Fre-WL	5.20833	80.2083	98.75	1.25	12.3711
5D	178.667	Excalibur_c17489_843	0.0001	0.0246875	1.4302	FST	Fre-WL	0	100	98.75	1.25	13.1152
5D	187.464	Kukri_c35049_357	0.173155	0.04875	-0.018		Fre-WL	9.375	88.5417	97.5	2.5	11.6434
5D	194.672	BobWhite_c16578_171	0.0001	0.142012	1.7214	FST	Fre-WL	100	0	7.5	90	12.3783
5D	194.937	Kukri_rep_c106820_591	0.0605469	0.140362	0.8182	FST	Fre-WL	96.875	3.125	7.5	91.25	11.9012
5D	194.937	wsnp_CAP11_c209_198467	0.22072	0.024996	-0.2432		Fre-WL	86.4583	12.5	1.25	97.5	11.269
5D	195.977	IAAV1320	0.0001	0.140362	1.714	FST	Fre-WL	0	100	91.25	7.5	12.2346
5D	196.082	Kukri_c28182_129	0.152778	0.13875	0.3707		Fre-WL	8.33333	91.6667	92.5	7.5	11.1457
5D	198.189	BS00022537_51	0.1352	0.117188	0.3548		Fre-WL	7.29167	92.7083	93.75	6.25	11.4491
5D	198.189	TA005986-0607	0.154238	0.095	0.2219		Fre-WL	90.625	8.33333	5	95	11.319
5D	199.848	BS00025017_51	0.13651	0.117188	0.3515		Fre-WL	91.6667	7.29167	6.25	93.75	11.3031
6A	40.6036	BS00111086_51	0.0227243	0.255	1.2478	FST	Fre-WL	1.04167	89.5833	85	15	11.3602
6A	45.1128	Tdurum_contig92921_142	0.13651	0.0001	-0.8811	FST	Fre-WL	7.29167	91.6667	98.75	0	12.0862
6A	58.4076	Kukri_c20831_840	0.169922	0.0246875	-0.1809		Fre-WL	90.625	9.375	1.25	98.75	11.8078
6A	58.5032	Tdurum_contig57672_482	0.0987413	0.0246875	-0.0291	FST	Fre-WL	5.20833	94.7917	98.75	1.25	12.3711
6A	59.6087	Excalibur_c15615_104	0.190131	0.0246875	-0.2124		Fre-WL	87.5	10.4167	1.25	98.75	11.4016
6A	60.2695	BobWhite_rep_c65857_65	0.186632	0.0246875	-0.2043		Fre-WL	10.4167	89.5833	98.75	1.25	11.671
6A	60.2695	Tdurum_contig29027_152	0.272921	0.0001	-1.0617		Fre-WL	15.625	80.2083	100	0	11.1827
6A	63.6982	IAAV4950	0.100724	0.117188	0.5567	FST	Fre-WL	92.7083	5.20833	6.25	93.75	11.4491
6A	74.2376	Kukri_c77911_260	0.202908	0.024996	-0.2244		Fre-WL	88.5417	11.4583	1.25	97.5	11.5356
6A	78.5016	tplb0057m18_546	0.099723	0.0730652	0.2981	FST	Fre-WL	93.75	5.20833	3.75	95	11.9096
6A	79.0751	Kukri_c14877_303	0.0605469	0.237187	1.0231	FST	Fre-WL	3.125	96.875	86.25	13.75	11.1683
6A	79.0751	GENE-3659_162	0.21875	0.0246875	-0.2424		Fre-WL	12.5	87.5	98.75	1.25	11.4016
6A	79.0751	Tdurum_contig59351_490	0.294912	0.0001	-1.0913		Fre-WL	16.6667	76.0417	100	0	11.0554
6A	84.1122	BobWhite_rep_c63152_444	0.0215028	0.024996	0.5469	FST	Fre-WL	94.7917	1.04167	1.25	97.5	12.3711
6A	84.1122	Excalibur_c2834_397	0.0212741	0.0246875	0.5464	FST	Fre-WL	95.8333	1.04167	1.25	98.75	12.5162
6A	84.1122	Kukri_c19802_710	0.0206163	0.024996	0.5769	FST	Fre-WL	98.9583	1.04167	1.25	97.5	12.9625
6A	84.1122	Kukri_rep_c73457_419	0.0206163	0.0246875	0.5625	FST	Fre-WL	98.9583	1.04167	1.25	98.75	12.9625
6A	84.1122	tplb0056d17_78	0.0987413	0.024996	-0.0215	FST	Fre-WL	5.20833	94.7917	97.5	1.25	12.2129
6A	91.3102	Kukri_c6128_238	0.204765	0.0493511	-0.0759		Fre-WL	87.5	11.4583	2.5	96.25	11.2327
6A	91.8838	RAC875_rep_c90952_205	0.1352	0.159688	0.5847		Fre-WL	7.29167	92.7083	91.25	8.75	11.1383
6A	93.1305	BS00040165_51	0.0867769	0.0253123	0.0146	FST	Fre-WL	4.16667	87.5	96.25	1.25	12.2043
6A	93.8869	Tdurum_contig82427_252	0.0001	0.0499671	1.5761	FST	Fre-WL	0	100	95	2.5	12.6693
6A	99.0403	Ex_c8890_2370	0.0611634	0.199687	0.949	FST	Fre-WL	3.125	95.8333	88.75	11.25	11.4583
6A	99.0403	Ex_c8890_2497	0.0001	0.161513	1.7392	FST	Fre-WL	0	100	90	8.75	12.092
6A	99.0403	IAAV4868	0.0001	0.1437	1.7272	FST	Fre-WL	0	100	88.75	7.5	11.9504
6A	99.0403	IAAV5585	0.0001	0.161513	1.7392	FST	Fre-WL	0	100	90	8.75	12.092
6A	99.0403	Kukri_c15096_4174	0.0001	0.140362	1.714	FST	Fre-WL	0	100	91.25	7.5	12.2346
6A	99.0403	RAC875_c20115_1334	0.062435	0.1437	0.8165	FST	Fre-WL	93.75	3.125	7.5	88.75	11.4424
6A	99.0403	BobWhite_c82_578	0.173155	0.0001	-0.9452		Fre-WL	9.375	88.5417	100	0	11.9738
6A	99.0403	Tdurum_contig60549_1456	0.155727	0.024996	-0.1552		Fre-WL	89.5833	8.33333	1.25	97.5	11.671
6A	99.0403	Tdurum_contig77175_150	0.226843	0.0493511	-0.1107		Fre-WL	12.5	83.3333	96.25	2.5	11.0654
6A	103.504	GENE-4268_101	0.0407986	0.161513	0.9912	FST	Fre-WL	2.08333	97.9167	90	8.75	11.765
6A	103.504	IACX473	0.0407986	0.1437	0.951	FST	Fre-WL	97.9167	2.08333	7.5	88.75	12.0581
6A	110.847	Excalibur_c2737_309	0.0987413	0.095	0.3986	FST	Fre-WL	5.20833	94.7917	95	5	11.9006
6A	130.393	Tdurum_contig51566_561	0.0814848	0.145429	0.7313	FST	Fre-WL	4.16667	93.75	87.5	7.5	11.1517
6A	130.7	GENE-4028_111	0.0987413	0.024996	-0.0215	FST	Fre-WL	5.20833	94.7917	97.5	1.25	12.2129
6A	130.7	GENE-4028_553	0.0798611	0.0253123	0.046	FST	Fre-WL	95.8333	4.16667	1.25	96.25	12.5162
6A	133.738	RAC875_rep_c117617_183	0.117188	0.121437	0.5117	FST	Fre-WL	93.75	6.25	6.25	90	11.5969
6B	0.374793	Excalibur_c52276_176	0.0617927	0.117188	0.7401	FST	Fre-WL	94.7917	3.125	6.25	93.75	11.7464
6B	0.374793	Tdurum_contig43538_1111	0.04299	0.237187	1.1063	FST	Fre-WL	2.08333	92.7083	86.25	13.75	11.3332
6B	41.6752	BobWhite_c23828_884	0.0001	0.239705	1.8423	FST	Fre-WL	0	100	85	13.75	11.5316
6B	42.7528	Kukri_c8343_228	0.0001	0.28875	1.9028	FST	Fre-WL	0	100	82.5	17.5	11.257
6B	42.7528	wsnp_Ex_c8011_13585237	0.0001	0.28875	1.9028	FST	Fre-WL	0	100	82.5	17.5	11.257
6B	43.9416	Ku_c6663_1331	0.0001	0.184089	1.7717	FST	Fre-WL	100	0	10	87.5	12.092
6B	46.9633	tplb0055h14_483	0.238343	0.0001	-1.0216		Fre-WL	13.5417	84.375	100	0	11.441
6B	58.1954	Ra_c11763_604	0.020831	0.159688	1.1467	FST	Fre-WL	1.04167	97.9167	91.25	8.75	12.0717
6B	63.2844	wsnp_Ra_c57648_59682822	0.202908	0.095	0.1177		Fre-WL	11.4583	88.5417	95	5	11.0379
6B	64.0838	Kukri_c25377_240	0.04299	0.0739645	0.703	FST	Fre-WL	2.08333	92.7083	93.75	3.75	12.2063
6B	64.0838	BobWhite_c15653_484	0.169922	0.0730652	0.0959		Fre-WL	9.375	90.625	95	3.75	11.319
6B	64.7074	Excalibur_c50499_218	0.0001	0.0499671	1.5761	FST	Fre-WL	0	96.875	95	2.5	12.6693
6B	64.7074	wsnp_Ra_c33358_42248399	0.0605469	0.0730652	0.5835	FST	Fre-WL	3.125	96.875	95	3.75	12.2021
6B	64.8216	CAP7_c2536_65	0.0814848	0.140362	0.7189	FST	Fre-WL	93.75	4.16667	7.5	91.25	11.4424
6B	67.2402	wsnp_Ra_c16267_24877418	0.0407986	0.0973044	0.8133	FST	Fre-WL	97.9167	2.08333	5	92.5	12.3558
6B	68.4027	RAC875_c68785_170	0.0605469	0.04875	0.3344	FST	Fre-WL	96.875	3.125	2.5	97.5	12.508
6B	69.5622	wsnp_CAP11_c681_443861	0.193762	0.095	0.1449		Fre-WL	10.4167	85.4167	95	5	11.1777
6B	71.1814	wsnp_Ku_c16522_25425455	0.0001	0.0730652	1.6155	FST	Fre-WL	100	0	3.75	95	12.8167
6B	71.7641	Kukri_rep_c107419_372	0.0987413	0.0246875	-0.0291	FST	Fre-WL	5.20833	94.7917	98.75	1.25	12.3711
6B	71.7641	RAC875_c6355_1709	0.0987413	0.0246875	-0.0291	FST	Fre-WL	5.20833	94.7917	98.75	1.25	12.3711
6B	71.7641	Tdurum_contig76550_1161	0.0987413	0.0246875	-0.0291	FST	Fre-WL	5.20833	94.7917	98.75	1.25	12.3711
6B	71.7641	wsnp_Ku_c3074_5763996	0.0611634	0.159688	0.8585	FST	Fre-WL	95.8333	3.125	8.75	91.25	11.596
6B	71.972	Tdurum_contig57255_86	0.0219753	0.161513	1.1406	FST	Fre-WL	92.7083	1.04167	8.75	90	11.1383
6B	72.2882	RAC875_c9412_75	0.0001	0.0493511	1.5621	FST	Fre-WL	0	100	96.25	2.5	12.8167
6B	72.2882	Tdurum_contig47269_904	0.0206163	0.04875	0.7916	FST	Fre-WL	98.9583	1.04167	2.5	97.5	12.8108
6B	72.2882	wsnp_Ex_c11714_18840676	0.0206163	0.0493511	0.7981	FST	Fre-WL	1.04167	98.9583	96.25	2.5	12.6605
6B	72.2882	wsnp_Ex_rep_c109081_92032149	0.0001	0.0493511	1.5621	FST	Fre-WL	100	0	2.5	96.25	12.9653
6B	78.9906	IACX1609	0.0611634	0.184089	0.9158	FST	Fre-WL	3.125	95.8333	87.5	10	11.3128
6B	78.9906	RAC875_c50348_93	0.0001	0.184089	1.7717	FST	Fre-WL	100	0	10	87.5	12.092
6B	80.9904	Ku_c3481_732	0.109519	0.140362	0.6144	FST	Fre-WL	5.20833	84.375	91.25	7.5	11.4416
6B	82.5628	Kukri_c5168_162	0.0987413	0.0721875	0.2968	FST	Fre-WL	94.7917	5.20833	3.75	96.25	12.0561
6B	82.5628	Tdurum_contig51640_847	0.0416478	0.0001	-0.4724	FST	Fre-WL	2.08333	95.8333	100	0	12.9665
6B	113.671	Tdurum_contig12212_145	0.181795	0.0001	-0.9502		Fre-WL	9.375	83.3333	98.75	0	11.8078
6D	9.4708	wsnp_Ku_c19587_29102203	0.0630907	0.121437	0.7453	FST	Fre-WL	3.125	92.7083	90	6.25	11.6049
6D	22.925	RAC875_c57371_238	0.0001	0.201891	1.7963	FST	Fre-WL	94.7917	0	11.25	87.5	11.1412
6D	66.724	wsnp_RFL_Contig3946_4380285	0.255752	0.0001	-1.0408		Fre-WL	14.5833	82.2917	100	0	11.3112
6D	71.2771	RAC875_c27962_341	0.186632	0.0001	-0.9553		Fre-WL	10.4167	89.5833	100	0	11.8384
6D	77.5302	RFL_Contig6162_597	0.0001	0.0001	0.4553	FST	Fre-WL	0	100	100	0	13.2665
6D	81.5364	RFL_Contig3710_359	0.202908	0.0001	-0.975		Fre-WL	11.4583	88.5417	100	0	11.7045
6D	87.1742	Excalibur_c4445_307	0.0206163	0.0001	-0.4251	FST	Fre-WL	1.04167	98.9583	100	0	13.1155
6D	87.1742	Kukri_c16093_636	0.0206163	0.0001	-0.4251	FST	Fre-WL	98.9583	1.04167	0	100	13.1155
6D	87.1742	wsnp_Ku_c6882_11937794	0.0001	0.0001	0.4553	FST	Fre-WL	0	100	100	0	13.2665
6D	87.1742	wsnp_RFL_Contig1427_580520	0.0001	0.0001	0.4553	FST	Fre-WL	0	100	100	0	13.2665
6D	87.1742	wsnp_RFL_Contig2100_1362130	0.152778	0.0001	-0.9054	FST	Fre-WL	8.33333	91.6667	100	0	12.1106
6D	87.1742	D_GBUVHFX01DKBFS_217	0.249132	0.0001	-1.0293		Fre-WL	85.4167	14.5833	0	100	11.3112
6D	87.1742	Excalibur_c12937_544	0.234158	0.0246875	-0.2631		Fre-WL	13.5417	86.4583	98.75	1.25	11.269
6D	104.707	D_GA8KES401DM316_316	0.282481	0.0001	-1.0772		Fre-WL	16.6667	81.25	100	0	11.0554
6D	104.707	Kukri_c20152_490	0.249132	0.0001	-1.0293		Fre-WL	14.5833	85.4167	100	0	11.3112
6D	109.019	Excalibur_c36774_106	0.0840478	0.0246875	0.0167	FST	Fre-WL	4.16667	90.625	98.75	1.25	12.5162
6D	117.583	IAAV2433	0.0407986	0.0001	-0.4526	FST	Fre-WL	2.08333	97.9167	100	0	12.9665
7A	35.3147	IAAV6250	0.0470315	0.0973044	0.7618	FST	Fre-WL	2.08333	84.375	92.5	5	12.0581
7A	59.6775	BS00110940_51	0.020831	0.0730652	0.925	FST	Fre-WL	97.9167	1.04167	3.75	95	12.5065
7A	64.5881	BS00023117_51	0.0001	0.18	1.7531	FST	Fre-WL	0	100	90	10	12.092
7A	70.701	BS00065648_51	0.190131	0.024996	-0.2078		Fre-WL	87.5	10.4167	1.25	97.5	11.4016
7A	76.2757	Tdurum_contig12722_779	0.0407986	0.0721875	0.711	FST	Fre-WL	2.08333	97.9167	96.25	3.75	12.5065
7A	82.7121	BS00061012_51	0.0001	0.223537	1.8239	FST	Fre-WL	0	98.9583	85	12.5	11.5316
7A	87.5036	RAC875_c63889_486	0.0806648	0.095	0.5652	FST	Fre-WL	4.16667	94.7917	95	5	12.0504
7A	88.8078	IACX17522	0.204765	0.04875	-0.082		Fre-WL	11.4583	87.5	97.5	2.5	11.3682
7A	89.2097	Kukri_c106476_350	0.0001	0.0246875	1.4302	FST	Fre-WL	100	0	1.25	98.75	13.1152
7A	89.2097	Tdurum_contig14075_173	0.0001	0.0246875	1.4302	FST	Fre-WL	0	100	98.75	1.25	13.1152
7A	89.2097	IAAV1940	0.171524	0.0246875	-0.1843		Fre-WL	9.375	89.5833	98.75	1.25	11.8078
7A	97.0048	BS00102773_51	0.204765	0.0721875	0.0287		Fre-WL	11.4583	87.5	96.25	3.75	11.2023
7A	97.4067	BS00021692_51	0.0806648	0.0721875	0.3696	FST	Fre-WL	4.16667	94.7917	96.25	3.75	12.2043
7A	97.7574	BobWhite_c1085_412	0.0798611	0.0721875	0.373	FST	Fre-WL	4.16667	95.8333	96.25	3.75	12.2043
7A	97.7574	BobWhite_c2203_633	0.120708	0.04875	0.0914	FST	Fre-WL	6.25	90.625	97.5	2.5	12.068
7A	97.7574	RAC875_c55639_890	0.0206163	0.0739645	0.932	FST	Fre-WL	1.04167	98.9583	93.75	3.75	12.3637
7A	98.4215	Kukri_c11325_337	0.0798611	0.0730652	0.3781	FST	Fre-WL	4.16667	95.8333	95	3.75	12.0504
7A	113.297	BS00063267_51	0.0407986	0.119987	0.8856	FST	Fre-WL	2.08333	97.9167	91.25	6.25	11.911
7A	114.029	BS00086101_51	0.0206163	0.163379	1.1543	FST	Fre-WL	98.9583	1.04167	8.75	88.75	12.0717
7A	114.029	Tdurum_contig8441_602	0.0206163	0.163379	1.1543	FST	Fre-WL	98.9583	1.04167	8.75	88.75	12.0717
7A	118.398	IACX8453	0.0206163	0.0961384	1.0185	FST	Fre-WL	98.9583	1.04167	5	93.75	12.5115
7A	118.398	wsnp_Ra_rep_c69620_67130107	0.0206163	0.095	1.0135	FST	Fre-WL	98.9583	1.04167	5	95	12.5115
7A	119.113	BS00099804_51	0.0001	0.118571	1.6812	FST	Fre-WL	96.875	0	6.25	92.5	12.051
7A	125.257	wsnp_Ku_c6065_10682577	0.0407986	0.204142	1.0724	FST	Fre-WL	97.9167	2.08333	11.25	86.25	11.6201
7A	126.404	Kukri_c484_1704	0.0001	0.0961384	1.6461	FST	Fre-WL	0	100	93.75	5	12.5232
7A	126.404	Kukri_c51068_528	0.0001	0.0739645	1.6225	FST	Fre-WL	91.6667	0	3.75	93.75	11.6219
7A	126.404	RAC875_rep_c69766_246	0.0206163	0.0961384	1.0185	FST	Fre-WL	1.04167	98.9583	93.75	5	12.3637
7A	126.404	RAC875_rep_c91778_96	0.0605469	0.201891	0.9586	FST	Fre-WL	3.125	96.875	87.5	11.25	11.3128
7A	126.404	wsnp_Ex_rep_c66540_64820281	0.0206163	0.0961384	1.0185	FST	Fre-WL	1.04167	98.9583	93.75	5	12.3637
7A	126.799	BobWhite_rep_c65070_369	0.117188	0.18	0.689	FST	Fre-WL	93.75	6.25	10	90	11.1368
7A	126.799	BS00020610_51	0.0001	0.1437	1.7272	FST	Fre-WL	0	100	88.75	7.5	11.9504
7A	126.799	GENE-4993_619	0.0605469	0.0748862	0.5983	FST	Fre-WL	96.875	3.125	3.75	92.5	12.3544
7A	126.799	Tdurum_contig96102_254	0.0001	0.167244	1.7475	FST	Fre-WL	100	0	8.75	86.25	12.2346
7A	126.799	tplb0031l19_267	0.099723	0.182022	0.745	FST	Fre-WL	5.20833	93.75	88.75	10	11.1412
7A	126.799	wsnp_Ex_c11636_18742884	0.0407986	0.165289	1.0008	FST	Fre-WL	2.08333	97.9167	87.5	8.75	11.4762
7A	126.799	wsnp_JD_c14118_13933380	0.0798611	0.142012	0.7291	FST	Fre-WL	95.8333	4.16667	7.5	90	11.7463
7A	128.199	Excalibur_rep_c106568_369	0.253508	0.0001	-1.0387		Fre-WL	83.3333	14.5833	0	100	11.0554
7A	128.199	Kukri_c46218_66	0.137845	0.0721875	0.1794		Fre-WL	7.29167	90.625	96.25	3.75	11.7649
7A	130.273	BS00082180_51	0.0001	0.0961384	1.6461	FST	Fre-WL	100	0	5	93.75	12.6693
7A	130.273	BS00092197_51	0.0611634	0.0984989	0.6877	FST	Fre-WL	95.8333	3.125	5	91.25	12.0504
7A	130.273	Excalibur_c34091_311	0.100724	0.18	0.7379	FST	Fre-WL	5.20833	92.7083	90	10	11.2909
7A	130.273	RAC875_c21946_234	0.117188	0.0730652	0.2378	FST	Fre-WL	93.75	6.25	3.75	95	11.9096
7A	130.273	tplb0024l08_1395	0.0798611	0.0984989	0.6009	FST	Fre-WL	4.16667	95.8333	91.25	5	11.596
7A	131.114	IAAV3025	0.0605469	0.1437	0.8267	FST	Fre-WL	3.125	96.875	88.75	7.5	11.4583
7A	131.114	IAAV6180	0.0605469	0.1437	0.8267	FST	Fre-WL	3.125	96.875	88.75	7.5	11.4583
7A	131.114	Kukri_c6676_172	0.13651	0.140362	0.5085		Fre-WL	7.29167	91.6667	91.25	7.5	11.1383
7A	131.564	wsnp_Ex_c7216_12390889	0.0617927	0.0984989	0.6841	FST	Fre-WL	3.125	94.7917	91.25	5	11.7525
7A	131.564	wsnp_Ex_c1395_2672221	0.22072	0.0499671	-0.0985		Fre-WL	86.4583	12.5	2.5	95	11.0987
7A	135.807	BS00021936_51	0.100724	0.095	0.3878	FST	Fre-WL	5.20833	92.7083	95	5	11.9006
7A	135.807	BS00065647_51	0.0823217	0.095	0.5496	FST	Fre-WL	92.7083	4.16667	5	95	11.6064
7A	135.807	CAP11_c1937_302	0.0605469	0.04875	0.3344	FST	Fre-WL	96.875	3.125	2.5	97.5	12.508
7A	135.807	Excalibur_c20450_230	0.0840478	0.095	0.5418	FST	Fre-WL	90.625	4.16667	5	95	11.319
7A	135.807	Excalibur_c96483_102	0.0798611	0.142012	0.7291	FST	Fre-WL	4.16667	95.8333	90	7.5	11.4469
7A	135.807	Excalibur_c96483_520	0.099723	0.077794	0.3166	FST	Fre-WL	93.75	5.20833	3.75	88.75	11.9096
7A	135.807	Excalibur_rep_c68850_592	0.0206163	0.0246875	0.5625	FST	Fre-WL	1.04167	98.9583	98.75	1.25	12.9625
7A	135.807	Ku_c2205_1317	0.0806648	0.095	0.5652	FST	Fre-WL	4.16667	94.7917	95	5	12.0504
7A	135.807	Kukri_c108278_520	0.0987413	0.095	0.3986	FST	Fre-WL	94.7917	5.20833	5	95	11.9006
7A	135.807	Kukri_c41625_244	0.139207	0.0246875	-0.1289	FST	Fre-WL	7.29167	89.5833	98.75	1.25	12.0862
7A	135.807	Ra_c3705_2101	0.0987413	0.095	0.3986	FST	Fre-WL	94.7917	5.20833	5	95	11.9006
7A	135.807	Ra_c64159_441	0.0987413	0.095	0.3986	FST	Fre-WL	5.20833	94.7917	95	5	11.9006
7A	135.807	RAC875_c57962_101	0.0206163	0.0246875	0.5625	FST	Fre-WL	98.9583	1.04167	1.25	98.75	12.9625
7A	135.807	RAC875_rep_c116752_107	0.0416478	0.117188	0.871	FST	Fre-WL	2.08333	95.8333	93.75	6.25	12.2063
7A	135.807	Tdurum_contig13828_156	0.0617927	0.04875	0.3247	FST	Fre-WL	94.7917	3.125	2.5	97.5	12.2129
7A	135.807	Tdurum_contig28843_80	0.0637604	0.117188	0.7329	FST	Fre-WL	3.125	91.6667	93.75	6.25	12.051
7A	135.807	wsnp_Ex_c19198_28115812	0.0814848	0.095	0.5556	FST	Fre-WL	93.75	4.16667	5	95	11.7526
7A	135.807	wsnp_Ex_c5177_9174930	0.1352	0.024996	-0.114	FST	Fre-WL	7.29167	92.7083	97.5	1.25	11.9249
7A	135.807	wsnp_Ra_c16287_24904962	0.0814848	0.1437	0.727	FST	Fre-WL	4.16667	93.75	88.75	7.5	11.2988
7A	135.807	wsnp_Ra_c16287_24905062	0.0798611	0.1437	0.7326	FST	Fre-WL	4.16667	95.8333	88.75	7.5	11.2988
7A	135.807	wsnp_Ra_c25918_35485125	0.0420858	0.095	0.7888	FST	Fre-WL	94.7917	2.08333	5	95	11.9006
7A	135.807	wsnp_Ra_rep_c70756_68674560	0.0987413	0.095	0.3986	FST	Fre-WL	94.7917	5.20833	5	95	11.9006
7A	135.807	wsnp_RFL_Contig2864_2688208	0.1352	0.0253123	-0.1124	FST	Fre-WL	7.29167	92.7083	96.25	1.25	11.7649
7A	135.807	IAAV3315	0.13651	0.0739645	0.1899		Fre-WL	91.6667	7.29167	3.75	93.75	11.6219
7A	135.807	Ra_c6845_1501	0.117188	0.095	0.3278		Fre-WL	6.25	93.75	95	5	11.7526
7A	135.807	RFL_Contig1959_706	0.263672	0.0001	-1.0478		Fre-WL	15.625	84.375	100	0	11.1827
7A	135.807	Tdurum_contig42547_1197	0.155727	0.13875	0.3635		Fre-WL	8.33333	89.5833	92.5	7.5	11.1457
7A	135.807	wsnp_CAP11_c78_114341	0.176512	0.024996	-0.1888		Fre-WL	9.375	86.4583	97.5	1.25	11.6434
7A	136.266	TA003093-1305	0.234158	0.04875	-0.1257		Fre-WL	86.4583	13.5417	2.5	97.5	11.0987
7A	148.431	Kukri_c16852_314	0.0001	0.0246875	1.4302	FST	Fre-WL	0	100	98.75	1.25	13.1152
7A	148.431	Kukri_rep_c74538_62	0.0206163	0.21875	1.2249	FST	Fre-WL	1.04167	98.9583	87.5	12.5	11.6418
7A	148.431	Tdurum_contig8615_230	0.155727	0.0001	-0.9224	FST	Fre-WL	8.33333	89.5833	100	0	12.1106
7A	148.431	wsnp_BQ160404A_Ta_1_1	0.0806648	0.182022	0.8225	FST	Fre-WL	4.16667	94.7917	88.75	10	11.2988
7A	148.431	wsnp_Ex_rep_c68047_66792559	0.0206163	0.21875	1.2249	FST	Fre-WL	1.04167	98.9583	87.5	12.5	11.6418
7A	148.431	BS00066295_51	0.144931	0.0246875	-0.1393		Fre-WL	7.29167	85.4167	98.75	1.25	12.0862
7A	149.286	Excalibur_c40881_182	0.0407986	0.13875	0.938	FST	Fre-WL	2.08333	97.9167	92.5	7.5	12.0581
7A	150.539	BS00027425_51	0.0806648	0.0739645	0.3791	FST	Fre-WL	4.16667	94.7917	93.75	3.75	11.8977
7A	161.314	IACX7848	0.0001	0.255	1.8548	FST	Fre-WL	100	0	15	85	11.5316
7A	171.673	Excalibur_c49272_174	0.0605469	0.18	0.9092	FST	Fre-WL	3.125	96.875	90	10	11.6049
7A	192.014	Kukri_c6470_1735	0.117188	0.0001	-0.8046	FST	Fre-WL	93.75	6.25	0	100	12.389
7A	211.003	Kukri_rep_c70288_1087	0.0206163	0.257651	1.2591	FST	Fre-WL	1.04167	98.9583	83.75	15	11.2207
7A	211.003	Excalibur_c34189_122	0.188366	0.04875	-0.0555		Fre-WL	10.4167	88.5417	97.5	2.5	11.5051
7A	212.661	Excalibur_c538_1152	0.100724	0.095	0.3878	FST	Fre-WL	92.7083	5.20833	5	95	11.6064
7A	212.661	Kukri_c33620_129	0.0665874	0.024996	0.0867	FST	Fre-WL	87.5	3.125	1.25	97.5	11.4016
7A	212.661	BobWhite_c25527_313	0.171524	0.0493511	-0.0107		Fre-WL	89.5833	9.375	2.5	96.25	11.5051
7A	212.661	Tdurum_contig93467_401	0.186632	0.0001	-0.9553		Fre-WL	89.5833	10.4167	0	100	11.8384
7A	212.661	wsnp_Ex_c53387_56641291	0.186632	0.04875	-0.0522		Fre-WL	89.5833	10.4167	2.5	97.5	11.5051
7A	212.661	wsnp_Ex_c6142_10746442	0.186632	0.0493511	-0.0488		Fre-WL	89.5833	10.4167	2.5	96.25	11.5051
7A	215.273	Kukri_c26550_243	0.0001	0.226843	1.8291		Fre-WL	98.9583	0	11.25	75	11.7841
7A	216.363	Excalibur_c6101_608	0.0605469	0.0973044	0.6867	FST	Fre-WL	3.125	96.875	92.5	5	11.9012
7A	216.997	Excalibur_rep_c103504_628	0.0001	0.274956	1.8874	FST	Fre-WL	100	0	16.25	82.5	11.3939
7B	0	RFL_Contig6075_1128	0.0206163	0.0961384	1.0185	FST	Fre-WL	1.04167	98.9583	93.75	5	12.3637
7B	0	RFL_Contig6075_618	0.0206163	0.0961384	1.0185	FST	Fre-WL	1.04167	98.9583	93.75	5	12.3637
7B	8.78321	BS00022127_51	0.0001	0.165289	1.7457	FST	Fre-WL	100	0	8.75	87.5	12.2346
7B	49.3821	Excalibur_c41298_459	0.0798611	0.04875	0.2394	FST	Fre-WL	95.8333	4.16667	2.5	97.5	12.3596
7B	49.3821	TA002655-1964	0.0798611	0.04875	0.2394	FST	Fre-WL	4.16667	95.8333	97.5	2.5	12.3596
7B	52.1839	BS00111144_51	0.0206163	0.117188	1.0713	FST	Fre-WL	98.9583	1.04167	6.25	93.75	12.3637
7B	58.1716	Tdurum_contig11028_533	0.0206163	0.28875	1.2912	FST	Fre-WL	1.04167	98.9583	82.5	17.5	11.0821
7B	61.2576	BS00022550_51	0.0798611	0.0499671	0.2544	FST	Fre-WL	95.8333	4.16667	2.5	95	12.3596
7B	61.2576	BS00084788_51	0.0611634	0.0493511	0.3366	FST	Fre-WL	3.125	95.8333	96.25	2.5	12.3544
7B	64.4435	wsnp_JD_c646_966400	0.169922	0.0961384	0.1977		Fre-WL	9.375	90.625	93.75	5	11.1588
7B	71.6619	Excalibur_c11337_1183	0.0206163	0.182022	1.1819	FST	Fre-WL	1.04167	98.9583	88.75	10	11.7841
7B	71.6619	RAC875_rep_c70874_1309	0.173155	0.0246875	-0.1868		Fre-WL	88.5417	9.375	1.25	98.75	11.5356
7B	71.7837	Kukri_c3407_1165	0.0212741	0.129244	1.09	FST	Fre-WL	1.04167	95.8333	83.75	6.25	11.2207
7B	72.7426	BobWhite_c15186_96	0.099723	0.04875	0.1659	FST	Fre-WL	5.20833	93.75	97.5	2.5	12.2129
7B	72.7426	Kukri_c43093_482	0.0637604	0.024996	0.1016	FST	Fre-WL	3.125	91.6667	97.5	1.25	12.508
7B	72.7426	Kukri_c8407_1431	0.0412188	0.0246875	0.2423	FST	Fre-WL	96.875	2.08333	1.25	98.75	12.663
7B	72.7426	Kukri_c11834_1114	0.22072	0.0246875	-0.2454		Fre-WL	86.4583	12.5	1.25	98.75	11.269
7B	72.7426	Tdurum_contig13263_782	0.24049	0.0001	-1.023		Fre-WL	83.3333	13.5417	0	98.75	11.0554
7B	72.7426	tplb0031m07_1342	0.260355	0.0001	-1.0431		Fre-WL	14.5833	80.2083	100	0	11.3112
7B	73.386	Excalibur_c22044_119	0.0001	0.263114	1.8742	FST	Fre-WL	97.9167	0	15	81.25	11.1912
7B	73.386	RAC875_c53750_95	0.0001	0.29162	1.9107	FST	Fre-WL	0	92.7083	81.25	17.5	11.121
7B	73.386	Tdurum_contig48847_202	0.0407986	0.0001	-0.4526	FST	Fre-WL	2.08333	97.9167	100	0	12.9665
7B	73.386	Tdurum_contig48847_852	0.22072	0.0001	-1.0002		Fre-WL	86.4583	12.5	0	100	11.441
7B	73.7921	BobWhite_c13098_526	0.0001	0.04875	1.5278	FST	Fre-WL	100	0	2.5	97.5	12.9653
7B	73.7921	BobWhite_rep_c49910_432	0.0407986	0.0001	-0.4526	FST	Fre-WL	97.9167	2.08333	0	100	12.9665
7B	73.7921	Excalibur_c16687_476	0.0407986	0.04875	0.568	FST	Fre-WL	2.08333	97.9167	97.5	2.5	12.6585
7B	73.7921	Excalibur_c22667_292	0.0987413	0.04875	0.1709	FST	Fre-WL	5.20833	94.7917	97.5	2.5	12.2129
7B	73.7921	Kukri_c48870_115	0.099723	0.04875	0.1659	FST	Fre-WL	5.20833	93.75	97.5	2.5	12.2129
7B	73.7921	Kukri_c78788_84	0.0412188	0.04875	0.5571	FST	Fre-WL	2.08333	96.875	97.5	2.5	12.6585
7B	73.7921	Tdurum_contig54833_200	0.0407986	0.0721875	0.711	FST	Fre-WL	2.08333	97.9167	96.25	3.75	12.5065
7B	73.7921	Tdurum_contig63792_549	0.0407986	0.04875	0.568	FST	Fre-WL	2.08333	97.9167	97.5	2.5	12.6585
7B	76.3065	Excalibur_c4556_113	0.0407986	0.0493511	0.5799	FST	Fre-WL	2.08333	97.9167	96.25	2.5	12.5065
7B	76.3065	Excalibur_c4556_776	0.0407986	0.04875	0.568	FST	Fre-WL	97.9167	2.08333	2.5	97.5	12.6585
7B	76.3065	RAC875_c30547_72	0.0407986	0.04875	0.568	FST	Fre-WL	97.9167	2.08333	2.5	97.5	12.6585
7B	76.3065	RAC875_c35489_303	0.0407986	0.04875	0.568	FST	Fre-WL	2.08333	97.9167	97.5	2.5	12.6585
7B	76.3065	RFL_Contig5310_377	0.0407986	0.04875	0.568	FST	Fre-WL	2.08333	97.9167	97.5	2.5	12.6585
7B	76.3065	Tdurum_contig44138_1546	0.0407986	0.0493511	0.5799	FST	Fre-WL	2.08333	97.9167	96.25	2.5	12.5065
7B	76.3065	Tdurum_contig51208_147	0.0407986	0.04875	0.568	FST	Fre-WL	2.08333	97.9167	97.5	2.5	12.6585
7B	76.3065	Tdurum_contig76013_1230	0.152778	0.0493511	0.0218		Fre-WL	8.33333	91.6667	96.25	2.5	11.6219
7B	76.3096	Tdurum_contig25413_208	0.152778	0.0001	-0.9054	FST	Fre-WL	91.6667	8.33333	0	100	12.1106
7B	76.3096	RFL_Contig467_431	0.171524	0.0001	-0.9422		Fre-WL	9.375	89.5833	100	0	11.9738
7B	76.9843	Excalibur_rep_c111629_239	0.0611634	0.04875	0.3289	FST	Fre-WL	95.8333	3.125	2.5	97.5	12.3596
7B	77.1279	BS00089181_51	0.0814848	0.04875	0.2301	FST	Fre-WL	4.16667	93.75	97.5	2.5	12.3596
7B	77.1279	Excalibur_c451_1290	0.0001	0.159688	1.7331	FST	Fre-WL	100	0	8.75	91.25	12.2346
7B	77.1279	wsnp_CAP11_rep_c4027_1902057	0.0407986	0.04875	0.568	FST	Fre-WL	2.08333	97.9167	97.5	2.5	12.6585
7B	89.6375	RAC875_rep_c73965_114	0.13651	0.0001	-0.8811	FST	Fre-WL	7.29167	91.6667	100	0	12.249
7B	89.8249	BobWhite_rep_c66630_331	0.0798611	0.242275	0.9443	FST	Fre-WL	95.8333	4.16667	13.75	83.75	11.0056
7B	92.5204	Kukri_rep_c70697_875	0.0611634	0.0001	-0.5325	FST	Fre-WL	3.125	95.8333	100	0	12.8194
7B	101.185	CAP8_c665_242	0.0439338	0.04875	0.5332	FST	Fre-WL	2.08333	90.625	97.5	2.5	12.6585
7B	112.442	Kukri_c15912_1189	0.0611634	0.159688	0.8585	FST	Fre-WL	95.8333	3.125	8.75	91.25	11.596
7B	129.774	wsnp_Ex_rep_c68762_67626384	0.099723	0.0001	-0.7342	FST	Fre-WL	93.75	5.20833	0	100	12.389
7B	133.591	BS00022522_51	0.21875	0.0246875	-0.2424		Fre-WL	87.5	12.5	1.25	98.75	11.4016
7B	158.975	BS00049922_51	0.0001	0.04875	1.5278	FST	Fre-WL	0	98.9583	97.5	2.5	12.9653
7D	3.46314	BS00065623_51	0.103852	0.024996	-0.0447	FST	Fre-WL	89.5833	5.20833	1.25	97.5	11.671
7D	3.46314	BS00070821_51	0.137845	0.04875	0.0537		Fre-WL	90.625	7.29167	2.5	97.5	11.6434
7D	25.6011	Excalibur_c28267_628	0.188366	0.0739645	0.0695		Fre-WL	10.4167	88.5417	93.75	3.75	11.016
7D	25.6011	RAC875_rep_c118995_572	0.22072	0.0253123	-0.2386		Fre-WL	12.5	86.4583	96.25	1.25	11.0654
7D	25.9036	IACX11794	0.22072	0.024996	-0.2432		Fre-WL	12.5	86.4583	97.5	1.25	11.2327
7D	25.9036	Kukri_rep_c101179_404	0.236233	0.024996	-0.2638		Fre-WL	85.4167	13.5417	1.25	97.5	11.1377
7D	26.2016	BS00022449_51	0.0222194	0.129244	1.0817	FST	Fre-WL	91.6667	1.04167	6.25	83.75	11.3031
7D	26.3325	BobWhite_c1354_386	0.0001	0.0730652	1.6155	FST	Fre-WL	0	86.4583	95	3.75	12.6693
7D	26.3325	Kukri_c80931_147	0.0407986	0.0730652	0.7158	FST	Fre-WL	2.08333	97.9167	95	3.75	12.3558
7D	55.2342	D_GBB4FNX02GS9OS_101	0.21875	0.0001	-0.9944		Fre-WL	12.5	87.5	100	0	11.5721
7D	77.4714	RAC875_c39678_51	0.0425331	0.121437	0.8769	FST	Fre-WL	2.08333	93.75	90	6.25	11.765
7D	77.4714	tplb0024a09_2028	0.0206163	0.095	1.0135	FST	Fre-WL	1.04167	98.9583	95	5	12.5115
7D	78.1577	Excalibur_c52102_630	0.234158	0.0001	-1.0138		Fre-WL	13.5417	86.4583	100	0	11.441
7D	78.7447	D_contig03850_135	0.202908	0.0001	-0.975		Fre-WL	88.5417	11.4583	0	100	11.7045
7D	78.7447	Kukri_c33415_436	0.202908	0.0001	-0.975		Fre-WL	88.5417	11.4583	0	100	11.7045
7D	91.4775	wsnp_BE443044D_Ta_1_1	0.117188	0.0001	-0.8046	FST	Fre-WL	6.25	93.75	100	0	12.389
7D	101.059	Kukri_rep_c94644_137	0.0001	0.0001	0.4553	FST	Fre-WL	100	0	0	100	13.2665
7D	102.12	BobWhite_c46765_212	0.0407986	0.0246875	0.2488	FST	Fre-WL	2.08333	97.9167	98.75	1.25	12.8118
7D	117.178	RAC875_c68368_99	0.0605469	0.0001	-0.5055	FST	Fre-WL	96.875	3.125	0	100	12.8194
7D	117.178	JD_c6998_1873	0.204765	0.0001	-0.9814		Fre-WL	11.4583	87.5	100	0	11.7045
7D	118.889	BobWhite_rep_c49048_493	0.0001	0.0721875	1.597	FST	Fre-WL	0	100	96.25	3.75	12.8167
7D	123.508	CAP7_c9278_185	0.0206163	0.0246875	0.5625	FST	Fre-WL	1.04167	98.9583	98.75	1.25	12.9625
7D	129.003	D_contig06235_330	0.190131	0.0001	-0.9659		Fre-WL	87.5	10.4167	0	100	11.5721
7D	129.003	D_contig29036_393	0.21875	0.0001	-0.9944		Fre-WL	12.5	87.5	100	0	11.5721
7D	134.688	Excalibur_c13094_523	0.0001	0.0973044	1.6539	FST	Fre-WL	0	100	92.5	5	12.3783
7D	135.555	BS00009457_51	0.0407986	0.0721875	0.711	FST	Fre-WL	97.9167	2.08333	3.75	96.25	12.5065
7D	135.555	Excalibur_rep_c104031_114	0.0001	0.0001	0.4553	FST	Fre-WL	0	100	100	0	13.2665
7D	135.555	IACX7714	0.020831	0.0721875	0.9178	FST	Fre-WL	97.9167	1.04167	3.75	96.25	12.5065
7D	135.555	Kukri_c19835_207	0.0001	0.0001	0.4553	FST	Fre-WL	100	0	0	100	13.2665
7D	135.555	Kukri_c5732_252	0.0001	0.0001	0.4553	FST	Fre-WL	0	100	100	0	13.2665
7D	135.555	Excalibur_rep_c103227_148	0.265928	0.0001	-1.0544		Fre-WL	83.3333	15.625	0	100	11.0554
7D	135.555	RAC875_c86537_84	0.277778	0.0001	-1.0675		Fre-WL	16.6667	83.3333	100	0	11.0554
7D	139.682	RFL_Contig3964_661	0.0806648	0.0001	-0.5855	FST	Fre-WL	94.7917	4.16667	0	100	12.5307
7D	143.578	IAAV3265	0.117188	0.0246875	-0.08	FST	Fre-WL	6.25	93.75	98.75	1.25	12.2278
7D	143.578	Kukri_c48125_714	0.0987413	0.0246875	-0.0291	FST	Fre-WL	5.20833	94.7917	98.75	1.25	12.3711
7D	143.578	BS00035732_51	0.190131	0.0246875	-0.2124		Fre-WL	10.4167	87.5	98.75	1.25	11.671
7D	143.578	RAC875_c11933_885	0.1352	0.0721875	0.1852		Fre-WL	7.29167	92.7083	96.25	3.75	11.7649
7D	143.677	RAC875_rep_c70325_345	0.0407986	0.0493511	0.5799	FST	Fre-WL	2.08333	97.9167	96.25	2.5	12.5065
7D	144.964	Excalibur_c4508_1959	0.100724	0.13875	0.6377	FST	Fre-WL	92.7083	5.20833	7.5	92.5	11.2931
7D	145.863	BS00051607_51	0.0611634	0.119987	0.7528	FST	Fre-WL	95.8333	3.125	6.25	91.25	11.8977
7D	145.863	BS00066128_51	0.0407986	0.117188	0.8778	FST	Fre-WL	97.9167	2.08333	6.25	93.75	12.2063
7D	152.292	IAAV8855	0.0407986	0.0001	-0.4526	FST	Fre-WL	2.08333	97.9167	98.75	0	12.8118
7D	154.098	JD_c19335_229	0.0001	0.0001	0.4553	FST	Fre-WL	0	100	100	0	13.2665
7D	154.098	Kukri_c27397_754	0.102788	0.0001	-0.7798	FST	Fre-WL	5.20833	90.625	100	0	12.5307
7D	157.72	BobWhite_c15489_142	0.174191	0.0001	-0.9462	FST	Fre-WL	8.33333	78.125	100	0	12.1106
7D	158.311	RAC875_c16367_81	0.249132	0.0001	-1.0293		Fre-WL	14.5833	85.4167	100	0	11.3112
7D	160.794	BS00009838_51	0.117188	0.0001	-0.8046	FST	Fre-WL	6.25	93.75	100	0	12.389
7D	176.607	Kukri_c45749_158	0.263672	0.0001	-1.0478		Fre-WL	84.375	15.625	0	100	11.1827
7D	187.05	Kukri_s106214_192	0.152778	0.0001	-0.9054	FST	Fre-WL	8.33333	91.6667	100	0	12.1106
7D	196.957	GENE-4779_157	0.1352	0.159688	0.5847		Fre-WL	92.7083	7.29167	8.75	91.25	11.1383
7D	211.902	tplb0040b02_1458	0.099723	0.04875	0.1659	FST	Fre-WL	5.20833	93.75	97.5	2.5	12.2129
unknown		BobWhite_c12649_113	0.020831	0.204142	1.2069	FST	Fre-WL	1.04167	97.9167	86.25	11.25	11.5005
unknown		BobWhite_c12859_257	0.0987413	0.0246875	-0.0291	FST	Fre-WL	5.20833	94.7917	98.75	1.25	12.3711
unknown		BobWhite_c13293_107	0.0407986	0.0721875	0.711	FST	Fre-WL	97.9167	2.08333	3.75	96.25	12.5065
unknown		BobWhite_c14587_51	0.1352	0.122922	0.3719	FST	Fre-WL	92.7083	7.29167	6.25	88.75	11.4491
unknown		BobWhite_c15097_341	0.117188	0.0001	-0.8046	FST	Fre-WL	6.25	93.75	100	0	12.389
unknown		BobWhite_c15258_769	0.204765	0.0001	-0.9814	FST	Fre-WL	87.5	11.4583	0	100	11.5721
unknown		BobWhite_c16667_296	0.099723	0.118571	0.5815	FST	Fre-WL	5.20833	93.75	92.5	6.25	11.5934
unknown		BobWhite_c1719_416	0.22072	0.0001	-1.0002	FST	Fre-WL	86.4583	12.5	0	100	11.441
unknown		BobWhite_c1824_1445	0.0001	0.0961384	1.6461	FST	Fre-WL	0	100	93.75	5	12.5232
unknown		BobWhite_c18311_114	0.0798611	0.0256367	0.0472	FST	Fre-WL	4.16667	95.8333	95	1.25	12.0504
unknown		BobWhite_c19166_94	0.0001	0.304688	1.921	FST	Fre-WL	0	100	81.25	18.75	11.121
unknown		BobWhite_c19256_299	0.280111	0.0001	-1.0732	FST	Fre-WL	16.6667	82.2917	100	0	11.0554
unknown		BobWhite_c21003_148	0.0001	0.304688	1.921	FST	Fre-WL	0	100	81.25	18.75	11.121
unknown		BobWhite_c2868_183	0.118338	0.0246875	-0.0844	FST	Fre-WL	92.7083	6.25	1.25	98.75	12.0862
unknown		BobWhite_c29295_114	0.117188	0.0001	-0.8046	FST	Fre-WL	6.25	93.75	100	0	12.389
unknown		BobWhite_c38865_319	0.0206163	0.226008	1.2346	FST	Fre-WL	1.04167	98.9583	83.75	12.5	11.2207
unknown		BobWhite_c4014_508	0.0798611	0.140362	0.7257	FST	Fre-WL	95.8333	4.16667	7.5	91.25	11.7463
unknown		BobWhite_c44640_110	0.155727	0.0001	-0.9224	FST	Fre-WL	8.33333	89.5833	100	0	12.1106
unknown		BobWhite_c44640_134	0.099723	0.0001	-0.7342	FST	Fre-WL	5.20833	93.75	100	0	12.5307
unknown		BobWhite_c6265_407	0.0001	0.024996	1.4839	FST	Fre-WL	100	0	1.25	97.5	13.1152
unknown		BobWhite_c6665_120	0.124444	0.0001	-0.8537	FST	Fre-WL	87.5	6.25	0	100	11.5721
unknown		BobWhite_c8107_254	0.1352	0.0001	-0.8647	FST	Fre-WL	92.7083	7.29167	0	100	12.249
unknown		BobWhite_c8434_1152	0.0798611	0.0001	-0.5777	FST	Fre-WL	95.8333	4.16667	0	100	12.6742
unknown		BobWhite_c8977_329	0.117188	0.0001	-0.8046	FST	Fre-WL	93.75	6.25	0	100	12.389
unknown		BobWhite_c9317_397	0.19193	0.0001	-0.9681	FST	Fre-WL	10.4167	86.4583	100	0	11.8384
unknown		BobWhite_c9376_153	0.0001	0.182022	1.7618	FST	Fre-WL	100	0	10	88.75	12.092
unknown		BobWhite_rep_c49038_551	0.0001	0.274956	1.8874	FST	Fre-WL	100	0	16.25	82.5	11.3939
unknown		BobWhite_rep_c62939_527	0.0001	0.280654	1.8955	FST	Fre-WL	100	0	16.25	80	11.3939
unknown		BobWhite_s63779_147	0.236233	0.024996	-0.2638	FST	Fre-WL	13.5417	85.4167	97.5	1.25	11.0987
unknown		BS00000250_51	0.118338	0.13875	0.5725	FST	Fre-WL	6.25	92.7083	92.5	7.5	11.4424
unknown		BS00010882_51	0.0001	0.0748862	1.625	FST	Fre-WL	0	94.7917	92.5	3.75	12.3783
unknown		BS00021719_51	0.0001	0.201891	1.7963	FST	Fre-WL	96.875	0	11.25	87.5	11.4583
unknown		BS00022411_51	0.0001	0.223537	1.8239	FST	Fre-WL	100	0	12.5	85	11.8098
unknown		BS00022683_51	0.0001	0.024996	1.4839	FST	Fre-WL	0	100	97.5	1.25	12.9653
unknown		BS00022864_51	0.117188	0.0493511	0.1087	FST	Fre-WL	93.75	6.25	2.5	96.25	12.068
unknown		BS00023027_51	0.0412188	0.0246875	0.2423	FST	Fre-WL	96.875	2.08333	1.25	98.75	12.663
unknown		BS00031831_51	0.234158	0.0246875	-0.2631	FST	Fre-WL	13.5417	86.4583	98.75	1.25	11.269
unknown		BS00032746_51	0.152778	0.095	0.2266	FST	Fre-WL	91.6667	8.33333	5	95	11.4619
unknown		BS00035335_51	0.188366	0.0730652	0.0662	FST	Fre-WL	88.5417	10.4167	3.75	95	11.2023
unknown		BS00041669_51	0.186632	0.0001	-0.9553	FST	Fre-WL	10.4167	89.5833	100	0	11.8384
unknown		BS00057523_51	0.142012	0.04875	0.0471	FST	Fre-WL	7.29167	87.5	97.5	2.5	11.9249
unknown		BS00057524_51	0.161513	0.04875	0.0019	FST	Fre-WL	7.29167	75	97.5	2.5	11.9249
unknown		BS00061867_51	0.13651	0.0748862	0.1953	FST	Fre-WL	7.29167	91.6667	92.5	3.75	11.2931
unknown		BS00064090_51	0.0407986	0.18	1.0367	FST	Fre-WL	97.9167	2.08333	10	90	11.765
unknown		BS00065823_51	0.234158	0.0001	-1.0138	FST	Fre-WL	86.4583	13.5417	0	100	11.441
unknown		BS00068215_51	0.0987413	0.0246875	-0.0291	FST	Fre-WL	94.7917	5.20833	1.25	98.75	12.3711
unknown		BS00073854_51	0.117188	0.0001	-0.8046	FST	Fre-WL	93.75	6.25	0	100	12.389
unknown		BS00081396_51	0.13651	0.0246875	-0.1221	FST	Fre-WL	91.6667	7.29167	1.25	98.75	11.9462
unknown		BS00081981_51	0.155727	0.04875	0.0116	FST	Fre-WL	8.33333	89.5833	97.5	2.5	11.7834
unknown		BS00090405_51	0.0605469	0.095	0.6768	FST	Fre-WL	96.875	3.125	5	95	12.2021
unknown		BS00096721_51	0.020831	0.186203	1.1863	FST	Fre-WL	1.04167	97.9167	86.25	10	11.5005
unknown		BS00110452_51	0.0001	0.0973044	1.6539	FST	Fre-WL	98.9583	0	5	92.5	12.5115
unknown		CAP11_c1936_191	0.171524	0.122922	0.2796	FST	Fre-WL	89.5833	9.375	6.25	88.75	11.016
unknown		CAP11_c3073_159	0.154238	0.0001	-0.9169	FST	Fre-WL	8.33333	90.625	100	0	12.1106
unknown		CAP11_c5182_188	0.152778	0.04875	0.0175	FST	Fre-WL	8.33333	91.6667	97.5	2.5	11.7834
unknown		CAP11_c816_470	0.117188	0.117188	0.4553	FST	Fre-WL	6.25	93.75	93.75	6.25	11.5969
unknown		CAP12_c1304_105	0.234158	0.0001	-1.0138	FST	Fre-WL	13.5417	86.4583	100	0	11.441
unknown		CAP12_c377_227	0.169922	0.0001	-0.9347	FST	Fre-WL	90.625	9.375	0	100	11.9738
unknown		CAP12_rep_c4000_432	0.0001	0.239705	1.8423	FST	Fre-WL	100	0	13.75	85	11.6702
unknown		CAP7_c3231_86	0.0798611	0.0246875	0.037	FST	Fre-WL	95.8333	4.16667	1.25	98.75	12.5162
unknown		CAP7_c4331_125	0.222725	0.0246875	-0.2479	FST	Fre-WL	12.5	85.4167	98.75	1.25	11.4016
unknown		CAP8_c1655_298	0.157244	0.0001	-0.9252	FST	Fre-WL	88.5417	8.33333	0	100	11.7045
unknown		CAP8_c490_120	0.0001	0.188366	1.7798	FST	Fre-WL	0	100	85	10	11.5316
unknown		CAP8_c533_120	0.0987413	0.0973044	0.4111	FST	Fre-WL	5.20833	94.7917	92.5	5	11.5934
unknown		D_contig04047_616	0.265928	0.0001	-1.0544	FST	Fre-WL	83.3333	15.625	0	100	11.0554
unknown		D_contig12263_754	0.21875	0.0001	-0.9944	FST	Fre-WL	87.5	12.5	0	100	11.5721
unknown		D_contig56156_65	0.277778	0.0001	-1.0675	FST	Fre-WL	16.6667	83.3333	100	0	11.0554
unknown		D_contig78563_134	0.251302	0.0001	-1.0352	FST	Fre-WL	14.5833	84.375	100	0	11.3112
unknown		D_F5MV3MU01DGRUT_331	0.214568	0.0001	-0.9898	FST	Fre-WL	11.4583	82.2917	100	0	11.7045
unknown		D_GCE8AKX02GSCVR_40	0.1352	0.0001	-0.8647	FST	Fre-WL	92.7083	7.29167	0	100	12.249
unknown		Ex_c101685_705	0.161975	0.0246875	-0.1688	FST	Fre-WL	8.33333	85.4167	98.75	1.25	11.9462
unknown		Ex_c16090_1439	0.0605469	0.239705	1.0289	FST	Fre-WL	3.125	96.875	85	13.75	11.0246
unknown		Ex_c1911_649	0.204765	0.0001	-0.9814	FST	Fre-WL	87.5	11.4583	0	100	11.5721
unknown		Ex_c22149_916	0.152778	0.0246875	-0.1529	FST	Fre-WL	8.33333	91.6667	98.75	1.25	11.9462
unknown		Ex_c340_3436	0.0823217	0.0001	-0.592	FST	Fre-WL	92.7083	4.16667	0	100	12.249
unknown		Ex_c56313_332	0.0001	0.18	1.7531	FST	Fre-WL	100	0	10	90	12.092
unknown		Excalibur_c10046_579	0.0001	0.0984989	1.6576	FST	Fre-WL	0	100	91.25	5	12.2346
unknown		Excalibur_c10615_592	0.152778	0.0001	-0.9054	FST	Fre-WL	91.6667	8.33333	0	100	12.1106
unknown		Excalibur_c13105_626	0.190131	0.0001	-0.9659	FST	Fre-WL	10.4167	87.5	100	0	11.8384
unknown		Excalibur_c14911_546	0.118338	0.122922	0.5128	FST	Fre-WL	92.7083	6.25	6.25	88.75	11.4491
unknown		Excalibur_c16019_419	0.119511	0.0001	-0.8445	FST	Fre-WL	6.25	91.6667	100	0	12.389
unknown		Excalibur_c17420_213	0.0001	0.118571	1.6812	FST	Fre-WL	0	94.7917	92.5	6.25	12.3783
unknown		Excalibur_c1951_336	0.0001	0.0001	0.4553	FST	Fre-WL	0	100	100	0	13.2665
unknown		Excalibur_c19857_549	0.0605469	0.0001	-0.5055	FST	Fre-WL	96.875	3.125	0	100	12.8194
unknown		Excalibur_c21663_145	0.0001	0.161513	1.7392	FST	Fre-WL	100	0	8.75	90	12.2346
unknown		Excalibur_c22342_94	0.249132	0.0001	-1.0293	FST	Fre-WL	85.4167	14.5833	0	100	11.3112
unknown		Excalibur_c28073_178	0.188366	0.0246875	-0.2084	FST	Fre-WL	10.4167	88.5417	98.75	1.25	11.671
unknown		Excalibur_c33494_224	0.171524	0.0961384	0.1928	FST	Fre-WL	89.5833	9.375	5	93.75	11.1777
unknown		Excalibur_c33709_68	0.101746	0.0246875	-0.0419	FST	Fre-WL	5.20833	91.6667	98.75	1.25	12.3711
unknown		Excalibur_c35201_265	0.0001	0.272188	1.8801	FST	Fre-WL	0	100	83.75	16.25	11.3939
unknown		Excalibur_c37391_669	0.0001	0.0246875	1.4302	FST	Fre-WL	0	100	98.75	1.25	13.1152
unknown		Excalibur_c37696_192	0.0806648	0.095	0.5652	FST	Fre-WL	94.7917	4.16667	5	95	11.9006
unknown		Excalibur_c37700_1016	0.120708	0.095	0.3172	FST	Fre-WL	6.25	90.625	95	5	11.7526
unknown		Excalibur_c40583_1173	0.0001	0.274723	1.8833	FST	Fre-WL	100	0	15	76.25	11.5316
unknown		Excalibur_c41211_311	0.0798611	0.13875	0.7215	FST	Fre-WL	4.16667	95.8333	92.5	7.5	11.7463
unknown		Excalibur_c4159_1134	0.152778	0.0001	-0.9054	FST	Fre-WL	8.33333	91.6667	100	0	12.1106
unknown		Excalibur_c43972_546	0.0611634	0.0001	-0.5325	FST	Fre-WL	3.125	95.8333	100	0	12.8194
unknown		Excalibur_c46262_263	0.1352	0.0730652	0.1892	FST	Fre-WL	7.29167	92.7083	95	3.75	11.6064
unknown		Excalibur_c51923_181	0.0001	0.21875	1.8128	FST	Fre-WL	0	100	87.5	12.5	11.8098
unknown		Excalibur_c58555_110	0.0605469	0.095	0.6768	FST	Fre-WL	3.125	96.875	95	5	12.2021
unknown		Excalibur_c60255_473	0.152778	0.0001	-0.9054	FST	Fre-WL	8.33333	91.6667	100	0	12.1106
unknown		Excalibur_c6476_163	0.171524	0.0001	-0.9422	FST	Fre-WL	89.5833	9.375	0	100	11.8384
unknown		Excalibur_c6649_304	0.0407986	0.04875	0.568	FST	Fre-WL	2.08333	97.9167	97.5	2.5	12.6585
unknown		Excalibur_c6649_794	0.0806648	0.0493511	0.2405	FST	Fre-WL	4.16667	94.7917	96.25	2.5	12.2043
unknown		Excalibur_c7123_667	0.0611634	0.0001	-0.5325	FST	Fre-WL	3.125	95.8333	100	0	12.8194
unknown		Excalibur_c7665_260	0.186632	0.0961384	0.1598	FST	Fre-WL	10.4167	89.5833	93.75	5	11.016
unknown		Excalibur_c78184_219	0.0001	0.024996	1.4839	FST	Fre-WL	0	100	97.5	1.25	12.9653
unknown		Excalibur_c88762_68	0.0416478	0.239705	1.1165	FST	Fre-WL	2.08333	95.8333	85	13.75	11.1912
unknown		Excalibur_c9653_605	0.0001	0.0721875	1.597	FST	Fre-WL	100	0	3.75	96.25	12.8167
unknown		Excalibur_c98785_249	0.0001	0.04875	1.5278	FST	Fre-WL	97.9167	0	2.5	97.5	12.6585
unknown		Excalibur_rep_c101410_789	0.0407986	0.272188	1.1568	FST	Fre-WL	97.9167	2.08333	16.25	83.75	11.0501
unknown		Excalibur_rep_c103592_844	0.0001	0.202449	1.8005	FST	Fre-WL	98.9583	0	10	77.5	11.9273
unknown		Excalibur_rep_c107431_108	0.0407986	0.0721875	0.711	FST	Fre-WL	2.08333	97.9167	96.25	3.75	12.5065
unknown		Excalibur_rep_c108277_248	0.204765	0.0001	-0.9814	FST	Fre-WL	11.4583	87.5	100	0	11.7045
unknown		Excalibur_rep_c108858_479	0.0206163	0.18	1.1784	FST	Fre-WL	1.04167	98.9583	90	10	11.9273
unknown		Excalibur_rep_c115366_128	0.21875	0.0246875	-0.2424	FST	Fre-WL	87.5	12.5	1.25	98.75	11.4016
unknown		Excalibur_rep_c66349_1292	0.190131	0.04875	-0.0581	FST	Fre-WL	10.4167	87.5	97.5	2.5	11.5051
unknown		Excalibur_rep_c69456_172	0.099723	0.04875	0.1659	FST	Fre-WL	93.75	5.20833	2.5	97.5	12.068
unknown		Excalibur_rep_c70746_226	0.263672	0.0001	-1.0478	FST	Fre-WL	84.375	15.625	0	100	11.1827
unknown		Excalibur_rep_c84765_764	0.0412188	0.163379	0.9933	FST	Fre-WL	2.08333	96.875	88.75	8.75	11.6201
unknown		GENE-1337_298	0.100724	0.024996	-0.0343	FST	Fre-WL	92.7083	5.20833	1.25	97.5	12.0862
unknown		GENE-1417_406	0.0206163	0.0246875	0.5625	FST	Fre-WL	1.04167	98.9583	98.75	1.25	12.9625
unknown		GENE-1606_171	0.0001	0.274956	1.8874	FST	Fre-WL	100	0	16.25	82.5	11.3939
unknown		GENE-1732_233	0.22072	0.0001	-1.0002	FST	Fre-WL	86.4583	12.5	0	100	11.441
unknown		GENE-2012_757	0.120708	0.0001	-0.8496	FST	Fre-WL	90.625	6.25	0	100	11.9738
unknown		GENE-2570_298	0.0416478	0.204142	1.0647	FST	Fre-WL	95.8333	2.08333	11.25	86.25	11.2988
unknown		GENE-2935_114	0.0611634	0.0961384	0.6799	FST	Fre-WL	95.8333	3.125	5	93.75	12.0504
unknown		GENE-2935_850	0.0823217	0.117188	0.6457	FST	Fre-WL	92.7083	4.16667	6.25	93.75	11.4491
unknown		GENE-3369_484	0.0001	0.304688	1.921	FST	Fre-WL	0	100	81.25	18.75	11.121
unknown		IAAV1776	0.0611634	0.18	0.9063	FST	Fre-WL	3.125	95.8333	90	10	11.6049
unknown		IAAV2305	0.118338	0.0246875	-0.0844	FST	Fre-WL	6.25	92.7083	98.75	1.25	12.2278
unknown		IAAV2396	0.186632	0.0001	-0.9553	FST	Fre-WL	10.4167	89.5833	100	0	11.8384
unknown		IAAV4569	0.154238	0.0001	-0.9169	FST	Fre-WL	90.625	8.33333	0	100	11.9738
unknown		IAAV5088	0.186632	0.0246875	-0.2043	FST	Fre-WL	10.4167	89.5833	98.75	1.25	11.671
unknown		IAAV7226	0.0001	0.257651	1.8622	FST	Fre-WL	0	100	83.75	15	11.3939
unknown		IAAV8055	0.0001	0.244898	1.8498	FST	Fre-WL	0	100	82.5	13.75	11.257
unknown		IAAV9176	0.0001	0.118571	1.6812	FST	Fre-WL	0	100	92.5	6.25	12.3783
unknown		IACX1244	0.236233	0.0001	-1.0188	FST	Fre-WL	85.4167	13.5417	0	100	11.3112
unknown		IACX2901	0.1352	0.024996	-0.114	FST	Fre-WL	92.7083	7.29167	1.25	97.5	12.0862
unknown		IACX557	0.19193	0.0246875	-0.2157	FST	Fre-WL	86.4583	10.4167	1.25	98.75	11.269
unknown		IACX5932	0.0987413	0.0001	-0.6541	FST	Fre-WL	5.20833	94.7917	100	0	12.5307
unknown		IACX5968	0.0001	0.0961384	1.6461	FST	Fre-WL	0	98.9583	93.75	5	12.5232
unknown		IACX914	0.0001	0.28875	1.9028	FST	Fre-WL	100	0	17.5	82.5	11.257
unknown		JD_c30395_411	0.263672	0.0001	-1.0478	FST	Fre-WL	15.625	84.375	100	0	11.1827
unknown		JD_c50373_20	0.0605469	0.0493511	0.3409	FST	Fre-WL	96.875	3.125	2.5	96.25	12.508
unknown		JD_c58431_362	0.0001	0.0001	0.4553	FST	Fre-WL	95.8333	0	0	100	12.6742
unknown		JD_c6934_1038	0.118338	0.0961384	0.3297	FST	Fre-WL	92.7083	6.25	5	93.75	11.6064
unknown		Ku_c3202_1646	0.099723	0.0721875	0.2926	FST	Fre-WL	93.75	5.20833	3.75	96.25	11.9096
unknown		Ku_c53298_1284	0.0206163	0.274956	1.2761	FST	Fre-WL	98.9583	1.04167	16.25	82.5	11.2207
unknown		Ku_c5754_2002	0.22072	0.0001	-1.0002	FST	Fre-WL	86.4583	12.5	0	100	11.441
unknown		Ku_c6824_1023	0.0605469	0.0246875	0.1242	FST	Fre-WL	3.125	96.875	98.75	1.25	12.663
unknown		Ku_c6867_1701	0.0001	0.0721875	1.597	FST	Fre-WL	100	0	3.75	96.25	12.8167
unknown		Kukri_c11006_797	0.280111	0.0001	-1.0732	FST	Fre-WL	16.6667	82.2917	100	0	11.0554
unknown		Kukri_c119_295	0.13651	0.0721875	0.1817	FST	Fre-WL	7.29167	91.6667	96.25	3.75	11.7649
unknown		Kukri_c13269_1094	0.0407986	0.274956	1.1606	FST	Fre-WL	97.9167	2.08333	16.25	82.5	11.0501
unknown		Kukri_c14103_374	0.152778	0.140362	0.3759	FST	Fre-WL	91.6667	8.33333	7.5	91.25	11.1457
unknown		Kukri_c14906_220	0.202908	0.0001	-0.975	FST	Fre-WL	11.4583	88.5417	100	0	11.7045
unknown		Kukri_c15135_1193	0.178239	0.0001	-0.9494	FST	Fre-WL	85.4167	9.375	0	92.5	11.3112
unknown		Kukri_c16140_816	0.0814848	0.0001	-0.5901	FST	Fre-WL	93.75	4.16667	0	92.5	12.389
unknown		Kukri_c18530_1584	0.171524	0.095	0.1882	FST	Fre-WL	9.375	89.5833	95	5	11.319
unknown		Kukri_c2090_1049	0.117188	0.0001	-0.8046	FST	Fre-WL	93.75	6.25	0	100	12.389
unknown		Kukri_c2412_1421	0.0001	0.28875	1.9028	FST	Fre-WL	100	0	17.5	82.5	11.257
unknown		Kukri_c2541_739	0.21875	0.0001	-0.9944	FST	Fre-WL	87.5	12.5	0	100	11.5721
unknown		Kukri_c25868_77	0.0206163	0.0730652	0.9289	FST	Fre-WL	1.04167	98.9583	95	3.75	12.5115
unknown		Kukri_c26167_448	0.0001	0.095	1.634	FST	Fre-WL	0	98.9583	95	5	12.6693
unknown		Kukri_c29250_907	0.0222194	0.0001	-0.4392	FST	Fre-WL	91.6667	1.04167	0	100	12.1106
unknown		Kukri_c30814_460	0.0987413	0.0984989	0.4167	FST	Fre-WL	94.7917	5.20833	5	91.25	11.9006
unknown		Kukri_c34083_349	0.0001	0.04875	1.5278	FST	Fre-WL	0	98.9583	97.5	2.5	12.9653
unknown		Kukri_c34657_422	0.0814848	0.0001	-0.5901	FST	Fre-WL	93.75	4.16667	0	100	12.389
unknown		Kukri_c35671_162	0.117188	0.095	0.3278	FST	Fre-WL	93.75	6.25	5	95	11.7526
unknown		Kukri_c3895_530	0.0001	0.04875	1.5278	FST	Fre-WL	0	100	97.5	2.5	12.9653
unknown		Kukri_c4096_220	0.099723	0.0493511	0.1723	FST	Fre-WL	5.20833	93.75	96.25	2.5	12.0561
unknown		Kukri_c4360_1755	0.152778	0.0001	-0.9054	FST	Fre-WL	8.33333	91.6667	100	0	12.1106
unknown		Kukri_c44474_200	0.117188	0.0001	-0.8046	FST	Fre-WL	6.25	93.75	100	0	12.389
unknown		Kukri_c4481_289	0.13651	0.0001	-0.8811	FST	Fre-WL	91.6667	7.29167	0	100	12.1106
unknown		Kukri_c47603_332	0.04299	0.0001	-0.4799	FST	Fre-WL	2.08333	92.7083	100	0	12.9665
unknown		Kukri_c49280_230	0.176512	0.0730652	0.0827	FST	Fre-WL	9.375	86.4583	95	3.75	11.319
unknown		Kukri_c51050_444	0.152778	0.0001	-0.9054	FST	Fre-WL	91.6667	8.33333	0	100	12.1106
unknown		Kukri_c5396_734	0.22072	0.0001	-1.0002	FST	Fre-WL	12.5	86.4583	97.5	0	11.2327
unknown		Kukri_c5673_521	0.173155	0.0001	-0.9452	FST	Fre-WL	9.375	88.5417	100	0	11.9738
unknown		Kukri_c58464_160	0.186632	0.04875	-0.0522	FST	Fre-WL	10.4167	89.5833	97.5	2.5	11.5051
unknown		Kukri_c59378_464	0.152778	0.0001	-0.9054	FST	Fre-WL	91.6667	8.33333	0	100	12.1106
unknown		Kukri_c59738_557	0.117188	0.182022	0.6937	FST	Fre-WL	93.75	6.25	10	88.75	11.1368
unknown		Kukri_c6300_347	0.186632	0.024996	-0.2016	FST	Fre-WL	10.4167	89.5833	97.5	1.25	11.5051
unknown		Kukri_c65766_78	0.117188	0.18	0.689	FST	Fre-WL	6.25	93.75	90	10	11.1368
unknown		Kukri_c66550_167	0.0407986	0.21875	1.0928	FST	Fre-WL	2.08333	97.9167	87.5	12.5	11.4762
unknown		Kukri_c6944_714	0.0798611	0.184089	0.8307	FST	Fre-WL	4.16667	95.8333	87.5	10	11.1517
unknown		Kukri_c7260_895	0.152778	0.0001	-0.9054	FST	Fre-WL	8.33333	91.6667	100	0	12.1106
unknown		Kukri_c9197_1341	0.152778	0.0001	-0.9054	FST	Fre-WL	91.6667	8.33333	0	100	12.1106
unknown		Kukri_rep_c106449_368	0.0987413	0.0001	-0.6541	FST	Fre-WL	94.7917	5.20833	0	100	12.5307
unknown		Kukri_rep_c107237_81	0.101746	0.0001	-0.7736	FST	Fre-WL	91.6667	5.20833	0	100	12.1106
unknown		Kukri_rep_c110572_78	0.117188	0.0001	-0.8046	FST	Fre-WL	6.25	93.75	100	0	12.389
unknown		Kukri_rep_c111448_150	0.0407986	0.161513	0.9912	FST	Fre-WL	97.9167	2.08333	8.75	90	11.911
unknown		Kukri_rep_c112089_211	0.188366	0.0001	-0.9621	FST	Fre-WL	10.4167	88.5417	100	0	11.8384
unknown		Kukri_rep_c115732_228	0.263672	0.0001	-1.0478	FST	Fre-WL	15.625	84.375	100	0	11.1827
unknown		Kukri_rep_c68125_946	0.202908	0.0001	-0.975	FST	Fre-WL	11.4583	88.5417	100	0	11.7045
unknown		Kukri_rep_c69039_440	0.099723	0.0246875	-0.0354	FST	Fre-WL	5.20833	93.75	98.75	1.25	12.3711
unknown		Kukri_rep_c69312_353	0.263672	0.0263111	-0.2784	FST	Fre-WL	84.375	15.625	1.25	92.5	11.0077
unknown		Kukri_rep_c69465_1109	0.263672	0.0001	-1.0478	FST	Fre-WL	15.625	84.375	100	0	11.1827
unknown		Kukri_rep_c69580_162	0.13651	0.0001	-0.8811	FST	Fre-WL	7.29167	91.6667	100	0	12.249
unknown		Kukri_rep_c70032_219	0.0823217	0.0001	-0.592	FST	Fre-WL	92.7083	4.16667	0	100	12.249
unknown		Kukri_rep_c70536_597	0.152778	0.0001	-0.9054	FST	Fre-WL	8.33333	91.6667	100	0	12.1106
unknown		Kukri_rep_c71128_1811	0.173155	0.0001	-0.9452	FST	Fre-WL	9.375	88.5417	100	0	11.9738
unknown		Kukri_rep_c78942_306	0.169922	0.0001	-0.9347	FST	Fre-WL	9.375	90.625	100	0	11.9738
unknown		Kukri_rep_c82206_635	0.204765	0.0001	-0.9814	FST	Fre-WL	87.5	11.4583	0	98.75	11.5721
unknown		Ra_c2764_2243	0.0798611	0.0001	-0.5777	FST	Fre-WL	4.16667	95.8333	100	0	12.6742
unknown		Ra_c5515_1723	0.0605469	0.221118	0.9929	FST	Fre-WL	96.875	3.125	12.5	86.25	11.3128
unknown		RAC875_c11549_279	0.118338	0.0001	-0.8321	FST	Fre-WL	92.7083	6.25	0	100	12.249
unknown		RAC875_c11682_1624	0.0001	0.117188	1.668	FST	Fre-WL	0	98.9583	93.75	6.25	12.5232
unknown		RAC875_c12052_131	0.0798611	0.0246875	0.037	FST	Fre-WL	4.16667	95.8333	98.75	1.25	12.5162
unknown		RAC875_c13_1293	0.234158	0.0001	-1.0138	FST	Fre-WL	13.5417	86.4583	100	0	11.441
unknown		RAC875_c15687_566	0.277778	0.0001	-1.0675	FST	Fre-WL	83.3333	16.6667	0	100	11.0554
unknown		RAC875_c16466_142	0.214568	0.0001	-0.9898	FST	Fre-WL	11.4583	82.2917	100	0	11.7045
unknown		RAC875_c1647_1988	0.0407986	0.0001	-0.4526	FST	Fre-WL	97.9167	2.08333	0	100	12.9665
unknown		RAC875_c1964_110	0.117188	0.0001	-0.8046	FST	Fre-WL	6.25	93.75	100	0	12.389
unknown		RAC875_c20115_1304	0.022469	0.199687	1.1887	FST	Fre-WL	1.04167	90.625	88.75	11.25	11.7841
unknown		RAC875_c20117_651	0.101746	0.0001	-0.7736	FST	Fre-WL	5.20833	91.6667	100	0	12.5307
unknown		RAC875_c22350_1108	0.169922	0.117188	0.2676	FST	Fre-WL	9.375	90.625	93.75	6.25	11.1588
unknown		RAC875_c2440_1132	0.190131	0.0001	-0.9659	FST	Fre-WL	10.4167	87.5	100	0	11.8384
unknown		RAC875_c25299_119	0.0605469	0.0001	-0.5055	FST	Fre-WL	96.875	3.125	0	100	12.8194
unknown		RAC875_c25733_2477	0.020831	0.04875	0.7865	FST	Fre-WL	1.04167	97.9167	97.5	2.5	12.8108
unknown		RAC875_c27356_154	0.117188	0.0001	-0.8046	FST	Fre-WL	6.25	93.75	100	0	12.389
unknown		RAC875_c2782_580	0.173155	0.0001	-0.9452	FST	Fre-WL	9.375	88.5417	100	0	11.9738
unknown		RAC875_c28912_306	0.118338	0.0730652	0.2332	FST	Fre-WL	92.7083	6.25	3.75	95	11.7649
unknown		RAC875_c30948_386	0.123174	0.0001	-0.8527	FST	Fre-WL	88.5417	6.25	0	100	11.7045
unknown		RAC875_c31971_336	0.099723	0.024996	-0.0255	FST	Fre-WL	93.75	5.20833	1.25	97.5	12.2278
unknown		RAC875_c3378_1345	0.21875	0.0493511	-0.0988	FST	Fre-WL	12.5	87.5	96.25	2.5	11.0654
unknown		RAC875_c34332_376	0.0001	0.239705	1.8423	FST	Fre-WL	98.9583	0	13.75	85	11.5005
unknown		RAC875_c3790_127	0.121928	0.118571	0.4042	FST	Fre-WL	89.5833	6.25	6.25	92.5	11.016
unknown		RAC875_c4165_2557	0.152778	0.0001	-0.9054	FST	Fre-WL	91.6667	8.33333	0	100	12.1106
unknown		RAC875_c41729_1539	0.117188	0.0001	-0.8046	FST	Fre-WL	6.25	93.75	100	0	12.389
unknown		RAC875_c44705_206	0.169922	0.0001	-0.9347	FST	Fre-WL	90.625	9.375	0	98.75	11.9738
unknown		RAC875_c45922_340	0.118338	0.0001	-0.8321	FST	Fre-WL	6.25	92.7083	100	0	12.389
unknown		RAC875_c4908_933	0.202908	0.0246875	-0.2266	FST	Fre-WL	88.5417	11.4583	1.25	98.75	11.5356
unknown		RAC875_c52617_595	0.152778	0.0001	-0.9054	FST	Fre-WL	91.6667	8.33333	0	100	12.1106
unknown		RAC875_c56101_368	0.0407986	0.221118	1.0969	FST	Fre-WL	2.08333	97.9167	86.25	12.5	11.3332
unknown		RAC875_c60550_115	0.124444	0.0001	-0.8537	FST	Fre-WL	6.25	87.5	100	0	12.389
unknown		RAC875_c61343_250	0.118338	0.0001	-0.8321	FST	Fre-WL	6.25	92.7083	100	0	12.389
unknown		RAC875_c63768_212	0.13651	0.0001	-0.8811	FST	Fre-WL	7.29167	91.6667	100	0	12.249
unknown		RAC875_c65143_123	0.174818	0.0001	-0.9469	FST	Fre-WL	87.5	9.375	0	98.75	11.5721
unknown		RAC875_c6596_1594	0.238343	0.0001	-1.0216	FST	Fre-WL	84.375	13.5417	0	90	11.1827
unknown		RAC875_c66012_134	0.249132	0.0001	-1.0293	FST	Fre-WL	14.5833	85.4167	100	0	11.3112
unknown		RAC875_c666_86	0.265928	0.0001	-1.0544	FST	Fre-WL	15.625	83.3333	100	0	11.1827
unknown		RAC875_c75854_126	0.117188	0.04875	0.1036	FST	Fre-WL	6.25	93.75	97.5	2.5	12.068
unknown		RAC875_c76186_510	0.119511	0.0001	-0.8445	FST	Fre-WL	91.6667	6.25	0	93.75	12.1106
unknown		RAC875_c76861_342	0.0001	0.28875	1.9028	FST	Fre-WL	0	100	82.5	17.5	11.257
unknown		RAC875_c78285_197	0.117188	0.0001	-0.8046	FST	Fre-WL	6.25	93.75	100	0	12.389
unknown		RAC875_c9197_1545	0.139207	0.0001	-0.8931	FST	Fre-WL	89.5833	7.29167	0	100	11.8384
unknown		RAC875_c94908_445	0.277778	0.0001	-1.0675	FST	Fre-WL	16.6667	83.3333	100	0	11.0554
unknown		RAC875_rep_c100137_586	0.117188	0.0001	-0.8046	FST	Fre-WL	6.25	93.75	100	0	12.389
unknown		RAC875_rep_c109509_148	0.265928	0.0001	-1.0544	FST	Fre-WL	15.625	83.3333	100	0	11.1827
unknown		RAC875_rep_c109601_189	0.169922	0.0001	-0.9347	FST	Fre-WL	90.625	9.375	0	98.75	11.9738
unknown		RAC875_rep_c110526_154	0.0806648	0.0001	-0.5855	FST	Fre-WL	94.7917	4.16667	0	96.25	12.5307
unknown		RAC875_rep_c113386_131	0.0407986	0.04875	0.568	FST	Fre-WL	97.9167	2.08333	2.5	97.5	12.6585
unknown		RAC875_rep_c114830_499	0.251302	0.0001	-1.0352	FST	Fre-WL	84.375	14.5833	0	100	11.1827
unknown		RAC875_rep_c115114_123	0.0987413	0.0001	-0.6541	FST	Fre-WL	5.20833	94.7917	100	0	12.5307
unknown		RAC875_rep_c118145_157	0.190131	0.04875	-0.0581	FST	Fre-WL	87.5	10.4167	2.5	97.5	11.2327
unknown		RAC875_rep_c119304_226	0.099723	0.199687	0.7801	FST	Fre-WL	5.20833	93.75	88.75	11.25	11.1412
unknown		RAC875_rep_c120973_187	0.0001	0.29162	1.9107	FST	Fre-WL	100	0	17.5	81.25	11.257
unknown		RAC875_rep_c73313_388	0.169922	0.0001	-0.9347	FST	Fre-WL	9.375	90.625	100	0	11.9738
unknown		RAC875_rep_c73524_82	0.13651	0.0001	-0.8811	FST	Fre-WL	91.6667	7.29167	0	100	12.1106
unknown		RAC875_rep_c73929_1061	0.0001	0.307643	1.9266	FST	Fre-WL	100	0	18.75	80	11.121
unknown		RAC875_rep_c94721_242	0.117188	0.0001	-0.8046	FST	Fre-WL	6.25	93.75	100	0	12.389
unknown		RFL_Contig1291_309	0.0823217	0.161513	0.7621	FST	Fre-WL	4.16667	92.7083	90	8.75	11.4469
unknown		RFL_Contig1556_616	0.117188	0.0001	-0.8046	FST	Fre-WL	93.75	6.25	0	100	12.389
unknown		RFL_Contig3023_2098	0.0001	0.118571	1.6812	FST	Fre-WL	0	100	92.5	6.25	12.3783
unknown		RFL_Contig3306_194	0.020831	0.0246875	0.5547	FST	Fre-WL	1.04167	97.9167	98.75	1.25	12.9625
unknown		RFL_Contig3678_786	0.0605469	0.0001	-0.5055	FST	Fre-WL	3.125	96.875	100	0	12.8194
unknown		RFL_Contig3858_967	0.117188	0.0246875	-0.08	FST	Fre-WL	6.25	93.75	98.75	1.25	12.2278
unknown		RFL_Contig4109_571	0.0001	0.28875	1.9028	FST	Fre-WL	100	0	17.5	82.5	11.257
unknown		RFL_Contig5317_1905	0.0001	0.161513	1.7392	FST	Fre-WL	0	100	90	8.75	12.092
unknown		TA001746-1415	0.169922	0.0721875	0.0907	FST	Fre-WL	90.625	9.375	3.75	96.25	11.4805
unknown		TA001859-0887	0.174818	0.0001	-0.9469	FST	Fre-WL	9.375	87.5	100	0	11.9738
unknown		TA002514-0825	0.1352	0.0961384	0.2826	FST	Fre-WL	7.29167	92.7083	93.75	5	11.4491
unknown		Tdurum_contig10217_661	0.0987413	0.0001	-0.6541	FST	Fre-WL	94.7917	5.20833	0	100	12.5307
unknown		Tdurum_contig10262_378	0.117188	0.0001	-0.8046	FST	Fre-WL	93.75	6.25	0	100	12.389
unknown		Tdurum_contig10587_601	0.174818	0.0246875	-0.189	FST	Fre-WL	87.5	9.375	1.25	98.75	11.4016
unknown		Tdurum_contig12722_844	0.0416478	0.04875	0.5522	FST	Fre-WL	95.8333	2.08333	2.5	97.5	12.3596
unknown		Tdurum_contig13606_928	0.0416478	0.21875	1.0879	FST	Fre-WL	2.08333	95.8333	87.5	12.5	11.4762
unknown		Tdurum_contig14442_1008	0.0806648	0.04875	0.2342	FST	Fre-WL	94.7917	4.16667	2.5	97.5	12.2129
unknown		Tdurum_contig15250_312	0.118338	0.024996	-0.0784	FST	Fre-WL	6.25	92.7083	97.5	1.25	12.068
unknown		Tdurum_contig19352_76	0.119511	0.0961384	0.3252	FST	Fre-WL	91.6667	6.25	5	93.75	11.4619
unknown		Tdurum_contig20071_1440	0.0001	0.247576	1.8514	FST	Fre-WL	100	0	13.75	81.25	11.6702
unknown		Tdurum_contig22643_137	0.0617927	0.239705	1.0214	FST	Fre-WL	3.125	94.7917	85	13.75	11.0246
unknown		Tdurum_contig27797_654	0.100724	0.165289	0.7069	FST	Fre-WL	92.7083	5.20833	8.75	87.5	11.1383
unknown		Tdurum_contig27877_274	0.0987413	0.0721875	0.2968	FST	Fre-WL	5.20833	94.7917	96.25	3.75	12.0561
unknown		Tdurum_contig28195_198	0.157244	0.0730652	0.1406	FST	Fre-WL	8.33333	88.5417	95	3.75	11.4619
unknown		Tdurum_contig34143_327	0.152778	0.0001	-0.9054	FST	Fre-WL	8.33333	91.6667	100	0	12.1106
unknown		Tdurum_contig34445_322	0.0206163	0.0001	-0.4251	FST	Fre-WL	98.9583	1.04167	0	100	13.1155
unknown		Tdurum_contig42517_283	0.0001	0.117188	1.668	FST	Fre-WL	0	98.9583	93.75	6.25	12.5232
unknown		Tdurum_contig42718_1576	0.0407986	0.04875	0.568	FST	Fre-WL	2.08333	97.9167	97.5	2.5	12.6585
unknown		Tdurum_contig47475_504	0.121928	0.04875	0.0876	FST	Fre-WL	6.25	89.5833	97.5	2.5	12.068
unknown		Tdurum_contig49781_213	0.0001	0.118571	1.6812	FST	Fre-WL	0	100	92.5	6.25	12.3783
unknown		Tdurum_contig51944_366	0.249851	0.0001	-1.0334	FST	Fre-WL	12.5	72.9167	100	0	11.5721
unknown		Tdurum_contig53340_953	0.0407986	0.0246875	0.2488	FST	Fre-WL	97.9167	2.08333	1.25	98.75	12.8118
unknown		Tdurum_contig55473_221	0.0987413	0.18	0.7437	FST	Fre-WL	5.20833	94.7917	90	10	11.2909
unknown		Tdurum_contig60549_1021	0.0412188	0.04875	0.5571	FST	Fre-WL	2.08333	96.875	97.5	2.5	12.6585
unknown		Tdurum_contig60549_432	0.0407986	0.0246875	0.2488	FST	Fre-WL	97.9167	2.08333	1.25	98.75	12.8118
unknown		Tdurum_contig64910_298	0.0001	0.024996	1.4839	FST	Fre-WL	100	0	1.25	97.5	13.1152
unknown		Tdurum_contig71786_231	0.0407986	0.04875	0.568	FST	Fre-WL	2.08333	97.9167	97.5	2.5	12.6585
unknown		Tdurum_contig74720_539	0.121928	0.118571	0.4042	FST	Fre-WL	6.25	89.5833	92.5	6.25	11.4424
unknown		Tdurum_contig74897_2608	0.202908	0.04875	-0.0766	FST	Fre-WL	88.5417	11.4583	2.5	97.5	11.3682
unknown		Tdurum_contig8190_280	0.155727	0.0001	-0.9224	FST	Fre-WL	8.33333	89.5833	100	0	12.1106
unknown		Tdurum_contig8190_96	0.277778	0.0001	-1.0675	FST	Fre-WL	83.3333	16.6667	0	95	11.0554
unknown		Tdurum_contig83937_560	0.0605469	0.0001	-0.5055	FST	Fre-WL	3.125	96.875	100	0	12.8194
unknown		Tdurum_contig92921_193	0.140595	0.0001	-0.8948	FST	Fre-WL	7.29167	88.5417	100	0	12.249
unknown		Tdurum_contig92997_676	0.15879	0.0001	-0.9265	FST	Fre-WL	8.33333	87.5	100	0	12.1106
unknown		tplb0023f01_716	0.0605469	0.0001	-0.5055	FST	Fre-WL	96.875	3.125	0	100	12.8194
unknown		tplb0024l06_274	0.117188	0.0001	-0.8046	FST	Fre-WL	93.75	6.25	0	100	12.389
unknown		tplb0025g01_2116	0.0798611	0.095	0.5754	FST	Fre-WL	4.16667	95.8333	95	5	12.0504
unknown		tplb0036b21_694	0.0611634	0.0001	-0.5325	FST	Fre-WL	3.125	95.8333	100	0	12.8194
unknown		tplb0041o08_974	0.0630907	0.04875	0.3183	FST	Fre-WL	3.125	92.7083	97.5	2.5	12.508
unknown		tplb0053n06_606	0.0412188	0.0961384	0.8071	FST	Fre-WL	96.875	2.08333	5	93.75	12.2021
unknown		tplb0054b11_284	0.0001	0.277778	1.8931	FST	Fre-WL	0	100	81.25	16.25	11.121
unknown		wsnp_CAP11_c2435_1256981	0.0611634	0.0001	-0.5325	FST	Fre-WL	3.125	95.8333	100	0	12.8194
unknown		wsnp_CAP8_c7453_3441062	0.0407986	0.0493511	0.5799	FST	Fre-WL	2.08333	97.9167	96.25	2.5	12.5065
unknown		wsnp_Ex_c1016_1943126	0.0206163	0.274956	1.2761	FST	Fre-WL	1.04167	98.9583	82.5	16.25	11.0821
unknown		wsnp_Ex_c1016_1943573	0.0001	0.274956	1.8874	FST	Fre-WL	0	98.9583	82.5	16.25	11.257
unknown		wsnp_Ex_c1016_1943827	0.0206163	0.277778	1.2806	FST	Fre-WL	98.9583	1.04167	16.25	81.25	11.2207
unknown		wsnp_Ex_c14031_21934513	0.0907029	0.18	0.77	FST	Fre-WL	4.16667	83.3333	90	10	11.4469
unknown		wsnp_Ex_c14832_22953512	0.0001	0.239705	1.8423	FST	Fre-WL	100	0	13.75	85	11.6702
unknown		wsnp_Ex_c20169_29215401	0.0831758	0.117188	0.6414	FST	Fre-WL	91.6667	4.16667	6.25	93.75	11.3031
unknown		wsnp_Ex_c25943_35203857	0.0798611	0.182022	0.8261	FST	Fre-WL	4.16667	95.8333	88.75	10	11.2988
unknown		wsnp_Ex_c30581_39482788	0.0814848	0.140362	0.7189	FST	Fre-WL	93.75	4.16667	7.5	91.25	11.4424
unknown		wsnp_Ex_c34694_42959047	0.249132	0.0246875	-0.2752	FST	Fre-WL	85.4167	14.5833	1.25	98.75	11.1377
unknown		wsnp_Ex_c5025_8932208	0.0611634	0.118571	0.7482	FST	Fre-WL	95.8333	3.125	6.25	92.5	11.8977
unknown		wsnp_Ex_c5839_10246812	0.186632	0.0493511	-0.0488	FST	Fre-WL	10.4167	89.5833	96.25	2.5	11.3407
unknown		wsnp_Ex_c7021_12096881	0.0407986	0.274956	1.1606	FST	Fre-WL	97.9167	2.08333	16.25	82.5	11.0501
unknown		wsnp_Ex_rep_c66426_64645835	0.0605469	0.18	0.9092	FST	Fre-WL	96.875	3.125	10	90	11.6049
unknown		wsnp_Ex_rep_c67621_66275106	0.020831	0.272188	1.2707	FST	Fre-WL	1.04167	97.9167	83.75	16.25	11.2207
unknown		wsnp_JD_c9360_10216330	0.100724	0.0721875	0.2902	FST	Fre-WL	92.7083	5.20833	3.75	96.25	11.7649
unknown		wsnp_JD_rep_c50025_34123405	0.0001	0.095	1.634	FST	Fre-WL	0	100	95	5	12.6693
unknown		wsnp_Ku_c27456_37405832	0.120708	0.118571	0.4092	FST	Fre-WL	90.625	6.25	6.25	92.5	11.1588
unknown		wsnp_Ku_rep_c101863_88951284	0.0001	0.0001	0.4553	FST	Fre-WL	100	0	0	97.5	13.2665
unknown		wsnp_Ra_c10731_17593404	0.119511	0.0961384	0.3252	FST	Fre-WL	6.25	91.6667	93.75	5	11.5969
unknown		wsnp_Ra_c12539_20067002	0.0001	0.257651	1.8622	FST	Fre-WL	100	0	15	83.75	11.5316
unknown		wsnp_Ra_c3790_6990678	0.0605469	0.118571	0.7514	FST	Fre-WL	96.875	3.125	6.25	92.5	12.051
unknown		wsnp_Ra_c67051_65164058	0.186632	0.126004	0.2592	FST	Fre-WL	89.5833	10.4167	6.25	86.25	11.016
unknown		BobWhite_c31547_236	0.193762	0.0721875	0.0506		Fre-WL	10.4167	85.4167	96.25	3.75	11.3407
unknown		BS00070211_51	0.287335	0.0001	-1.0807		Fre-WL	16.6667	79.1667	100	0	11.0554
unknown		CAP12_rep_c5516_342	0.253508	0.0246875	-0.2793		Fre-WL	14.5833	83.3333	98.75	1.25	11.1377
unknown		D_contig77549_209	0.28982	0.0001	-1.0815		Fre-WL	16.6667	78.125	100	0	11.0554
unknown		Excalibur_c24927_1177	0.234158	0.04875	-0.1257		Fre-WL	13.5417	86.4583	97.5	2.5	11.0987
unknown		Excalibur_c46393_2446	0.253508	0.0001	-1.0387		Fre-WL	14.5833	83.3333	100	0	11.3112
unknown		GENE-3606_326	0.186632	0.117188	0.22		Fre-WL	10.4167	89.5833	93.75	6.25	11.016
unknown		Kukri_rep_c102199_232	0.253508	0.0001	-1.0387		Fre-WL	14.5833	83.3333	100	0	11.3112
unknown		Kukri_rep_c74860_561	0.0748862	0.0001	-0.5729		Fre-WL	3.125	77.0833	100	0	12.8194
unknown		Ra_c43353_441	0.22072	0.04875	-0.1058		Fre-WL	86.4583	12.5	2.5	97.5	11.0987
unknown		RAC875_c36442_127	0.186632	0.095	0.1566		Fre-WL	89.5833	10.4167	5	95	11.1777
unknown		RAC875_c50728_204	0.268221	0.0001	-1.058		Fre-WL	15.625	82.2917	100	0	11.1827
unknown		RAC875_c5330_1016	0.251302	0.0246875	-0.2773		Fre-WL	84.375	14.5833	1.25	98.75	11.0077
unknown		RAC875_c81146_179	0.282481	0.0001	-1.0772		Fre-WL	16.6667	81.25	100	0	11.0554
unknown		RAC875_c8721_80	0.282481	0.0001	-1.0772		Fre-WL	16.6667	81.25	100	0	11.0554
unknown		Tdurum_contig70820_833	0.282481	0.0001	-1.0772		Fre-WL	16.6667	81.25	100	0	11.0554
unknown		wsnp_BE442666B_Ta_2_2	0.210539	0.095	0.098		Fre-WL	11.4583	84.375	95	5	11.0379

## Sheet: improvement
Supplementary Dataset 3. Improvement candidates identified by Freq method
Chr.	POS	SNP Name	Method	He-L	He-M	st.lnRH(LM)	Method	Freq-LM	AA-L%	BB-L%	AA-M%	BB-M%	abs(μ)-LM	u0.01 2.575829 two tailed
1A	70.1018	RAC875_c42365_61	lnRH	0.471078	0.0230383	-2.2471		Fre-LM	37.5	61.25	1.14943	97.4713	11.8727
1A	71.0474	JD_c63991_766		0.35503	0.275156	-0.9529	FST	Fre-LM	75	22.5	16.092	81.6092	11.1472
1A	71.096	wsnp_Ex_c14361_22341570		0.35503	0.282617	-0.9358	FST	Fre-LM	75	22.5	16.092	78.3908	11.1472
1A	72.6084	GENE-0283_330		0.0973044	0.386409	0.5801	FST	Fre-LM	92.5	5	25.7471	72.6437	11.4238
1A	73.1007	BobWhite_c30109_240		0.0730652	0.434159	0.7593		Fre-LM	95	3.75	26.4368	56.5517	11.668
1A	73.4764	Kukri_c23350_433		0.351867	0.27207	-0.9536	FST	Fre-LM	22.5	76.25	82.9885	16.092	11.2792
1A	73.4764	TA002594-0782		0.0493511	0.327711	0.7149	FST	Fre-LM	2.5	96.25	78.6207	20.4598	13.2867
1A	73.9816	Jagger_c1403_60	lnRH	0.426036	0.0451226	-2.0682	FST	Fre-LM	67.5	30	2.29885	97.2414	16.2469
1A	73.9816	JD_c17158_393	lnRH	0.426036	0.0450211	-2.0695	FST	Fre-LM	30	67.5	97.4713	2.29885	16.4868
1A	74.7847	Excalibur_c25273_149		0.099723	0.409294	0.6039		Fre-LM	5	90	70.8046	28.5057	11.0694
1A	79.1892	Ex_c16529_304		0.095	0.307372	0.4685	FST	Fre-LM	5	95	75.6322	17.7011	12.1461
1A	80.5429	BS00089894_51		0.272188	0.274681	-0.0967	FST	Fre-LM	83.75	16.25	16.3218	82.9885	12.5148
1A	80.5429	Ra_c105707_788		0.294543	0.267419	-0.8216	FST	Fre-LM	17.5	80	83.908	15.8621	12.383
1A	84.0341	RFL_Contig3919_1348		0.239705	0.241541	-0.0996	FST	Fre-LM	85	13.75	13.7931	84.3678	13.5442
1A	84.8923	RAC875_c100147_55		0.163379	0.310763	0.2545	FST	Fre-LM	8.75	88.75	78.1609	18.6207	12.1703
1A	91.7612	Excalibur_c52725_585		0.140362	0.241131	0.1886	FST	Fre-LM	91.25	7.5	14.023	85.977	14.4693
1A	91.7612	Ra_c24793_726		0.1437	0.229973	0.1544	FST	Fre-LM	88.75	7.5	13.1034	85.7471	14.3887
1A	91.9977	Excalibur_c1845_4911		0.1437	0.229521	0.1529	FST	Fre-LM	88.75	7.5	13.1034	85.977	14.3887
1A	91.9977	Excalibur_c1845_718		0.1437	0.229973	0.1544	FST	Fre-LM	88.75	7.5	13.1034	85.7471	14.3887
1A	91.9977	Excalibur_c65755_51		0.1437	0.229973	0.1544	FST	Fre-LM	7.5	88.75	85.7471	13.1034	14.5906
1A	91.9977	IAAV1142		0.163379	0.182208	-0.035	FST	Fre-LM	8.75	88.75	89.6552	10.1149	15.8246
1A	91.9977	Kukri_c28695_269		0.1437	0.229521	0.1529	FST	Fre-LM	88.75	7.5	13.1034	85.977	14.3887
1A	91.9977	RAC875_c12993_127		0.1437	0.229973	0.1544	FST	Fre-LM	7.5	88.75	85.7471	13.1034	14.5906
1A	91.9977	RAC875_c12993_201		0.1437	0.229973	0.1544	FST	Fre-LM	7.5	88.75	85.7471	13.1034	14.5906
1A	91.9977	RAC875_c45115_340		0.1437	0.230427	0.1563	FST	Fre-LM	7.5	88.75	85.5172	13.1034	14.5137
1A	105.742	GENE-0069_468		0.199687	0.337867	0.2169	FST	Fre-LM	11.25	88.75	77.931	21.3793	11.7098
1A	107.663	RAC875_c12348_720		0.0721875	0.368598	0.6495	FST	Fre-LM	3.75	96.25	75.6322	24.3678	12.3458
1A	111.552	Excalibur_c63671_90		0.257651	0.205102	-0.9105	FST	Fre-LM	83.75	15	11.4943	87.5862	14.1753
1A	113.77	Tdurum_contig57927_171		0.21875	0.335786	0.1716	FST	Fre-LM	87.5	12.5	21.1494	77.931	11.7461
1A	128.742	Jagger_c6772_80		0.223537	0.251919	-0.0205	FST	Fre-LM	12.5	85	84.8276	14.7126	13.4868
1A	130.086	Kukri_c16271_544		0.294543	0.291357	-0.7501	FST	Fre-LM	17.5	80	82.2989	17.7011	11.8938
1A	130.086	Kukri_c16271_894		0.340894	0.231562	-1.0408	FST	Fre-LM	76.25	21.25	13.3333	86.4368	12.2698
1A	130.086	BobWhite_c15256_225		0.304688	0.311629	-0.0846		Fre-LM	81.25	18.75	19.3103	80.6897	11.2287
1A	130.086	BobWhite_c19182_280		0.32	0.312175	-0.7668		Fre-LM	80	20	19.3103	80.4598	11.0241
1A	130.145	RAC875_c36980_161		0.28875	0.294008	-0.0884	FST	Fre-LM	17.5	82.5	81.1494	17.7011	11.5618
1A	130.326	RAC875_c11613_469		0.483033	0.109758	-1.7841	FST	Fre-LM	56.25	38.75	5.74713	92.8736	12.1138
1A	133.153	Excalibur_c88792_93		0.304688	0.313272	-0.0804		Fre-LM	18.75	81.25	80	19.3103	11.0389
1A	133.153	RFL_Contig3683_1784		0.307643	0.311629	-0.093		Fre-LM	80	18.75	19.3103	80.6897	11.0241
1A	134.248	RAC875_c1599_342		0.334688	0.218317	-1.0648	FST	Fre-LM	21.25	78.75	87.1264	12.4138	12.847
1A	134.546	BobWhite_c6664_644		0.408163	0.222212	-1.2367	FST	Fre-LM	68.75	27.5	12.6437	86.6667	11.2533
1A	134.63	wsnp_JD_c6664_7807201		0.408163	0.221336	-1.2399	FST	Fre-LM	68.75	27.5	12.6437	87.1264	11.2533
1A	155.8	Kukri_c25736_184		0.186203	0.162415	-0.8323	FST	Fre-LM	86.25	10	8.50575	86.8966	15.8069
1B	43.6637	BS00065053_51		0.310651	0.289586	-0.8051		Fre-LM	78.75	18.75	17.2414	80.9195	11.4161
1B	57.3088	RAC875_rep_c109416_191		0.18	0.374422	0.3215		Fre-LM	90	10	24.8276	74.7126	11.2357
1B	69.7668	TA003238-0490		0.42	0.062435	-1.943	FST	Fre-LM	70	30	3.21839	96.5517	16.0185
1B	87.2955	Kukri_c9752_793		0.257651	0.282869	-0.0335	FST	Fre-LM	15	83.75	82.7586	17.0115	12.4371
1B	87.2955	RAC875_c1413_597		0.255	0.285895	-0.0188	FST	Fre-LM	15	85	82.5287	17.2414	12.3684
1B	87.2955	Tdurum_contig11896_550		0.257651	0.282869	-0.0335	FST	Fre-LM	15	83.75	82.7586	17.0115	12.4371
1B	87.2955	Tdurum_contig69792_167		0.257651	0.282869	-0.0335	FST	Fre-LM	15	83.75	82.7586	17.0115	12.4371
1B	108.363	BS00065108_51		0.024996	0.424232	1.0293		Fre-LM	1.25	97.5	68.5057	30.1149	11.2037
1B	117.812	BS00021934_51		0.024996	0.404424	1.0179	FST	Fre-LM	1.25	97.5	71.0345	27.8161	11.7191
1B	120.346	Excalibur_c50785_525		0.0253123	0.369173	0.9981	FST	Fre-LM	1.25	96.25	75.4023	24.3678	12.6901
1B	121.708	Tdurum_contig13516_251		0.04875	0.373845	0.8027	FST	Fre-LM	2.5	97.5	74.9425	24.8276	12.3831
1B	137.003	RAC875_c9082_267		0.221118	0.334654	0.166	FST	Fre-LM	86.25	12.5	21.1494	78.3908	11.5442
1B	137.003	wsnp_Ex_c38849_46284348		0.221118	0.339005	0.1723	FST	Fre-LM	86.25	12.5	21.3793	77.4713	11.4841
1B	141.818	Tdurum_contig61914_169		0.0721875	0.341206	0.6068	FST	Fre-LM	96.25	3.75	20.9195	74.9425	13.2082
1B	141.825	Ex_c4436_1947		0.272188	0.265261	-0.7652	FST	Fre-LM	16.25	83.75	83.6782	15.6322	12.5148
1B	141.825	IAAV4844		0.226008	0.318874	0.1252	FST	Fre-LM	12.5	83.75	78.6207	19.5402	11.686
1B	141.825	wsnp_Ex_c4436_7981037		0.280654	0.245857	-0.8459	FST	Fre-LM	16.25	80	83.6782	14.023	12.5148
1B	148.398	IACX17310		0.18	0.353299	0.2844	FST	Fre-LM	90	10	22.7586	76.5517	11.7369
1B	154.576	BS00084990_51		0.182022	0.355221	0.2835	FST	Fre-LM	10	88.75	76.5517	22.9885	11.5665
2A	7.38034	CAP7_c4676_94		0.413728	0.223261	-1.2459	FST	Fre-LM	23.75	57.5	82.9885	12.1839	11.0723
2A	9.41	GENE-1397_630		0.426036	0.137174	-1.5788	FST	Fre-LM	67.5	30	6.43678	80.4598	13.719
2A	25.0226	Excalibur_c47288_232	lnRH	0.46875	0.0272675	-2.2189		Fre-LM	37.5	62.5	1.37931	98.3908	11.6448
2A	25.0226	Excalibur_rep_c70913_299		0.368508	0.229973	-1.1067	FST	Fre-LM	23.75	73.75	85.7471	13.1034	11.9528
2A	25.9702	BobWhite_c12426_84		0.393491	0.246317	-1.1219	FST	Fre-LM	26.25	71.25	84.8276	14.2529	11.2315
2A	25.9702	BobWhite_c26296_83		0.401859	0.248179	-1.1363	FST	Fre-LM	27.5	71.25	85.2874	14.4828	11.1725
2A	25.9702	BS00004089_51		0.393491	0.246317	-1.1219	FST	Fre-LM	26.25	71.25	84.8276	14.2529	11.2315
2A	25.9702	BS00013534_51		0.401859	0.247705	-1.1378	FST	Fre-LM	27.5	71.25	85.5172	14.4828	11.2489
2A	25.9702	BS00022331_51		0.401859	0.245369	-1.145	FST	Fre-LM	71.25	27.5	14.2529	85.2874	11.1154
2A	25.9702	BS00022760_51		0.393491	0.244898	-1.1256	FST	Fre-LM	26.25	71.25	85.5172	14.2529	11.4586
2A	25.9702	BS00071630_51		0.393491	0.244898	-1.1256	FST	Fre-LM	26.25	71.25	85.5172	14.2529	11.4586
2A	25.9702	CAP8_c1562_139		0.401859	0.25096	-1.1288	FST	Fre-LM	27.5	71.25	85.2874	14.7126	11.1725
2A	25.9702	Ex_c8173_453		0.401859	0.239103	-1.1653	FST	Fre-LM	71.25	27.5	13.5632	84.1379	11.3515
2A	25.9702	Excalibur_c1408_509		0.381665	0.200716	-1.24	FST	Fre-LM	68.75	23.75	11.2644	88.2759	11.771
2A	25.9702	Excalibur_c24380_444		0.390322	0.245369	-1.1167	FST	Fre-LM	26.25	72.5	85.2874	14.2529	11.3822
2A	25.9702	GENE-1711_304		0.384551	0.246317	-1.1001	FST	Fre-LM	25	71.25	84.8276	14.2529	11.4402
2A	25.9702	JD_c7328_640		0.371732	0.247271	-1.0691	FST	Fre-LM	23.75	72.5	84.3678	14.2529	11.5002
2A	25.9702	Kukri_c23195_266		0.393491	0.248655	-1.1117	FST	Fre-LM	26.25	71.25	85.0575	14.4828	11.3065
2A	25.9702	Kukri_c66132_81		0.381328	0.249132	-1.0848	FST	Fre-LM	25	72.5	84.8276	14.4828	11.4402
2A	25.9702	RAC875_c138_551		0.396694	0.184689	-1.3089	FST	Fre-LM	26.25	70	84.1379	9.65517	11.0108
2A	25.9702	RAC875_c829_1143		0.393491	0.231562	-1.1669	FST	Fre-LM	26.25	71.25	86.4368	13.3333	11.7722
2A	25.9702	RFL_Contig5625_1069		0.401235	0.172902	-1.3536	FST	Fre-LM	65	25	8.96552	84.8276	12.0766
2A	25.9702	TA005687-0401		0.393491	0.248655	-1.1117	FST	Fre-LM	26.25	71.25	85.0575	14.4828	11.3065
2A	25.9702	Tdurum_contig15156_397		0.375	0.25096	-1.0673	FST	Fre-LM	75	25	14.7126	85.2874	11.591
2A	25.9702	Tdurum_contig15440_616		0.378145	0.251439	-1.0726	FST	Fre-LM	25	73.75	85.0575	14.7126	11.5152
2A	25.9702	wsnp_RFL_Contig3790_4082085		0.412754	0.175178	-1.3676	FST	Fre-LM	70	28.75	9.65517	89.8851	12.6372
2A	25.9702	BS00078051_51		0.404997	0.248655	-1.1434		Fre-LM	27.5	70	85.0575	14.4828	11.0968
2A	25.9702	IACX11028		0.409687	0.247705	-1.1597		Fre-LM	28.75	71.25	85.5172	14.4828	11.0383
2A	25.9702	TA004277-1088		0.409687	0.244429	-1.1684		Fre-LM	71.25	28.75	14.2529	85.7471	11.1154
2A	47.2174	BobWhite_c11608_78		0.39875	0.217869	-1.2233	FST	Fre-LM	27.5	72.5	85.7471	12.1839	11.3261
2A	47.2174	BS00003867_51		0.396694	0.183332	-1.3145	FST	Fre-LM	70	26.25	10.1149	88.9655	12.4448
2A	47.2174	BS00004112_51		0.401859	0.231111	-1.1846	FST	Fre-LM	27.5	71.25	86.6667	13.3333	11.6427
2A	47.2174	BS00004243_51		0.393491	0.231111	-1.1681	FST	Fre-LM	26.25	71.25	86.6667	13.3333	11.8527
2A	47.2174	BS00010629_51		0.390322	0.186251	-1.2897	FST	Fre-LM	72.5	26.25	10.3448	89.1954	12.7733
2A	47.2174	BS00011101_51		0.387188	0.189129	-1.2758	FST	Fre-LM	73.75	26.25	10.5747	89.4253	12.89
2A	47.2174	BS00086364_51		0.396694	0.182581	-1.3162	FST	Fre-LM	70	26.25	10.1149	89.4253	12.4448
2A	47.2174	Excalibur_c22855_338		0.390322	0.241005	-1.1295	FST	Fre-LM	72.5	26.25	13.5632	83.2184	11.5623
2A	47.2174	Excalibur_rep_c70913_93		0.378145	0.252884	-1.0687	FST	Fre-LM	25	73.75	84.3678	14.7126	11.2923
2A	47.2174	GENE-1132_105		0.384551	0.232923	-1.1384	FST	Fre-LM	71.25	25	13.3333	85.7471	11.4319
2A	47.2174	GENE-1422_774		0.368508	0.253369	-1.0482	FST	Fre-LM	23.75	73.75	84.1379	14.7126	11.4272
2A	47.2174	IACX11417		0.401859	0.231562	-1.1831	FST	Fre-LM	71.25	27.5	13.3333	86.4368	11.4319
2A	47.2174	IACX12079		0.404997	0.2343	-1.1824	FST	Fre-LM	27.5	70	85.0575	13.3333	11.0968
2A	47.2174	IACX12130		0.396694	0.223537	-1.192	FST	Fre-LM	26.25	70	85.977	12.6437	11.6138
2A	47.2174	IACX6178		0.384551	0.250575	-1.0883	FST	Fre-LM	25	71.25	84.1379	14.4828	11.2194
2A	47.2174	Kukri_c19434_1170		0.409687	0.231562	-1.1971	FST	Fre-LM	71.25	28.75	13.3333	86.4368	11.4319
2A	47.2174	Kukri_c19434_504		0.375	0.147972	-1.3743	FST	Fre-LM	75	25	8.04598	91.954	14.19
2A	47.2174	Kukri_c5282_622		0.378145	0.140808	-1.407	FST	Fre-LM	73.75	25	7.58621	91.954	14.1987
2A	47.2174	Kukri_c5282_726		0.401859	0.231562	-1.1831	FST	Fre-LM	71.25	27.5	13.3333	86.4368	11.4319
2A	47.2174	RAC875_c15909_659		0.375	0.257895	-1.0508	FST	Fre-LM	25	75	84.5977	15.1724	11.3659
2A	47.2174	RAC875_c78169_98		0.390322	0.177002	-1.3188	FST	Fre-LM	26.25	72.5	88.7356	9.65517	12.6172
2A	47.2174	RAC875_c98844_403		0.368508	0.25761	-1.0324	FST	Fre-LM	23.75	73.75	83.4483	14.9425	11.2124
2A	47.2174	RAC875_rep_c88665_100		0.387188	0.186632	-1.2811	FST	Fre-LM	26.25	73.75	88.9655	10.3448	12.7071
2A	47.2174	RAC875_rep_c88665_52		0.387188	0.186251	-1.2822	FST	Fre-LM	26.25	73.75	89.1954	10.3448	12.798
2A	47.2174	wsnp_BF201235A_Ta_2_19		0.387188	0.193134	-1.2668	FST	Fre-LM	26.25	73.75	88.9655	10.8046	12.7071
2A	47.2174	RAC875_c36586_321		0.409687	0.249132	-1.1539		Fre-LM	71.25	28.75	14.4828	84.8276	11.0383
2A	47.2174	RAC875_c36586_360		0.409687	0.248179	-1.1577		Fre-LM	71.25	28.75	14.4828	85.2874	11.0383
2A	82.768	Tdurum_contig736_373	lnRH	0.498685	0.0793341	-1.992		Fre-LM	46.25	51.25	4.13793	95.8621	11.2083
2A	93.4663	JG_c883_445		0.117188	0.38127	0.511	FST	Fre-LM	93.75	6.25	25.5172	74.023	11.677
2A	95.7501	BobWhite_c45029_145		0.142012	0.293137	0.2782	FST	Fre-LM	90	7.5	16.3218	75.1724	13.5236
2A	95.7501	BobWhite_c48607_542		0.118571	0.376726	0.5003	FST	Fre-LM	6.25	92.5	74.4828	25.0575	11.677
2A	95.7501	Excalibur_c37912_326		0.119987	0.370328	0.4869	FST	Fre-LM	6.25	91.25	74.9425	24.3678	11.7836
2A	95.7501	JD_c4427_288		0.119987	0.370328	0.4869	FST	Fre-LM	6.25	91.25	74.9425	24.3678	11.7836
2A	95.7501	RAC875_rep_c80737_162		0.119987	0.36975	0.4854	FST	Fre-LM	6.25	91.25	75.1724	24.3678	11.8375
2A	101.974	BobWhite_c10015_641		0.188366	0.274171	0.1263	FST	Fre-LM	85	10	16.3218	83.2184	12.7178
2A	101.974	BobWhite_c14476_80		0.0961384	0.367959	0.5571	FST	Fre-LM	5	93.75	75.1724	24.1379	12.0375
2A	101.974	BobWhite_c26259_248		0.223537	0.289054	0.0695	FST	Fre-LM	12.5	85	81.1494	17.2414	12.3724
2A	101.974	BobWhite_c32226_104		0.095	0.285895	0.431	FST	Fre-LM	95	5	17.2414	82.5287	14.0411
2A	101.974	BS00064887_51		0.337766	0.280897	-0.8986	FST	Fre-LM	21.25	77.5	81.3793	16.5517	11.0131
2A	101.974	CAP8_c6142_206		0.358239	0.182956	-1.241	FST	Fre-LM	73.75	22.5	10.1149	89.1954	13.0774
2A	101.974	Ex_c23985_1460		0.347299	0.182956	-1.1991	FST	Fre-LM	73.75	21.25	10.1149	89.1954	13.0774
2A	101.974	Ex_c32172_1677		0.099723	0.262574	0.3582	FST	Fre-LM	90	5	15.4023	83.6782	13.8139
2A	101.974	Excalibur_c11398_971		0.204142	0.277778	0.0966	FST	Fre-LM	86.25	11.25	16.5517	82.7586	12.849
2A	101.974	Excalibur_c12169_1088		0.0505988	0.35503	0.7559	FST	Fre-LM	2.5	93.75	75.8621	22.7586	12.6
2A	101.974	Excalibur_c28425_386		0.344072	0.186251	-1.1844	FST	Fre-LM	21.25	75	89.1954	10.3448	13.6279
2A	101.974	Excalibur_c34839_187		0.223537	0.289054	0.0695	FST	Fre-LM	85	12.5	17.2414	81.1494	12.4371
2A	101.974	Excalibur_c81078_578		0.33241	0.182581	-1.1711	FST	Fre-LM	20	75	89.4253	10.1149	13.9247
2A	101.974	GENE-0845_190		0.121437	0.29591	0.3446	FST	Fre-LM	6.25	90	81.3793	17.931	13.4398
2A	101.974	GENE-1020_150		0.334688	0.189899	-1.1509	FST	Fre-LM	21.25	78.75	88.9655	10.5747	13.5372
2A	101.974	GENE-1181_262		0.119987	0.274681	0.3115	FST	Fre-LM	6.25	91.25	82.9885	16.3218	13.9115
2A	101.974	GENE-1220_457		0.237187	0.306483	0.0763	FST	Fre-LM	13.75	86.25	80.9195	18.8506	12.1057
2A	101.974	GENE-1342_238		0.0984989	0.274681	0.3904	FST	Fre-LM	5	91.25	82.9885	16.3218	14.1102
2A	101.974	GENE-2601_393		0.095	0.283908	0.426	FST	Fre-LM	5	95	82.2989	17.0115	13.9048
2A	101.974	IAAV6960		0.344072	0.182956	-1.1932	FST	Fre-LM	21.25	75	89.1954	10.1149	13.6279
2A	101.974	Ku_c1217_312		0.350578	0.183332	-1.2029	FST	Fre-LM	72.5	21.25	10.1149	88.9655	12.8676
2A	101.974	Ku_c25974_191		0.347299	0.182956	-1.1991	FST	Fre-LM	73.75	21.25	10.1149	89.1954	13.0774
2A	101.974	Kukri_c14611_315		0.18	0.280336	0.1595	FST	Fre-LM	10	90	82.7586	16.7816	13.2433
2A	101.974	Kukri_c29034_492		0.0505988	0.369006	0.7867	FST	Fre-LM	2.5	93.75	73.3333	23.6782	12.0165
2A	101.974	Kukri_c42616_467		0.0505988	0.367309	0.7842	FST	Fre-LM	93.75	2.5	23.908	74.7126	12.0563
2A	101.974	Kukri_c45411_223		0.223537	0.286537	0.0635	FST	Fre-LM	12.5	85	81.1494	17.0115	12.3724
2A	101.974	Kukri_c4563_455		0.0961384	0.27881	0.412	FST	Fre-LM	5	93.75	82.2989	16.5517	13.9048
2A	101.974	Kukri_c7139_1248		0.117188	0.366728	0.4905	FST	Fre-LM	93.75	6.25	23.908	74.9425	12.0563
2A	101.974	Kukri_c7169_105		0.099723	0.279329	0.3973	FST	Fre-LM	5	90	82.069	16.5517	13.8375
2A	101.974	Kukri_rep_c82871_181		0.351867	0.182956	-1.2216	FST	Fre-LM	22.5	76.25	89.1954	10.1149	13.4219
2A	101.974	Ra_c110295_600		0.344072	0.193526	-1.1642	FST	Fre-LM	21.25	75	88.7356	10.8046	13.4475
2A	101.974	Ra_c54727_281		0.334688	0.189129	-1.1542	FST	Fre-LM	21.25	78.75	89.4253	10.5747	13.7197
2A	101.974	RAC875_c15427_390		0.351867	0.189513	-1.1905	FST	Fre-LM	76.25	22.5	10.5747	89.1954	13.3068
2A	101.974	RAC875_c34509_124		0.140362	0.277778	0.2566	FST	Fre-LM	91.25	7.5	16.5517	82.7586	13.6527
2A	101.974	RAC875_c68079_214		0.0984989	0.273605	0.389	FST	Fre-LM	91.25	5	16.092	82.2989	13.7952
2A	101.974	RFL_Contig2364_754		0.118571	0.265261	0.2974	FST	Fre-LM	6.25	92.5	83.6782	15.6322	14.1222
2A	101.974	TA002893-0825		0.223537	0.2889	0.069	FST	Fre-LM	12.5	85	82.2989	17.4713	12.7045
2A	101.974	TA011854-0699		0.0973044	0.256817	0.3563	FST	Fre-LM	92.5	5	14.7126	82.5287	14.4375
2A	101.974	Tdurum_contig28682_120		0.223537	0.286537	0.0635	FST	Fre-LM	12.5	85	81.1494	17.0115	12.3724
2A	101.974	Tdurum_contig30569_126		0.239705	0.289425	0.0296	FST	Fre-LM	13.75	85	82.069	17.4713	12.4352
2A	101.974	Tdurum_contig45580_3981		0.223537	0.289054	0.0695	FST	Fre-LM	85	12.5	17.2414	81.1494	12.4371
2A	101.974	Tdurum_contig62073_631		0.121437	0.29591	0.3446	FST	Fre-LM	6.25	90	81.3793	17.931	13.4398
2A	101.974	Tdurum_contig62976_84		0.221118	0.293474	0.0882	FST	Fre-LM	12.5	86.25	81.3793	17.7011	12.4378
2A	101.974	tplb0045j05_1405		0.118571	0.363158	0.4804	FST	Fre-LM	6.25	92.5	75.6322	23.6782	11.9462
2A	101.974	tplb0059a15_417		0.221118	0.29591	0.0933	FST	Fre-LM	12.5	86.25	81.3793	17.931	12.4378
2A	101.974	wsnp_BF201533A_Ta_2_3		0.221118	0.292412	0.0863	FST	Fre-LM	12.5	86.25	81.8391	17.7011	12.5701
2A	101.974	wsnp_CAP11_c1787_968410		0.0984989	0.273605	0.389	FST	Fre-LM	5	91.25	82.2989	16.092	13.9048
2A	101.974	wsnp_Ex_c32079_40793255		0.161513	0.261091	0.1701	FST	Fre-LM	90	8.75	15.4023	84.3678	13.8139
2A	101.974	wsnp_Ex_c7091_12199032		0.337766	0.189129	-1.163	FST	Fre-LM	77.5	21.25	10.5747	89.4253	13.5137
2A	102.437	Kukri_c441_891		0.110727	0.275706	0.343	FST	Fre-LM	5	80	82.5287	16.3218	13.9727
2A	102.437	Kukri_c44442_274		0.118571	0.285895	0.3362	FST	Fre-LM	6.25	92.5	82.5287	17.2414	13.7739
2A	102.437	Kukri_rep_c104256_475		0.0973044	0.34824	0.5284	FST	Fre-LM	5	92.5	77.0115	22.2989	12.4807
2A	103.621	BobWhite_c15580_562		0.473373	0.16769	-1.5748	FST	Fre-LM	60	37.5	9.1954	90.3448	11.0953
2A	103.621	BobWhite_rep_c49432_162		0.350578	0.182956	-1.2045	FST	Fre-LM	21.25	72.5	89.1954	10.1149	13.6279
2A	103.621	CAP8_c3956_456		0.353908	0.172875	-1.2591	FST	Fre-LM	21.25	71.25	89.1954	9.42529	13.6279
2A	103.621	Excalibur_c18417_241		0.142012	0.261583	0.2226	FST	Fre-LM	7.5	90	84.1379	15.4023	14.0669
2A	103.621	Excalibur_c27210_183		0.095	0.277264	0.4141	FST	Fre-LM	5	95	82.9885	16.5517	14.1102
2A	103.621	GENE-1181_694		0.0984989	0.273605	0.389	FST	Fre-LM	91.25	5	16.092	82.2989	13.7952
2A	103.621	GENE-1319_146		0.0973044	0.276753	0.4014	FST	Fre-LM	5	92.5	83.2184	16.5517	14.1797
2A	103.621	Kukri_c17989_527		0.142012	0.26792	0.2335	FST	Fre-LM	90	7.5	15.8621	83.6782	13.6675
2A	103.621	Kukri_c52614_291		0.142012	0.262078	0.2231	FST	Fre-LM	90	7.5	15.4023	83.908	13.8139
2A	103.621	Kukri_rep_c101874_104		0.390137	0.227148	-1.1713	FST	Fre-LM	21.25	58.75	84.1379	12.6437	11.8406
2A	103.621	Ra_c22553_2311		0.350578	0.182581	-1.2073	FST	Fre-LM	21.25	72.5	89.4253	10.1149	13.7197
2A	103.621	RAC875_c8115_2703		0.361496	0.182581	-1.2476	FST	Fre-LM	22.5	72.5	89.4253	10.1149	13.5137
2A	103.621	RAC875_rep_c74200_1415		0.095	0.285699	0.4306	FST	Fre-LM	5	95	79.3103	16.5517	13.07
2A	103.621	TA001351-1193		0.099723	0.274637	0.3853	FST	Fre-LM	90	5	16.092	81.8391	13.5952
2A	104.132	BobWhite_c2532_966		0.190578	0.276199	0.1253	FST	Fre-LM	10	83.75	81.1494	16.092	12.7747
2A	104.132	BobWhite_c35700_56		0.118571	0.301783	0.3636	FST	Fre-LM	92.5	6.25	18.3908	80.9195	13.3061
2A	104.132	BS00024115_51		0.0961384	0.277778	0.4097	FST	Fre-LM	93.75	5	16.5517	82.7586	14.0514
2A	104.132	CAP12_rep_c4483_327		0.165289	0.270449	0.1767	FST	Fre-LM	87.5	8.75	15.8621	82.5287	13.2658
2A	104.132	Excalibur_c42815_713		0.142012	0.270049	0.237	FST	Fre-LM	90	7.5	16.092	83.908	13.5952
2A	104.132	IAAV6190		0.350578	0.189513	-1.1887	FST	Fre-LM	72.5	21.25	10.5747	89.1954	12.6801
2A	104.132	IAAV7660		0.350578	0.182956	-1.2045	FST	Fre-LM	72.5	21.25	10.1149	89.1954	12.8676
2A	104.132	IAAV7999		0.353908	0.182956	-1.2308	FST	Fre-LM	21.25	71.25	89.1954	10.1149	13.6279
2A	104.132	Ku_c5403_438		0.337766	0.189513	-1.1616	FST	Fre-LM	77.5	21.25	10.5747	89.1954	13.5137
2A	104.132	Ra_c22724_1137		0.350578	0.182956	-1.2045	FST	Fre-LM	72.5	21.25	10.1149	89.1954	12.8676
2A	104.132	Ra_c22724_1451		0.347299	0.182956	-1.1991	FST	Fre-LM	73.75	21.25	10.1149	89.1954	13.0774
2A	104.132	Ra_c22724_810		0.350578	0.182956	-1.2045	FST	Fre-LM	21.25	72.5	89.1954	10.1149	13.6279
2A	104.132	Ra_c3019_1333		0.340894	0.182956	-1.1872	FST	Fre-LM	76.25	21.25	10.1149	89.1954	13.4939
2A	104.132	Ra_c3019_950		0.360725	0.18509	-1.2403	FST	Fre-LM	68.75	21.25	9.65517	83.908	12.4242
2A	104.132	Ra_c7126_565		0.334688	0.189513	-1.1522	FST	Fre-LM	21.25	78.75	89.1954	10.5747	13.6279
2A	104.132	RAC875_c10253_1478		0.334688	0.189513	-1.1522	FST	Fre-LM	21.25	78.75	89.1954	10.5747	13.6279
2A	104.132	RAC875_c15245_431		0.34875	0.185493	-1.1952	FST	Fre-LM	22.5	77.5	89.6552	10.3448	13.6066
2A	104.132	RAC875_c20226_454		0.334688	0.192744	-1.1415	FST	Fre-LM	78.75	21.25	10.8046	89.1954	13.6279
2A	104.132	RAC875_c33757_581		0.381328	0.175178	-1.3038	FST	Fre-LM	25	72.5	89.8851	9.65517	13.2862
2A	104.132	RAC875_c5569_548		0.095	0.273156	0.4041	FST	Fre-LM	95	5	16.3218	83.6782	14.3207
2A	104.132	RAC875_c59661_500		0.095	0.270049	0.3986	FST	Fre-LM	95	5	16.092	83.908	14.3921
2A	104.132	RAC875_c8241_780		0.32	0.189513	-1.1108	FST	Fre-LM	80	20	10.5747	89.1954	13.9247
2A	104.132	RAC875_rep_c74366_489		0.0961384	0.26692	0.3841	FST	Fre-LM	93.75	5	15.8621	84.1379	14.2658
2A	104.132	wsnp_Ex_c10083_16570816		0.334688	0.192744	-1.1415	FST	Fre-LM	21.25	78.75	89.1954	10.8046	13.6279
2A	104.132	wsnp_Ex_c25409_34677674		0.334688	0.192744	-1.1415	FST	Fre-LM	78.75	21.25	10.8046	89.1954	13.6279
2A	104.132	wsnp_Ex_c2592_4822528		0.334688	0.189513	-1.1522	FST	Fre-LM	78.75	21.25	10.5747	89.1954	13.7197
2A	104.132	wsnp_Ex_c33420_41911147		0.095	0.26692	0.3897	FST	Fre-LM	95	5	15.8621	84.1379	14.4642
2A	104.132	wsnp_JD_c16067_15341994		0.35729	0.182956	-1.2394	FST	Fre-LM	21.25	70	89.1954	10.1149	13.6279
2A	104.132	wsnp_Ku_c3907_7157334		0.34875	0.185493	-1.1952	FST	Fre-LM	22.5	77.5	89.6552	10.3448	13.6066
2A	108.463	wsnp_BE406351A_Ta_2_2	lnRH	0.0001	0.418129	2.0014	FST	Fre-LM	0	97.5	69.4253	29.4253	11.5882
2A	108.463	wsnp_Ex_c28204_37349164	lnRH	0.0001	0.437572	2.2813		Fre-LM	0	98.75	67.3563	32.1839	11.1805
2A	115.075	BS00035883_51		0.358239	0.270961	-0.9703	FST	Fre-LM	73.75	22.5	15.8621	82.2989	11.0108
2B	27.1982	BobWhite_c48552_702		0.393491	0.168388	-1.3521	FST	Fre-LM	26.25	71.25	89.8851	9.1954	13.0774
2B	27.1982	Excalibur_c4748_859		0.393491	0.247705	-1.118	FST	Fre-LM	26.25	71.25	85.5172	14.4828	11.4586
2B	42.4656	BS00099658_51		0.28875	0.306483	-0.0586		Fre-LM	17.5	82.5	80.9195	18.8506	11.497
2B	47.4986	RAC875_c829_355		0.409687	0.231562	-1.1971	FST	Fre-LM	71.25	28.75	13.3333	86.4368	11.4319
2B	48.5401	BobWhite_c29830_126	lnRH	0.471078	0.0317378	-2.2012		Fre-LM	37.5	61.25	1.6092	98.1609	11.4251
2B	48.5401	Excalibur_c27388_252	lnRH	0.464669	0.0272057	-2.2172		Fre-LM	36.25	62.5	1.37931	98.6207	11.3894
2B	48.5401	Excalibur_c46590_290	lnRH	0.46875	0.0361052	-2.1687		Fre-LM	37.5	62.5	1.83908	98.1609	11.2133
2B	48.5401	Excalibur_c46590_363	lnRH	0.462187	0.0227243	-2.2346	FST	Fre-LM	36.25	63.75	1.14943	98.8506	11.6197
2B	48.5401	Kukri_rep_c104422_192	lnRH	0.46875	0.0227243	-2.2481		Fre-LM	37.5	62.5	1.14943	98.8506	11.8727
2B	53.7353	RAC875_c48625_311		0.277778	0.193919	-0.9924	FST	Fre-LM	75	15	10.8046	88.5057	13.0069
2B	65.2669	wsnp_Ex_c14711_22788263		0.1437	0.34824	0.3698	FST	Fre-LM	88.75	7.5	22.2989	77.0115	11.6514
2B	69.3207	Excalibur_c20196_264		0.226008	0.323859	0.1343	FST	Fre-LM	12.5	83.75	79.3103	20.2299	11.8676
2B	69.3207	Excalibur_c20196_503		0.239705	0.323303	0.1026	FST	Fre-LM	13.75	85	79.5402	20.2299	11.7271
2B	69.3207	RAC875_c6358_1091		0.257651	0.313823	0.0391	FST	Fre-LM	15	83.75	79.7701	19.3103	11.5867
2B	69.7729	Excalibur_c63941_83		0.237187	0.325475	0.1127	FST	Fre-LM	13.75	86.25	79.5402	20.4598	11.7271
2B	69.7729	RAC875_c17720_570		0.184089	0.32884	0.235	FST	Fre-LM	10	87.5	78.1609	20.4598	11.9696
2B	70.7209	RAC875_c17720_436		0.221118	0.329299	0.1541	FST	Fre-LM	86.25	12.5	20.6897	78.8506	11.6657
2B	71.9994	RAC875_c23425_208		0.21875	0.326032	0.153	FST	Fre-LM	87.5	12.5	20.4598	79.3103	11.929
2B	88.8634	Ra_c31463_148		0.447664	0.151299	-1.5735	FST	Fre-LM	56.25	28.75	7.12644	79.3103	11.3853
2B	88.9289	BobWhite_c38833_197		0.280654	0.287466	-0.0842	FST	Fre-LM	80	16.25	17.2414	81.8391	11.6216
2B	88.9289	GENE-0767_62		0.280654	0.28443	-0.0932	FST	Fre-LM	80	16.25	17.0115	82.069	11.6908
2B	88.9289	IAAV2480		0.228532	0.298322	0.0807	FST	Fre-LM	12.5	82.5	81.3793	18.1609	12.4378
2B	88.9289	Ku_c4042_576		0.265928	0.300477	-0.0112	FST	Fre-LM	15	80	80.4598	18.1609	11.7752
2B	88.9289	Kukri_c51619_265		0.294543	0.283908	-0.7757	FST	Fre-LM	80	17.5	17.0115	82.2989	11.6908
2B	88.9289	wsnp_Ex_c269_517710		0.221118	0.304146	0.1068	FST	Fre-LM	12.5	86.25	80.9195	18.6207	12.3076
2B	88.9289	wsnp_Ex_c269_518324		0.228532	0.29591	0.0746	FST	Fre-LM	82.5	12.5	17.931	81.3793	11.8263
2B	88.9289	wsnp_JD_c20720_18369335		0.263114	0.289425	-0.0302	FST	Fre-LM	81.25	15	17.4713	82.069	11.7577
2B	91.2926	wsnp_RFL_Contig2666_2354537		0.263114	0.291011	-0.026	FST	Fre-LM	15	81.25	81.3793	17.4713	12.0335
2B	93.0108	RFL_Contig1563_1180		0.095	0.397273	0.6017		Fre-LM	5	95	71.4943	26.8966	11.2152
2B	96.9867	BS00092542_51		0.368508	0.268422	-1.0007	FST	Fre-LM	73.75	23.75	15.8621	83.4483	11.0108
2B	99.2724	wsnp_Ex_c45595_51343969		0.206443	0.266767	0.063	FST	Fre-LM	85	11.25	15.6322	82.9885	12.9349
2B	99.5593	RAC875_c4247_261		0.48875	0.136592	-1.6938	FST	Fre-LM	42.5	57.5	92.4138	7.35632	11.3856
2B	99.5593	wsnp_BE604861B_Ta_2_1		0.490306	0.132936	-1.7083		Fre-LM	42.5	56.25	92.4138	7.12644	11.3856
2B	99.7308	Ra_c6266_140		0.490306	0.136883	-1.6956		Fre-LM	42.5	56.25	92.1839	7.35632	11.2751
2B	99.7932	Excalibur_c33079_199		0.239705	0.26692	-0.0249	FST	Fre-LM	13.75	85	84.1379	15.8621	13.0642
2B	99.7932	Excalibur_c8457_1162		0.223537	0.264762	0.0102	FST	Fre-LM	12.5	85	83.908	15.6322	13.1935
2B	99.7932	Excalibur_rep_c106537_63		0.239705	0.264266	-0.0324	FST	Fre-LM	85	13.75	15.6322	84.1379	12.9349
2B	99.7932	IAAV8980		0.206443	0.26792	0.0656	FST	Fre-LM	11.25	85	83.6782	15.8621	13.323
2B	99.7932	Ku_c14053_772		0.206443	0.264762	0.0584	FST	Fre-LM	85	11.25	15.6322	83.908	12.9349
2B	99.7932	Ku_c3858_1078		0.255	0.26692	-0.0702	FST	Fre-LM	85	15	15.8621	84.1379	12.8618
2B	99.7932	Kukri_c42289_502		0.255	0.263771	-0.0777	FST	Fre-LM	85	15	15.6322	84.3678	12.9349
2B	99.7932	Kukri_c42289_582		0.206443	0.266263	0.0619	FST	Fre-LM	11.25	85	83.2184	15.6322	13.1816
2B	99.7932	RAC875_c85261_84		0.223537	0.267419	0.0183	FST	Fre-LM	85	12.5	15.8621	83.908	12.8618
2B	99.7932	wsnp_BE403506B_Ta_1_2		0.223537	0.26994	0.0262	FST	Fre-LM	12.5	85	82.7586	15.8621	12.8413
2B	99.7932	wsnp_CAP11_c307_255609		0.206443	0.266263	0.0619	FST	Fre-LM	11.25	85	83.2184	15.6322	13.1816
2B	99.7932	wsnp_Ex_c18750_27627600		0.206443	0.265261	0.0593	FST	Fre-LM	11.25	85	83.6782	15.6322	13.323
2B	99.7932	wsnp_Ex_c20529_29608872		0.204142	0.26792	0.0749	FST	Fre-LM	11.25	86.25	83.6782	15.8621	13.323
2B	99.7932	wsnp_Ex_c5238_9271937		0.206443	0.265761	0.0605	FST	Fre-LM	85	11.25	15.6322	83.4483	12.9349
2B	99.7932	wsnp_JD_c21530_18862386		0.223537	0.264266	0.0092	FST	Fre-LM	85	12.5	15.6322	84.1379	12.9349
2B	99.7932	wsnp_Ku_c6183_10867720		0.206443	0.268422	0.0666	FST	Fre-LM	11.25	85	83.4483	15.8621	13.252
2B	99.7932	wsnp_RFL_Contig3304_3372802		0.206443	0.264762	0.0584	FST	Fre-LM	11.25	85	83.908	15.6322	13.3947
2B	99.7932	IAAV1743		0.492188	0.136303	-1.7008		Fre-LM	43.75	56.25	92.6437	7.35632	11.271
2B	99.7932	Jagger_c7212_85		0.492188	0.140511	-1.6895		Fre-LM	43.75	56.25	92.1839	7.58621	11.0481
2B	99.8025	wsnp_CAP11_c1436_808089		0.223537	0.26792	0.0197	FST	Fre-LM	12.5	85	83.6782	15.8621	13.1218
2B	104.415	Tdurum_contig25602_212		0.182022	0.343624	0.2633	FST	Fre-LM	88.75	10	21.3793	75.6322	11.8875
2B	114.094	BS00104667_51		0.095	0.41701	0.6352		Fre-LM	95	5	29.4253	69.8851	11.0213
2B	118.432	Tdurum_contig14007_916	lnRH	0.484687	0.0361052	-2.1823		Fre-LM	58.75	41.25	98.1609	1.83908	11.9682
2B	128.551	BS00022374_51		0.0748862	0.378082	0.6521	FST	Fre-LM	92.5	3.75	23.4483	69.1954	11.9677
2B	144.164	RFL_Contig1307_382		0.438523	0.152457	-1.5097	FST	Fre-LM	65	31.25	8.27586	91.2644	12.3881
2Dx	9.49195	BS00022532_51		0.378145	0.21163	-1.1862	FST	Fre-LM	73.75	25	11.7241	85.7471	12.4406
2Dx	9.49195	Excalibur_c40567_1857		0.412754	0.231111	-1.2032	FST	Fre-LM	28.75	70	86.6667	13.3333	11.4319
2Dx	9.49195	Kukri_c52644_277		0.404997	0.233839	-1.1838	FST	Fre-LM	27.5	70	85.2874	13.3333	11.1725
2Dx	49.5898	RAC875_c50245_765	lnRH	0.467127	0.0406146	-2.1484		Fre-LM	61.25	36.25	97.7011	2.06897	11.0694
3A	20.604	TA003589-0518		0.362187	0.216128	-1.1339	FST	Fre-LM	23.75	76.25	86.6667	12.1839	12.2698
3A	20.7359	BS00084348_51		0.237187	0.144407	-1.0628	FST	Fre-LM	13.75	86.25	91.954	7.81609	16.0134
3A	20.7359	Kukri_c1568_942		0.260355	0.1298	-1.1819	FST	Fre-LM	82.5	15	6.89655	91.954	15.9585
3A	24.1547	Kukri_c1568_889		0.239705	0.140808	-1.079	FST	Fre-LM	13.75	85	91.954	7.58621	16.0134
3A	83.3108	Kukri_rep_c102953_304		0.18	0.210501	-0.0053	FST	Fre-LM	90	10	11.954	88.046	15.0053
3A	85.386	BS00047836_51		0.165289	0.148909	-0.811	FST	Fre-LM	8.75	87.5	91.2644	8.04598	16.4957
3A	85.386	BS00070464_51		0.165289	0.134368	-0.8666	FST	Fre-LM	87.5	8.75	7.12644	91.2644	16.6397
3A	85.386	Excalibur_c13858_1640		0.145429	0.132653	-0.8043	FST	Fre-LM	7.5	87.5	92.6437	7.12644	17.3114
3A	85.386	Excalibur_c60452_196		0.13875	0.136303	-0.7522	FST	Fre-LM	7.5	92.5	92.6437	7.35632	17.3114
3A	85.386	Excalibur_rep_c116073_259		0.1437	0.376742	0.4284	FST	Fre-LM	88.75	7.5	24.8276	73.7931	11.0344
3A	85.386	IAAV9068		0.142012	0.208237	0.111	FST	Fre-LM	90	7.5	11.7241	87.5862	15.0913
3A	85.386	Ku_c103671_362		0.142012	0.208237	0.111	FST	Fre-LM	90	7.5	11.7241	87.5862	15.0913
3A	85.386	Tdurum_contig15239_269		0.182022	0.136883	-0.9238	FST	Fre-LM	88.75	10	7.35632	92.1839	16.7269
3A	85.386	Tdurum_contig49518_1002		0.159688	0.147972	-0.7974	FST	Fre-LM	8.75	91.25	91.954	8.04598	16.8007
3A	85.7282	BobWhite_c35303_192		0.310651	0.100593	-1.4215	FST	Fre-LM	18.75	78.75	94.2529	5.28736	16.3433
3A	85.7282	BS00030876_51		0.334688	0.0962433	-1.5456	FST	Fre-LM	78.75	21.25	5.05747	94.7126	16.3182
3A	85.7282	BS00089744_51		0.307643	0.106563	-1.3882	FST	Fre-LM	80	18.75	5.51724	92.1839	16.2665
3A	85.7282	BS00098840_51		0.304688	0.104257	-1.3933	FST	Fre-LM	81.25	18.75	5.51724	94.4828	16.4656
3A	85.7282	Excalibur_c9811_131		0.310651	0.0964537	-1.4464	FST	Fre-LM	18.75	78.75	94.4828	5.05747	16.4656
3A	85.7282	Kukri_c51247_322		0.323025	0.0962433	-1.4774	FST	Fre-LM	78.75	20	5.05747	94.7126	16.3182
3A	85.7282	RAC875_c68290_193		0.310651	0.0924961	-1.469	FST	Fre-LM	18.75	78.75	94.4828	4.82759	16.4656
3A	85.7282	RFL_Contig4403_1034		0.142012	0.385729	0.4499	FST	Fre-LM	7.5	90	73.5632	25.977	11.2671
3A	85.7282	TA005199-0585		0.304688	0.104257	-1.3933	FST	Fre-LM	81.25	18.75	5.51724	94.4828	16.4656
3A	85.7282	wsnp_Ex_c10272_16842803		0.121437	0.385729	0.5064	FST	Fre-LM	6.25	90	73.5632	25.977	11.4677
3A	85.7282	wsnp_Ex_c13802_21639096		0.323025	0.100593	-1.4559	FST	Fre-LM	20	78.75	94.2529	5.28736	16.1438
3A	85.7282	wsnp_Ex_c1763_3333974		0.307643	0.100593	-1.4127	FST	Fre-LM	18.75	80	94.2529	5.28736	16.3433
3A	85.7282	wsnp_JD_c968_1427139		0.307643	0.104483	-1.4001	FST	Fre-LM	18.75	80	94.2529	5.51724	16.3433
3A	85.7282	wsnp_JG_c2509_1153697		0.121437	0.137174	-0.0323	FST	Fre-LM	6.25	90	91.954	7.35632	17.1898
3A	85.7282	wsnp_Ra_c16846_25598885		0.323025	0.100593	-1.4559	FST	Fre-LM	78.75	20	5.28736	94.2529	16.1913
3A	86.1583	BobWhite_c47722_613		0.161513	0.148595	-0.8021	FST	Fre-LM	90	8.75	8.04598	91.4943	16.6051
3A	86.1583	Excalibur_rep_c104832_432		0.1437	0.175178	0.0106	FST	Fre-LM	7.5	88.75	89.8851	9.65517	16.1141
3A	86.1583	Kukri_c10977_990		0.118571	0.248655	0.2669	FST	Fre-LM	6.25	92.5	85.0575	14.4828	14.5607
3A	86.1583	Kukri_c17313_667		0.121437	0.148283	0.0068	FST	Fre-LM	6.25	90	91.7241	8.04598	17.0874
3A	86.1583	Kukri_rep_c114028_94		0.119987	0.151819	0.0288	FST	Fre-LM	6.25	91.25	91.7241	8.27586	17.0874
3A	86.1583	wsnp_Ex_c20273_29326769		0.117188	0.206992	0.1883	FST	Fre-LM	93.75	6.25	11.7241	88.2759	15.685
3A	86.1583	wsnp_Ex_c22435_31629303		0.119987	0.152137	0.0294	FST	Fre-LM	6.25	91.25	91.4943	8.27586	16.9862
3A	86.1583	wsnp_Ex_c6217_10848574		0.0739645	0.207405	0.3556	FST	Fre-LM	3.75	93.75	88.046	11.7241	15.9923
3A	86.1583	wsnp_Ex_rep_c101942_87217430		0.117188	0.247705	0.2692	FST	Fre-LM	6.25	93.75	85.5172	14.4828	14.7122
3A	86.6637	Ku_c1485_980		0.0961384	0.205516	0.2573	FST	Fre-LM	5	93.75	87.3563	11.4943	15.5449
3A	86.6637	Tdurum_contig10572_580		0.271731	0.184089	-1.0063	FST	Fre-LM	77.5	15	10.1149	88.5057	13.7007
3A	89.2255	Excalibur_c52446_519		0.0505988	0.421118	0.8754		Fre-LM	2.5	93.75	68.7356	29.6552	11.0483
3A	89.2255	wsnp_RFL_Contig3396_3515504		0.0748862	0.40759	0.7058		Fre-LM	3.75	92.5	70.3448	28.046	11.1743
3A	89.4829	BS00022882_51		0.0984989	0.350888	0.5281	FST	Fre-LM	5	91.25	75.1724	22.069	12.0375
3A	89.4829	Ra_c88203_468		0.04875	0.331987	0.7297	FST	Fre-LM	2.5	97.5	78.6207	20.9195	13.2867
3A	89.4829	Tdurum_contig5096_193		0.1437	0.309214	0.3026	FST	Fre-LM	7.5	88.75	79.7701	18.8506	12.794
3A	90.5503	BobWhite_c30232_154		0.0748862	0.356774	0.6218	FST	Fre-LM	92.5	3.75	22.7586	75.1724	12.138
3A	90.5503	BS00039357_51		0.0730652	0.356372	0.6306	FST	Fre-LM	95	3.75	22.9885	76.092	12.4807
3A	90.5503	BS00067997_51		0.0748862	0.350888	0.61	FST	Fre-LM	3.75	92.5	75.1724	22.069	12.2373
3A	90.5503	BS00070870_51		0.0984989	0.334822	0.4988	FST	Fre-LM	91.25	5	20.9195	77.4713	12.4097
3A	90.5503	BS00096642_51		0.0748862	0.354451	0.6152	FST	Fre-LM	92.5	3.75	22.7586	76.092	12.138
3A	90.5503	Excalibur_rep_c104884_1325		0.0973044	0.352152	0.5334	FST	Fre-LM	92.5	5	22.7586	77.0115	12.138
3A	90.5503	GENE-2087_300		0.119987	0.331987	0.4236	FST	Fre-LM	91.25	6.25	20.9195	78.6207	12.4097
3A	90.5503	Kukri_rep_c105819_114		0.0730652	0.355221	0.6276	FST	Fre-LM	3.75	95	76.5517	22.9885	12.5672
3A	90.5503	Tdurum_contig33100_127		0.0973044	0.336735	0.5075	FST	Fre-LM	92.5	5	21.3793	78.3908	12.4894
3A	90.5503	Tdurum_contig41906_783		0.34875	0.15945	-1.2834	FST	Fre-LM	22.5	77.5	91.2644	8.73563	14.29
3A	90.5503	Tdurum_contig61010_621		0.099723	0.328943	0.4867	FST	Fre-LM	90	5	20.2299	77.2414	12.3933
3A	90.5503	Tdurum_contig70196_106		0.35503	0.155971	-1.3107	FST	Fre-LM	75	22.5	8.50575	91.2644	13.9799
3A	90.5503	wsnp_BE443568A_Ta_2_1		0.0748862	0.350888	0.61	FST	Fre-LM	92.5	3.75	22.069	75.1724	12.3118
3A	93.0399	Excalibur_rep_c107798_68		0.441596	0.19991	-1.3578	FST	Fre-LM	66.25	32.5	11.2644	88.7356	11.3414
3A	93.0399	RAC875_c17479_359		0.21875	0.334091	0.1696	FST	Fre-LM	12.5	87.5	78.6207	21.1494	11.686
3A	104.728	RAC875_rep_c109433_782		0.0493511	0.406178	0.85	FST	Fre-LM	96.25	2.5	28.2759	71.4943	11.4648
3A	114.554	Tdurum_contig44880_134		0.277778	0.228621	-0.8848	FST	Fre-LM	81.25	16.25	13.1034	86.4368	13.1753
3A	114.554	Tdurum_contig44880_314		0.277778	0.231562	-0.8733	FST	Fre-LM	81.25	16.25	13.3333	86.4368	13.0941
3A	114.554	Tdurum_contig4598_189		0.29162	0.241596	-0.8833	FST	Fre-LM	81.25	17.5	14.023	85.7471	12.8551
3A	114.554	Tdurum_contig4598_249		0.272188	0.234472	-0.8533	FST	Fre-LM	16.25	83.75	86.4368	13.5632	13.4211
3A	114.554	Tdurum_contig4598_259		0.304688	0.228621	-0.9574	FST	Fre-LM	81.25	18.75	13.1034	86.4368	13.1753
3A	114.554	Tdurum_contig4598_502		0.29162	0.234472	-0.9132	FST	Fre-LM	81.25	17.5	13.5632	86.4368	13.0136
3A	114.554	Tdurum_contig4598_638		0.274956	0.234472	-0.8594	FST	Fre-LM	82.5	16.25	13.5632	86.4368	13.2177
3A	114.554	Tdurum_contig67196_285		0.277778	0.228621	-0.8848	FST	Fre-LM	81.25	16.25	13.1034	86.4368	13.1753
3A	138.069	Excalibur_c3429_652		0.159688	0.328181	0.2925	FST	Fre-LM	91.25	8.75	20.6897	79.3103	12.4706
3A	188.378	Tdurum_contig8674_1149	lnRH	0.488166	0.0406146	-2.1664	FST	Fre-LM	56.25	41.25	2.06897	97.7011	14.5376
3A	188.378	BobWhite_c47304_56		0.481974	0.100156	-1.8425	FST	Fre-LM	40	58.75	94.7126	5.28736	13.0455
3A	188.378	Excalibur_rep_c116587_84		0.326101	0.275192	-0.876	FST	Fre-LM	20	77.5	82.7586	16.3218	11.6216
3A	188.378	Tdurum_contig55443_1361		0.449928	0.160116	-1.5027	FST	Fre-LM	33.75	65	90.8046	8.73563	12.1923
3A	188.378	Tdurum_contig8674_1236		0.481974	0.100156	-1.8425	FST	Fre-LM	40	58.75	94.7126	5.28736	13.0455
3A	188.378	wsnp_Ex_c60462_60905848		0.260355	0.31487	0.0358	FST	Fre-LM	82.5	15	19.0805	78.3908	11.497
3A	193.778	Tdurum_contig51914_740		0.476847	0.160787	-1.6005	FST	Fre-LM	38.75	60	90.3448	8.73563	11.1198
3A	197.196	Tdurum_contig10022_413		0.483892	0.0920916	-1.8964	FST	Fre-LM	40	57.5	94.9425	4.82759	13.1787
3B	5.85834	CAP12_rep_c3868_270		0.140362	0.222652	0.1472	FST	Fre-LM	91.25	7.5	12.6437	86.4368	14.9517
3B	5.85834	GENE-1743_853		0.140362	0.228174	0.163	FST	Fre-LM	91.25	7.5	13.1034	86.6667	14.7877
3B	5.85834	RAC875_c43871_478		0.142012	0.229263	0.1589	FST	Fre-LM	90	7.5	12.8736	84.5977	14.6702
3B	5.85834	RAC875_c51781_771		0.140362	0.243449	0.1937	FST	Fre-LM	7.5	91.25	83.4483	13.7931	13.8523
3B	5.85834	Tdurum_contig9514_807		0.375	0.13875	-1.4072	FST	Fre-LM	71.25	23.75	6.89655	85.0575	14.1183
3B	8.59373	RAC875_c30148_90		0.361496	0.153109	-1.3327	FST	Fre-LM	22.5	72.5	88.2759	8.04598	13.0649
3B	14.1045	Ex_c4578_535		0.206443	0.118209	-1.0786	FST	Fre-LM	85	11.25	6.2069	92.1839	16.6992
3B	14.1045	Tdurum_contig11192_139		0.149014	0.113866	-0.908	FST	Fre-LM	85	7.5	5.97701	92.6437	16.8167
3B	14.1045	wsnp_Ex_c16919_25506076		0.441596	0.144407	-1.5854	FST	Fre-LM	32.5	66.25	91.954	7.81609	12.9263
3B	27.5615	RAC875_c8459_1291		0.272188	0.258383	-0.7859	FST	Fre-LM	83.75	16.25	15.1724	84.3678	12.8801
3B	27.754	BS00010849_51		0.255	0.334091	0.0925		Fre-LM	85	15	21.1494	78.6207	11.3418
3B	62.6665	wsnp_CAP11_c1656_909791		0.474687	0.174459	-1.5462	FST	Fre-LM	61.25	38.75	9.65517	90.3448	11.1198
3B	72.4329	Excalibur_c7761_535		0.396694	0.0632806	-1.8846	FST	Fre-LM	70	26.25	3.21839	95.1724	16.0185
3B	80.129	BobWhite_rep_c66990_212		0.0973044	0.377857	0.5665	FST	Fre-LM	5	92.5	74.7126	25.2874	11.9303
3B	80.129	BobWhite_rep_c66990_294		0.0973044	0.377304	0.5654	FST	Fre-LM	5	92.5	74.2529	25.0575	11.8244
3B	80.129	Excalibur_c8998_469		0.0973044	0.377857	0.5665	FST	Fre-LM	5	92.5	74.7126	25.2874	11.9303
3B	85.5173	Kukri_c13345_481		0.117188	0.369173	0.4937	FST	Fre-LM	93.75	6.25	24.3678	75.4023	11.9462
3B	88.0751	CAP12_c3551_85		0.095	0.412632	0.6285		Fre-LM	5	95	70.5747	28.9655	11.0213
3B	88.0751	Kukri_rep_c93484_262		0.118571	0.403604	0.5415		Fre-LM	6.25	92.5	71.954	28.046	11.1132
3B	88.9828	BS00040739_51		0.0499671	0.39945	0.8299	FST	Fre-LM	95	2.5	26.4368	69.4253	11.668
3B	90.6255	Kukri_c66862_96		0.5	0.0877263	-1.9566		Fre-LM	50	50	95.4023	4.5977	11.6329
3B	104.08	TA002877-1220	lnRH	0.435569	0.00917412	-2.2658		Fre-LM	66.25	31.25	99.3103	0.45977	11.603
3D	98.1957	wsnp_Ex_c1629_3104356	lnRH	0.411678	0.0183892	-2.2328		Fre-LM	61.25	25	98.1609	0.91954	11.4687
3D	143.007	CAP8_c1057_105		0.0984989	0.376792	0.5606	FST	Fre-LM	5	91.25	71.7241	24.1379	11.2643
3D	143.007	GENE-1166_419		0.432133	0.190286	-1.3635	FST	Fre-LM	30	65	88.7356	10.5747	11.9842
3D	143.007	Tdurum_contig75812_438		0.484978	0.0924961	-1.8968	FST	Fre-LM	38.75	55	94.4828	4.82759	13.135
3D	148.484	Excalibur_c79372_178		0.0973044	0.384256	0.5777	FST	Fre-LM	5	92.5	72.1839	25.2874	11.3635
4A	27.6613	Tdurum_contig41185_259		0.422091	0.116433	-1.6315	FST	Fre-LM	28.75	66.25	93.7931	6.2069	14.4716
4A	35.3323	BS00021752_51		0.244898	0.266263	-0.0403	FST	Fre-LM	13.75	82.5	83.2184	15.6322	12.7786
4A	37.0531	CAP12_c2677_138		0.323025	0.300707	-0.8068	FST	Fre-LM	78.75	20	18.3908	81.3793	11.0789
4A	37.0531	RAC875_c28178_889		0.0253123	0.405307	1.0174	FST	Fre-LM	1.25	96.25	71.2644	28.046	11.7675
4A	37.0531	RAC875_c58868_397		0.294543	0.304688	-0.0763	FST	Fre-LM	17.5	80	80.6897	18.6207	11.4327
4A	37.0531	Ku_c766_2284		0.024996	0.43258	1.0344		Fre-LM	1.25	97.5	68.046	31.4943	11.1131
4A	40.7326	wsnp_BM138178A_Ta_2_1		0.492188	0.140214	-1.6904		Fre-LM	56.25	43.75	7.58621	92.4138	11.1586
4A	43.3893	GENE-2331_126		0.483892	0.105167	-1.8057	FST	Fre-LM	57.5	40	5.51724	93.5632	12.4688
4A	48.5237	Excalibur_rep_c66815_273	lnRH	0.0001	0.428367	2.0335	FST	Fre-LM	0	97.5	67.8161	30.5747	11.2695
4A	48.5237	Kukri_c21014_1472	lnRH	0.0001	0.438628	2.2897	FST	Fre-LM	0	97.5	66.8966	32.1839	11.0924
4A	48.5237	wsnp_JD_c15643_15039462	lnRH	0.0001	0.436938	2.2754	FST	Fre-LM	0	97.5	66.6667	31.7241	11.0487
4A	48.5237	BobWhite_c27944_234	lnRH	0.0001	0.443416	2.3082		Fre-LM	100	0	33.1034	66.6667	11.0924
4A	48.5237	BobWhite_rep_c63668_187	lnRH	0.0001	0.439194	2.2953		Fre-LM	0	98.75	67.1264	32.4138	11.1364
4A	48.5237	IAAV5596	lnRH	0.0001	0.441315	2.303		Fre-LM	0	98.75	66.6667	32.6437	11.0487
4A	48.5237	IACX1896	lnRH	0.0001	0.443416	2.3082		Fre-LM	100	0	33.1034	66.6667	11.0924
4A	48.5237	Ku_c104619_404	lnRH	0.0001	0.439685	2.2978		Fre-LM	0	97.5	66.4368	32.1839	11.0052
4A	48.5237	Kukri_c12878_659	lnRH	0.0001	0.441315	2.303		Fre-LM	0	98.75	66.6667	32.6437	11.0487
4A	48.5237	RAC875_rep_c71185_473	lnRH	0.0001	0.439752	2.2999		Fre-LM	0	97.5	67.3563	32.6437	11.1805
4A	48.5237	wsnp_BE442961A_Ta_2_1	lnRH	0.0001	0.439752	2.2999		Fre-LM	0	97.5	67.3563	32.6437	11.1805
4A	48.5237	wsnp_Ex_c36141_44153175	lnRH	0.0001	0.439685	2.2978		Fre-LM	0	97.5	66.4368	32.1839	11.0052
4A	48.5237	wsnp_JD_c27944_22630918	lnRH	0.0001	0.442373	2.3056		Fre-LM	0	98.75	66.6667	32.8736	11.0487
4A	48.5237	wsnp_Ex_c31249_40066886		0.024996	0.438145	1.0428		Fre-LM	1.25	97.5	67.5862	32.4138	11.0236
4A	48.5237	wsnp_Ex_c35839_43909163		0.0253123	0.434799	1.0343		Fre-LM	1.25	96.25	67.5862	31.7241	11.0236
4A	48.8382	CAP8_c541_362		0.04875	0.433654	0.904		Fre-LM	97.5	2.5	31.4943	67.5862	11.0026
4A	48.9814	BobWhite_c46071_74		0.0246875	0.43593	1.0431		Fre-LM	1.25	98.75	67.5862	31.954	11.0236
4A	48.9814	CAP11_c2377_62		0.0246875	0.437572	1.0452		Fre-LM	98.75	1.25	32.1839	67.3563	11.0682
4A	48.9814	Excalibur_c10157_180		0.024996	0.437045	1.0413		Fre-LM	1.25	97.5	67.5862	32.1839	11.0236
4A	48.9814	wsnp_Ex_c9094_15139750		0.024996	0.433199	1.0357		Fre-LM	1.25	97.5	68.2759	31.7241	11.1583
4A	62.899	Tdurum_contig29489_176		0.499688	0.0877263	-1.9537		Fre-LM	51.25	48.75	4.5977	95.4023	11.8679
4A	90.5424	Kukri_c20012_1425		0.378145	0.257895	-1.0591	FST	Fre-LM	73.75	25	15.1724	84.5977	11.2315
4A	90.5424	wsnp_Ex_c41313_48161689		0.378145	0.257895	-1.0591	FST	Fre-LM	73.75	25	15.1724	84.5977	11.2315
4B	36.7777	Kukri_c10445_225		0.452663	0.200312	-1.3768		Fre-LM	33.75	63.75	88.5057	11.2644	11.2527
4B	38.0698	Tdurum_contig76213_1156		0.28875	0.282869	-0.7599	FST	Fre-LM	82.5	17.5	17.0115	82.7586	12.0998
4B	38.0698	Tdurum_contig82942_681		0.277778	0.283387	-0.0871	FST	Fre-LM	81.25	16.25	17.0115	82.5287	11.8956
4B	38.0698	tplb0024a16_411		0.277778	0.283387	-0.0871	FST	Fre-LM	81.25	16.25	17.0115	82.5287	11.8956
4B	62.5334	wsnp_Ex_c10463_17113256		0.04875	0.43258	0.9027		Fre-LM	97.5	2.5	31.4943	68.046	11.0026
4B	70.9061	BS00107247_51		0.237187	0.291544	0.0393	FST	Fre-LM	86.25	13.75	17.4713	81.1494	12.5708
4B	70.9061	GENE-2361_194		0.237187	0.291357	0.039	FST	Fre-LM	86.25	13.75	17.7011	82.2989	12.5027
4B	70.9061	Kukri_c26900_996		0.255	0.280336	-0.0324	FST	Fre-LM	85	15	16.7816	82.7586	12.5762
4B	70.9061	Kukri_c34453_332		0.237187	0.292942	0.0425	FST	Fre-LM	13.75	86.25	81.6092	17.7011	12.3018
4B	70.9061	wsnp_Ku_c7453_12833586		0.272188	0.285895	-0.0663	FST	Fre-LM	83.75	16.25	17.2414	82.5287	12.2341
4B	71.4614	BS00022136_51		0.255	0.2889	-0.0112	FST	Fre-LM	15	85	82.2989	17.4713	12.3003
4B	71.4614	BS00046613_51		0.28875	0.292412	-0.0934	FST	Fre-LM	17.5	82.5	81.8391	17.7011	11.7593
4B	71.4614	BS00072206_51		0.255	0.286537	-0.0174	FST	Fre-LM	15	85	81.1494	17.0115	11.9682
4B	71.4614	BS00089282_51		0.255	0.286008	-0.0187	FST	Fre-LM	85	15	17.0115	81.3793	12.5063
4B	71.4614	BS00091035_51		0.255	0.28548	-0.0201	FST	Fre-LM	85	15	17.0115	81.6092	12.5063
4B	71.4614	GENE-2636_193		0.272188	0.289425	-0.0587	FST	Fre-LM	16.25	83.75	82.069	17.4713	12.0298
4B	71.4614	IAAV1931		0.255	0.286417	-0.0176	FST	Fre-LM	85	15	17.2414	82.2989	12.4371
4B	71.4614	IACX5891		0.237187	0.286417	0.0291	FST	Fre-LM	13.75	86.25	82.2989	17.2414	12.5027
4B	71.4614	Kukri_c13639_1326		0.255	0.291883	-0.0054	FST	Fre-LM	85	15	17.7011	82.069	12.3003
4B	71.4614	Kukri_c5502_2513		0.28875	0.28548	-0.7504	FST	Fre-LM	82.5	17.5	17.0115	81.6092	12.0998
4B	71.4614	wsnp_Ex_c10904_17717813		0.255	0.286941	-0.0169	FST	Fre-LM	15	85	82.069	17.2414	12.2328
4B	71.4614	wsnp_Ex_c22740_31947788		0.255	0.292412	-0.0044	FST	Fre-LM	85	15	17.7011	81.8391	12.3003
4B	71.4614	wsnp_Ex_c50195_54565006		0.28875	0.292942	-0.0919	FST	Fre-LM	17.5	82.5	81.6092	17.7011	11.6929
4B	71.4614	wsnp_JD_c33645_25575463		0.28875	0.289952	-0.1016	FST	Fre-LM	82.5	17.5	17.4713	81.8391	11.9619
4B	71.4614	wsnp_Ku_c31283_41033384		0.255	0.283908	-0.023	FST	Fre-LM	85	15	17.0115	82.2989	12.5063
4B	71.4614	wsnp_Ku_c5502_9764246		0.28875	0.287994	-0.7413	FST	Fre-LM	17.5	82.5	81.6092	17.2414	11.6929
4B	71.4614	wsnp_Ku_rep_c68318_67259259		0.255	0.290121	-0.0084	FST	Fre-LM	15	85	80.6897	17.2414	11.839
4B	71.9138	BS00022181_51		0.237187	0.291883	0.0405	FST	Fre-LM	86.25	13.75	17.7011	82.069	12.5027
4B	71.9138	BS00031652_51		0.237187	0.289425	0.0354	FST	Fre-LM	13.75	86.25	82.069	17.4713	12.4352
4B	71.9138	BS00058659_51		0.237187	0.292078	0.0409	FST	Fre-LM	13.75	86.25	80.9195	17.4713	12.1057
4B	71.9138	BS00066024_51		0.237187	0.286941	0.0301	FST	Fre-LM	13.75	86.25	82.069	17.2414	12.4352
4B	71.9138	BS00069989_51		0.237187	0.296982	0.0514	FST	Fre-LM	13.75	86.25	80.9195	17.931	12.1057
4B	71.9138	Ex_c57212_719		0.237187	0.296982	0.0514	FST	Fre-LM	86.25	13.75	17.931	80.9195	12.4352
4B	71.9138	Excalibur_rep_c70127_360		0.237187	0.286941	0.0301	FST	Fre-LM	13.75	86.25	82.069	17.2414	12.4352
4B	71.9138	Ku_c24961_1176		0.237187	0.285895	0.0283	FST	Fre-LM	13.75	86.25	82.5287	17.2414	12.5708
4B	71.9138	RAC875_c18195_718		0.221118	0.302324	0.1035	FST	Fre-LM	86.25	12.5	18.3908	80.6897	12.3018
4B	71.9138	wsnp_Ex_c42895_49355806		0.237187	0.290481	0.0381	FST	Fre-LM	13.75	86.25	81.6092	17.4713	12.3018
4B	72.5238	BS00022125_51		0.466129	0.126332	-1.688	FST	Fre-LM	33.75	57.5	91.7241	6.66667	12.6046
4B	72.5238	wsnp_JD_c13364_13377722		0.466129	0.126606	-1.6864	FST	Fre-LM	33.75	57.5	91.4943	6.66667	12.4993
4B	75.646	BobWhite_c17457_89		0.237187	0.299998	0.059	FST	Fre-LM	13.75	86.25	78.6207	17.7011	11.4841
4B	75.646	BS00074787_51		0.255	0.286008	-0.0187	FST	Fre-LM	15	85	81.3793	17.0115	12.0335
4B	75.646	Excalibur_c57212_1167		0.237187	0.307422	0.0782	FST	Fre-LM	86.25	13.75	18.6207	79.5402	12.2359
4B	75.646	IACX9010		0.237187	0.289586	0.0359	FST	Fre-LM	13.75	86.25	80.9195	17.2414	12.1057
4B	104.788	Excalibur_c57603_523		0.0721875	0.423284	0.7446		Fre-LM	96.25	3.75	30.3448	69.4253	11.0326
4B	105.665	wsnp_BE403378B_Ta_2_1		0.159688	0.344539	0.3213	FST	Fre-LM	91.25	8.75	22.069	77.7011	12.1115
4D	122.312	RAC875_c67855_529		0.455389	0.147972	-1.5987	FST	Fre-LM	33.75	62.5	91.954	8.04598	12.7113
5A	6.0797	Kukri_c38403_547		0.39875	0.226097	-1.1897	FST	Fre-LM	72.5	27.5	12.8736	86.2069	11.8061
5A	12.9543	Tdurum_contig30719_380		0.447293	0.0960338	-1.7763	FST	Fre-LM	63.75	32.5	5.05747	94.9425	13.8326
5A	15.5328	Excalibur_c11167_1207		0.21875	0.168645	-0.9195	FST	Fre-LM	87.5	12.5	8.50575	82.9885	16.0054
5A	16.3497	wsnp_Ex_c6209_10838852		0.188366	0.32	0.211	FST	Fre-LM	85	10	19.5402	78.1609	11.7752
5A	19.8928	Excalibur_c13536_202		0.242275	0.241131	-0.7441	FST	Fre-LM	13.75	83.75	85.977	14.023	13.6676
5A	19.8928	Kukri_c2489_619		0.32	0.140511	-1.2864	FST	Fre-LM	80	20	7.58621	92.1839	15.2244
5A	26.5058	BS00062996_51		0.28875	0.112395	-1.3258	FST	Fre-LM	17.5	82.5	94.023	5.97701	16.4218
5A	26.5058	wsnp_BE444644A_Ta_2_1		0.13875	0.132936	-0.7725	FST	Fre-LM	7.5	92.5	92.4138	7.12644	17.2048
5A	35.2978	RAC875_c22113_888		0.283587	0.0973044	-1.3794	FST	Fre-LM	16.25	78.75	93.5632	5.05747	16.3855
5A	47.9885	Tdurum_contig102312_245		0.0730652	0.307271	0.5533	FST	Fre-LM	3.75	95	78.6207	18.3908	13.0879
5A	49.0111	wsnp_Ex_rep_c68441_67261679		0.13875	0.303068	0.306	FST	Fre-LM	92.5	7.5	18.6207	81.3793	13.2403
5A	49.0271	Tdurum_contig48766_257		0.075831	0.263072	0.4696	FST	Fre-LM	3.75	91.25	83.4483	15.4023	14.448
5A	49.7321	BobWhite_rep_c65811_114	lnRH	0.475628	0.0361052	-2.1764	FST	Fre-LM	58.75	37.5	1.83908	98.1609	15.1471
5A	49.7321	Ra_c10310_595	lnRH	0.462187	0.0361052	-2.1656	FST	Fre-LM	63.75	36.25	1.83908	98.1609	15.9791
5A	49.7321	RAC875_c10310_1486	lnRH	0.447188	0.0405232	-2.1361	FST	Fre-LM	33.75	66.25	97.931	2.06897	16.2127
5A	49.7321	RAC875_rep_c115230_87	lnRH	0.449928	0.0405232	-2.1389	FST	Fre-LM	65	33.75	2.06897	97.931	16.009
5A	49.7321	TA012788-0448	lnRH	0.452663	0.0361868	-2.1543	FST	Fre-LM	33.75	63.75	97.931	1.83908	16.2127
5A	49.7321	BS00109052_51		0.1437	0.321743	0.3245	FST	Fre-LM	7.5	88.75	75.6322	19.0805	11.7459
5A	50.3812	Ex_c6161_335		0.118571	0.387352	0.5162	FST	Fre-LM	6.25	92.5	73.5632	26.2069	11.4677
5A	51.1242	RAC875_c81616_116		0.13875	0.312175	0.322	FST	Fre-LM	92.5	7.5	19.3103	80.4598	13.0461
5A	53.465	CAP7_c1144_239		0.165289	0.376279	0.3599	FST	Fre-LM	87.5	8.75	22.5287	67.1264	11.3919
5A	62.7184	IAAV5294		0.206443	0.360007	0.2382	FST	Fre-LM	11.25	85	75.4023	23.2184	11.0887
5A	63.6851	RAC875_c16667_414		0.441596	0.0839089	-1.8356	FST	Fre-LM	32.5	66.25	95.1724	4.36782	14.6054
5A	64.2104	Kukri_s112067_110		0.13875	0.185871	0.0624	FST	Fre-LM	7.5	92.5	89.4253	10.3448	15.9302
5A	65.1011	BobWhite_c9057_118		0.43875	0.21134	-1.3214		Fre-LM	32.5	67.5	87.5862	11.954	11.1231
5A	69.3354	IAAV1179		0.46875	0.174459	-1.4934	FST	Fre-LM	62.5	37.5	9.65517	90.3448	11.3405
5A	69.4432	Kukri_c44685_238		0.455	0.112395	-1.7156	FST	Fre-LM	35	65	94.023	5.97701	13.534
5A	90.5444	Kukri_c12384_430		0.39875	0.197531	-1.2759	FST	Fre-LM	72.5	27.5	11.0345	88.2759	12.4971
5A	93.2288	wsnp_Ex_c55777_58153636		0.358239	0.260355	-0.9977	FST	Fre-LM	22.5	73.75	83.4483	15.1724	11.4193
5A	93.75	Tdurum_contig47120_587	lnRH	0.471078	0.0272057	-2.2275		Fre-LM	61.25	37.5	98.6207	1.37931	11.8962
5A	105.989	wsnp_Ex_c18107_26909127		0.43875	0.215267	-1.3131		Fre-LM	67.5	32.5	12.1839	87.1264	11.2079
5A	141.749	BS00021860_51		0.0493511	0.416017	0.8758	FST	Fre-LM	96.25	2.5	28.9655	69.1954	11.3183
5A	141.749	BS00069245_51		0.04875	0.414321	0.8771	FST	Fre-LM	2.5	97.5	69.8851	28.9655	11.2804
5A	141.749	IAAV8639		0.04875	0.412134	0.8703	FST	Fre-LM	97.5	2.5	28.5057	69.6552	11.616
5A	141.749	IACX5640		0.04875	0.412632	0.8729	FST	Fre-LM	2.5	97.5	70.5747	28.9655	11.4226
5A	141.749	TA003462-0942		0.04875	0.41151	0.8676	FST	Fre-LM	97.5	2.5	28.9655	71.0345	11.5188
5A	141.749	TA005992-0641		0.04875	0.412632	0.8729	FST	Fre-LM	2.5	97.5	70.5747	28.9655	11.4226
5A	144.137	Excalibur_c42255_425		0.39875	0.189513	-1.2973	FST	Fre-LM	72.5	27.5	10.5747	89.1954	12.6801
5A	144.137	Excalibur_c77910_272		0.39875	0.189129	-1.2981	FST	Fre-LM	72.5	27.5	10.5747	89.4253	12.6801
5A	144.137	Kukri_c16087_281		0.39875	0.189129	-1.2981	FST	Fre-LM	27.5	72.5	89.4253	10.5747	12.6801
5A	147.259	BobWhite_c47401_491		0.347299	0.252884	-0.9928	FST	Fre-LM	73.75	21.25	14.7126	84.3678	11.3822
5A	148.304	GENE-1407_645		0.142012	0.356645	0.3961	FST	Fre-LM	90	7.5	21.8391	72.1839	11.9696
5B	40.8064	BS00066786_51	lnRH	0.496074	0.062435	-2.0726	FST	Fre-LM	45	53.75	96.5517	3.21839	13.3054
5B	43.5618	BobWhite_c44797_294		0.119987	0.298858	0.3547	FST	Fre-LM	6.25	91.25	81.1494	18.1609	13.3746
5B	43.5618	Ra_c44540_304		0.118571	0.370907	0.492	FST	Fre-LM	6.25	92.5	74.7126	24.3678	11.7302
5B	45.5029	Kukri_c19116_170		0.118571	0.369173	0.4905	FST	Fre-LM	92.5	6.25	24.3678	75.4023	11.7459
5B	45.5029	TA004455-0314		0.118571	0.37616	0.4985	FST	Fre-LM	6.25	92.5	74.023	24.8276	11.5717
5B	45.5029	wsnp_RFL_Contig2731_2449789		0.118571	0.295377	0.3521	FST	Fre-LM	92.5	6.25	17.931	81.6092	13.4393
5B	46.4653	BobWhite_s66944_58		0.260355	0.224766	-0.8511	FST	Fre-LM	15	82.5	86.8966	12.8736	13.7852
5B	46.4653	GENE-3516_56		0.255	0.225208	-0.8345	FST	Fre-LM	15	85	86.6667	12.8736	13.7041
5B	46.9868	GENE-3145_39		0.260355	0.224326	-0.8518	FST	Fre-LM	15	82.5	87.1264	12.8736	13.8672
5B	46.9868	IACX18		0.260355	0.225208	-0.8501	FST	Fre-LM	15	82.5	86.6667	12.8736	13.7041
5B	46.9868	Kukri_c13473_1193		0.260355	0.226097	-0.848	FST	Fre-LM	82.5	15	12.8736	86.2069	13.4614
5B	46.9868	RAC875_c14882_275		0.274956	0.224326	-0.891	FST	Fre-LM	16.25	82.5	87.1264	12.8736	13.6647
5B	46.9868	wsnp_JD_c11594_12033647		0.260355	0.228174	-0.8408	FST	Fre-LM	15	82.5	86.6667	13.1034	13.7041
5B	49.0083	Ku_c6193_821		0.310651	0.274171	-0.8457	FST	Fre-LM	78.75	18.75	16.3218	83.2184	11.6966
5B	56.1801	Tdurum_contig12567_833		0.182022	0.311629	0.2111	FST	Fre-LM	10	88.75	80.6897	19.3103	12.6456
5B	69.191	RAC875_c14780_54	lnRH	0.490869	0.0524678	-2.129		Fre-LM	40	52.5	2.52874	91.2644	11.1349
5B	69.191	Excalibur_rep_c115852_82		0.497188	0.112638	-1.8009		Fre-LM	46.25	53.75	93.7931	5.97701	11.4039
5B	69.191	wsnp_Ex_rep_c70120_69069789		0.499688	0.112395	-1.808		Fre-LM	48.75	51.25	94.023	5.97701	11.0626
5B	70.0279	IACX17304		0.04875	0.434191	0.9046		Fre-LM	97.5	2.5	31.4943	67.3563	11.0026
5B	71.2382	RFL_Contig5739_1542		0.13875	0.359574	0.4133	FST	Fre-LM	7.5	92.5	76.3218	23.4483	11.9117
5B	71.3734	Ex_c14898_296		0.418958	0.166688	-1.4056	FST	Fre-LM	67.5	28.75	8.96552	88.7356	12.5086
5B	78.1428	Kukri_c52_1639		0.223537	0.347401	0.181	FST	Fre-LM	85	12.5	22.069	76.5517	11.1041
5B	95.5154	Kukri_c30643_112		0.199687	0.306483	0.1634	FST	Fre-LM	11.25	88.75	80.9195	18.8506	12.509
5B	95.5154	Tdurum_contig11439_387		0.0499671	0.371487	0.793	FST	Fre-LM	95	2.5	24.3678	74.4828	12.1461
5B	95.9339	RAC875_c103988_92		0.0499671	0.404944	0.841	FST	Fre-LM	95	2.5	27.3563	69.6552	11.4638
5B	97.9715	Tdurum_contig29319_256		0.161513	0.228621	0.1009	FST	Fre-LM	8.75	90	86.4368	13.1034	14.627
5B	98.2805	Tdurum_contig10268_545		0.159688	0.231562	0.1124	FST	Fre-LM	8.75	91.25	86.4368	13.3333	14.627
5B	100.643	BS00067744_51		0.117188	0.283908	0.3373	FST	Fre-LM	6.25	93.75	82.2989	17.0115	13.706
5B	100.643	Tdurum_contig10268_1000		0.163379	0.219621	0.0755	FST	Fre-LM	88.75	8.75	12.4138	86.4368	14.6365
5B	104.232	Kukri_c49101_731		0.18	0.226097	0.0384	FST	Fre-LM	10	90	86.2069	12.8736	14.3483
5B	104.232	Tdurum_contig27797_1114		0.13875	0.2889	0.2802	FST	Fre-LM	7.5	92.5	82.2989	17.4713	13.5067
5B	104.232	tplb0060e05_1182		0.18	0.283387	0.1666	FST	Fre-LM	90	10	17.0115	82.5287	13.3125
5B	104.554	BS00062731_51		0.13875	0.261583	0.2313	FST	Fre-LM	92.5	7.5	15.4023	84.1379	14.2131
5B	104.554	RAC875_c30011_426		0.095	0.263771	0.3811	FST	Fre-LM	95	5	15.6322	84.3678	14.5368
5B	104.554	wsnp_Ku_c21770_31551190		0.119987	0.287466	0.3345	FST	Fre-LM	6.25	91.25	81.8391	17.2414	13.5718
5B	121.685	Tdurum_contig13773_321		0.0493511	0.419251	0.8844	FST	Fre-LM	2.5	96.25	68.9655	29.4253	11.0942
5B	121.988	BS00023064_51		0.095	0.297521	0.453	FST	Fre-LM	5	95	80.6897	17.931	13.4448
5B	129.237	Excalibur_rep_c103855_406	lnRH	0.499241	0.0137608	-2.2648	FST	Fre-LM	50	46.25	0.689655	98.8506	14.653
5B	137.098	BS00022477_51		0.182022	0.367382	0.3049	FST	Fre-LM	10	88.75	75.4023	24.1379	11.2899
5B	137.098	BS00029852_51		0.1437	0.369118	0.4165	FST	Fre-LM	88.75	7.5	24.1379	74.7126	11.1983
5B	137.098	IACX6288		0.119987	0.384088	0.5079	FST	Fre-LM	6.25	91.25	73.5632	25.7471	11.4677
5B	137.098	Tdurum_contig32091_224		0.118571	0.390239	0.5221	FST	Fre-LM	92.5	6.25	26.2069	72.4138	11.319
5B	137.098	Tdurum_contig59606_2411		0.1437	0.3697	0.4183	FST	Fre-LM	88.75	7.5	24.1379	74.4828	11.1983
5B	142.605	Kukri_c55317_179		0.255	0.282869	-0.0253	FST	Fre-LM	15	85	82.7586	17.0115	12.4371
5B	143.548	Kukri_c5739_276		0.159688	0.391111	0.4083		Fre-LM	91.25	8.75	26.6667	73.3333	11.0147
5B	167.71	Kukri_c16864_398		0.204142	0.340725	0.2116	FST	Fre-LM	11.25	86.25	76.7816	21.3793	11.4218
5B	167.71	Tdurum_contig65330_190		0.204142	0.340725	0.2116	FST	Fre-LM	11.25	86.25	76.7816	21.3793	11.4218
5B	168.135	Ra_c14754_1403		0.242275	0.263342	-0.0407	FST	Fre-LM	83.75	13.75	14.023	75.8621	13.2628
5B	216.666	wsnp_Ex_c16100_24532224		0.49875	0.0918906	-1.9343	FST	Fre-LM	52.5	47.5	4.82759	95.1724	11.9597
6A	6.4334	RAC875_c6135_95		0.393491	0.229521	-1.1719	FST	Fre-LM	26.25	71.25	85.977	13.1034	11.6138
6A	79.0751	wsnp_RFL_Contig1340_448996		0.492188	0.136592	-1.6999		Fre-LM	56.25	43.75	7.35632	92.4138	11.271
6B	7.79453	RAC875_c58425_286		0.371732	0.257317	-1.044	FST	Fre-LM	72.5	23.75	14.7126	82.2989	11.1725
6B	32.8559	Tdurum_contig50121_249		0.390322	0.246824	-1.1089	FST	Fre-LM	72.5	26.25	14.023	83.2184	11.404
6B	66.0426	IAAV4883		0.201891	0.206992	-0.086	FST	Fre-LM	11.25	87.5	88.2759	11.7241	14.892
6B	66.0426	Kukri_c66543_712		0.201891	0.206992	-0.086	FST	Fre-LM	11.25	87.5	88.2759	11.7241	14.892
6B	66.0778	Excalibur_c45952_611		0.362187	0.264266	-0.9966	FST	Fre-LM	76.25	23.75	15.6322	84.1379	11.5002
6B	67.2402	BobWhite_c27318_380		0.362187	0.189899	-1.2236	FST	Fre-LM	76.25	23.75	10.5747	88.9655	13.3068
6B	67.2402	Excalibur_c6416_1712		0.351867	0.189513	-1.1905	FST	Fre-LM	76.25	22.5	10.5747	89.1954	13.3068
6B	67.2402	GENE-4081_72		0.095	0.352152	0.5403	FST	Fre-LM	5	95	77.0115	22.7586	12.4807
6B	67.2402	IAAV109		0.13875	0.369173	0.4308	FST	Fre-LM	92.5	7.5	24.3678	75.4023	11.7459
6B	67.2402	Ku_c19477_1206		0.0961384	0.349965	0.5345	FST	Fre-LM	5	93.75	76.3218	22.2989	12.3117
6B	67.2402	Kukri_c16568_287		0.159688	0.318333	0.2751	FST	Fre-LM	8.75	91.25	79.7701	19.7701	12.5939
6B	67.2402	Kukri_c5744_92		0.0961384	0.345108	0.5266	FST	Fre-LM	93.75	5	22.069	77.4713	12.5118
6B	67.2402	Kukri_c63145_262		0.351867	0.189513	-1.1905	FST	Fre-LM	76.25	22.5	10.5747	89.1954	13.3068
6B	67.2402	TA003659-1136		0.140362	0.318333	0.3284	FST	Fre-LM	7.5	91.25	79.7701	19.7701	12.794
6B	67.2402	Tdurum_contig14046_364		0.362187	0.271056	-0.9788	FST	Fre-LM	76.25	23.75	16.092	83.4483	11.355
6B	67.2402	wsnp_Ku_c5744_10166561		0.0961384	0.346825	0.5301	FST	Fre-LM	5	93.75	76.7816	22.069	12.424
6B	67.2402	wsnp_Ra_c16267_24877418		0.0973044	0.321765	0.4831	FST	Fre-LM	5	92.5	74.7126	18.8506	11.9303
6B	68.4027	Excalibur_c11455_93	lnRH	0.46875	0.0449201	-2.1368	FST	Fre-LM	37.5	62.5	97.7011	2.29885	15.4247
6B	69.5622	BobWhite_c12770_158		0.140362	0.30079	0.2967	FST	Fre-LM	91.25	7.5	17.931	79.3103	13.2395
6B	69.5622	CAP11_c6974_72		0.159688	0.308796	0.2588	FST	Fre-LM	91.25	8.75	19.0805	80.9195	12.9103
6B	69.5622	Excalibur_c11245_880		0.13875	0.320559	0.3365	FST	Fre-LM	7.5	92.5	78.8506	19.7701	12.5494
6B	69.5622	Excalibur_c7785_123		0.140362	0.313749	0.3204	FST	Fre-LM	7.5	91.25	78.8506	19.0805	12.5494
6B	69.5622	Excalibur_rep_c67196_143		0.140362	0.310432	0.3149	FST	Fre-LM	7.5	91.25	80.2299	19.0805	12.9191
6B	69.5622	IAAV7892		0.140362	0.312175	0.3179	FST	Fre-LM	7.5	91.25	80.4598	19.3103	12.9823
6B	69.5622	Kukri_c15304_583		0.161513	0.305231	0.2505	FST	Fre-LM	90	8.75	18.6207	80.4598	12.84
6B	69.5622	Kukri_c35968_680		0.140362	0.30934	0.3128	FST	Fre-LM	7.5	91.25	80.6897	19.0805	13.0461
6B	69.5622	Kukri_c49155_297		0.159688	0.308796	0.2588	FST	Fre-LM	8.75	91.25	80.9195	19.0805	12.9103
6B	69.5622	Kukri_c49155_580		0.159688	0.311629	0.2627	FST	Fre-LM	91.25	8.75	19.3103	80.6897	12.8461
6B	69.5622	Kukri_c66051_320		0.140362	0.310432	0.3149	FST	Fre-LM	7.5	91.25	80.2299	19.0805	12.9191
6B	69.5622	Ra_c23874_338		0.140362	0.314309	0.3214	FST	Fre-LM	7.5	91.25	78.6207	19.0805	12.4894
6B	69.5622	RAC875_c18821_1272		0.140362	0.312175	0.3179	FST	Fre-LM	7.5	91.25	80.4598	19.3103	12.9823
6B	69.5622	RAC875_c18821_137		0.140362	0.30934	0.3128	FST	Fre-LM	7.5	91.25	80.6897	19.0805	13.0461
6B	69.5622	RAC875_rep_c117576_74		0.140362	0.30934	0.3128	FST	Fre-LM	91.25	7.5	19.0805	80.6897	12.9103
6B	69.7789	Excalibur_rep_c76333_410		0.0984989	0.336328	0.5019	FST	Fre-LM	5	91.25	72.6437	19.7701	11.4638
6B	69.7789	wsnp_Ku_c4565_8238445		0.140362	0.31487	0.3222	FST	Fre-LM	91.25	7.5	19.0805	78.3908	12.9103
6B	71.7641	Ku_c10647_585		0.221118	0.320553	0.1386	FST	Fre-LM	12.5	86.25	79.7701	20	11.9909
6B	71.9017	RFL_Contig4251_851		0.21875	0.323859	0.1484	FST	Fre-LM	12.5	87.5	79.3103	20.2299	11.8676
6B	71.9017	wsnp_Ex_c5744_10087758		0.221118	0.306483	0.112	FST	Fre-LM	86.25	12.5	18.8506	80.9195	12.1706
6B	71.9017	wsnp_Ex_c9750_16105678		0.21875	0.323303	0.1473	FST	Fre-LM	87.5	12.5	20.2299	79.5402	11.9909
6B	71.9017	wsnp_Ex_rep_c106072_90285324		0.221118	0.308796	0.117	FST	Fre-LM	86.25	12.5	19.0805	80.9195	12.1057
6B	71.972	Excalibur_c89155_115		0.204142	0.307026	0.1502	FST	Fre-LM	86.25	11.25	18.8506	80.6897	12.1706
6B	71.972	GENE-4204_311		0.199687	0.326032	0.1978	FST	Fre-LM	11.25	88.75	79.3103	20.4598	12.069
6B	71.972	IAAV951		0.204142	0.322748	0.1799	FST	Fre-LM	11.25	86.25	79.7701	20.2299	12.1924
6B	71.972	Tdurum_contig57255_86		0.161513	0.341062	0.3103	FST	Fre-LM	8.75	90	77.4713	21.6092	11.9952
6B	71.972	wsnp_BE490200B_Ta_2_1		0.201891	0.323859	0.1881	FST	Fre-LM	11.25	87.5	79.3103	20.2299	12.069
6B	72.0833	Excalibur_rep_c104544_445		0.204142	0.309885	0.1578	FST	Fre-LM	86.25	11.25	19.0805	80.4598	12.1057
6B	72.0833	Tdurum_contig66984_143		0.206443	0.318887	0.1695	FST	Fre-LM	85	11.25	19.7701	79.5402	11.7119
6B	72.6425	Tdurum_contig53125_1716		0.13875	0.345108	0.3813	FST	Fre-LM	92.5	7.5	22.069	77.4713	12.3118
6B	72.6425	Tdurum_contig74717_297		0.140362	0.341633	0.3667	FST	Fre-LM	7.5	91.25	77.2414	21.6092	12.138
6B	76.0684	Excalibur_c23296_820		0.1437	0.34539	0.364	FST	Fre-LM	7.5	88.75	76.5517	21.8391	11.9677
6B	76.0684	GENE-4566_348		0.140362	0.344539	0.3733	FST	Fre-LM	91.25	7.5	22.069	77.7011	12.1115
6B	76.0684	Kukri_rep_c68504_1403		0.140362	0.344539	0.3733	FST	Fre-LM	7.5	91.25	77.7011	22.069	12.2535
6B	76.2001	Kukri_c78348_266		0.182022	0.353874	0.2816	FST	Fre-LM	88.75	10	22.7586	76.3218	11.5358
6B	78.9906	CAP11_rep_c4052_315		0.221118	0.179259	-0.8801	FST	Fre-LM	86.25	12.5	9.88506	89.4253	15.2169
6B	78.9906	CAP12_c475_166		0.18	0.203461	-0.0239	FST	Fre-LM	10	90	88.5057	11.4943	15.1781
6B	78.9906	CAP12_c475_289		0.18	0.197132	-0.0418	FST	Fre-LM	10	90	88.5057	11.0345	15.1781
6B	78.9906	GENE-4221_519		0.18	0.200716	-0.0329	FST	Fre-LM	90	10	11.2644	88.2759	15.2659
6B	78.9906	GENE-4221_94		0.18	0.200312	-0.0343	FST	Fre-LM	10	90	88.5057	11.2644	15.1781
6B	78.9906	IACX1609		0.184089	0.194314	-0.0693	FST	Fre-LM	87.5	10	10.8046	88.2759	15.0462
6B	78.9906	IACX4538		0.18	0.19991	-0.0356	FST	Fre-LM	10	90	88.7356	11.2644	15.2659
6B	78.9906	RAC875_c50348_93		0.184089	0.20932	-0.0207	FST	Fre-LM	10	87.5	85.2874	11.4943	14.0387
6B	78.9906	RFL_Contig2387_1410		0.18	0.200312	-0.0343	FST	Fre-LM	90	10	11.2644	88.5057	15.2659
6B	78.9906	wsnp_CAP12_c475_258416		0.18	0.200312	-0.0343	FST	Fre-LM	90	10	11.2644	88.5057	15.2659
6B	82.0153	Excalibur_c92249_102		0.387188	0.252884	-1.0882	FST	Fre-LM	26.25	73.75	84.3678	14.7126	11.0837
6B	82.0153	RAC875_c4891_99		0.387188	0.252401	-1.0892	FST	Fre-LM	26.25	73.75	84.5977	14.7126	11.1572
6B	82.0153	wsnp_Ex_c2925_5397331		0.387188	0.249611	-1.0965	FST	Fre-LM	73.75	26.25	14.4828	84.5977	11.4586
6B	82.5628	Excalibur_c2737_197		0.121437	0.35542	0.4605	FST	Fre-LM	6.25	90	74.9425	22.5287	11.7836
6B	82.5628	wsnp_Ex_c12674_20142989		0.119987	0.357945	0.4679	FST	Fre-LM	6.25	91.25	74.7126	22.7586	11.7302
6D	82.1426	CAP7_c2537_344		0.329229	0.21134	-1.0712	FST	Fre-LM	20	76.25	87.5862	11.954	13.2195
6D	134.788	Ku_c25522_520		0.390322	0.182581	-1.2999	FST	Fre-LM	26.25	72.5	89.4253	10.1149	12.89
7A	33.4451	Excalibur_c34115_226		0.13875	0.400538	0.4813		Fre-LM	92.5	7.5	27.1264	70.8046	11.1133
7A	35.3147	Excalibur_c20311_388		0.117188	0.410995	0.5548		Fre-LM	93.75	6.25	28.5057	70.1149	11.0145
7A	64.0875	BS00078359_51		0.199687	0.273663	0.0979	FST	Fre-LM	88.75	11.25	16.3218	83.4483	13.323
7A	64.5881	BS00022970_51		0.161513	0.286941	0.2179	FST	Fre-LM	8.75	90	82.069	17.2414	13.2395
7A	64.5881	BS00023117_51		0.18	0.360007	0.2965	FST	Fre-LM	90	10	23.2184	75.4023	11.6229
7A	64.5881	Excalibur_c25471_225		0.189624	0.255501	0.0864	FST	Fre-LM	73.75	8.75	14.4828	81.8391	11.4586
7A	106.809	BS00063555_51		0.095	0.300707	0.4585	FST	Fre-LM	5	95	81.3793	18.3908	13.6388
7A	126.537	Ku_c15750_761		0.161513	0.25096	0.147	FST	Fre-LM	90	8.75	14.7126	85.2874	14.0387
7A	126.67	IAAV5054		0.201891	0.273156	0.0927	FST	Fre-LM	87.5	11.25	16.3218	83.6782	13.1218
7A	126.799	RFL_Contig1959_244	lnRH	0.499279	0.0405232	-2.1787	FST	Fre-LM	51.25	47.5	2.06897	97.931	13.6546
7A	126.799	BobWhite_c13098_670		0.206443	0.255162	0.0355	FST	Fre-LM	85	11.25	14.9425	84.5977	13.158
7A	126.799	BobWhite_c1469_112		0.13875	0.273156	0.2526	FST	Fre-LM	92.5	7.5	16.3218	83.6782	13.9232
7A	126.799	BobWhite_c388_127		0.117188	0.27881	0.3281	FST	Fre-LM	6.25	93.75	82.2989	16.5517	13.706
7A	126.799	BobWhite_rep_c65070_369		0.18	0.166997	-0.7983	FST	Fre-LM	10	90	90.8046	9.1954	16.1016
7A	126.799	BS00020610_51		0.1437	0.278293	0.2493	FST	Fre-LM	88.75	7.5	16.5517	82.5287	13.252
7A	126.799	BS00029636_51		0.119987	0.270049	0.3023	FST	Fre-LM	6.25	91.25	83.908	16.092	14.1937
7A	126.799	BS00041232_51		0.28875	0.227729	-0.9233	FST	Fre-LM	82.5	17.5	13.1034	86.8966	13.3794
7A	126.799	BS00042196_51		0.257651	0.225208	-0.842	FST	Fre-LM	83.75	15	12.8736	86.6667	13.6647
7A	126.799	BS00044040_51		0.226008	0.22907	-0.0937	FST	Fre-LM	83.75	12.5	13.1034	86.2069	13.5827
7A	126.799	BS00046852_51		0.119987	0.274681	0.3115	FST	Fre-LM	91.25	6.25	16.3218	82.9885	13.7237
7A	126.799	BS00055445_51		0.119987	0.312722	0.3829	FST	Fre-LM	91.25	6.25	19.3103	80.2299	12.8461
7A	126.799	BS00055703_51		0.119987	0.271562	0.3056	FST	Fre-LM	91.25	6.25	16.092	83.2184	13.7952
7A	126.799	BS00062824_51		0.13875	0.2606	0.23	FST	Fre-LM	92.5	7.5	15.4023	84.5977	14.2131
7A	126.799	BS00065789_51		0.163379	0.270049	0.1807	FST	Fre-LM	8.75	88.75	83.908	16.092	13.7952
7A	126.799	BS00078381_51		0.163379	0.270552	0.1821	FST	Fre-LM	8.75	88.75	83.6782	16.092	13.7237
7A	126.799	BS00091101_51		0.165289	0.277257	0.1914	FST	Fre-LM	8.75	87.5	81.8391	16.3218	13.1726
7A	126.799	BS00099881_51		0.1437	0.262078	0.2193	FST	Fre-LM	7.5	88.75	83.908	15.4023	13.9947
7A	126.799	BS00108779_51		0.165289	0.277778	0.1925	FST	Fre-LM	8.75	87.5	82.7586	16.5517	13.4435
7A	126.799	BS00108780_51		0.195159	0.247798	0.0481	FST	Fre-LM	10	81.25	82.7586	14.023	13.2433
7A	126.799	Excalibur_c1334_1002		0.237187	0.257895	-0.041	FST	Fre-LM	13.75	86.25	84.5977	15.1724	13.2108
7A	126.799	Excalibur_c16649_969		0.119987	0.263572	0.2896	FST	Fre-LM	6.25	91.25	83.2184	15.4023	13.9811
7A	126.799	Excalibur_c23536_280		0.280654	0.225652	-0.9095	FST	Fre-LM	80	16.25	12.8736	86.4368	13.0526
7A	126.799	Excalibur_rep_c106461_125		0.119987	0.270049	0.3023	FST	Fre-LM	6.25	91.25	83.908	16.092	14.1937
7A	126.799	GENE-4373_172		0.119987	0.277778	0.3177	FST	Fre-LM	91.25	6.25	16.5517	82.7586	13.6527
7A	126.799	GENE-4791_286		0.159688	0.270049	0.1923	FST	Fre-LM	91.25	8.75	16.092	83.908	13.7952
7A	126.799	GENE-4993_619		0.0748862	0.259366	0.4675	FST	Fre-LM	3.75	92.5	83.908	15.1724	14.5901
7A	126.799	IAAV1069		0.165289	0.273156	0.1822	FST	Fre-LM	8.75	87.5	83.6782	16.3218	13.7237
7A	126.799	IAAV3449		0.145429	0.273156	0.2337	FST	Fre-LM	7.5	87.5	83.6782	16.3218	13.9232
7A	126.799	IAAV447		0.206443	0.258383	0.0425	FST	Fre-LM	85	11.25	15.1724	84.3678	13.0829
7A	126.799	IAAV5058		0.257651	0.224326	-0.8461	FST	Fre-LM	15	83.75	87.1264	12.8736	13.8672
7A	126.799	IAAV5154		0.121437	0.260103	0.2788	FST	Fre-LM	6.25	90	82.2989	14.9425	13.706
7A	126.799	IACX72		0.2112	0.268422	0.0536	FST	Fre-LM	11.25	82.5	83.4483	15.8621	13.252
7A	126.799	Ku_c104966_604		0.199687	0.2606	0.0667	FST	Fre-LM	11.25	88.75	84.5977	15.4023	13.6135
7A	126.799	Kukri_c12859_249		0.117188	0.274637	0.3205	FST	Fre-LM	6.25	93.75	81.8391	16.092	13.5718
7A	126.799	Kukri_c31596_630		0.165289	0.273156	0.1822	FST	Fre-LM	8.75	87.5	83.6782	16.3218	13.7237
7A	126.799	Kukri_c31596_818		0.159688	0.276243	0.2032	FST	Fre-LM	91.25	8.75	16.5517	83.4483	13.6527
7A	126.799	Kukri_c31596_872		0.142012	0.276753	0.2513	FST	Fre-LM	7.5	90	83.2184	16.5517	13.782
7A	126.799	RAC875_c53629_792		0.142012	0.273156	0.2454	FST	Fre-LM	7.5	90	83.6782	16.3218	13.9232
7A	126.799	RAC875_c7019_754		0.161513	0.277257	0.2015	FST	Fre-LM	8.75	90	81.8391	16.3218	13.1726
7A	126.799	RAC875_c81356_645		0.165289	0.273156	0.1822	FST	Fre-LM	8.75	87.5	83.6782	16.3218	13.7237
7A	126.799	RAC875_c81356_688		0.165289	0.259366	0.1558	FST	Fre-LM	8.75	87.5	83.908	15.1724	13.7952
7A	126.799	RAC875_c8905_660		0.140362	0.276753	0.255	FST	Fre-LM	91.25	7.5	16.5517	83.2184	13.6527
7A	126.799	Tdurum_contig45062_417		0.1437	0.27207	0.2361	FST	Fre-LM	7.5	88.75	82.9885	16.092	13.7123
7A	126.799	Tdurum_contig57492_180		0.199687	0.274171	0.0986	FST	Fre-LM	88.75	11.25	16.3218	83.2184	13.323
7A	126.799	Tdurum_contig7980_805		0.18	0.270552	0.1393	FST	Fre-LM	90	10	16.092	83.6782	13.5952
7A	126.799	Tdurum_contig96102_254		0.167244	0.268926	0.1704	FST	Fre-LM	8.75	86.25	83.2184	15.8621	13.5824
7A	126.799	tplb0031l19_267		0.182022	0.163573	-0.8146	FST	Fre-LM	88.75	10	8.96552	90.8046	16.0025
7A	126.799	wsnp_be488670A_Ta_2_1		0.142012	0.264762	0.2289	FST	Fre-LM	90	7.5	15.6322	83.908	13.7404
7A	126.799	wsnp_Ex_c11636_18742884		0.165289	0.232467	0.0988	FST	Fre-LM	87.5	8.75	13.3333	85.977	14.1072
7A	126.799	wsnp_JD_c14118_13933380		0.142012	0.265261	0.2295	FST	Fre-LM	7.5	90	83.6782	15.6322	13.9232
7A	127.971	Kukri_c47966_343		0.18	0.270049	0.1386	FST	Fre-LM	10	90	83.908	16.092	13.5952
7A	130.273	BobWhite_c8366_563		0.095	0.288376	0.4364	FST	Fre-LM	5	95	82.5287	17.4713	13.9727
7A	130.273	GENE-4993_69		0.0973044	0.26692	0.3768	FST	Fre-LM	5	92.5	84.1379	15.8621	14.4642
7A	130.273	Kukri_rep_c115294_146		0.0973044	0.26692	0.3768	FST	Fre-LM	5	92.5	84.1379	15.8621	14.4642
7A	130.273	RAC875_rep_c72107_621		0.13875	0.267419	0.2418	FST	Fre-LM	92.5	7.5	15.8621	83.908	14.0669
7A	133.528	Ex_c7514_3078		0.255	0.288673	-0.0126	FST	Fre-LM	85	15	17.0115	80.2299	12.5063
7A	133.528	Excalibur_c56741_119		0.255	0.287068	-0.0166	FST	Fre-LM	15	85	80.9195	17.0115	11.9033
7A	135.807	BobWhite_c19875_271		0.0739645	0.261091	0.4739	FST	Fre-LM	3.75	93.75	84.3678	15.4023	14.7346
7A	135.807	BobWhite_c23146_84		0.118571	0.2606	0.2881	FST	Fre-LM	6.25	92.5	84.5977	15.4023	14.4119
7A	135.807	BS00021791_51		0.329229	0.166997	-1.2213	FST	Fre-LM	20	76.25	90.8046	9.1954	14.4983
7A	135.807	Ex_c13716_356		0.0984989	0.266446	0.37	FST	Fre-LM	91.25	5	15.1724	80.6897	14.088
7A	135.807	Excalibur_rep_c111181_453		0.255	0.234927	-0.8069	FST	Fre-LM	85	15	13.5632	86.2069	13.6238
7A	135.807	Excalibur_rep_c70004_275		0.362187	0.155645	-1.3256	FST	Fre-LM	76.25	23.75	8.50575	91.4943	14.1868
7A	135.807	Excalibur_rep_c81365_214		0.184089	0.273156	0.1351	FST	Fre-LM	87.5	10	16.3218	83.6782	13.1218
7A	135.807	GENE-4508_109		0.0739645	0.261583	0.4745	FST	Fre-LM	93.75	3.75	15.4023	84.1379	14.4119
7A	135.807	IAAV5808		0.347299	0.163432	-1.2707	FST	Fre-LM	21.25	73.75	83.908	8.27586	11.7683
7A	135.807	Ra_c40942_331		0.0961384	0.261091	0.3679	FST	Fre-LM	5	93.75	84.3678	15.4023	14.5368
7A	135.807	Ra_c5251_2533		0.0748862	0.2606	0.4694	FST	Fre-LM	3.75	92.5	84.5977	15.4023	14.8079
7A	135.807	TA001739-1268		0.0739645	0.2606	0.4732	FST	Fre-LM	3.75	93.75	84.5977	15.4023	14.8079
7A	135.807	TA002502-2086		0.0739645	0.2606	0.4732	FST	Fre-LM	3.75	93.75	84.5977	15.4023	14.8079
7A	135.807	TA006055-0231		0.0739645	0.261091	0.4739	FST	Fre-LM	3.75	93.75	84.3678	15.4023	14.7346
7A	135.807	Tdurum_contig4676_3592		0.255	0.235843	-0.805	FST	Fre-LM	85	15	13.5632	85.7471	13.6238
7A	135.807	wsnp_Ex_c398_784427		0.0512465	0.261583	0.587	FST	Fre-LM	2.5	92.5	84.1379	15.4023	14.8594
7A	135.807	wsnp_Ex_c398_784645		0.13875	0.2606	0.23	FST	Fre-LM	92.5	7.5	15.4023	84.5977	14.2131
7A	135.807	wsnp_JD_c6050_7214383		0.184089	0.273156	0.1351	FST	Fre-LM	87.5	10	16.3218	83.6782	13.1218
7A	135.807	wsnp_Ra_c5251_9356517		0.0973044	0.2606	0.3626	FST	Fre-LM	92.5	5	15.4023	84.5977	14.2131
7A	135.858	wsnp_Ex_c25188_34454616		0.0739645	0.2606	0.4732	FST	Fre-LM	3.75	93.75	84.5977	15.4023	14.8079
7A	148.431	Kukri_rep_c97425_164		0.0961384	0.314375	0.4765	FST	Fre-LM	93.75	5	19.3103	79.5402	13.2457
7A	203.099	Excalibur_c9083_981		0.462187	0.185871	-1.4385		Fre-LM	63.75	36.25	10.3448	89.4253	11.2729
7A	203.276	Tdurum_contig29240_206		0.467911	0.16249	-1.5806	FST	Fre-LM	58.75	35	8.73563	89.1954	11.075
7A	203.276	Excalibur_c20018_214		0.462187	0.187784	-1.4285		Fre-LM	63.75	36.25	10.3448	88.2759	11.2729
7A	216.997	Excalibur_rep_c103504_628		0.274956	0.321107	0.0122	FST	Fre-LM	16.25	82.5	79.5402	20	11.3219
7A	219.166	Tdurum_contig66023_89		0.334688	0.251439	-0.9665	FST	Fre-LM	78.75	21.25	14.7126	85.0575	12.2126
7A	219.588	BobWhite_c1635_691		0.362187	0.244898	-1.0566	FST	Fre-LM	23.75	76.25	85.5172	14.2529	11.8755
7B	58.1716	RFL_Contig492_751		0.280654	0.186251	-1.0206	FST	Fre-LM	80	16.25	10.3448	89.1954	14.0175
7B	58.1716	Tdurum_contig11028_236		0.188366	0.297521	0.1715	FST	Fre-LM	85	10	17.931	80.6897	12.2328
7B	58.1716	Tdurum_contig11028_533		0.28875	0.189129	-1.0403	FST	Fre-LM	82.5	17.5	10.5747	89.4253	14.3322
7B	58.1716	Tdurum_contig81683_217		0.274956	0.297787	-0.0398	FST	Fre-LM	82.5	16.25	18.1609	81.6092	11.7593
7B	58.1716	wsnp_Ex_c6590_11419735		0.274956	0.298322	-0.0384	FST	Fre-LM	82.5	16.25	18.1609	81.3793	11.7593
7B	67.4733	Kukri_c53648_585		0.351867	0.203461	-1.1498	FST	Fre-LM	22.5	76.25	88.5057	11.4943	13.1527
7B	67.4733	RAC875_c19552_137		0.375	0.192744	-1.2468	FST	Fre-LM	75	25	10.8046	89.1954	13.0069
7B	67.4733	wsnp_be352570B_Ta_2_1		0.351867	0.200312	-1.1615	FST	Fre-LM	76.25	22.5	11.2644	88.5057	13.0343
7B	67.7044	Excalibur_rep_c102182_311		0.351867	0.207405	-1.136	FST	Fre-LM	22.5	76.25	88.046	11.7241	12.9782
7B	67.7044	JD_c11426_334		0.365326	0.193526	-1.2071	FST	Fre-LM	75	23.75	10.8046	88.7356	13.0069
7B	67.7044	wsnp_Ex_c2857_5275817		0.362187	0.193919	-1.1988	FST	Fre-LM	23.75	76.25	88.5057	10.8046	12.9455
7B	68.3291	Ex_c2857_1303		0.390322	0.193134	-1.2725	FST	Fre-LM	26.25	72.5	88.9655	10.8046	12.7071
7B	68.3291	IAAV9153		0.39875	0.192744	-1.2882	FST	Fre-LM	72.5	27.5	10.8046	89.1954	12.5881
7B	68.3291	RAC875_c6303_529		0.365326	0.203418	-1.1813	FST	Fre-LM	23.75	75	83.2184	10.8046	11.142
7B	71.6619	Excalibur_c25719_238		0.32	0.282352	-0.847	FST	Fre-LM	80	20	17.0115	82.9885	11.6908
7B	72.7426	IAAV3414		0.393491	0.161464	-1.3691	FST	Fre-LM	71.25	26.25	8.73563	89.8851	13.2491
7B	72.7426	JD_c4842_211		0.396694	0.160787	-1.3783	FST	Fre-LM	70	26.25	8.73563	90.3448	13.0376
7B	72.7426	Kukri_c4424_1081		0.393491	0.15945	-1.3753	FST	Fre-LM	26.25	71.25	91.2644	8.73563	13.6687
7B	73.386	Excalibur_c26387_87	lnRH	0.490306	0.0665874	-2.0494	FST	Fre-LM	42.5	56.25	96.5517	3.44828	13.7502
7B	73.386	Kukri_c13142_974	lnRH	0.490306	0.0667353	-2.0476	FST	Fre-LM	56.25	42.5	3.44828	96.3218	13.5288
7B	73.386	Kukri_c37082_431	lnRH	0.490306	0.0668839	-2.047	FST	Fre-LM	42.5	56.25	96.092	3.44828	13.4448
7B	73.386	Ra_c3470_1551	lnRH	0.490306	0.0751064	-1.9979	FST	Fre-LM	42.5	56.25	96.092	3.90805	13.4448
7B	73.386	Tdurum_contig47735_380	lnRH	0.490306	0.0665874	-2.0494	FST	Fre-LM	42.5	56.25	96.5517	3.44828	13.7502
7B	73.386	Tdurum_contig85467_208	lnRH	0.490306	0.0665874	-2.0494	FST	Fre-LM	56.25	42.5	3.44828	96.5517	13.5288
7B	73.386	Excalibur_c22044_119		0.263114	0.160787	-1.0688	FST	Fre-LM	15	81.25	90.3448	8.73563	15.112
7B	73.386	Excalibur_c55874_711		0.304688	0.175178	-1.1241	FST	Fre-LM	81.25	18.75	9.65517	89.8851	14.5062
7B	73.386	IACX82		0.435569	0.0962433	-1.7544	FST	Fre-LM	31.25	66.25	94.7126	5.05747	14.552
7B	73.386	Kukri_c32807_579		0.277778	0.163573	-1.0952	FST	Fre-LM	16.25	81.25	90.8046	8.96552	15.1059
7B	73.386	RAC875_c53750_95		0.29162	0.163573	-1.1317	FST	Fre-LM	81.25	17.5	8.96552	90.8046	14.8013
7B	73.7921	Excalibur_rep_c68963_163	lnRH	0.499671	0.0361868	-2.2045	FST	Fre-LM	47.5	50	97.931	1.83908	13.8786
7B	73.7921	Excalibur_rep_c75251_305	lnRH	0.49875	0.0405232	-2.1776	FST	Fre-LM	52.5	47.5	2.06897	97.931	13.8786
7B	73.7921	IACX1332	lnRH	0.498685	0.0406146	-2.1756	FST	Fre-LM	46.25	51.25	97.7011	2.06897	13.9197
7B	73.7921	Kukri_c46168_344	lnRH	0.49992	0.0362688	-2.2037	FST	Fre-LM	50	48.75	1.83908	97.7011	13.6179
7B	73.7921	Kukri_c9921_1554	lnRH	0.49875	0.0405232	-2.1776	FST	Fre-LM	52.5	47.5	2.06897	97.931	13.8786
7B	73.7921	Tdurum_contig13031_1347	lnRH	0.49992	0.0361868	-2.2054	FST	Fre-LM	50	48.75	1.83908	97.931	13.6179
7B	73.7921	wsnp_be518436B_Ta_2_1	lnRH	0.497997	0.0449201	-2.158	FST	Fre-LM	46.25	52.5	97.7011	2.29885	13.9197
7B	73.7921	Tdurum_contig76683_147		0.476847	0.124711	-1.7105	FST	Fre-LM	38.75	60	93.1034	6.66667	12.3983
7B	73.7921	Tdurum_contig8296_389		0.485748	0.125275	-1.7291	FST	Fre-LM	56.25	40	6.43678	89.4253	11.7399
7B	75.3694	BobWhite_c11077_231		0.476847	0.113866	-1.7585	FST	Fre-LM	60	38.75	5.97701	92.6437	12.6601
7B	75.3694	Excalibur_c41771_990		0.476847	0.112881	-1.7641	FST	Fre-LM	38.75	60	93.5632	5.97701	12.6356
7B	75.3694	Excalibur_rep_c111831_114		0.48	0.120967	-1.7355	FST	Fre-LM	40	60	93.1034	6.43678	12.1767
7B	75.3694	GENE-3849_389		0.476847	0.128419	-1.6988	FST	Fre-LM	38.75	60	93.1034	6.89655	12.3983
7B	75.3694	GENE-3849_98		0.474687	0.120449	-1.7246	FST	Fre-LM	38.75	61.25	93.5632	6.43678	12.6356
7B	75.3694	Kukri_c12317_1332		0.476847	0.116683	-1.7524	FST	Fre-LM	38.75	60	93.5632	6.2069	12.6356
7B	75.3694	Kukri_c12317_179		0.474687	0.120449	-1.7246	FST	Fre-LM	61.25	38.75	6.43678	93.5632	12.6356
7B	75.3694	Kukri_c12317_336		0.476847	0.112881	-1.7641	FST	Fre-LM	38.75	60	93.5632	5.97701	12.6356
7B	75.3694	Kukri_c12317_367		0.476847	0.112881	-1.7641	FST	Fre-LM	38.75	60	93.5632	5.97701	12.6356
7B	75.3694	Kukri_c29470_185		0.476847	0.128419	-1.6988	FST	Fre-LM	38.75	60	93.1034	6.89655	12.3983
7B	75.3694	Kukri_c29470_241		0.476847	0.120708	-1.7269	FST	Fre-LM	38.75	60	93.3333	6.43678	12.516
7B	75.3694	RAC875_c58060_75		0.48	0.120967	-1.7355	FST	Fre-LM	40	60	93.1034	6.43678	12.1767
7B	75.3694	RAC875_c68398_75		0.476847	0.112881	-1.7641	FST	Fre-LM	60	38.75	5.97701	93.5632	12.6601
7B	75.3694	RAC875_rep_c106651_490		0.476847	0.113371	-1.7597	FST	Fre-LM	60	38.75	5.97701	93.1034	12.6601
7B	75.3694	RAC875_rep_c106651_635		0.474687	0.120449	-1.7246	FST	Fre-LM	61.25	38.75	6.43678	93.5632	12.6356
7B	75.3694	Tdurum_contig19022_1524		0.476847	0.113126	-1.7613	FST	Fre-LM	38.75	60	93.3333	5.97701	12.516
7B	75.3694	Tdurum_contig19022_1555		0.48	0.112881	-1.7696	FST	Fre-LM	40	60	93.5632	5.97701	12.4143
7B	75.3694	Tdurum_contig25895_484		0.476847	0.112881	-1.7641	FST	Fre-LM	60	38.75	5.97701	93.5632	12.6601
7B	75.3694	Tdurum_contig4937_234		0.48	0.114616	-1.7616	FST	Fre-LM	40	60	91.954	5.97701	11.6153
7B	75.3694	Tdurum_contig4937_295		0.481025	0.112881	-1.7714	FST	Fre-LM	57.5	38.75	5.97701	93.5632	12.2131
7B	75.3694	Tdurum_contig68339_168		0.476847	0.113371	-1.7597	FST	Fre-LM	60	38.75	5.97701	93.1034	12.6601
7B	75.3694	Tdurum_contig93706_108		0.48	0.120708	-1.7362	FST	Fre-LM	40	60	93.3333	6.43678	12.2945
7B	75.3694	Tdurum_contig93706_517		0.48	0.120708	-1.7362	FST	Fre-LM	40	60	93.3333	6.43678	12.2945
7B	76.3096	Tdurum_contig101572_103		0.474687	0.120449	-1.7246	FST	Fre-LM	38.75	61.25	93.5632	6.43678	12.6356
7B	77.1279	Ku_c20136_198		0.304688	0.203869	-1.0323	FST	Fre-LM	81.25	18.75	11.4943	88.2759	13.7687
7B	80.8949	Tdurum_contig32378_439		0.48875	0.152457	-1.6365		Fre-LM	57.5	42.5	8.27586	91.2644	11.0591
7B	92.0082	Kukri_c27979_288	lnRH	0.499635	0.0284976	-2.2337	FST	Fre-LM	45	47.5	94.023	1.37931	11.7588
7B	107.454	Tdurum_contig14821_751		0.390322	0.233187	-1.1528	FST	Fre-LM	72.5	26.25	13.1034	84.1379	11.724
7B	116.44	Tdurum_contig63207_82		0.469556	0.138056	-1.6478	FST	Fre-LM	60	36.25	7.35632	91.2644	11.9468
7B	158.776	BS00087197_51		0.347299	0.160116	-1.2784	FST	Fre-LM	73.75	21.25	8.73563	90.8046	13.6687
7B	158.776	RFL_Contig5480_408		0.337766	0.182208	-1.1821	FST	Fre-LM	21.25	77.5	89.6552	10.1149	13.8125
7B	158.975	BS00047623_51		0.384551	0.170424	-1.3255	FST	Fre-LM	25	71.25	84.1379	8.73563	11.2194
7D	108.319	D_contig07330_330		0.142012	0.363045	0.4091	FST	Fre-LM	90	7.5	23.4483	74.9425	11.5665
7D	133.184	RAC875_c16624_970		0.184089	0.279821	0.1465	FST	Fre-LM	87.5	10	16.7816	82.9885	12.9803
7D	135.555	D_contig04799_479		0.18	0.166997	-0.7983	FST	Fre-LM	90	10	9.1954	90.8046	16.1016
7D	145.863	BS00051607_51		0.119987	0.339005	0.4377	FST	Fre-LM	6.25	91.25	77.4713	21.3793	12.3956
7D	145.863	BS00066128_51		0.117188	0.338792	0.4445	FST	Fre-LM	6.25	93.75	78.3908	21.6092	12.6297
7D	146.174	BS00083421_51		0.119987	0.331557	0.4226	FST	Fre-LM	91.25	6.25	20.6897	77.931	12.4706
7D	208.105	RAC875_rep_c110526_324		0.360725	0.216128	-1.1313	FST	Fre-LM	68.75	21.25	12.1839	86.6667	11.422
unknown		BS00058774_51	lnRH	0.495868	0.0449201	-2.1532	FST	Fre-LM	52.5	43.75	2.29885	97.7011	13.6967
unknown		BS00068484_51	lnRH	0.496074	0.0667353	-2.0572	FST	Fre-LM	53.75	45	3.44828	96.3218	13.0799
unknown		BS00111399_51	lnRH	0.495868	0.0449201	-2.1532	FST	Fre-LM	52.5	43.75	2.29885	97.7011	13.6967
unknown		D_contig10731_64	lnRH	0.48	0.019137	-2.2582	FST	Fre-LM	40	60	0.91954	94.2529	12.5989
unknown		D_GDEEGVY02H33JH_202	lnRH	0.49992	0.031666	-2.2266	FST	Fre-LM	48.75	50	1.6092	98.3908	13.587
unknown		Ex_c81067_195	lnRH	0.3648	0.0406146	-2.0006	FST	Fre-LM	71.25	22.5	2.06897	97.7011	17.0132
unknown		Excalibur_c13902_129	lnRH	0.49992	0.0367687	-2.1996	FST	Fre-LM	48.75	50	1.83908	96.3218	13.3905
unknown		Excalibur_c28678_478	lnRH	0.404997	0.0407064	-2.0689	FST	Fre-LM	27.5	70	97.4713	2.06897	16.8858
unknown		Excalibur_c53069_54	lnRH	0.404997	0.0450211	-2.0414	FST	Fre-LM	70	27.5	2.29885	97.4713	16.6492
unknown		GENE-0092_312	lnRH	0.387188	0.0449201	-2.0022	FST	Fre-LM	26.25	73.75	97.7011	2.29885	17.2429
unknown		GENE-2372_108	lnRH	0.457619	0.00458713	-2.5374	FST	Fre-LM	63.75	35	99.7701	0.229885	12.6417
unknown		GENE-3717_141	lnRH	0.462187	0.0449201	-2.1311	FST	Fre-LM	63.75	36.25	2.29885	97.7011	15.6326
unknown		GENE-4246_315	lnRH	0.429688	0.0405232	-2.1213	FST	Fre-LM	68.75	31.25	2.06897	97.931	16.6156
unknown		IAAV24	lnRH	0.429688	0.0405232	-2.1213	FST	Fre-LM	31.25	68.75	97.931	2.06897	16.6156
unknown		IAAV7862	lnRH	0.404997	0.0406146	-2.0701	FST	Fre-LM	70	27.5	2.06897	97.7011	16.8151
unknown		IAAV9179	lnRH	0.497892	0.0375449	-2.1866	FST	Fre-LM	45	51.25	94.2529	1.83908	11.8859
unknown		IACX1743	lnRH	0.490306	0.0537705	-2.1262	FST	Fre-LM	42.5	56.25	97.0115	2.75862	14.0693
unknown		Ku_c10926_920	lnRH	0.5	0.0361052	-2.207	FST	Fre-LM	50	50	98.1609	1.83908	13.6179
unknown		Ku_c682_187	lnRH	0.429688	0.0449201	-2.0808	FST	Fre-LM	31.25	68.75	97.7011	2.29885	16.4487
unknown		Kukri_c13142_542	lnRH	0.491782	0.0581134	-2.0967	FST	Fre-LM	55	42.5	2.98851	96.7816	13.6277
unknown		Kukri_c20865_755	lnRH	0.404997	0.0456372	-2.0382	FST	Fre-LM	70	27.5	2.29885	96.092	16.6492
unknown		Kukri_c46009_411	lnRH	0.415845	0.0494064	-2.0312	FST	Fre-LM	28.75	68.75	97.2414	2.52874	16.5286
unknown		Kukri_c52020_224	lnRH	0.46281	0.05778	-2.0542	FST	Fre-LM	35	61.25	89.8851	2.75862	11.5852
unknown		Kukri_c8397_524	lnRH	0.404997	0.0450211	-2.0414	FST	Fre-LM	70	27.5	2.29885	97.4713	16.6492
unknown		Kukri_s100897_109	lnRH	0.42	0.0406146	-2.1063	FST	Fre-LM	70	30	2.06897	97.7011	16.8151
unknown		RAC875_c12847_2362	lnRH	0.396694	0.0407064	-2.0609	FST	Fre-LM	26.25	70	97.4713	2.06897	17.0834
unknown		RAC875_c13_2042	lnRH	0.495	0.0708574	-2.0367	FST	Fre-LM	55	45	3.67816	96.3218	13.1496
unknown		RAC875_c13_2075	lnRH	0.495	0.0708574	-2.0367	FST	Fre-LM	55	45	3.67816	96.3218	13.1496
unknown		RAC875_c26683_919	lnRH	0.490306	0.0587695	-2.0866	FST	Fre-LM	42.5	56.25	95.6322	2.98851	13.1519
unknown		RAC875_c27993_1690	lnRH	0.393491	0.0451226	-2.0204	FST	Fre-LM	26.25	71.25	97.2414	2.29885	16.9269
unknown		RAC875_c5081_756	lnRH	0.396694	0.0406146	-2.0615	FST	Fre-LM	26.25	70	97.7011	2.06897	17.2429
unknown		RAC875_c68568_78	lnRH	0.423009	0.0330876	-2.1462	FST	Fre-LM	68.75	30	1.6092	94.023	16.9604
unknown		RAC875_rep_c116534_296	lnRH	0.432623	0.0449201	-2.0853	FST	Fre-LM	31.25	67.5	97.7011	2.29885	16.4487
unknown		RFL_Contig345_777	lnRH	0.375	0.0405232	-2.0295	FST	Fre-LM	25	75	97.931	2.06897	17.6
unknown		Tdurum_contig17318_208	lnRH	0.48875	0.0537705	-2.1234	FST	Fre-LM	42.5	57.5	97.0115	2.75862	14.0693
unknown		Tdurum_contig18709_773	lnRH	0.381328	0.0497413	-1.9616	FST	Fre-LM	72.5	25	2.52874	96.5517	16.8858
unknown		Tdurum_contig25475_348	lnRH	0.497041	0.0708574	-2.0388	FST	Fre-LM	52.5	45	3.67816	96.3218	12.6951
unknown		Tdurum_contig68226_619	lnRH	0.490306	0.0710145	-2.0261	FST	Fre-LM	56.25	42.5	3.67816	96.092	13.3738
unknown		tplb0049c13_1357	lnRH	0.493511	0.0579839	-2.1097	FST	Fre-LM	43.75	55	97.0115	2.98851	13.8495
unknown		wsnp_BE398417B_Ta_2_1	lnRH	0.491782	0.0581134	-2.0967	FST	Fre-LM	42.5	55	96.7816	2.98851	13.908
unknown		wsnp_CAP12_rep_c3885_1758057	lnRH	0.462187	0.0451226	-2.1297	FST	Fre-LM	36.25	63.75	97.2414	2.29885	15.3011
unknown		BobWhite_c17170_99	lnRH	0.474687	0.0449201	-2.1411		Fre-LM	38.75	61.25	2.29885	97.7011	11.0694
unknown		CAP8_c2491_528	lnRH	0.455	0.0182633	-2.2545		Fre-LM	65	35	98.8506	0.91954	11.3626
unknown		Excalibur_c181_265	lnRH	0.492188	0.031666	-2.2146		Fre-LM	43.75	56.25	1.6092	98.3908	12.6573
unknown		Excalibur_c46186_394	lnRH	0.492188	0.0367687	-2.1843		Fre-LM	56.25	43.75	96.3218	1.83908	11.0278
unknown		Excalibur_c64198_99	lnRH	0.497041	0.0670332	-2.0578		Fre-LM	45	52.5	3.44828	95.8621	11.4351
unknown		Excalibur_c79344_151	lnRH	0.498615	0.0605469	-2.0891		Fre-LM	45	50	92.6437	2.98851	11.0423
unknown		GENE-0099_460	lnRH	0.499688	0.0622962	-2.0837		Fre-LM	51.25	48.75	96.7816	3.21839	12.3182
unknown		GENE-0436_569	lnRH	0.484687	0.0579839	-2.0821		Fre-LM	58.75	41.25	97.0115	2.98851	11.0278
unknown		GENE-0458_254	lnRH	0.499688	0.0622962	-2.0837		Fre-LM	48.75	51.25	3.21839	96.7816	12.3182
unknown		GENE-0468_115	lnRH	0.493511	0.031666	-2.2155		Fre-LM	55	43.75	98.3908	1.6092	12.8939
unknown		Kukri_c19554_420	lnRH	0.462187	0.0272675	-2.2138		Fre-LM	36.25	63.75	1.37931	98.3908	11.3894
unknown		Ra_c2322_732	lnRH	0.499688	0.0622962	-2.0837		Fre-LM	48.75	51.25	3.21839	96.7816	12.3182
unknown		Ra_c9621_895	lnRH	0.492188	0.0361052	-2.1931		Fre-LM	56.25	43.75	98.1609	1.83908	12.4542
unknown		RAC875_c8895_1029	lnRH	0.48	0.0449201	-2.1447		Fre-LM	60	40	97.7011	2.29885	11.3238
unknown		RFL_Contig5001_386	lnRH	0.491343	0.0581134	-2.095		Fre-LM	41.25	53.75	2.98851	96.7816	11.0278
unknown		Tdurum_contig26287_339	lnRH	0.499688	0.0622962	-2.0837		Fre-LM	51.25	48.75	96.7816	3.21839	12.3182
unknown		Tdurum_contig28712_225	lnRH	0.484687	0.0361052	-2.1823		Fre-LM	58.75	41.25	98.1609	1.83908	11.9682
unknown		Tdurum_contig67516_236	lnRH	0.497892	0.062855	-2.0739		Fre-LM	45	51.25	3.21839	95.8621	11.6002
unknown		BobWhite_c14587_51		0.122922	0.388626	0.5067	FST	Fre-LM	6.25	88.75	72.4138	25.977	11.213
unknown		BobWhite_c18073_247		0.186203	0.163914	-0.8269	FST	Fre-LM	10	86.25	90.5747	8.96552	16.0044
unknown		BobWhite_c2099_337		0.208795	0.265261	0.0522	FST	Fre-LM	83.75	11.25	15.6322	83.6782	12.732
unknown		BobWhite_c24259_117		0.0512465	0.263072	0.5888	FST	Fre-LM	2.5	92.5	83.4483	15.4023	14.6457
unknown		BobWhite_c3444_750		0.396694	0.128692	-1.5002	FST	Fre-LM	26.25	70	92.8736	6.89655	14.4213
unknown		BobWhite_c5396_296		0.1437	0.171091	-0.0018	FST	Fre-LM	88.75	7.5	9.42529	90.3448	15.8067
unknown		BobWhite_c9376_153		0.182022	0.290295	0.1734	FST	Fre-LM	10	88.75	79.5402	17.0115	12.3315
unknown		BS00010234_51		0.04875	0.413993	0.8767	FST	Fre-LM	2.5	97.5	70.5747	29.1954	11.4226
unknown		BS00012093_51		0.0961384	0.274681	0.4025	FST	Fre-LM	93.75	5	16.3218	82.9885	14.1222
unknown		BS00016654_51		0.0984989	0.32715	0.4874	FST	Fre-LM	91.25	5	20.4598	78.8506	12.532
unknown		BS00020778_51		0.340894	0.305863	-0.8365	FST	Fre-LM	76.25	21.25	17.2414	74.2529	11.0032
unknown		BS00022107_51		0.42	0.224326	-1.2552	FST	Fre-LM	70	30	12.8736	87.1264	11.3833
unknown		BS00022411_51		0.223537	0.328371	0.1462	FST	Fre-LM	12.5	85	77.4713	20.2299	11.3919
unknown		BS00022602_51		0.426036	0.215267	-1.2826	FST	Fre-LM	67.5	30	12.1839	87.1264	11.2079
unknown		BS00041550_51		0.184089	0.281893	0.1504	FST	Fre-LM	87.5	10	16.7816	82.069	12.9803
unknown		BS00047344_51		0.095	0.280853	0.4212	FST	Fre-LM	95	5	16.7816	82.5287	14.1797
unknown		BS00049135_51		0.46875	0.100374	-1.7961	FST	Fre-LM	62.5	37.5	5.28736	94.4828	13.4838
unknown		BS00057297_51		0.329229	0.236766	-0.9936	FST	Fre-LM	20	76.25	85.2874	13.5632	12.4183
unknown		BS00063780_51		0.201891	0.196338	-0.7639	FST	Fre-LM	11.25	87.5	88.9655	11.0345	15.1558
unknown		BS00067122_51		0.351867	0.245369	-1.02	FST	Fre-LM	22.5	76.25	85.2874	14.2529	12.0062
unknown		BS00081981_51		0.04875	0.358271	0.7823	FST	Fre-LM	97.5	2.5	23.2184	76.092	12.8227
unknown		BS00110459_51		0.0973044	0.255648	0.3537	FST	Fre-LM	5	92.5	84.3678	14.9425	14.5368
unknown		CAP12_c2355_239		0.221118	0.163573	-0.9429	FST	Fre-LM	12.5	86.25	90.8046	8.96552	15.7057
unknown		CAP12_rep_c4000_432		0.239705	0.214413	-0.8239	FST	Fre-LM	13.75	85	87.5862	12.1839	14.2353
unknown		CAP7_c455_467		0.182022	0.369118	0.308	FST	Fre-LM	88.75	10	24.1379	74.7126	11.1983
unknown		CAP8_c533_120		0.0973044	0.261091	0.3633	FST	Fre-LM	92.5	5	15.4023	84.3678	14.2131
unknown		CAP8_c607_659		0.21875	0.19991	-0.8082	FST	Fre-LM	12.5	87.5	88.7356	11.2644	14.8672
unknown		CAP8_c949_312		0.435569	0.0710145	-1.9245	FST	Fre-LM	31.25	66.25	96.092	3.67816	15.3703
unknown		D_GBF1XID01CJH0V_94		0.378496	0.21673	-1.1733	FST	Fre-LM	66.25	22.5	10.5747	74.9425	11.6143
unknown		Ex_c103504_760		0.457619	0.132653	-1.6382	FST	Fre-LM	35	63.75	92.6437	7.12644	12.8253
unknown		Excalibur_c14911_546		0.122922	0.388044	0.5052	FST	Fre-LM	6.25	88.75	72.6437	25.977	11.2633
unknown		Excalibur_c32309_395		0.313712	0.238163	-0.9528	FST	Fre-LM	77.5	18.75	13.5632	84.5977	12.3966
unknown		Excalibur_c34876_407		0.396694	0.128968	-1.4991	FST	Fre-LM	70	26.25	6.89655	92.6437	13.9081
unknown		Excalibur_c40583_1173		0.274723	0.251655	-0.8125	FST	Fre-LM	15	76.25	82.2989	14.2529	12.3003
unknown		Excalibur_c4084_408		0.239705	0.254195	-0.0625	FST	Fre-LM	85	13.75	14.9425	85.0575	13.158
unknown		Excalibur_c51618_441		0.32	0.136303	-1.3018	FST	Fre-LM	80	20	7.35632	92.6437	15.3338
unknown		Excalibur_c60598_158		0.493511	0.100156	-1.8748	FST	Fre-LM	43.75	55	94.7126	5.28736	12.3748
unknown		Excalibur_c7613_327		0.163379	0.296982	0.2305	FST	Fre-LM	8.75	88.75	80.9195	17.931	12.9103
unknown		Excalibur_c9488_400		0.467127	0.122815	-1.6996	FST	Fre-LM	61.25	36.25	6.43678	91.4943	12.6356
unknown		Excalibur_c9488_702		0.484687	0.108337	-1.7943	FST	Fre-LM	41.25	58.75	94.2529	5.74713	12.5639
unknown		Excalibur_c9653_605		0.0721875	0.292412	0.5369	FST	Fre-LM	3.75	96.25	81.8391	17.7011	13.9693
unknown		Excalibur_rep_c72139_187		0.486461	0.108337	-1.7972	FST	Fre-LM	41.25	57.5	94.2529	5.74713	12.5639
unknown		GENE-0293_445		0.32	0.203461	-1.0722	FST	Fre-LM	80	20	11.4943	88.5057	13.5642
unknown		GENE-0486_187		0.35503	0.113618	-1.4673	FST	Fre-LM	75	22.5	5.97701	92.8736	15.2128
unknown		GENE-1606_171		0.274956	0.252884	-0.8094	FST	Fre-LM	16.25	82.5	84.3678	14.7126	12.732
unknown		GENE-1742_70		0.165289	0.164599	-0.7425	FST	Fre-LM	87.5	8.75	8.96552	90.1149	15.8044
unknown		GENE-2001_150		0.215858	0.0744801	-1.3377	FST	Fre-LM	10	71.25	91.2644	3.67816	16.2993
unknown		GENE-2115_41		0.334688	0.170739	-1.2218	FST	Fre-LM	78.75	21.25	9.42529	90.5747	14.1953
unknown		GENE-2528_146		0.306793	0.198369	-1.0588	FST	Fre-LM	75	17.5	10.5747	84.1379	13.0989
unknown		GENE-2531_86		0.441596	0.0918906	-1.7816	FST	Fre-LM	66.25	32.5	4.82759	95.1724	14.3941
unknown		GENE-3145_219		0.239705	0.237102	-0.7494	FST	Fre-LM	85	13.75	13.3333	83.6782	13.7041
unknown		GENE-3369_484		0.304688	0.108337	-1.3762	FST	Fre-LM	81.25	18.75	5.74713	94.2529	16.3433
unknown		GENE-3939_576		0.0505988	0.409888	0.8464	FST	Fre-LM	93.75	2.5	28.046	69.4253	11.1132
unknown		GENE-4067_445		0.39875	0.079509	-1.763	FST	Fre-LM	72.5	27.5	4.13793	95.6322	15.8442
unknown		GENE-4400_154		0.18	0.187929	-0.076	FST	Fre-LM	10	90	78.3908	9.1954	12.0289
unknown		GENE-4428_113		0.184089	0.263771	0.116	FST	Fre-LM	10	87.5	84.3678	15.6322	13.7404
unknown		GENE-4428_162		0.182022	0.263771	0.1223	FST	Fre-LM	10	88.75	84.3678	15.6322	13.7404
unknown		GENE-4649_667		0.223537	0.21092	-0.7863	FST	Fre-LM	85	12.5	11.954	87.8161	14.2037
unknown		GENE-4658_414		0.204142	0.163573	-0.8853	FST	Fre-LM	86.25	11.25	8.96552	90.8046	15.6055
unknown		GENE-4742_131		0.429688	0.0793341	-1.8396	FST	Fre-LM	68.75	31.25	4.13793	95.8621	15.2277
unknown		GENE-4769_448		0.0730652	0.319436	0.5716	FST	Fre-LM	3.75	95	78.3908	19.5402	13.0284
unknown		GENE-4927_542		0.337766	0.139551	-1.3281	FST	Fre-LM	21.25	77.5	90.1149	7.35632	14.0016
unknown		IAAV1841		0.255	0.26692	-0.0702	FST	Fre-LM	85	15	15.8621	84.1379	12.8618
unknown		IAAV1852		0.1437	0.372674	0.4222	FST	Fre-LM	88.75	7.5	24.5977	74.7126	11.0887
unknown		IAAV3038		0.0961384	0.26692	0.3841	FST	Fre-LM	93.75	5	15.8621	84.1379	14.2658
unknown		IAAV4120		0.206443	0.26692	0.0634	FST	Fre-LM	85	11.25	15.8621	84.1379	12.8618
unknown		IAAV4275		0.184089	0.26692	0.1235	FST	Fre-LM	10	87.5	84.1379	15.8621	13.6675
unknown		IAAV4754		0.0973044	0.227443	0.2979	FST	Fre-LM	92.5	5	12.8736	85.5172	15.0678
unknown		IAAV4922		0.458102	0.126332	-1.6739	FST	Fre-LM	33.75	61.25	91.7241	6.66667	12.6046
unknown		IAAV6319		0.201891	0.166997	-0.8644	FST	Fre-LM	87.5	11.25	9.1954	90.8046	15.7057
unknown		IAAV8055		0.244898	0.200432	-0.8786	FST	Fre-LM	82.5	13.75	10.8046	84.8276	14.2407
unknown		IAAV8128		0.095	0.283993	0.4262	FST	Fre-LM	5	95	81.1494	16.7816	13.5737
unknown		IACX1035		0.0768	0.22006	0.3681	FST	Fre-LM	3.75	90	86.2069	12.4138	15.3396
unknown		IACX1477		0.283587	0.186251	-1.0358	FST	Fre-LM	16.25	78.75	89.1954	10.3448	14.4433
unknown		IACX1979		0.365326	0.0793341	-1.6928	FST	Fre-LM	75	23.75	4.13793	95.8621	16.2487
unknown		IACX6293		0.340894	0.239663	-1.0104	FST	Fre-LM	21.25	76.25	85.2874	13.7931	12.2126
unknown		IACX870		0.484687	0.112638	-1.7784	FST	Fre-LM	58.75	41.25	5.97701	93.7931	12.4375
unknown		IACX872		0.390322	0.0708574	-1.7917	FST	Fre-LM	26.25	72.5	96.3218	3.67816	16.3298
unknown		JD_c49839_558		0.390322	0.0665874	-1.8334	FST	Fre-LM	72.5	26.25	3.44828	96.5517	16.274
unknown		Ku_c24488_313		0.484687	0.117188	-1.7606	FST	Fre-LM	58.75	41.25	5.97701	89.6552	12.4375
unknown		Ku_c8497_1141		0.344072	0.160787	-1.2727	FST	Fre-LM	21.25	75	90.3448	8.73563	14.0978
unknown		Kukri_c10641_584		0.495	0.108337	-1.8166	FST	Fre-LM	55	45	5.74713	94.2529	11.8859
unknown		Kukri_c11417_700		0.21875	0.189513	-0.8415	FST	Fre-LM	12.5	87.5	89.1954	10.5747	15.0462
unknown		Kukri_c1314_371		0.274956	0.245369	-0.8302	FST	Fre-LM	82.5	16.25	14.2529	85.2874	12.9813
unknown		Kukri_c14103_374		0.140362	0.174459	0.0234	FST	Fre-LM	7.5	91.25	90.3448	9.65517	16.3021
unknown		Kukri_c27284_468		0.429077	0.0977354	-1.7282	FST	Fre-LM	30	66.25	93.1034	5.05747	13.9081
unknown		Kukri_c36418_392		0.159688	0.178524	-0.0339	FST	Fre-LM	91.25	8.75	9.88506	89.8851	16.0109
unknown		Kukri_c44167_272		0.140362	0.344539	0.3733	FST	Fre-LM	7.5	91.25	77.7011	22.069	12.2535
unknown		Kukri_c44509_515		0.184089	0.167343	-0.8078	FST	Fre-LM	10	87.5	90.5747	9.1954	16.0044
unknown		Kukri_c46293_263		0.04875	0.414421	0.8773	FST	Fre-LM	97.5	2.5	28.5057	68.7356	11.616
unknown		Kukri_c55297_458		0.310651	0.249769	-0.9171	FST	Fre-LM	78.75	18.75	14.023	81.8391	12.4446
unknown		Kukri_c59738_557		0.182022	0.110727	-1.0379	FST	Fre-LM	10	88.75	91.954	5.74713	16.6051
unknown		Kukri_c7260_1247		0.310651	0.239663	-0.9434	FST	Fre-LM	78.75	18.75	13.7931	85.2874	12.5234
unknown		Kukri_c7816_357		0.401859	0.128692	-1.5544	FST	Fre-LM	71.25	27.5	6.89655	92.8736	14.1183
unknown		Kukri_rep_c101532_104		0.483892	0.108337	-1.7928	FST	Fre-LM	40	57.5	94.2529	5.74713	12.7863
unknown		Kukri_rep_c112554_186		0.350578	0.217431	-1.102	FST	Fre-LM	72.5	21.25	12.1839	85.977	12.058
unknown		Kukri_rep_c69088_774		0.184089	0.26692	0.1235	FST	Fre-LM	10	87.5	84.1379	15.8621	13.6675
unknown		Kukri_rep_c69478_1058		0.186203	0.26792	0.1199	FST	Fre-LM	10	86.25	83.6782	15.8621	13.5236
unknown		Kukri_rep_c93484_422		0.0499671	0.405612	0.8425	FST	Fre-LM	2.5	95	71.7241	28.2759	11.6651
unknown		Ra_c105075_272		0.323025	0.189513	-1.1224	FST	Fre-LM	20	78.75	89.1954	10.5747	13.8331
unknown		RAC875_c10623_60		0.447188	0.0754391	-1.9212	FST	Fre-LM	66.25	33.75	3.90805	95.6322	14.9536
unknown		RAC875_c16339_265		0.396694	0.123354	-1.5715	FST	Fre-LM	26.25	70	91.0345	6.43678	13.567
unknown		RAC875_c16846_1247		0.304688	0.100374	-1.4084	FST	Fre-LM	81.25	18.75	5.28736	94.4828	16.5897
unknown		RAC875_c18798_103		0.201891	0.270049	0.0865	FST	Fre-LM	11.25	87.5	83.908	16.092	13.3947
unknown		RAC875_c23442_221		0.42	0.120449	-1.6205	FST	Fre-LM	70	30	6.43678	93.5632	14.1423
unknown		RAC875_c31364_576		0.390322	0.0708574	-1.7917	FST	Fre-LM	26.25	72.5	96.3218	3.67816	16.3298
unknown		RAC875_c32300_709		0.490306	0.120708	-1.7589	FST	Fre-LM	42.5	56.25	93.3333	6.43678	11.8464
unknown		RAC875_c44540_51		0.118571	0.368538	0.4882	FST	Fre-LM	6.25	92.5	74.9425	24.1379	11.7836
unknown		RAC875_c45525_131		0.49474	0.108337	-1.8147	FST	Fre-LM	53.75	43.75	5.74713	94.2529	11.6561
unknown		RAC875_c45984_286		0.378145	0.0665874	-1.7946	FST	Fre-LM	25	73.75	96.5517	3.44828	16.6746
unknown		RAC875_c4727_923		0.201891	0.211763	-0.0723	FST	Fre-LM	11.25	87.5	87.3563	11.954	14.553
unknown		RAC875_c63701_141		0.142012	0.332551	0.3466	FST	Fre-LM	7.5	90	78.3908	20.9195	12.4298
unknown		RAC875_c95396_73		0.340894	0.0665874	-1.7166	FST	Fre-LM	76.25	21.25	3.44828	96.5517	16.8731
unknown		RAC875_rep_c108098_61		0.396694	0.132653	-1.4831	FST	Fre-LM	26.25	70	92.6437	7.12644	14.3092
unknown		RAC875_rep_c109516_270		0.486461	0.096665	-1.8761	FST	Fre-LM	41.25	57.5	94.2529	5.05747	12.5639
unknown		RAC875_rep_c113937_102		0.142012	0.336735	0.3548	FST	Fre-LM	7.5	90	78.3908	21.3793	12.4298
unknown		RAC875_rep_c115621_168		0.496074	0.108337	-1.8309	FST	Fre-LM	53.75	45	5.74713	94.2529	11.6561
unknown		RAC875_rep_c118666_73		0.387188	0.129244	-1.4716	FST	Fre-LM	26.25	73.75	92.4138	6.89655	14.1987
unknown		RAC875_rep_c72668_695		0.208795	0.261583	0.0432	FST	Fre-LM	83.75	11.25	15.4023	84.1379	12.8057
unknown		RFL_Contig1435_886		0.140362	0.189513	0.0671	FST	Fre-LM	91.25	7.5	10.5747	89.1954	15.733
unknown		RFL_Contig439_283		0.272188	0.234927	-0.8526	FST	Fre-LM	83.75	16.25	13.5632	86.2069	13.4211
unknown		TA003552-0602		0.34875	0.155645	-1.2958	FST	Fre-LM	22.5	77.5	91.4943	8.50575	14.3927
unknown		TA004304-0467		0.42	0.126332	-1.6047	FST	Fre-LM	70	30	6.66667	91.7241	14.0243
unknown		TA005410-0732		0.362187	0.128968	-1.4113	FST	Fre-LM	23.75	76.25	92.6437	6.89655	14.7223
unknown		Tdurum_contig101781_53		0.429077	0.108806	-1.6822	FST	Fre-LM	30	66.25	93.7931	5.74713	14.2622
unknown		Tdurum_contig10205_484		0.310651	0.251439	-0.9136	FST	Fre-LM	18.75	78.75	85.0575	14.7126	12.5474
unknown		Tdurum_contig11228_274		0.0748862	0.195109	0.3246	FST	Fre-LM	92.5	3.75	10.8046	87.8161	15.8398
unknown		Tdurum_contig12214_449		0.17554	0.0690472	-1.2635	FST	Fre-LM	8.75	81.25	86.6667	3.21839	14.7069
unknown		Tdurum_contig12879_1200		0.28875	0.255162	-0.8384	FST	Fre-LM	82.5	17.5	14.9425	84.5977	12.7516
unknown		Tdurum_contig12879_264		0.28875	0.262356	-0.8201	FST	Fre-LM	17.5	82.5	82.5287	15.1724	11.9619
unknown		Tdurum_contig12879_320		0.277778	0.243946	-0.8424	FST	Fre-LM	81.25	16.25	14.023	84.5977	12.8551
unknown		Tdurum_contig14559_204		0.34875	0.276753	-0.9362	FST	Fre-LM	22.5	77.5	83.2184	16.5517	11.3489
unknown		Tdurum_contig20071_1440		0.247576	0.163125	-1.0121	FST	Fre-LM	13.75	81.25	86.4368	8.50575	13.8257
unknown		Tdurum_contig24133_438		0.119987	0.268926	0.2998	FST	Fre-LM	91.25	6.25	15.8621	83.2184	13.8674
unknown		Tdurum_contig27797_654		0.165289	0.225208	0.0848	FST	Fre-LM	8.75	87.5	86.6667	12.8736	14.7069
unknown		Tdurum_contig27828_101		0.161513	0.385154	0.3895	FST	Fre-LM	8.75	90	73.7931	25.977	11.1183
unknown		Tdurum_contig31087_229		0.186203	0.299147	0.1789	FST	Fre-LM	10	86.25	80	17.931	12.4557
unknown		Tdurum_contig47884_702		0.184089	0.16769	-0.807	FST	Fre-LM	10	87.5	90.3448	9.1954	15.9084
unknown		Tdurum_contig50326_645		0.140362	0.228621	0.1641	FST	Fre-LM	91.25	7.5	13.1034	86.4368	14.7877
unknown		Tdurum_contig54929_517		0.441596	0.0894884	-1.7935	FST	Fre-LM	66.25	32.5	4.5977	93.3333	14.5301
unknown		Tdurum_contig89487_388		0.474687	0.120449	-1.7246	FST	Fre-LM	38.75	61.25	93.5632	6.43678	12.6356
unknown		Tdurum_contig98197_73		0.119987	0.270049	0.3023	FST	Fre-LM	6.25	91.25	83.908	16.092	14.1937
unknown		tplb0048c20_2437		0.488166	0.105861	-1.8095	FST	Fre-LM	56.25	41.25	5.51724	92.8736	12.2431
unknown		wsnp_BE442750A_Ta_2_2		0.286578	0.128968	-1.2609	FST	Fre-LM	77.5	16.25	6.89655	92.6437	15.1515
unknown		wsnp_BE444720A_Ta_2_1		0.32	0.116433	-1.3756	FST	Fre-LM	20	80	93.7931	6.2069	15.904
unknown		wsnp_bg606625A_Ta_2_1		0.206443	0.218317	-0.0659	FST	Fre-LM	11.25	85	87.1264	12.4138	14.4705
unknown		wsnp_Ex_c11210_18137197		0.204142	0.279821	0.0991	FST	Fre-LM	11.25	86.25	82.9885	16.7816	13.1118
unknown		wsnp_Ex_c15801_24178779		0.458102	0.13008	-1.6598	FST	Fre-LM	33.75	61.25	91.7241	6.89655	12.6046
unknown		wsnp_Ex_c16228_24682090		0.458102	0.122548	-1.6852	FST	Fre-LM	61.25	33.75	6.43678	91.7241	12.6356
unknown		wsnp_Ex_c18352_27178687		0.165289	0.271056	0.1784	FST	Fre-LM	8.75	87.5	83.4483	16.092	13.6527
unknown		wsnp_Ex_c6320_11003591		0.0961384	0.264762	0.3772	FST	Fre-LM	93.75	5	15.6322	83.908	14.3385
unknown		wsnp_Ex_rep_c104560_89241494		0.184089	0.271056	0.131	FST	Fre-LM	87.5	10	16.092	83.4483	13.1935
unknown		wsnp_Ex_rep_c105174_89674370		0.0512465	0.259366	0.5839	FST	Fre-LM	2.5	92.5	83.908	15.1724	14.7876
unknown		wsnp_Ex_rep_c67621_66275106		0.272188	0.182208	-1.0126	FST	Fre-LM	83.75	16.25	10.1149	89.6552	14.7206
unknown		wsnp_Ex_rep_c70629_69539466		0.0739645	0.264577	0.4809	FST	Fre-LM	3.75	93.75	82.7586	15.4023	14.2394
unknown		wsnp_JD_c8919_9843202		0.140362	0.261583	0.2269	FST	Fre-LM	7.5	91.25	84.1379	15.4023	14.0669
unknown		wsnp_JD_c8919_9843237		0.1437	0.272885	0.2379	FST	Fre-LM	88.75	7.5	15.4023	79.0805	13.6135
unknown		wsnp_Ku_c46846_53470970		0.344072	0.14657	-1.319	FST	Fre-LM	75	21.25	7.81609	90.3448	14.2973
unknown		wsnp_Ku_c46846_53471053		0.351867	0.163914	-1.2768	FST	Fre-LM	76.25	22.5	8.96552	90.5747	13.9825
unknown		wsnp_Ku_c58044_60941831		0.201891	0.270049	0.0865	FST	Fre-LM	87.5	11.25	16.092	83.908	13.1935
unknown		wsnp_Ra_c11564_18736249		0.099723	0.336735	0.4977	FST	Fre-LM	5	90	78.3908	21.3793	12.8292
unknown		BS00011915_51		0.04875	0.422019	0.8911		Fre-LM	97.5	2.5	30.1149	69.4253	11.2804
unknown		BS00021871_51		0.04875	0.418885	0.8884		Fre-LM	97.5	2.5	29.6552	69.6552	11.3749
unknown		Excalibur_c20599_411		0.165289	0.387927	0.383		Fre-LM	8.75	87.5	73.3333	26.2069	11.0147
unknown		Excalibur_c22285_762		0.499671	0.0918906	-1.9362		Fre-LM	47.5	50	4.82759	95.1724	11.0137
unknown		Excalibur_rep_c84765_872		0.18	0.381911	0.3333		Fre-LM	90	10	25.2874	73.1034	11.1282
unknown		GENE-1075_265		0.255	0.336735	0.0974		Fre-LM	15	85	78.3908	21.3793	11.2221
unknown		GENE-2890_50		0.257651	0.321663	0.0566		Fre-LM	15	83.75	79.3103	20	11.4633
unknown		Kukri_c86015_224		0.272188	0.321107	0.021		Fre-LM	16.25	83.75	79.5402	20	11.3219
unknown		Ra_c6266_136		0.490306	0.140808	-1.6846		Fre-LM	56.25	42.5	7.58621	91.954	11.1586
unknown		RAC875_c37125_308		0.497041	0.132372	-1.7262		Fre-LM	45	52.5	92.8736	7.12644	11.1566
unknown		RAC875_c38975_411		0.48	0.163573	-1.5992		Fre-LM	40	60	90.8046	8.96552	11.0953
unknown		RAC875_rep_c72609_652		0.184089	0.375	0.3131		Fre-LM	10	87.5	74.4828	24.8276	11.075
unknown		Tdurum_contig10022_564		0.49752	0.0869861	-1.9527		Fre-LM	47.5	41.25	4.13793	86.6667	11.4499
unknown		wsnp_CAP11_c114_140053		0.499241	0.0885008	-1.9507		Fre-LM	50	46.25	4.5977	94.4828	11.6329
