# Supplementary material for: Candidate loci involved in domestication and improvement detected by a published 90K wheat SNP array
Source: Sci Rep. 2017 Mar 22;7:44530. doi: 10.1038/srep44530 (PMC5361097; doi:10.1038/srep44530)
Supplement: Supplementary Dataset 4 [file srep44530-s5.xls]

## Sheet: GWAS
Supplementary Dataset 4. Improvement candidates identified by GWAS
Chr.	POS	SNP Name	Process-D	Method	Process-D	Method	Process-I	Method	Process-I	Method	Freq-WL	Freq-LM	Trait
1A	13.7315	GENE-0412_338											Ph
1A	16.6721	Excalibur_c35316_154			D	FST							GN
1A	20.1535	TA001286-0611-w											Ph Y
1A	50.5377	IAAV2838											Ph T
1A	51.0947	Excalibur_c10689_254											GN
1A	51.0947	wsnp_Ex_c5323_9408829											GN Ph T
1A	51.0947	Kukri_c7436_2259	D	lnRH	D	FST							Ph T
1A	51.5092	BS00105601_51											GN
1A	51.5092	Kukri_c16098_95											GN Ph T
1A	51.5092	wsnp_Ex_c10783_17554146											GN Ph T
1A	51.5092	CAP7_c4833_141											GN Ph T
1A	51.8039	wsnp_JD_c9290_10155594			D	FST							GN
1A	51.9432	wsnp_Ex_c48087_53105842											GN Ph T
1A	51.9432	CAP7_c4833_55											GN Ph T
1A	51.9432	wsnp_Ku_rep_c101175_88380491											GN Ph T
1A	51.9432	wsnp_Ku_c42878_50516167											GN Ph T
1A	51.9432	wsnp_Ex_c5323_9409407											GN Ph T
1A	51.9432	RAC875_c8245_272											GN Ph T
1A	51.9432	TA006139-0953											GN Ph T
1A	51.9432	RAC875_c1825_188											GN Ph T
1A	53.7179	Kukri_c13593_203			D	FST							GN
1A	59.6995	Excalibur_c7237_1208											Ht Ph
1A	59.6995	Excalibur_c7237_1084											Ht Ph
1A	59.6995	Kukri_c7579_559	D	lnRH	D	FST							Ph
1A	59.6995	RAC875_c10090_963	D	lnRH	D	FST							Ph
1A	59.6995	RAC875_rep_c111911_116											Ph
1A	65.435	Ra_c27593_460											Ph
1A	70.1018	Excalibur_c24117_534					I	lnRH					Y
1A	70.1018	RAC875_c11899_366											Y
1A	70.1018	IACX6344											Y
1A	70.5228	BS00066852_51											Ph Y
1A	70.7851	BS00086680_51											Y
1A	71.0474	TA004725-0348	D	lnRH	D	FST							TGW
1A	71.096	wsnp_Ex_c44049_50205457							I	FST			TGW
1A	73.1007	BobWhite_c30109_240			D	FST					Fre-WL	Fre-LM	Ph TGW Y
1A	73.4764	TA002594-0782							I	FST		Fre-LM	Y
1A	73.9816	Jagger_c1403_60					I	lnRH	I	FST		Fre-LM	Ph
1A	73.9816	JD_c17158_393					I	lnRH	I	FST		Fre-LM	Ph
1A	78.2047	Ra_c4159_2716											Ph
1A	78.3342	BS00073585_51											Ph
1A	78.3342	BS00021714_51											Ph
1A	79.1892	wsnp_Ex_c21336_30465618											Ph
1A	79.1892	wsnp_Ex_c21193_30320134											Ph
1A	79.1892	Excalibur_c34697_831											Ph
1A	79.1892	BobWhite_c12568_900											Ph
1A	79.1892	Ex_c105443_895											Ph
1A	79.1892	RAC875_c23081_141											Ph
1A	79.1892	Ex_c16529_304							I	FST		Fre-LM	Ph TGW Y
1A	79.458	Kukri_c25215_124											Ph
1A	81.5112	Tdurum_contig32437_257											GN
1A	81.5404	wsnp_Ex_rep_c109742_92411838			D	FST					Fre-WL		GN
1A	81.9711	wsnp_Ku_c21316_31053776			D	FST					Fre-WL		GN
1A	81.9711	wsnp_Ku_c21316_31053745			D	FST					Fre-WL		GN
1A	82.907	wsnp_Ra_c3270_6136110			D	FST					Fre-WL		GN Ph T
1A	82.907	IAAV8804			D	FST					Fre-WL		GN Ph T
1A	82.907	wsnp_Ra_c3270_6136601			D	FST					Fre-WL		GN Ph T
1A	82.907	BobWhite_c29908_113			D	FST					Fre-WL		GN Ph T
1A	82.907	Kukri_c30322_414			D	FST					Fre-WL		GN Ph T
1A	82.907	RAC875_rep_c112044_340											GN Ph T
1A	82.907	CAP12_c1906_217											GN Ph T
1A	82.907	Kukri_c48879_148											GN T
1A	82.907	Kukri_c58155_786											T
1A	83.5547	wsnp_Ku_c15214_23756800											GN
1A	83.7037	BS00067742_51			D	FST					Fre-WL		Ph TGW Y
1A	84.0341	RFL_Contig3919_1348			D	FST			I	FST	Fre-WL	Fre-LM	GN Ph
1A	84.3255	RFL_Contig22_387			D	FST					Fre-WL		GN
1A	84.3255	BS00065325_51											GN
1A	84.3255	Kukri_rep_c117029_125											GN Ph T
1A	84.3255	BS00030036_51											Ph
1A	84.3255	RAC875_c49074_374											Ph T
1A	84.4227	Kukri_c31891_1355											Ph
1A	84.4227	wsnp_Ex_c20489_29564938											Ph
1A	84.8923	RAC875_c100147_55			D	FST			I	FST	Fre-WL	Fre-LM	Ph TGW Y
1A	91.9977	IAAV1142							I	FST		Fre-LM	Y
1A	93.6105	Excalibur_c29605_535											Ph
1A	93.6105	BobWhite_c12977_65											Ph TGW Y
1A	94.4557	wsnp_Ku_c5210_9289260											Ph Y
1A	94.4557	BS00065430_51											Ph Y
1A	94.4557	BS00039378_51											Ph Y
1A	95.2006	wsnp_Ex_rep_c68085_66839109											Ph
1A	95.2006	wsnp_Ku_c17322_26392311											Ph Y
1A	95.2006	BS00039377_51											Ph Y
1A	95.2006	BS00062876_51											Ph Y
1A	95.2006	CAP7_c1891_230											Ph Y
1A	95.2006	Kukri_c67383_102			D	FST							Ph Y
1A	95.2006	wsnp_Ex_c3258_6004611											Ph Y
1A	95.2006	RAC875_c8482_160											Ph Y
1A	95.5536	GENE-0392_97											Ph Y
1A	95.5536	CAP11_c1021_200											Ph Y
1A	95.5536	wsnp_Ex_rep_c68493_67320068											Ph Y
1A	95.5536	BS00034278_51											Ph Y
1A	101.192	Excalibur_c7370_179											Ht
1A	101.192	wsnp_Ra_c15564_23999084											Ht
1A	101.192	wsnp_BG263358A_Ta_2_3											Ph Y
1A	118.829	Excalibur_rep_c96187_541											Ht
1A	127.732	Tdurum_contig51167_1029											SL
1A	127.732	Tdurum_contig51167_534											SL
1A	127.732	Tdurum_contig51167_915											SL
1A	128.742	Jagger_c6772_80			D	FST			I	FST	Fre-WL	Fre-LM	Ph Y
1A	130.086	BobWhite_c15256_225										Fre-LM	Ph
1A	130.086	Kukri_c16271_544							I	FST		Fre-LM	Ph Y
1A	130.086	Kukri_c16271_894							I	FST		Fre-LM	Ph Y
1A	130.086	BobWhite_c19182_280										Fre-LM	Ph Y
1A	130.086	Tdurum_contig51167_810											SL
1A	130.145	RAC875_c36980_161							I	FST		Fre-LM	Ph Y
1A	131.424	BobWhite_c6820_199											Ph
1A	133.153	wsnp_Ex_c10631_17340809											Ph
1A	133.153	RAC875_c9386_358											Ph Y
1A	133.153	Excalibur_c88792_93										Fre-LM	Ph Y
1A	133.153	RFL_Contig3683_1784										Fre-LM	Ph Y
1A	133.302	GENE-3098_53											Ph
1A	134.248	RAC875_c1599_342							I	FST		Fre-LM	Ph
1A	134.546	BobWhite_c6664_644							I	FST		Fre-LM	Ph
1A	134.63	wsnp_JD_c6664_7807201							I	FST		Fre-LM	Ph
1A	137.12	RAC875_c53725_217			D	FST					Fre-WL		Ph
1A	137.12	Kukri_c20480_121											Ph
1A	137.12	wsnp_Ex_c3201_5910642			D	FST					Fre-WL		Ph
1A	137.205	wsnp_Ex_c9343_15514687			D	FST					Fre-WL		Ph
1A	137.205	wsnp_Ex_c9343_15514531											Ph
1A	139.744	wsnp_Ex_c271_521429											Ph
1A	139.744	BS00011521_51			D	FST							Ph
1A	139.744	wsnp_Ex_c11939_19147790											T
1A	139.928	Kukri_c65610_572											T
1A	139.928	RAC875_c52947_84											T
1A	140.929	Excalibur_c85499_232											Ph T
1A	140.929	BobWhite_c12305_959											T
1A	141.531	wsnp_Ku_rep_c69362_68705297											Ph T
1A	141.531	wsnp_JD_rep_c65095_41464278											Ph T
1A	141.531	wsnp_Ex_rep_c66872_65273203											Ph T
1A	141.561	BS00065170_51											Ph
1A	142.62	wsnp_RFL_Contig3850_4199825											Ph
1A	148.987	Kukri_c44500_315											Ph
1A	149.819	BS00035273_51			D	FST							Ph
1A	149.819	BobWhite_c1027_360											Ph
1A	149.819	BS00022514_51											Ph
1A	149.819	Kukri_c8527_53											Ph
1A	149.819	BS00089098_51											Ph
1A	154.061	BobWhite_c44947_277											Ph
1B	8.36066	RAC875_c5727_1074											Ph
1B	14.1748	Kukri_c8390_801											Y
1B	21.0452	RAC875_c11276_340											Ph
1B	24.5459	Ku_c17846_363											Ph
1B	24.5459	Kukri_c36151_170											Ph TGW Y
1B	27.6157	Kukri_c92979_195											Ph TGW Y
1B	27.6412	BS00003917_51											Ph
1B	30.6823	TA004380-0460											Ph Y
1B	31.0397	Excalibur_c16851_835											Ph
1B	31.094	Excalibur_c32033_97					I	lnRH					Ph Y
1B	31.094	wsnp_Ex_rep_c70593_69508988											TGW Y
1B	32.1375	Kukri_c136_857											PM
1B	32.1375	Kukri_c2951_1188											SL
1B	39.4546	BS00080212_51	D	lnRH	D	FST							Ph
1B	39.4546	wsnp_Ex_rep_c67665_66326492											TGW Y
1B	41.2129	Tdurum_contig47083_278											Ph
1B	41.2129	Tdurum_contig42092_1244					I	lnRH					Ph Y
1B	41.2129	TA003235-0794					I	lnRH					Ph Y
1B	43.6637	RAC875_c140_650											Ph
1B	43.6637	BS00087939_51					I	lnRH					Ph TGW Y
1B	43.6637	GENE-0456_163					I	lnRH					Ph TGW Y
1B	43.6637	D_contig07994_167					I	lnRH					Ph TGW Y
1B	43.6637	IAAV3128					I	lnRH					Ph TGW Y
1B	43.6637	BobWhite_c14258_434					I	lnRH					Ph Y
1B	43.6637	BS00065053_51										Fre-LM	TGW
1B	43.6637	BobWhite_c15522_625					I	lnRH					TGW Y
1B	43.6637	D_GBB4FNX01B0JBC_195					I	lnRH					TGW Y
1B	43.6637	D_contig65481_92					I	lnRH					Y
1B	43.8584	Tdurum_contig42493_605					I	lnRH					Ph
1B	43.8584	BS00071161_51											Ph
1B	43.8584	GENE-0815_140					I	lnRH					Ph TGW Y
1B	43.8584	BS00087988_51					I	lnRH					Ph TGW Y
1B	43.8584	IACX7053					I	lnRH					Ph Y
1B	43.8584	IAAV3431					I	lnRH					Ph Y
1B	43.8584	GENE-2762_144					I	lnRH					Ph Y
1B	43.8584	GENE-0256_368					I	lnRH					Ph Y
1B	43.8584	RFL_Contig1736_1393					I	lnRH					Ph Y
1B	43.8584	Tdurum_contig21489_536					I	lnRH					Ph Y
1B	43.8584	BS00091632_51					I	lnRH					Ph Y
1B	43.8584	BS00066398_51					I	lnRH					Ph Y
1B	43.8584	GENE-0564_125					I	lnRH					Ph Y
1B	43.8584	IAAV4559					I	lnRH					Ph Y
1B	43.8584	BS00084722_51					I	lnRH					Ph Y
1B	43.8584	RAC875_c90431_188					I	lnRH					Ph Y
1B	43.8584	IAAV8714					I	lnRH					Ph Y
1B	43.8584	Kukri_rep_c68217_1456					I	lnRH					Ph Y
1B	43.8584	Tdurum_contig70094_228					I	lnRH					Ph Y
1B	43.8584	BS00094759_51					I	lnRH					Ph Y
1B	43.8584	TA003412-0312					I	lnRH					Ph Y
1B	43.8584	Excalibur_c2541_262					I	lnRH					Ph Y
1B	43.8584	BS00088256_51					I	lnRH					Ph Y
1B	43.8584	Excalibur_rep_c103847_565					I	lnRH					Ph Y
1B	43.8584	IAAV4531					I	lnRH					Ph Y
1B	43.8584	IAAV6025					I	lnRH					Ph Y
1B	43.8584	RAC875_c30593_58					I	lnRH					Ph Y
1B	43.8584	RAC875_c455_1400					I	lnRH					Ph Y
1B	43.8584	RAC875_s110045_62					I	lnRH					Ph Y
1B	43.8584	Tdurum_contig14418_753					I	lnRH					Ph Y
1B	43.8584	Tdurum_contig14584_159					I	lnRH					Ph Y
1B	43.8584	Tdurum_contig19251_352					I	lnRH					Ph Y
1B	43.8584	Tdurum_contig27840_760					I	lnRH					Ph Y
1B	43.8584	RAC875_c21367_209					I	lnRH					Ph Y
1B	43.8584	Kukri_c25654_382											Ph Y
1B	43.8584	BS00023056_51											Ph Y
1B	43.8584	TA003907-0995											Ph Y
1B	43.8584	BS00022604_51											Ph Y
1B	43.8584	BS00031417_51											Ph Y
1B	43.8584	tplb0025b13_352											Ph Y
1B	43.8584	Kukri_c5221_506											Ph Y
1B	43.8584	Excalibur_c31375_558											Ph Y
1B	43.8584	BS00066117_51					I	lnRH					Y
1B	43.8584	IAAV268					I	lnRH					Y
1B	43.8584	GENE-0087_196					I	lnRH					Y
1B	43.8584	Excalibur_c6213_689					I	lnRH					Y
1B	43.8584	tplb0035p13_560					I	lnRH					Y
1B	43.8584	RAC875_rep_c109118_164					I	lnRH					Y
1B	43.8584	Kukri_c11587_190					I	lnRH					Y
1B	43.8584	IAAV3057											Y
1B	43.8584	Kukri_c3414_114											Y
1B	43.8584	RAC875_c31504_522											Y
1B	43.8584	BS00092514_51											Y
1B	43.8584	Tdurum_contig9874_391											Y
1B	43.8584	GENE-4777_662											Y
1B	51.1021	Kukri_c105601_74											GN SLN
1B	51.1021	BS00091688_51					I	lnRH					Ph Y
1B	51.1021	RAC875_c25101_644											SLN
1B	53.3487	RAC875_c13585_778											PM
1B	53.4859	wsnp_Ex_c2117_3976893											PM
1B	53.722	Excalibur_rep_c107879_459											Ph TGW Y
1B	56.7344	BS00063679_51											Mt
1B	56.8812	wsnp_Ku_c11987_19472688											GN SLN
1B	56.8812	Kukri_c18006_1568											GN SLN
1B	56.8812	RAC875_rep_c96733_369											GN SLN
1B	56.8812	BS00065737_51											Ph T
1B	56.8812	IACX16577											Ph T
1B	56.8812	RAC875_c8271_887											SLN
1B	56.8812	RAC875_c8271_1352											SLN
1B	56.8812	RAC875_c8271_1469											SLN
1B	56.8812	Tdurum_contig55639_241											T
1B	56.8812	GENE-0427_442											T
1B	57.3535	BS00022255_51											GN T
1B	57.596	wsnp_Ku_c11987_19473636											GN SLN
1B	57.596	BS00105606_51					I	lnRH					Y
1B	57.596	Excalibur_c26936_636											Y
1B	57.596	Tdurum_contig19376_810											Y
1B	60.6243	Ku_c13532_1753											Mt
1B	60.6243	Excalibur_c22958_433											Ph
1B	60.6243	RAC875_c37857_158					I	lnRH					Ph
1B	60.6243	IACX6621					I	lnRH					Ph
1B	60.6243	IAAV7845											Ph
1B	60.6243	RAC875_c53593_236											Ph
1B	60.6243	BS00067201_51											Ph
1B	60.6243	Tdurum_contig20702_274											Ph TGW
1B	60.6243	JD_c10917_341					I	lnRH					Ph TGW Y
1B	60.6243	BobWhite_rep_c53595_274					I	lnRH					Ph TGW Y
1B	60.6243	BS00022507_51					I	lnRH					Ph TGW Y
1B	60.6243	GENE-0041_486					I	lnRH					Ph TGW Y
1B	60.6243	GENE-0074_455					I	lnRH					Ph TGW Y
1B	60.6243	GENE-0336_140					I	lnRH					Ph TGW Y
1B	60.6243	IAAV4676					I	lnRH					Ph TGW Y
1B	60.6243	IAAV8409					I	lnRH					Ph TGW Y
1B	60.6243	IAAV8883					I	lnRH					Ph TGW Y
1B	60.6243	BS00022736_51					I	lnRH					Ph TGW Y
1B	60.6243	GENE-0181_271					I	lnRH					Ph TGW Y
1B	60.6243	TA005390-1205					I	lnRH					Ph TGW Y
1B	60.6243	TA005699-1050					I	lnRH					Ph TGW Y
1B	60.6243	Excalibur_c17801_198					I	lnRH					Ph TGW Y
1B	60.6243	GENE-0336_224					I	lnRH					Ph TGW Y
1B	60.6243	Kukri_c51925_654					I	lnRH					Ph TGW Y
1B	60.6243	Tdurum_contig12940_191					I	lnRH					Ph TGW Y
1B	60.6243	Excalibur_c1263_901					I	lnRH					Ph TGW Y
1B	60.6243	RAC875_s110549_201					I	lnRH					Ph TGW Y
1B	60.6243	tplb0026b15_350					I	lnRH					Ph Y
1B	60.6243	GENE-0339_153					I	lnRH					Ph Y
1B	60.6243	RAC875_c25100_89					I	lnRH					Ph Y
1B	60.6243	tplb0053b16_1030					I	lnRH					Ph Y
1B	60.6243	BS00033738_51					I	lnRH					Ph Y
1B	60.6243	GENE-0433_66					I	lnRH					Ph Y
1B	60.6243	RAC875_c1276_717					I	lnRH					Ph Y
1B	60.6243	BS00040342_51					I	lnRH					Ph Y
1B	60.6243	RAC875_s115222_177					I	lnRH					Ph Y
1B	60.6243	TA005710-0827					I	lnRH					Ph Y
1B	60.6243	RAC875_c46581_420					I	lnRH					Ph Y
1B	60.6243	Tdurum_contig12173_284					I	lnRH					Ph Y
1B	60.6243	BS00026541_51					I	lnRH					Ph Y
1B	60.6243	BS00110181_51					I	lnRH					Ph Y
1B	60.6243	Excalibur_rep_c112996_167					I	lnRH					Ph Y
1B	60.6243	GENE-0189_45					I	lnRH					Ph Y
1B	60.6243	IACX16878					I	lnRH					Ph Y
1B	60.6243	Kukri_c15901_1064					I	lnRH					Ph Y
1B	60.6243	Kukri_c29541_416					I	lnRH					Ph Y
1B	60.6243	Tdurum_contig14418_1242					I	lnRH					Ph Y
1B	60.6243	BS00065314_51					I	lnRH					Ph Y
1B	60.6243	Kukri_c33586_75					I	lnRH					Ph Y
1B	60.6243	RAC875_c11123_186					I	lnRH					Ph Y
1B	60.6243	BobWhite_c12695_394					I	lnRH					Ph Y
1B	60.6243	BS00098306_51					I	lnRH					Ph Y
1B	60.6243	Kukri_c17055_189					I	lnRH					Ph Y
1B	60.6243	BS00073034_51					I	lnRH					Ph Y
1B	60.6243	Tdurum_contig11824_281					I	lnRH					Ph Y
1B	60.6243	RAC875_c83089_213					I	lnRH					Ph Y
1B	60.6243	RAC875_s117310_106					I	lnRH					Ph Y
1B	60.6243	BobWhite_rep_c49149_530					I	lnRH					Ph Y
1B	60.6243	Tdurum_contig31387_156					I	lnRH					Ph Y
1B	60.6243	Tdurum_contig25384_530											Ph Y
1B	60.6243	BS00097523_51											Ph Y
1B	60.6243	RAC875_c6025_1151											Ph Y
1B	60.6243	Kukri_rep_c102887_300											Ph Y
1B	60.6243	RAC875_c47884_100											Ph Y
1B	60.6243	Kukri_c53962_102											Ph Y
1B	60.6243	IAAV1624											Ph Y
1B	60.6243	CAP12_c2714_164											Ph Y
1B	60.6243	Kukri_rep_c88225_329											Ph Y
1B	60.6243	GENE-0496_408											Ph Y
1B	60.6243	Tdurum_contig11164_316											Ph Y
1B	60.6243	BS00087133_51											Ph Y
1B	60.6243	TA002065-1430											Ph Y
1B	60.6243	Excalibur_c43626_117											Ph Y
1B	60.6243	RAC875_c44920_181											Ph Y
1B	60.6243	Kukri_c8943_1381											Ph Y
1B	60.6243	RAC875_c400_1363											SL
1B	60.6243	Excalibur_c29707_318											SL
1B	60.6243	Kukri_c23300_267											SLN
1B	60.6243	Kukri_c20401_674											TGW
1B	60.6243	BobWhite_c15522_250					I	lnRH					TGW Y
1B	60.6243	IAAV5936					I	lnRH					TGW Y
1B	60.6243	IAAV4723					I	lnRH					TGW Y
1B	60.6243	IAAV6503					I	lnRH					TGW Y
1B	60.6243	RFL_Contig5444_1284					I	lnRH					TGW Y
1B	60.6243	TA005394-0822					I	lnRH					TGW Y
1B	60.6243	IAAV1312											TGW Y
1B	60.6243	BS00036866_51					I	lnRH					Y
1B	60.6243	JD_c4952_1073					I	lnRH					Y
1B	60.6243	BS00081569_51					I	lnRH					Y
1B	60.6243	BS00004316_51					I	lnRH					Y
1B	60.6243	BS00109971_51					I	lnRH					Y
1B	60.6243	Tdurum_contig30712_430					I	lnRH					Y
1B	60.6243	RAC875_c47463_231											Y
1B	60.6243	RFL_Contig5090_1154											Y
1B	60.6243	D_contig94337_140											Y
1B	62.5645	Excalibur_rep_c102627_598											Ph Y
1B	62.5805	Excalibur_c28681_966											Ph
1B	62.5805	Kukri_c42522_155					I	lnRH					Ph
1B	62.5805	GENE-0466_416					I	lnRH					Ph
1B	62.5805	BobWhite_s63351_73					I	lnRH					Ph
1B	62.5805	Excalibur_c5881_398											Ph
1B	62.5805	RAC875_c79514_853											Ph
1B	62.5805	Kukri_c31349_1542											Ph
1B	62.5805	BS00040513_51					I	lnRH					Ph TGW
1B	62.5805	GENE-0403_110					I	lnRH					Ph TGW Y
1B	62.5805	GENE-0254_122					I	lnRH					Ph Y
1B	62.5805	BS00004637_51					I	lnRH					Ph Y
1B	62.5805	Excalibur_rep_c96693_837					I	lnRH					Ph Y
1B	62.5805	IAAV8003					I	lnRH					Ph Y
1B	62.5805	JD_c2439_468					I	lnRH					Ph Y
1B	62.5805	GENE-0025_120					I	lnRH					Ph Y
1B	62.5805	RAC875_rep_c69176_194					I	lnRH					Ph Y
1B	62.5805	BS00092426_51					I	lnRH					Ph Y
1B	62.5805	GENE-0025_338					I	lnRH					Ph Y
1B	62.5805	IAAV2773					I	lnRH					Ph Y
1B	62.5805	GENE-0189_307					I	lnRH					Ph Y
1B	62.5805	IACX3431					I	lnRH					Ph Y
1B	62.5805	GENE-0032_951					I	lnRH					Ph Y
1B	62.5805	BS00004981_51					I	lnRH					Ph Y
1B	62.5805	BS00081969_51					I	lnRH					Ph Y
1B	62.5805	Excalibur_c25624_86					I	lnRH					Ph Y
1B	62.5805	Tdurum_contig10663_267					I	lnRH					Ph Y
1B	62.5805	IAAV5957					I	lnRH					Ph Y
1B	62.5805	BobWhite_c44165_441					I	lnRH					Ph Y
1B	62.5805	IACX20344					I	lnRH					Ph Y
1B	62.5805	Tdurum_contig13709_317					I	lnRH					Ph Y
1B	62.5805	Kukri_c18305_873					I	lnRH					Ph Y
1B	62.5805	Tdurum_contig11442_930					I	lnRH					Ph Y
1B	62.5805	Kukri_c60746_198					I	lnRH					Ph Y
1B	62.5805	BS00063964_51					I	lnRH					Ph Y
1B	62.5805	IAAV4825					I	lnRH					Ph Y
1B	62.5805	Ku_c12783_286					I	lnRH					Ph Y
1B	62.5805	RAC875_c68119_594					I	lnRH					Ph Y
1B	62.5805	TA003169-1042					I	lnRH					Ph Y
1B	62.5805	Tdurum_contig11824_416					I	lnRH					Ph Y
1B	62.5805	GENE-4608_406					I	lnRH					Ph Y
1B	62.5805	Tdurum_contig100344_160					I	lnRH					Ph Y
1B	62.5805	Tdurum_contig29169_289					I	lnRH					Ph Y
1B	62.5805	GENE-0121_495					I	lnRH					Ph Y
1B	62.5805	Tdurum_contig100344_184					I	lnRH					Ph Y
1B	62.5805	BS00030667_51											Ph Y
1B	62.5805	Kukri_c20180_112											Ph Y
1B	62.5805	Kukri_c7886_195											Ph Y
1B	62.5805	BS00104686_51											Ph Y
1B	62.5805	Kukri_c7129_227											Ph Y
1B	62.5805	IACX7219											Ph Y
1B	62.5805	IAAV7611											Ph Y
1B	62.5805	BobWhite_c6367_691											Ph Y
1B	62.5805	BS00084021_51											Ph Y
1B	62.5805	RAC875_c99469_172											Ph Y
1B	62.5805	BobWhite_c13378_662					I	lnRH					TGW Y
1B	62.5805	GENE-4436_150					I	lnRH					TGW Y
1B	62.5805	JD_c3173_1128					I	lnRH					TGW Y
1B	62.5805	BS00093945_51					I	lnRH					TGW Y
1B	62.5805	TA001211-0664					I	lnRH					TGW Y
1B	62.5805	BobWhite_c11817_376					I	lnRH					Y
1B	62.5805	RAC875_c6825_202					I	lnRH					Y
1B	62.5805	RFL_Contig4059_310					I	lnRH					Y
1B	62.5805	Kukri_c34902_520					I	lnRH					Y
1B	62.5805	RAC875_c45183_415					I	lnRH					Y
1B	62.5805	RAC875_c50407_177					I	lnRH					Y
1B	62.5805	Tdurum_contig9874_547											Y
1B	62.5805	BS00022549_51											Y
1B	62.6379	Kukri_c1853_1975			D	FST	I	lnRH			Fre-WL		Ph
1B	62.6379	BS00035690_51			D	FST	I	lnRH					Ph
1B	62.6379	IAAV3828			D	FST	I	lnRH			Fre-WL		Ph Y
1B	62.6379	IAAV2452					I	lnRH					Ph Y
1B	62.839	RAC875_rep_c105213_103					I	lnRH					Ph
1B	62.839	BS00110104_51			D	FST					Fre-WL		TGW
1B	62.9507	Excalibur_rep_c68921_433					I	lnRH					Ph Y
1B	63.7325	RAC875_c4377_524					I	lnRH					Ph TGW Y
1B	63.7995	Excalibur_c23734_234					I	lnRH					Ph TGW Y
1B	63.7995	Excalibur_c19291_571					I	lnRH					Ph Y
1B	63.7995	Tdurum_contig12812_83											Ph Y
1B	63.7995	RAC875_c37934_225											Ph Y
1B	63.7995	Kukri_c23819_259					I	lnRH					Y
1B	63.7995	GENE-0065_246					I	lnRH					Y
1B	63.7995	CAP7_s13262_197					I	lnRH					Y
1B	63.7995	BobWhite_rep_c55186_299											Y
1B	63.7995	RFL_Contig4520_770											Y
1B	63.8569	IAAV11					I	lnRH					Ph TGW Y
1B	63.8569	BS00109910_51					I	lnRH					Ph Y
1B	63.8569	GENE-0158_358					I	lnRH					Ph Y
1B	63.8569	JG_c8473_141					I	lnRH					Ph Y
1B	63.8569	GENE-1276_68					I	lnRH					Ph Y
1B	63.8569	RAC875_c15646_783					I	lnRH					Ph Y
1B	63.9112	IAAV2777					I	lnRH					Ph TGW Y
1B	63.9112	TA002525-0992					I	lnRH					Ph TGW Y
1B	63.9112	BS00035794_51					I	lnRH					Ph TGW Y
1B	63.9112	Ex_c103126_573					I	lnRH					Ph TGW Y
1B	63.9112	GENE-0217_123					I	lnRH					Ph TGW Y
1B	63.9112	GENE-0366_124					I	lnRH					Ph TGW Y
1B	63.9112	IAAV5236					I	lnRH					Ph TGW Y
1B	63.9112	BobWhite_c11036_842					I	lnRH					Ph TGW Y
1B	63.9112	IAAV3509					I	lnRH					Ph Y
1B	63.9112	IAAV4362					I	lnRH					Ph Y
1B	63.9112	GENE-0181_607					I	lnRH					Ph Y
1B	63.9112	BobWhite_c14258_383					I	lnRH					Ph Y
1B	63.9112	IAAV6948					I	lnRH					Ph Y
1B	63.9112	BobWhite_c872_587					I	lnRH					Ph Y
1B	63.9112	GENE-0163_519					I	lnRH					Ph Y
1B	63.9112	Excalibur_c27174_222											Ph Y
1B	63.9112	GENE-3478_202											Ph Y
1B	63.9112	TA012633-1207					I	lnRH					TGW
1B	63.9112	BS00066135_51					I	lnRH					Y
1B	63.9112	IAAV9097					I	lnRH					Y
1B	63.9112	BS00068096_51					I	lnRH					Y
1B	63.9112	GENE-2766_500					I	lnRH					Y
1B	63.9207	BS00110530_51					I	lnRH					Ph TGW Y
1B	63.9207	IACX778					I	lnRH					TGW Y
1B	63.9207	D_contig22896_682					I	lnRH					TGW Y
1B	64.0388	IAAV2987					I	lnRH					TGW Y
1B	64.0994	GENE-0494_151					I	lnRH					Ph TGW
1B	64.0994	IAAV1364			D	FST					Fre-WL		Ph TGW
1B	64.0994	Kukri_c27495_816			D	FST							Ph TGW
1B	64.0994	GENE-0459_114					I	lnRH					Ph TGW Y
1B	64.0994	GENE-0459_370					I	lnRH					Ph TGW Y
1B	64.0994	GENE-0254_148					I	lnRH					Ph TGW Y
1B	64.0994	GENE-0285_336					I	lnRH					Ph TGW Y
1B	64.0994	JD_c3173_947					I	lnRH					Ph TGW Y
1B	64.0994	D_F1BEJMU01CYX2V_133					I	lnRH					Ph TGW Y
1B	64.0994	BobWhite_c45790_683					I	lnRH					Ph TGW Y
1B	64.0994	BobWhite_c5757_260					I	lnRH					Ph TGW Y
1B	64.0994	BobWhite_rep_c49610_521					I	lnRH					Ph TGW Y
1B	64.0994	GENE-0565_201					I	lnRH					Ph TGW Y
1B	64.0994	IAAV4861					I	lnRH					Ph TGW Y
1B	64.0994	IAAV4677					I	lnRH					Ph TGW Y
1B	64.0994	IAAV7634					I	lnRH					Ph TGW Y
1B	64.0994	IACX6356					I	lnRH					Ph TGW Y
1B	64.0994	TA002664-0848					I	lnRH					Ph TGW Y
1B	64.0994	BS00021748_51					I	lnRH					Ph TGW Y
1B	64.0994	CAP8_c2544_283					I	lnRH					Ph TGW Y
1B	64.0994	JD_c12243_360											Ph TGW Y
1B	64.0994	BS00022180_51											Ph TGW Y
1B	64.0994	BobWhite_c26130_475					I	lnRH					Ph Y
1B	64.0994	GENE-0400_330					I	lnRH					Ph Y
1B	64.0994	GENE-1529_694					I	lnRH					Ph Y
1B	64.0994	IAAV7445					I	lnRH					Ph Y
1B	64.0994	RAC875_c41675_396					I	lnRH					Ph Y
1B	64.0994	BobWhite_c29659_339					I	lnRH					Ph Y
1B	64.0994	GENE-0400_297					I	lnRH					Ph Y
1B	64.0994	JD_c6297_810					I	lnRH					Ph Y
1B	64.0994	BobWhite_rep_c51917_234					I	lnRH					Ph Y
1B	64.0994	D_contig06652_375											Ph Y
1B	64.0994	Excalibur_rep_c106001_513					I	lnRH					SL
1B	64.0994	Kukri_c2332_1093					I	lnRH					TGW Y
1B	64.0994	RAC875_c9791_2297					I	lnRH					TGW Y
1B	64.0994	IAAV6407					I	lnRH					TGW Y
1B	64.0994	IACX20627					I	lnRH					TGW Y
1B	64.0994	TA001649-1197					I	lnRH					TGW Y
1B	64.0994	BS00094467_51					I	lnRH					TGW Y
1B	64.0994	BS00083306_51					I	lnRH					TGW Y
1B	64.0994	BS00094469_51					I	lnRH					TGW Y
1B	64.0994	BobWhite_c16623_68					I	lnRH					TGW Y
1B	64.0994	BS00083237_51					I	lnRH					TGW Y
1B	64.0994	GENE-0074_370					I	lnRH					TGW Y
1B	64.0994	IAAV4055					I	lnRH					TGW Y
1B	64.0994	IAAV6888					I	lnRH					TGW Y
1B	64.0994	IAAV9195					I	lnRH					TGW Y
1B	64.0994	JD_c4432_1913					I	lnRH					TGW Y
1B	64.0994	BobWhite_rep_c50112_99					I	lnRH					TGW Y
1B	64.0994	BS00074510_51					I	lnRH					TGW Y
1B	64.0994	GENE-0411_350					I	lnRH					TGW Y
1B	64.0994	TA004698-0181					I	lnRH					TGW Y
1B	64.0994	JD_c1532_462					I	lnRH					TGW Y
1B	64.0994	BS00110455_51					I	lnRH					TGW Y
1B	64.0994	GENE-4063_410					I	lnRH					TGW Y
1B	64.0994	RFL_Contig2670_718											TGW Y
1B	64.0994	CAP12_c1632_462					I	lnRH					Y
1B	64.0994	IAAV587					I	lnRH					Y
1B	64.0994	BS00065815_51					I	lnRH					Y
1B	64.0994	GENE-3956_91					I	lnRH					Y
1B	64.0994	RAC875_c2209_988					I	lnRH					Y
1B	64.0994	GENE-0411_656											Y
1B	64.46	IAAV7757											Ph SL
1B	64.46	BobWhite_c15603_69											Ph SL
1B	64.46	Kukri_c31554_437					I	lnRH					SL
1B	64.46	RAC875_c7236_3265					I	lnRH					SL
1B	64.8908	wsnp_Ex_c5947_10431109											Mt Ph SLN TGW
1B	64.8908	wsnp_Ex_c38116_45719983											Ph
1B	64.8908	BS00066165_51			D	FST	I	lnRH			Fre-WL		Ph
1B	64.8908	GENE-0528_131					I	lnRH					Ph
1B	64.8908	wsnp_Ex_c9902_16309166											Ph SL
1B	64.8908	wsnp_Ra_c21132_30487331											Ph SL
1B	64.8908	IAAV2764											Ph SL
1B	64.8908	Tdurum_contig69821_141	D	lnRH	D	FST							Ph SL
1B	64.8908	BS00011465_51			D	FST							Ph SL
1B	64.8908	Tdurum_contig51348_326			D	FST							Ph SL
1B	64.8908	wsnp_Ex_c37635_45347415											Ph SL
1B	64.8908	BS00022490_51											Ph SL
1B	64.8908	Tdurum_contig81435_288											Ph SL
1B	64.8908	BS00064438_51											Ph SL
1B	64.8908	Tdurum_contig61425_242			D	FST							Ph SL TGW Y
1B	64.8908	TA003204-1339					I	lnRH					Ph TGW Y
1B	64.8908	Kukri_c14968_674					I	lnRH					Ph Y
1B	64.8908	Excalibur_c18876_334											SL
1B	64.8908	BS00063885_51					I	lnRH					SL
1B	64.8908	Excalibur_rep_c67757_264					I	lnRH					SL
1B	64.8908	Excalibur_s113941_196					I	lnRH					SL
1B	64.8908	BobWhite_c13450_2100					I	lnRH					SL
1B	64.8908	Kukri_c12936_1505					I	lnRH					SL
1B	64.8908	RAC875_c53382_120					I	lnRH					SL
1B	64.8908	CAP12_c3646_110											SL
1B	64.8908	BS00098730_51					I	lnRH					Y
1B	65.3567	Kukri_c49091_371											Ph SL
1B	65.3567	Kukri_rep_c71291_155											SL
1B	66.0715	RAC875_c22244_61			D	FST					Fre-WL		Mt SLN
1B	66.0715	RAC875_rep_c70803_1442											Ph
1B	66.0715	wsnp_Ku_c1772_3465811											SL
1B	68.0373	BS00110480_51											Ht Mt Ph PM SL TGW Y
1B	69.2977	BS00022133_51											TGW
1B	69.7668	TA003238-0490							I	FST		Fre-LM	Ph
1B	75.1023	wsnp_Ex_c6611_11451949											Mt
1B	75.1023	GENE-0107_807											Mt
1B	75.1023	wsnp_Ex_c6611_11452297											Mt
1B	75.1023	IAAV1808											TGW
1B	78.4498	IAAV4729											Ht Mt SLN TGW
1B	78.4498	Tdurum_contig50499_1121											Ht Mt SLN TGW
1B	78.4498	RAC875_rep_c108853_108	D	lnRH	D	FST							Mt
1B	78.4498	wsnp_Ku_c23096_32987510											SL
1B	78.4498	BobWhite_c41673_67											SLN
1B	81.609	Tdurum_contig57101_2158											Ht
1B	81.609	Tdurum_contig57101_1235											Ht
1B	81.9536	Excalibur_c14911_976											TGW
1B	82.8599	RAC875_c55891_659											TGW
1B	83.613	RAC875_c45678_1083											Y
1B	84.4331	Tdurum_contig30517_310			D	FST							Ht
1B	84.4331	Tdurum_contig30517_578			D	FST							Ht
1B	84.4331	wsnp_Ex_c5101_9053178											Ht
1B	84.4331	wsnp_Ex_c15611_23929128											Ht
1B	84.4331	wsnp_Ex_c5101_9052671											Ht
1B	84.4331	wsnp_Ex_c7585_12957020											Ht
1B	85.5691	RAC875_c1188_531											Mt
1B	85.5691	RFL_Contig2686_285											Mt
1B	86.7466	RAC875_rep_c106876_558											T
1B	86.7466	RAC875_rep_c106876_446											T
1B	87.2955	Kukri_c8143_355											Ph
1B	87.2955	Tdurum_contig11896_550							I	FST		Fre-LM	Ph TGW Y
1B	87.2955	Tdurum_contig69792_167							I	FST		Fre-LM	Ph TGW Y
1B	87.2955	Kukri_c9752_793							I	FST		Fre-LM	Ph TGW Y
1B	87.2955	RAC875_c1413_597							I	FST		Fre-LM	Ph TGW Y
1B	95.487	TA003586-0637											Ph Y
1B	95.487	Tdurum_contig10362_555											Ph Y
1B	95.487	IACX906											Ph Y
1B	100.223	Tdurum_contig41945_748			D	FST							Ht
1B	100.28	Tdurum_contig67656_387			D	FST					Fre-WL		Ht
1B	130.899	GENE-0208_688											PM
1B	137.003	RAC875_c55934_165											TGW
1B	137.003	RAC875_c4047_90	D	lnRH	D	FST							TGW
1B	141.825	wsnp_Ex_c4436_7981037							I	FST		Fre-LM	Ph TGW
1B	141.825	IAAV4844							I	FST		Fre-LM	Ph TGW Y
1B	141.825	Ex_c4436_1947							I	FST		Fre-LM	Ph TGW Y
1B	148.398	Tdurum_contig46647_623											Ht
1B	148.398	IACX17310			D	FST			I	FST	Fre-WL	Fre-LM	TGW Y
1B	154.576	BS00084990_51			D	FST			I	FST	Fre-WL	Fre-LM	TGW Y
1D	3.50177	Excalibur_c52484_106					I	lnRH					Ph
1D	3.50177	BS00063741_51					I	lnRH					Ph Y
1D	3.50177	BS00109001_51					I	lnRH					Ph Y
1D	3.50177	BS00023185_51					I	lnRH					Ph Y
1D	3.50177	Kukri_c7936_630					I	lnRH					Ph Y
1D	3.50177	RAC875_c5544_725					I	lnRH					Ph Y
1D	3.50177	IAAV6799					I	lnRH					Ph Y
1D	3.50177	BobWhite_c14526_271					I	lnRH					Ph Y
1D	3.50177	RFL_Contig3232_1308											Ph Y
1D	3.50177	BobWhite_c10399_401					I	lnRH					Y
1D	37.7544	Excalibur_c55959_710											Ph TGW Y
1D	45.4359	IAAV5327											GN
1D	65.1341	BS00070085_51	D	lnRH	D	FST							PM
1D	65.1341	IAAV3422											PM
1D	67.7153	Kukri_c21718_661											PM
1D	77.4307	Tdurum_contig42633_1354											Ph Y
1D	82.8171	BS00092585_51											Ph
1D	115.62	wsnp_Ex_c35886_43949442	D	lnRH	D	FST							Ht
1D	115.62	wsnp_Ex_c35886_43950574	D	lnRH	D	FST							Ht
1D	115.62	BS00093390_51											Ht
2A	9.41	GENE-1397_630	D	lnRH					I	FST		Fre-LM	Ph
2A	19.8872	Kukri_c12804_676											Ht
2A	20.1382	Kukri_c17467_2711											T
2A	20.2578	wsnp_Ex_c997_1906900											T
2A	20.2578	wsnp_Ku_c33374_42877546											T
2A	25.0226	Excalibur_c47288_232					I	lnRH				Fre-LM	GN
2A	25.9702	BS00022393_51											Mt
2A	25.9702	RAC875_c138_551	D	lnRH					I	FST		Fre-LM	Ph
2A	25.9702	wsnp_RFL_Contig3790_4082085							I	FST		Fre-LM	Ph
2A	25.9702	CAP12_rep_c4748_249											Ph
2A	25.9702	Excalibur_c1408_509	D	lnRH	D	FST			I	FST		Fre-LM	Ph Y
2A	25.9702	BS00090701_51							I	FST			Ph Y
2A	25.9702	RAC875_c74_204	D	lnRH	D	FST							SL
2A	25.9702	TA002254-0660											T
2A	47.2174	BS00011101_51	D	lnRH	D	FST			I	FST		Fre-LM	Ph
2A	47.2174	BS00086364_51	D	lnRH	D	FST			I	FST		Fre-LM	Ph
2A	47.2174	BS00010629_51	D	lnRH	D	FST			I	FST		Fre-LM	Ph
2A	47.2174	RAC875_rep_c88665_100	D	lnRH	D	FST			I	FST		Fre-LM	Ph
2A	47.2174	wsnp_BF201235A_Ta_2_19							I	FST		Fre-LM	Ph
2A	47.2174	BS00003867_51							I	FST		Fre-LM	Ph
2A	47.2174	RAC875_rep_c88665_52							I	FST		Fre-LM	Ph
2A	47.2174	Kukri_c5282_622							I	FST		Fre-LM	Ph TGW Y
2A	47.2174	Kukri_c19434_504							I	FST		Fre-LM	Ph Y
2A	47.2174	RAC875_c78169_98							I	FST		Fre-LM	Ph Y
2A	53.1809	BobWhite_c2022_245											GN Mt
2A	53.1809	RAC875_c11652_544											GN Mt
2A	53.1809	wsnp_CAP8_c2110_1147974			D	FST					Fre-WL		Ph
2A	53.1809	CAP11_rep_c9060_520											Ph
2A	53.1809	wsnp_CAP8_rep_c9132_3977980											Ph
2A	53.1809	CAP8_rep_c8022_270											Ph
2A	53.6412	CAP11_c2293_200											Ht Ph SL
2A	64.9045	wsnp_RFL_Contig366_3864231											Ph
2A	66.0643	BS00004724_51					I	lnRH					Ph
2A	68.9698	Ku_c23118_149											Ht Mt
2A	93.4663	wsnp_RFL_Contig3085_3007861											Ph
2A	93.4663	wsnp_Ex_c15822_24204224											Ph
2A	93.4663	BS00083146_51											Ph
2A	93.4663	wsnp_Ex_c22645_31845564											Ph
2A	96.6319	wsnp_Ex_rep_c101526_86881496											Ht
2A	96.6319	IACX5910											Ht
2A	97.5107	wsnp_JD_c18695_17091254											Ht
2A	101.974	Excalibur_c11398_971							I	FST		Fre-LM	Mt
2A	101.974	RAC875_c2054_191											Mt
2A	101.974	JD_c3358_1128											Mt
2A	103.621	wsnp_Ra_c18391_27447178											Mt
2A	103.621	Tdurum_contig10910_1662											Mt
2A	103.97	wsnp_Ex_rep_c67264_65795361											Mt
2A	103.97	TA001775-0903											T
2A	104.132	wsnp_Ex_rep_c66809_65184970											T
2A	106.299	TA005685-0854											PM
2A	112.146	IAAV4464											Ph
2A	113.297	Ex_c5280_1429	D	lnRH	D	FST							T
2A	113.297	GENE-1792_762											T
2A	113.297	Ra_c13247_528											T
2A	113.297	wsnp_Ex_c5984_10493714											T
2A	113.297	wsnp_Ex_rep_c69799_68761171											T
2A	113.297	RAC875_c13247_1032											T
2A	113.297	GENE-1792_560											T
2A	122.477	CAP11_c2194_115											SL
2A	122.536	wsnp_Ex_rep_c67848_66550974											SL
2A	123.107	wsnp_Ex_rep_c66358_64543401											SL
2A	123.107	Jagger_c5227_133											SL
2A	125.331	BS00110386_51											GN
2A	131.438	GENE-1908_331											Ph Y
2A	150.267	RAC875_rep_c102485_606											Ht
2A	151.298	BS00000479_51											Mt
2A	183.767	RAC875_c23769_732											T
2B	27.1982	Ex_c19038_571											Ph
2B	27.1982	BobWhite_c48552_702							I	FST		Fre-LM	Ph Y
2B	48.5401	Kukri_rep_c104422_192					I	lnRH				Fre-LM	GN
2B	48.5401	Excalibur_c46590_290					I	lnRH				Fre-LM	GN
2B	48.5401	Kukri_c74521_181					I	lnRH					GN
2B	48.5401	Excalibur_c16144_185	D	lnRH	D	FST	I	lnRH					Ph
2B	48.5401	wsnp_Ku_c48_103915			D	FST	I	lnRH					Ph
2B	53.7353	RAC875_c48625_311			D	FST			I	FST		Fre-LM	Ht Ph Y
2B	56.2705	wsnp_Ex_c14779_22892053											Ph SL Y
2B	56.2705	BobWhite_c2988_493											PM SL
2B	69.0837	GENE-1421_802											Ph
2B	69.0837	Kukri_c29640_212											Ph
2B	69.0837	wsnp_JD_c8085_9129899											Ph
2B	69.0837	GENE-1421_124											Ph
2B	69.0837	GENE-1421_706											Ph
2B	71.9994	Ku_c34562_480											Ph
2B	74.6781	IACX1098											SL
2B	78.9938	RAC875_c34516_70											PM
2B	78.9938	Excalibur_c6502_397											PM
2B	79.7485	Kukri_c12616_844	D	lnRH	D	FST							Ht Mt
2B	79.7485	Tdurum_contig29620_207											Ht Mt
2B	79.7485	Kukri_c43403_594											Ht Mt
2B	79.7485	Tdurum_contig19415_271											Ht Mt
2B	79.7485	Tdurum_contig18901_188											Ht Mt
2B	79.7485	Kukri_c43403_346											Ht Mt
2B	79.7485	Excalibur_c53027_302											Ht Mt
2B	79.7485	Excalibur_rep_c101660_546											Ht Mt
2B	79.7485	Tdurum_contig11350_827											Ht Mt
2B	79.7485	RAC875_c8780_441											Ht Mt
2B	79.7485	TA005827-0874											Ht Mt
2B	79.7485	CAP12_rep_c5926_115											Ht Mt
2B	79.7485	Kukri_c67627_393											Ht Mt
2B	79.7485	Tdurum_contig74936_387											Ht Mt
2B	79.7485	Tdurum_contig29620_125											Ht Mt
2B	79.7485	Jagger_c8098_88											Ht Mt
2B	79.7485	CAP12_rep_c5926_51											Ht Mt
2B	79.7485	Excalibur_c53027_323											Ht Mt
2B	79.7485	Tdurum_contig7526_301											Ht Mt
2B	79.7485	Kukri_c43403_412											Ht Mt
2B	79.7485	Kukri_c17483_568											Ht Mt
2B	79.7485	Tdurum_contig29620_285											Ht Mt
2B	79.7485	wsnp_Ku_c23305_33210628											Ht Mt
2B	79.7485	Excalibur_c7136_823											Ht Mt
2B	79.7485	Excalibur_c7136_799											Ht Mt
2B	79.7485	Tdurum_contig11350_629											Ht Mt
2B	79.7485	Kukri_c27574_725											Ht Mt
2B	79.7485	Kukri_c29272_363											Ht Mt
2B	79.7485	wsnp_Ku_c23305_33210841											Ht Mt
2B	79.7485	Tdurum_contig74936_264											Ht Mt
2B	80.7744	wsnp_Ex_rep_c70571_69488416	D	lnRH	D	FST							Ph T
2B	81.7505	Jagger_c2273_166											Ht Mt
2B	82.4677	Tdurum_contig62458_179											SLN
2B	84.1796	Tdurum_contig30989_79											SLN
2B	90.9714	Kukri_c36756_316											Ht
2B	90.9714	RAC875_rep_c110493_512											Ht
2B	90.9714	BS00022417_51											Ht Ph
2B	90.9714	RAC875_c31252_173											Ph
2B	90.9714	BobWhite_c22301_230											Ph
2B	90.9714	RFL_Contig1385_326											Ph
2B	90.9714	RFL_Contig1385_1575											Ph
2B	90.9714	Kukri_c40953_658											Ph
2B	90.9714	Excalibur_c6876_560											Ph
2B	90.9714	RAC875_c41242_133											Ph
2B	90.9714	GENE-3867_1133											Ph
2B	90.9714	BS00022949_51											Ph
2B	90.9714	RAC875_c15649_1101											Ph
2B	92.1938	wsnp_CAP11_rep_c8700_3756682					I	lnRH					Ph
2B	92.1938	GENE-4359_102											Ph
2B	95.8235	BS00001140_51											Ph SL
2B	95.8235	IACX3325											Ph SL
2B	96.9867	RAC875_c30936_411											Ht Mt Ph SL SL Y
2B	96.9867	RAC875_c25316_220					I	lnRH					Ht Mt Ph SL Y
2B	96.9867	CAP7_c3814_303											Ht Mt Ph TGW Y
2B	96.9867	Tdurum_contig52063_1077											Ht Mt Ph TGW Y
2B	96.9867	Kukri_c5711_112											Ht Mt Ph TGW Y
2B	96.9867	BS00092542_51							I	FST		Fre-LM	Ph
2B	96.9867	BobWhite_c5852_103											Ph
2B	96.9867	RAC875_c30936_318											Ph
2B	96.9867	wsnp_BG263521B_Ta_2_1											SL
2B	96.9867	wsnp_Ex_c1873_3531947											SL
2B	96.9867	IAAV3528											SL
2B	97.3733	wsnp_Ex_c51352_55323092	D	lnRH	D	FST							GN SL T
2B	97.3733	BobWhite_c892_73	D	lnRH	D	FST							GN SL T
2B	98.5271	Excalibur_c58566_284											Ht Mt Ph TGW Y
2B	98.5271	BS00066546_51											Ht Mt Ph TGW Y
2B	98.5271	CAP11_c2947_204											Ht Mt TGW
2B	98.7579	RFL_Contig356_812											SL
2B	99.157	RAC875_c27297_2153	D	lnRH	D	FST							GN PM
2B	99.157	wsnp_Ex_c4334_7816096											TGW
2B	99.157	wsnp_Ex_rep_c66545_64829026											TGW Y
2B	99.1602	Kukri_c26645_254											Mt TGW Y
2B	99.1602	RAC875_c45600_228											PM
2B	99.1602	RAC875_c87421_408											TGW
2B	99.1602	wsnp_Ex_c16970_25563701											TGW
2B	99.1602	Kukri_rep_c69962_1081											TGW
2B	99.1602	wsnp_Ex_c52240_55911010											TGW
2B	99.1602	wsnp_Ex_c37611_45330886											TGW
2B	99.1602	wsnp_Ku_c33652_43115283											TGW
2B	99.1602	wsnp_Ex_c2497_4666526											TGW
2B	99.1602	wsnp_Ex_c5363_9482943											TGW
2B	99.1602	wsnp_Ex_c20367_29431681											TGW
2B	99.1602	wsnp_Ex_c7347_12594320											TGW
2B	99.1602	wsnp_Ex_c25438_34703568											TGW
2B	99.1602	wsnp_Ku_c52199_57246606											Y
2B	99.2724	tplb0038f13_1219											TGW
2B	99.2724	wsnp_Ex_c1541_2943791											TGW
2B	99.2724	wsnp_Ex_c45595_51343969							I	FST		Fre-LM	Y
2B	99.5593	wsnp_Ex_c6471_11241582			D	FST					Fre-WL		Ht Mt Ph Y
2B	99.5593	Kukri_c2507_382											TGW Y
2B	99.7308	TA002013-0438			D	FST					Fre-WL		Ht Mt
2B	99.7308	wsnp_Ex_c4273_7712252			D	FST					Fre-WL		Ht Mt
2B	99.7308	wsnp_Ex_rep_c103017_88070251			D	FST					Fre-WL		Ht Mt
2B	99.7308	wsnp_JD_c12127_12442581			D	FST					Fre-WL		Ht Mt
2B	99.7308	Kukri_c25828_136			D	FST					Fre-WL		Ht Mt
2B	99.7308	RAC875_c41224_72			D	FST					Fre-WL		Ht Mt
2B	99.7308	Excalibur_c18275_211			D	FST					Fre-WL		Ht Mt
2B	99.7308	RAC875_rep_c70107_184											Ht Mt
2B	99.7308	BobWhite_c46028_206											Ht Mt
2B	99.7308	Excalibur_rep_c67360_303											Ht Mt
2B	99.7308	BobWhite_c31523_130											Ht Mt
2B	99.7308	wsnp_Ex_rep_c101477_86838533											Ht Mt Ph
2B	99.7308	Kukri_c9507_95					I	lnRH					Ht Mt Ph SL Y
2B	99.7308	wsnp_Ra_c18396_27453775											Ht Mt Ph SL Y
2B	99.7308	wsnp_Ex_c65790_64067038											Ht Mt Ph Y
2B	99.7308	wsnp_JD_c29301_23358365											Ht Mt SL TGW Y
2B	99.7308	wsnp_Ku_c35215_44455846			D	FST							Ht Mt TGW
2B	99.7308	wsnp_Ku_c58640_61287250											Ht Mt TGW
2B	99.7308	wsnp_Ku_c39797_48152615											Ht Mt TGW
2B	99.7308	wsnp_Ku_c33341_42849025											Ht Mt TGW
2B	99.7308	Ku_c33341_260											Ht Mt TGW
2B	99.7308	BS00072379_51											Ht Ph Y
2B	99.7308	BobWhite_c14686_86											Ph
2B	99.7308	Kukri_c57811_86	D	lnRH	D	FST							Ph Y
2B	99.7308	Kukri_c17062_618											Ph Y
2B	99.7308	TA002306-1975											SL TGW
2B	99.7308	Excalibur_c3776_2025											SL TGW
2B	99.7308	Tdurum_contig27794_582											TGW
2B	99.7308	Ra_c28259_603											TGW
2B	99.7308	wsnp_Ex_rep_c73919_71799491											TGW Y
2B	99.7308	wsnp_JD_c9251_10121369	D	lnRH	D	FST							Y
2B	99.7308	Ku_c11862_349	D	lnRH	D	FST							Y
2B	99.7308	Excalibur_c17155_636	D	lnRH	D	FST							Y
2B	99.7308	wsnp_Ex_c15985_24399118											Y
2B	99.7308	BobWhite_c16735_131											Y
2B	99.7308	BobWhite_c16735_176											Y
2B	99.7932	wsnp_Ex_c4423_7960221											Mt TGW Y
2B	99.7932	wsnp_Ex_c20529_29608872			D	FST			I	FST	Fre-WL	Fre-LM	Ph Y
2B	99.7932	Ku_c3858_1078							I	FST		Fre-LM	Ph Y
2B	99.7932	Kukri_c42289_502							I	FST		Fre-LM	Ph Y
2B	99.7932	Excalibur_c33079_199							I	FST		Fre-LM	Ph Y
2B	99.7932	Excalibur_rep_c106537_63							I	FST		Fre-LM	Ph Y
2B	99.7932	wsnp_BE403506B_Ta_1_2							I	FST		Fre-LM	Ph Y
2B	99.7932	RAC875_c85261_84							I	FST		Fre-LM	Ph Y
2B	99.7932	Excalibur_c8457_1162							I	FST		Fre-LM	Ph Y
2B	99.7932	wsnp_JD_c21530_18862386							I	FST		Fre-LM	Ph Y
2B	99.7932	wsnp_Ku_c6183_10867720							I	FST		Fre-LM	Ph Y
2B	99.7932	IAAV8980							I	FST		Fre-LM	Ph Y
2B	99.7932	wsnp_CAP11_c307_255609							I	FST		Fre-LM	Ph Y
2B	99.7932	Kukri_c42289_582							I	FST		Fre-LM	Ph Y
2B	99.7932	wsnp_Ex_c5238_9271937							I	FST		Fre-LM	Ph Y
2B	99.7932	wsnp_RFL_Contig3304_3372802							I	FST		Fre-LM	Ph Y
2B	99.7932	BobWhite_c3693_85							I	FST			Ph Y
2B	99.7932	wsnp_Ex_c21991_31162645											TGW
2B	99.7932	wsnp_JD_c32007_24763860											TGW
2B	99.7932	Kukri_c2507_962											TGW
2B	99.7932	wsnp_Ex_c9805_16183499											TGW
2B	99.7932	wsnp_Ex_rep_c69465_68405569											TGW
2B	99.7932	wsnp_Ex_c18750_27627600							I	FST		Fre-LM	Y
2B	99.7932	Ku_c14053_772							I	FST		Fre-LM	Y
2B	99.7932	wsnp_JD_c3166_4159751											Y
2B	99.7932	wsnp_Ex_c19819_28826877											Y
2B	99.7932	Tdurum_contig42226_2355											Y
2B	99.7932	wsnp_Ku_rep_c83117_78896856											Y
2B	99.7932	Kukri_rep_c107732_99											Y
2B	99.7932	wsnp_Ex_c51661_55531646											Y
2B	99.7932	BobWhite_c13066_776											Y
2B	99.7932	wsnp_Ex_rep_c69928_68889568											Y
2B	99.7932	wsnp_JD_c21530_18862705											Y
2B	99.7932	BobWhite_c27675_201											Y
2B	99.7932	wsnp_Ex_c51661_55533018											Y
2B	99.7932	Kukri_rep_c70962_1545											Y
2B	99.7932	wsnp_Ex_rep_c69340_68274022											Y
2B	99.7932	RAC875_c9122_395											Y
2B	99.7932	BobWhite_c1654_440											Y
2B	99.7932	Kukri_c57399_314											Y
2B	99.7932	Kukri_c49219_76											Y
2B	99.8025	wsnp_CAP11_c1436_808089							I	FST		Fre-LM	Ph Y
2B	99.8025	Kukri_c110148_53											TGW
2B	99.8025	wsnp_Ex_c26375_35620271											TGW
2B	99.8025	Kukri_c673_452											TGW
2B	99.8025	Kukri_c22002_793											TGW
2B	99.8025	wsnp_Ex_c47661_52802548											TGW
2B	99.8025	IAAV3148											TGW
2B	99.8025	wsnp_BE488220B_Ta_1_1											TGW
2B	99.8025	wsnp_Ex_c7347_12594158											TGW
2B	99.8025	wsnp_Ex_c42447_49025091											TGW
2B	99.8025	RAC875_c3039_101											TGW
2B	99.8025	wsnp_Ex_c9133_15198596											TGW
2B	99.8025	wsnp_Ku_c691_1429483											TGW
2B	99.8025	wsnp_Ra_c28444_37905400											TGW
2B	99.8025	BobWhite_c27816_523											TGW
2B	99.8025	wsnp_CAP8_c775_527759											TGW
2B	99.8025	Ex_c66545_1078											TGW
2B	99.8025	wsnp_CAP11_c5255_2442548											TGW
2B	99.8025	IACX1028											TGW
2B	99.8025	Excalibur_c46024_97											TGW
2B	99.8025	wsnp_Ex_c7947_13490279											TGW
2B	99.8025	Ra_c106285_837											TGW
2B	99.8025	wsnp_Ex_c9133_15199227											TGW
2B	99.8025	Kukri_c8595_834											TGW
2B	99.8025	wsnp_Ex_c19819_28827344											Y
2B	99.8025	tplb0034a02_1566											Y
2B	99.868	IAAV1993											Ht Mt
2B	99.868	wsnp_Ku_c37269_46153087											Ph Y
2B	99.868	wsnp_JD_c9810_10594505											TGW
2B	99.868	BobWhite_c31986_324											TGW
2B	99.868	wsnp_Ku_c691_1430065											TGW
2B	99.868	Kukri_c20819_497											TGW
2B	99.868	wsnp_CAP8_c775_527730											TGW
2B	99.868	Kukri_c691_3187											TGW
2B	101.536	Ra_c15365_530											SL
2B	101.536	wsnp_Ex_rep_c105129_89641882											SL Y
2B	102.225	Jagger_c1810_163											Ph SL Y
2B	102.225	Tdurum_contig27880_199											SL
2B	102.225	Tdurum_contig27880_75											SL Y
2B	102.225	Kukri_c8177_718											SL Y
2B	102.275	wsnp_Ex_c128_254788											Mt SL Y
2B	102.275	Ku_c6050_678											Mt SL Y
2B	102.275	Kukri_c11566_386											Ph SL Y
2B	102.275	Tdurum_contig12836_418											SL
2B	102.275	Ex_c7958_1923											SL
2B	102.275	Ra_c9190_1384											SL
2B	105.322	IAAV5226											Ph
2B	105.322	wsnp_Ex_c10838_17631243											Ph
2B	105.908	Kukri_c31165_835			D	FST							Ph
2B	105.908	Ra_c6367_387			D	FST							Ph
2B	105.908	Excalibur_c43037_831			D	FST							Ph
2B	105.908	Kukri_rep_c80379_398			D	FST							Ph
2B	105.908	wsnp_Ex_c10251_16815404			D	FST							Ph
2B	105.908	RAC875_c31162_706											Ph
2B	105.908	RAC875_c9932_705											Ph
2B	106.563	Ku_c12037_482											Ph TGW Y
2B	106.563	wsnp_Ku_c12037_19549078											Ph TGW Y
2B	106.563	RAC875_rep_c70705_84											Ph Y
2B	106.563	Tdurum_contig44075_1141											Ph Y
2B	108.038	Ku_c66734_472											Y
2B	108.453	RAC875_rep_c72476_295											Ph
2B	109.245	IACX5919			D	FST							PM
2B	109.245	BS00010012_51											PM
2B	109.245	BS00016650_51											PM
2B	109.245	IAAV4899											PM
2B	109.476	RAC875_rep_c73777_410											Ht
2B	109.476	Kukri_rep_c101529_1199											Ht
2B	109.476	BS00011545_51											Ht
2B	109.476	BS00009247_51											Ht
2B	109.476	BS00011579_51											Ht Mt
2B	109.476	Kukri_c49010_266											Ht Mt
2B	109.526	BS00098739_51											Ht Mt
2B	109.526	Tdurum_contig68666_570											Ht Mt
2B	112.946	wsnp_Ex_c10071_16554911											SL
2B	113.358	RAC875_c3397_274											PM
2B	114.094	Kukri_c26311_891											GN
2B	114.322	BS00068310_51											PM
2B	114.368	BS00021682_51											Ph
2B	114.368	Ku_c12447_2002											Ph
2B	114.817	Kukri_c15498_1679											SL
2B	114.817	BobWhite_c1472_59											SL
2B	114.911	BS00047073_51											SL
2B	114.911	Kukri_c15498_657											SL
2B	115.008	IACX6309											PM
2B	115.008	Ra_c69196_575											PM
2B	115.008	Excalibur_c14988_872											SL
2B	115.332	Excalibur_c27629_473											PM
2B	115.535	Excalibur_c80601_278											PM
2B	115.728	Ku_c51309_212											PM
2B	115.862	BS00066719_51											PM
2B	117.169	Tdurum_contig96648_192											PM
2B	118.432	Ra_c13298_783											SL
2B	119.071	BobWhite_c18540_97											PM
2B	119.071	Kukri_c37462_459											SL
2B	119.071	RAC875_c29913_139											SLN
2B	119.613	IAAV3648											Ph
2B	119.613	wsnp_RFL_Contig2914_2757372											Ph
2B	119.613	Excalibur_c57713_126											Ph
2B	129.081	RAC875_c16752_283											PM
2B	129.081	Tdurum_contig59546_695											PM
2B	130.618	BS00076003_51											Ph
2B	130.618	GENE-1280_188											Ph
2B	145.536	wsnp_Ex_c34303_42642389											GN
2B	145.751	CAP7_c16_483											GN
2B	145.751	Excalibur_c910_946					I	lnRH					TGW
2B	146.016	tplb0030f06_593											GN
2B	152.59	RAC875_rep_c71149_148											GN
2B	152.59	Ku_c16249_315											GN
2B	152.59	wsnp_CAP11_c1820_985143											GN
2B	152.59	Ku_c2936_1987											GN
2B	152.59	RAC875_rep_c111384_441											GN
2B	152.59	BS00039185_51											GN
2B	152.59	RAC875_c18928_455											GN
2B	152.59	RAC875_c4602_445											GN
2B	152.59	RAC875_c18928_529											GN
2B	152.59	IACX8602											GN
2B	152.59	RAC875_c25513_403											GN
2B	153.083	RAC875_c4602_886											GN
2B	153.083	CAP11_c1820_244											GN
2B	155.409	TA003758-0495											T
2B	157.214	Excalibur_rep_c108380_489			D	FST					Fre-WL		GN
2B	157.214	RAC875_rep_c119322_54											GN
2B	157.214	Kukri_c16249_92											GN
2B	157.214	IACX6292											GN
2B	157.214	TA002989-0535											GN
2B	157.214	RAC875_rep_c71149_798											GN
2B	157.214	GENE-0918_159											GN
2B	157.214	RAC875_c3259_276											Mt
2B	158.699	Kukri_c52900_280											Ph
2B	159.656	Ra_c105904_187											T
2B	159.656	Ra_c105904_1191											T
2B	161.415	tplb0042a21_1091											T
2Dx	9.49195	BS00022532_51	D	lnRH	D	FST			I	FST		Fre-LM	Ph
2Dx	11.9459	D_contig27429_284											Ph SL Y
2Dx	11.9459	Kukri_rep_c106786_230											Ph SL Y
2Dx	11.9459	Kukri_rep_c113120_104											Ph SL Y
2Dx	11.9459	wsnp_JD_rep_c63957_40798121											Ph SL Y
2Dx	11.9459	BS00067046_51											Ph SL Y
2Dx	12.3853	tplb0053n05_793											SL
2Dx	12.3853	tplb0057n10_689											SL
2Dx	12.5827	JD_c63957_1176											Ph SL
2Dx	17.8444	BobWhite_rep_c64012_389											Ph
2Dx	19.0323	wsnp_CAP12_c812_428290											Ht Ht Mt Ph TGW Y
2Dx	28.1221	wsnp_CAP12_c1503_764765											Ht Ph TGW Y
2Dx	52.9635	BS00000905_51											Ph Y
2Dx	77.8236	BobWhite_c6365_965											SL
2Dx	97.1352	D_GDEEGVY02GXWQ0_77											Ph
3A	48.1619	RAC875_rep_c78247_578	D	lnRH									Mt
3A	60.2957	Excalibur_c25239_283											T
3A	75.051	RAC875_c14060_1935											GN
3A	75.5753	wsnp_Ex_c4094_7399975											GN
3A	76.2408	RAC875_c14060_1797											GN
3A	76.2408	Excalibur_c16197_748											GN
3A	76.4418	Excalibur_rep_c101767_219											GN
3A	77.5123	BS00013584_51			D	FST					Fre-WL		Ht T
3A	77.5123	wsnp_Ex_c57322_59083238			D	FST					Fre-WL		Ht T
3A	77.5123	TA003281-2379			D	FST					Fre-WL		Ht T
3A	77.5123	RAC875_c6445_275											Ht T
3A	77.5657	RAC875_c584_371											GN
3A	79.8009	wsnp_Ex_c57322_59084950			D	FST					Fre-WL		Ht T
3A	79.8009	RAC875_c50864_1921			D	FST					Fre-WL		Ht T
3A	79.8009	BS00065932_51			D	FST					Fre-WL		Ht T
3A	79.8009	Excalibur_c42978_149											Ht T
3A	79.8009	Tdurum_contig25520_363											Ht T
3A	80.6141	wsnp_Ex_c57322_59084809			D	FST					Fre-WL		Ht T
3A	81.8196	Jagger_c791_62											Ht
3A	81.8196	BS00034334_51											Ht
3A	83.3108	Kukri_c28165_906											T
3A	83.8539	wsnp_Ra_c16278_24893033											T
3A	83.8539	wsnp_Ku_c40218_48484410											T
3A	84.4912	Excalibur_rep_c103091_266											T
3A	85.386	wsnp_Ex_c11039_17902115											Ht
3A	85.386	wsnp_Ex_c28310_37444843											Ht
3A	85.386	wsnp_Ex_c943_1808232											Ht
3A	85.386	CAP8_c1093_136											Ht
3A	85.386	Kukri_rep_c112061_617											Ht
3A	85.386	wsnp_BE443995B_Ta_2_2											Ht
3A	85.386	wsnp_Ex_c943_1808577											Ht
3A	85.386	wsnp_Ex_c14681_22747500											Ht
3A	85.386	Tdurum_contig10979_1523											Ht
3A	85.386	RAC875_c45936_129											Ht
3A	85.386	Excalibur_c6040_762											Ht
3A	85.386	Excalibur_rep_c116073_259			D	FST			I	FST	Fre-WL	Fre-LM	Mt
3A	85.386	Tdurum_contig15239_269			D	FST			I	FST		Fre-LM	Ph
3A	85.386	Excalibur_c60452_196			D	FST			I	FST	Fre-WL	Fre-LM	Ph
3A	85.386	Excalibur_c13858_1640			D	FST			I	FST	Fre-WL	Fre-LM	Ph TGW
3A	85.386	Excalibur_c2578_1966											T
3A	85.7282	RFL_Contig4403_1034							I	FST		Fre-LM	Ht Mt
3A	85.7282	wsnp_Ex_c10272_16842803							I	FST		Fre-LM	Ht Mt
3A	85.7282	RAC875_c68290_193			D	FST			I	FST	Fre-WL	Fre-LM	Ph TGW
3A	85.7282	BS00089744_51			D	FST			I	FST		Fre-LM	Ph TGW
3A	85.7282	wsnp_JD_c968_1427139							I	FST		Fre-LM	Ph TGW
3A	85.7282	BS00098840_51							I	FST		Fre-LM	Ph TGW
3A	85.7282	TA005199-0585							I	FST		Fre-LM	Ph TGW
3A	85.7282	wsnp_Ra_c16846_25598885							I	FST		Fre-LM	Ph TGW
3A	85.7282	wsnp_Ex_c13802_21639096							I	FST		Fre-LM	Ph TGW
3A	85.7282	BobWhite_c35303_192							I	FST		Fre-LM	Ph TGW
3A	85.7282	BS00030876_51							I	FST		Fre-LM	Ph TGW Y
3A	85.7282	Kukri_c51247_322							I	FST		Fre-LM	Ph TGW Y
3A	85.7282	Excalibur_c9811_131							I	FST		Fre-LM	Ph TGW Y
3A	85.7282	wsnp_Ex_c1763_3333974							I	FST		Fre-LM	Ph TGW Y
3A	85.7282	wsnp_JG_c2509_1153697							I	FST		Fre-LM	Ph TGW Y
3A	86.1583	RAC875_c28582_204											Ht
3A	86.1583	wsnp_Ku_c30545_40369365											Ht Mt
3A	86.1583	BS00022129_51											Ht Mt
3A	86.1583	BS00010947_51											Ht Mt
3A	86.1583	RAC875_c66892_58											Ht Mt
3A	86.1583	wsnp_Ex_rep_c101942_87217430			D	FST			I	FST	Fre-WL	Fre-LM	Ph
3A	86.1583	Kukri_c10977_990							I	FST		Fre-LM	Ph TGW
3A	86.1583	wsnp_Ex_c6217_10848574							I	FST		Fre-LM	Ph TGW
3A	86.1583	wsnp_Ex_c20273_29326769							I	FST		Fre-LM	Ph TGW
3A	86.1583	Kukri_c17313_667							I	FST		Fre-LM	Ph TGW Y
3A	86.1583	BobWhite_c47722_613							I	FST		Fre-LM	Ph TGW Y
3A	86.1583	wsnp_Ex_c22435_31629303							I	FST		Fre-LM	Ph TGW Y
3A	86.1583	Kukri_rep_c114028_94							I	FST		Fre-LM	Ph TGW Y
3A	86.5224	BS00066475_51											Ht Mt
3A	86.6637	wsnp_Ex_c5997_10512308			D	FST					Fre-WL		Ht
3A	86.6637	wsnp_RFL_Contig2767_2518373			D	FST					Fre-WL		Ht
3A	86.6637	wsnp_Ku_rep_c104691_91086871			D	FST					Fre-WL		Ht
3A	86.6637	wsnp_Ex_rep_c108072_91444417			D	FST							Ht
3A	86.6637	Ex_c67794_487			D	FST							Ht
3A	86.6637	Kukri_rep_c102095_679											Ht
3A	86.6637	Ku_c14982_168											Ht
3A	86.6637	wsnp_Ex_c16615_25147492											Ht
3A	86.6637	wsnp_Ex_c11397_18400400											Ht
3A	86.6637	wsnp_JD_rep_c49174_33405622											Ht
3A	86.6637	wsnp_BF429272A_Ta_2_1											Ht
3A	86.6637	Kukri_c2454_59											Ht
3A	86.6637	wsnp_Ku_c3956_7237707											Ht
3A	86.6637	CAP8_c4697_108											Ht
3A	86.6637	Kukri_c1307_1223											Ht
3A	87.4392	wsnp_Ku_c8334_14181247			D	FST					Fre-WL		Ht Mt
3A	87.7814	wsnp_Ex_c42698_49211728											Mt
3A	87.7814	RAC875_rep_c69465_181											Mt
3A	87.7814	Kukri_rep_c70927_886											Mt
3A	88.0168	Ex_c18484_2048											Ht
3A	88.0168	Ex_c18484_2026											Ht
3A	88.0168	wsnp_Ku_c9433_15811664											Ht
3A	88.0168	wsnp_Ex_c9145_15214903											Ht
3A	88.0168	BobWhite_c31233_453											Ht
3A	88.0168	Tdurum_contig28699_54											Ht
3A	88.0168	Tdurum_contig57139_318											Ht
3A	88.0168	wsnp_Ex_rep_c69752_68711460											Ht
3A	88.0168	IAAV8351											Ht
3A	88.0168	tplb0055d10_1024											Ht
3A	88.0168	wsnp_BE494474A_Ta_2_2											Ht
3A	88.0168	wsnp_Ku_rep_c70479_70079622											Ht
3A	88.0168	Tdurum_contig59782_86											Ht
3A	88.0168	CAP7_c3367_68											Ht
3A	88.0168	RAC875_c53864_310											Ht
3A	88.0168	Ku_c28597_514											Ht
3A	88.0168	Kukri_rep_c70479_411											Ht
3A	88.0168	RAC875_c11672_1240											Ht
3A	88.0168	wsnp_Ra_c7280_12576178											Ht
3A	88.0168	wsnp_Ex_c2148_4035913											Ht
3A	88.0168	BS00026189_51											Ht Ht Mt
3A	88.0168	Jagger_c5842_90											Ht Ht Mt
3A	88.0168	RAC875_c13895_763			D	FST					Fre-WL		Ht Mt
3A	88.0168	wsnp_Ex_c9510_15761235											Ht Mt
3A	88.0168	BobWhite_c42102_237			D	FST							Ht Mt
3A	88.0168	RAC875_c19860_373											Ht Mt
3A	88.0168	RAC875_c37118_595											Ht Mt
3A	88.0168	wsnp_Ex_c9458_15679797											Ht Mt
3A	88.0168	TA002217-0946											Ht Mt
3A	88.0168	Ku_c1638_648											Ht Mt
3A	89.0403	Excalibur_c31571_136											Ht
3A	89.0403	BS00067190_51											Ht
3A	89.2255	RFL_Contig1175_354											Ht
3A	89.2255	wsnp_Ex_c15269_23492289											Ht
3A	89.2255	wsnp_Ex_c15269_23491104											Ht Mt
3A	89.2255	wsnp_Ex_rep_c66865_65263145											Ht Mt
3A	89.2255	wsnp_Ex_rep_c66865_65262892											Ht Mt
3A	89.2255	Ex_c66865_584											Ht Mt
3A	89.3573	IAAV4286											Ht
3A	89.3573	Kukri_c82097_197											Ht
3A	89.3573	wsnp_Ra_c29280_38672141											Ht
3A	89.3573	Excalibur_c854_1459											Ht
3A	89.3573	wsnp_RFL_Contig4814_5829093											Ht
3A	89.3573	Kukri_c101770_328											Ht
3A	89.4704	wsnp_Ex_rep_c69577_68526990											Ht
3A	89.4829	IAAV5821											Ht Mt
3A	89.4829	Tdurum_contig50392_1355											Ht Mt
3A	89.4829	wsnp_JD_c14691_14352459											Ht Mt
3A	89.4829	RAC875_c10669_714											Ht Mt
3A	89.4829	wsnp_Ex_rep_c104884_89459472											Mt
3A	90.4938	Excalibur_c47907_517											Ht Mt
3A	90.4938	Ra_c38505_544											Ht Mt
3A	90.4938	wsnp_Ex_c12269_19597415											Ht Mt
3A	90.4938	BS00037537_51											Ht Mt
3A	90.4938	RAC875_c8010_155											Ht Mt
3A	90.4938	RFL_Contig1034_2351											Ht Mt
3A	90.4938	wsnp_Ku_c3286_6111264											SL
3A	90.5503	Tdurum_contig41906_783	D	lnRH	D	FST			I	FST		Fre-LM	Ht
3A	90.5503	Tdurum_contig70196_106			D	FST			I	FST		Fre-LM	Ht
3A	90.5503	RFL_Contig4921_2420											Ht Mt
3A	90.5503	IAAV8924											Ht Mt
3A	90.5503	RAC875_c67309_634											Ht Mt
3A	90.5503	BS00110405_51											Ht Mt
3A	90.5503	Ku_c1638_552											Ht Mt
3A	90.5503	Excalibur_c18089_1116											Ht Mt
3A	91.6585	wsnp_Ex_rep_c66685_65003254											Ph TGW Y
3A	92.7354	IAAV902											Ph
3A	92.7354	BS00031289_51											Ph
3A	103.309	Tdurum_contig64606_1106			D	FST					Fre-WL		Ht Mt Ph
3A	103.309	Tdurum_contig64606_1309											Ht Mt Ph
3A	103.309	Tdurum_contig64606_1104											Ht Mt Ph
3A	109.224	Excalibur_c39002_242			D	FST							Y
3A	109.224	wsnp_BF292596A_Ta_1_1			D	FST							Y
3A	109.224	wsnp_BF292596A_Ta_1_3											Y
3A	109.647	BobWhite_c71_391											Y
3A	117.728	IACX333											Mt Ph
3A	138.069	Excalibur_c3429_652			D	FST			I	FST	Fre-WL	Fre-LM	Ph TGW Y
3A	145.584	Excalibur_c3969_1208											Ht Ph
3A	145.584	Excalibur_c3969_713	D	lnRH	D	FST							Ph
3A	146.052	Tdurum_contig82189_87											PM
3A	149.487	CAP11_c1022_66											Ht
3A	149.487	tplb0036i05_182			D	FST							Ph Y
3A	188.378	Tdurum_contig8674_1149					I	lnRH	I	FST		Fre-LM	Ph
3A	197.196	Tdurum_contig10022_413							I	FST		Fre-LM	Ph
3B	1.03015	RAC875_rep_c99885_100											Ht
3B	5.85834	BS00080136_51											GN T
3B	5.85834	CAP12_rep_c3868_270							I	FST		Fre-LM	Ph
3B	5.85834	RAC875_c43871_478							I	FST		Fre-LM	Ph
3B	5.85834	GENE-1743_853							I	FST		Fre-LM	Ph
3B	5.85834	RFL_Contig2549_565											PM
3B	8.46121	BS00001335_51											T
3B	8.46121	Tdurum_contig49804_392											T
3B	8.59373	RAC875_c30148_90							I	FST		Fre-LM	Ph
3B	11.8742	Excalibur_c94546_61											GN T
3B	11.8742	BobWhite_c2453_253											GN Ph T
3B	22.6132	wsnp_Ex_rep_c66766_65123941											PM
3B	23.3534	wsnp_Ex_c24548_33795073	D	lnRH	D	FST							T
3B	50.1822	Excalibur_c79902_439			D	FST							SL
3B	51.0723	Tdurum_contig50954_1393											GN T
3B	51.0723	Kukri_c12817_59			D	FST							GN T
3B	51.0723	Tdurum_contig50954_1264											GN T
3B	51.0798	Tdurum_contig77551_589											GN T
3B	52.9901	RFL_Contig29_1062											SLN
3B	56.7556	Tdurum_contig97412_402											SL
3B	57.9708	Tdurum_contig97412_270											SLN
3B	60.7212	Excalibur_c2492_1750											SL
3B	60.7212	BobWhite_rep_c50834_145											SL
3B	60.7212	Tdurum_contig81690_353											SL
3B	60.7212	Excalibur_c36626_228											SL
3B	60.7212	RAC875_c49822_111											SL
3B	60.7212	RAC875_c35355_777											SL
3B	60.9813	RAC875_c35355_952											SL
3B	61.4063	Kukri_c90676_212			D	FST					Fre-WL		SL
3B	62.3114	RAC875_c90230_51											Ph
3B	62.3114	JD_c49675_408											SL
3B	62.569	RAC875_c15722_1081											Ph
3B	62.569	wsnp_JD_c2146_2955972											Ph
3B	62.569	wsnp_JD_c8629_9593896											Ph
3B	62.569	Kukri_c8880_123											Ph
3B	62.569	wsnp_BE446087B_Ta_2_1											SL
3B	62.569	RFL_Contig5276_1756											SL
3B	62.569	Kukri_c6460_1823											SL
3B	62.6665	Excalibur_c21521_1318											Ph
3B	62.6665	wsnp_JD_c8629_9594108											Ph
3B	62.6665	BobWhite_rep_c52024_65											SLN
3B	65.7219	RAC875_c25305_754											GN
3B	65.7219	BobWhite_c16847_343											GN
3B	71.3402	BS00042456_51											SL
3B	72.4329	Excalibur_c7761_535	D	lnRH	D	FST			I	FST		Fre-LM	Ph
3B	74.4332	RAC875_c19043_841											TGW
3B	80.129	BobWhite_c7281_328											SLN
3B	80.129	BobWhite_rep_c66990_212							I	FST		Fre-LM	T
3B	80.129	Excalibur_c8998_469							I	FST		Fre-LM	T
3B	80.129	BobWhite_rep_c66990_294							I	FST		Fre-LM	T
3B	80.7616	Ra_c2964_2254											SLN
3B	80.9916	wsnp_Ex_c15795_24169367											SLN
3B	80.9916	BS00102641_51											SLN
3B	80.9916	wsnp_Ex_c39124_46489956											SLN
3B	80.9916	BS00010316_51											SLN
3B	80.9916	BS00022039_51											SLN
3B	80.9916	Excalibur_c19367_76											SLN
3B	80.9916	BS00022025_51											SLN
3B	81.2017	IACX3169											SLN
3B	81.2017	CAP8_c1113_199											SLN
3B	82.1868	BS00047204_51											T
3B	85.0272	BobWhite_c33344_143			D	FST							Ph T
3B	85.0272	RAC875_c42186_335											Ph T
3B	85.5173	Kukri_c13345_481							I	FST		Fre-LM	T
3B	88.0751	Kukri_rep_c93484_262										Fre-LM	SL T
3B	88.0751	CAP12_c3551_85										Fre-LM	T
3B	88.0751	wsnp_Ex_c8208_13870372											T
3B	88.3127	BS00040742_51											Ph T
3B	88.3127	RFL_Contig679_784											Ph T
3B	88.3127	Ra_c35_3184											T
3B	88.3677	Tdurum_contig43498_395											Ph T
3B	88.9828	BS00040739_51							I	FST		Fre-LM	Ph T
3B	89.1278	wsnp_JD_c4413_5541190											Ph T
3B	90.873	BS00022403_51											T
3B	95.0987	BS00063946_51											Ph
3B	134.834	BobWhite_c5611_281											GN T
3B	134.834	Excalibur_c57482_242											GN T
3B	134.834	Tdurum_contig50954_1095											GN T
3B	134.834	RAC875_c62483_112											GN T
3D	4.00484	BS00028726_51			D	FST					Fre-WL		T
3D	4.56078	wsnp_Ra_c41135_48426638											Ph
3D	37.073	BS00084607_51											Y
3D	82.5641	BS00065928_51											Ph
3D	93.779	RAC875_rep_c110663_1499											Ph SL
3D	96.3323	Kukri_c5252_107											SL
3D	130.077	GENE-1785_626							I	FST			Ph
3D	130.077	BS00067163_51							I	FST			Ph
3D	130.077	GENE-1785_118							I	FST			Ph
3D	130.077	D_GA8KES402JVT1Y_74							I	FST			Ph
3D	143.007	Tdurum_contig75812_438							I	FST		Fre-LM	Ph
3D	143.007	BobWhite_rep_c52911_146			D	FST							Ph
3D	143.007	BS00024812_51			D	FST							Ph
3D	143.007	IAAV7013			D	FST							Ph
3D	143.007	wsnp_Ku_c25527_35493338			D	FST							Ph
3D	143.007	IAAV686											Ph
3D	148.409	RFL_Contig148_359											Ph
4A	8.60677	BS00069271_51											TGW
4A	8.60677	IAAV2216											TGW
4A	44.4504	Kukri_c4559_278			D	FST							Ph Y
4A	44.4504	wsnp_Ex_c36701_44603531			D	FST							Ph Y
4A	47.0176	RAC875_c31051_490											Ph SL
4A	47.0176	Kukri_c6199_1183											SL
4A	58.3834	RAC875_c40483_245											Ht
4A	58.3834	wsnp_Ex_c469_928349											Y
4A	62.899	Tdurum_contig29489_176										Fre-LM	Ph Y
4A	85.0245	RAC875_c961_341											SL
4A	108.722	Tdurum_contig16541_89											Ph
4A	110.131	RAC875_c35819_165											PM
4A	110.131	D_contig63079_51											PM
4A	110.131	Tdurum_contig93527_486											PM
4A	110.131	TA006348-0950											PM
4A	111.149	Tdurum_contig65718_209											PM
4A	111.149	RAC875_c6939_1042											PM
4A	111.272	wsnp_Ku_c8391_14261321											PM
4A	112.709	IAAV1383											Mt Ph
4A	127.122	BS00070327_51											SL
4A	128.692	Excalibur_c30151_67											Ph SL
4A	137.044	Jagger_c504_109											Mt
4A	152.986	BobWhite_c8436_450											SL
4A	154.055	wsnp_Ra_c4400_7986499											Y
4A	154.055	IAAV8135											Y
4A	156.142	D_GBUVHFX02JF485_58											Ph
4A	158.97	Kukri_c58589_402											Ht
4A	164.13	Excalibur_c1952_175											Ph
4A	164.13	wsnp_Ex_c1675_3181929											Ph PM
4A	164.13	Kukri_c4700_1266											Ph TGW
4A	164.13	Kukri_c105301_92											Ph TGW
4B	35.5987	RAC875_c10850_316											Ht
4B	41.6547	Kukri_c23338_624											T
4B	45.4658	wsnp_Ra_c9823_16313377											Ph
4B	45.4658	Excalibur_c60791_1196											Ph
4B	45.7194	Kukri_rep_c69273_148											SL
4B	46.8606	BS00022534_51	D	lnRH									Ph
4B	46.8606	wsnp_Ex_c7362_12622736	D	lnRH									Ph
4B	47.6318	Excalibur_c24115_858	D	lnRH	D	FST							Ph
4B	61.3099	RAC875_c38941_230											Ht Mt
4B	61.8377	Excalibur_c100336_106											TGW
4B	62.5334	Excalibur_rep_c69304_402											Ph
4B	62.6705	Tdurum_contig10300_879			D	FST							Ht
4B	62.9241	Tdurum_contig10300_797											Ht
4B	62.9241	RAC875_c13639_2159											Ht
4B	75.646	BS00057153_51	D	lnRH	D	FST							Ph
4B	75.646	Excalibur_c22632_576											Ph
4B	75.646	BobWhite_c17899_1160											T
4B	81.7157	tplb0027f12_503											Ht
4B	86.5549	Ex_c45493_761											Ph
4B	104.092	BobWhite_c4256_213											GN
4B	104.092	BobWhite_c8266_582											GN
4B	104.788	BobWhite_c8266_510	D	lnRH	D	FST							GN
4D	53.6129	Kukri_rep_c68594_530	D	lnRH									Ph
4D	70.5898	D_F5XZDLF01CSICV_77					I	lnRH					TGW Y
4D	80.6765	wsnp_Ex_rep_c67296_65839761	D	lnRH	D	FST							Ph TGW Y
4D	80.6765	Ex_c6665_1067	D	lnRH	D	FST							Ph Y
4D	105.07	wsnp_JD_rep_c51623_35119179			D	FST					Fre-WL		Ph
5A	6.6689	BobWhite_rep_c67379_241	D	lnRH	D	FST							Ph Y
5A	8.12291	tplb0035p20_710											SL
5A	8.12291	wsnp_Ex_c905_1749059											SL
5A	8.12291	wsnp_Ex_c905_1748920											SL
5A	8.65818	wsnp_Ex_c6209_10838456											Ph
5A	8.65818	TA004832-0873											Ph T
5A	12.8125	Tdurum_contig9291_553											PM
5A	15.8564	BS00067606_51											Ph
5A	15.8564	BS00067647_51											Ph
5A	16.6233	BS00099534_51											Ph TGW Y
5A	22.6071	BS00022116_51											Ph
5A	26.5058	wsnp_BE444644A_Ta_2_1							I	FST		Fre-LM	Ph
5A	35.9489	RAC875_rep_c109661_107											T
5A	35.9489	wsnp_Ex_rep_c69526_68472787											T
5A	35.9489	wsnp_Ex_c5013_8914160											T
5A	36.5821	Kukri_c8835_112											T
5A	36.5821	wsnp_Ex_c19134_28056012											T
5A	36.5821	Kukri_c8835_579											T
5A	36.5821	wsnp_Ex_c4211_7606269											T
5A	36.5821	Ra_c7322_2294											T
5A	36.5821	Ku_c7910_1651											T
5A	36.7299	BobWhite_c14172_113											Ph
5A	36.7299	BS00040933_51											Ph
5A	36.7299	GENE-3321_201									Fre-WL		Ph
5A	36.8737	BobWhite_rep_c50145_387											Ph
5A	36.8737	wsnp_Ex_rep_c71219_70023450											Ph
5A	36.8737	BS00094095_51											Ph
5A	43.2669	BS00041219_51											Ph
5A	43.2669	wsnp_Ra_c24707_34262900											Ph
5A	45.0825	wsnp_Ra_c13_24540											Ph
5A	45.0825	RAC875_c13_1589											Ph
5A	45.0825	RAC875_c13_1965											Ph
5A	45.0825	TA003225-1427											Ph
5A	45.0825	RAC875_c13_1458											Ph
5A	45.0825	wsnp_Ra_c13_24911											Ph
5A	45.0825	TA003225-0566											Ph T
5A	45.0825	Kukri_c42466_392											Ph T
5A	45.0825	BobWhite_c15454_63											Ph T
5A	45.0825	BS00063823_51											Ph T
5A	45.0825	wsnp_Ex_rep_c68515_67349904											Ph Y
5A	45.0825	wsnp_Ex_c4666_8349206											Ph Y
5A	45.0825	TA004446-0339											Ph Y
5A	45.3201	Tdurum_contig49844_958											Ph
5A	45.3201	tplb0031i04_452											Ph
5A	45.462	CAP11_c3113_79											Ph
5A	49.7321	RAC875_c15713_943	D	lnRH	D	FST							GN
5A	49.7321	BS00109052_51							I	FST		Fre-LM	GN Ph TGW Y
5A	52.7999	wsnp_CAP11_rep_c4151_1963100											TGW
5A	53.1055	wsnp_Ex_rep_c66900_65313836	D	lnRH									SL
5A	56.4749	BS00069175_51											Mt
5A	56.4849	Tdurum_contig49187_601											Mt
5A	60.819	BS00094342_51											Ph
5A	60.819	IAAV7514											Ph
5A	62.273	Excalibur_c1208_72											Ph
5A	66.9986	Excalibur_c12332_161											Mt
5A	66.9986	RAC875_c8544_646											Mt
5A	68.8001	wsnp_Ex_c19519_28487099											Ph
5A	68.8001	Tdurum_contig17712_200											Ph
5A	68.9479	tplb0060m15_257											Ph
5A	68.9479	Excalibur_c39303_144											Ph
5A	69.3354	IAAV1179							I	FST		Fre-LM	Ht Mt Ph
5A	69.4432	Kukri_c44685_238							I	FST		Fre-LM	Ht Mt Ph
5A	70.3001	Kukri_s112978_54											Mt
5A	70.3001	Jagger_c6106_119											Mt
5A	70.3001	Kukri_c75754_239											Mt
5A	70.3001	wsnp_Ex_c31914_40647870											Mt
5A	70.3001	Tdurum_contig17500_876											Ph
5A	74.762	wsnp_Ku_c12211_19780409											TGW
5A	81.9581	RAC875_c23340_2243											Ph Y
5A	81.9581	BobWhite_c6782_180			D	FST					Fre-WL		Ph Y
5A	82.7211	Tdurum_contig4576_1153			D	FST							PM TGW
5A	82.7211	Kukri_rep_c70839_205											PM TGW
5A	82.7211	RFL_Contig1284_640											T
5A	86.2143	Tdurum_contig10210_425	D	lnRH									SLN TGW
5A	86.2143	Tdurum_contig61623_471											Y
5A	89.0165	IAAV619											SL
5A	89.5618	wsnp_Ex_c31799_40545376											Mt Ph SL TGW Y
5A	89.5618	Ex_c2702_355											Mt Ph SLN TGW Y
5A	89.5618	Excalibur_rep_c103747_193									Fre-WL		Ph SL TGW Y
5A	89.5618	IACX9023											Ph SL TGW Y
5A	89.5618	Tdurum_contig55097_601											Ph SL TGW Y
5A	89.5618	wsnp_Ex_c13942_21820758											Ph SL TGW Y
5A	89.5618	IAAV1650											Ph SL TGW Y
5A	89.9572	RAC875_rep_c113313_607											Mt Ph SLN TGW
5A	89.9572	IACX9410											Mt Ph SLN TGW
5A	89.9572	wsnp_Ex_c7729_13177883											Mt Ph SLN TGW
5A	89.9572	wsnp_Ex_c31799_40545478											Mt Ph SLN TGW
5A	89.9572	Kukri_c10033_724											Mt Ph SLN Y
5A	89.9632	IAAV3043											Mt Ph SL TGW Y
5A	89.9632	Excalibur_rep_c111129_125											Mt Ph SL TGW Y
5A	89.9632	RAC875_c9984_1003											Mt Ph SLN TGW
5A	89.9632	RAC875_c30566_230											Mt Ph SLN Y
5A	89.9632	RAC875_rep_c116420_103											Mt Ph SLN Y
5A	89.9632	wsnp_Ex_c2702_5013188											Ph SL TGW Y
5A	89.9632	BS00065936_51											Ph SL TGW Y
5A	89.9632	tplb0038h19_1394											Ph SLN
5A	90.5444	Ex_c2840_1013									Fre-WL		Mt Ph SLN TGW
5A	90.5444	BS00022071_51											Mt Ph SLN TGW Y
5A	90.5444	BS00098062_51											Mt Ph SLN TGW Y
5A	90.5444	BS00031117_51											Mt Ph SLN Y
5A	90.5444	IACX448											Mt Ph SLN Y
5A	90.5444	wsnp_AJ612027A_Ta_2_1											Mt Ph SLN Y
5A	90.5444	Kukri_c9411_676											Mt Ph SLN Y
5A	90.5444	Kukri_c33022_198											Ph SL Y
5A	91.3034	wsnp_Ex_rep_c66689_65010988											Mt Ph SLN TGW
5A	91.3034	wsnp_Ex_c22727_31934296											Mt Ph SLN TGW Y
5A	91.3034	RAC875_rep_c109716_67											Mt Ph SLN TGW Y
5A	91.3034	Excalibur_c23354_187											Mt Ph SLN Y
5A	91.3034	Kukri_c6669_145											Ph SL
5A	93.2347	wsnp_Ex_c8543_14357051											SL
5A	98.901	IAAV8042											Mt
5A	98.901	wsnp_Ex_c3772_6866645											Mt
5A	114.969	BS00076948_51											Ph TGW
5A	117.671	BS00089076_51											Ph
5A	119.81	Kukri_rep_c91370_381											T
5A	120.138	BS00065915_51			D	FST					Fre-WL		T
5A	120.436	Kukri_c18023_553			D	FST							Ht SL
5A	120.436	wsnp_Ex_c2441_4568016			D	FST							Ht SL
5A	125.199	wsnp_Ra_c3095_5835193											Ht SL
5A	137.976	Excalibur_c27558_298	D	lnRH	D	FST							Ph
5A	137.976	BS00065714_51			D	FST							Ph
5A	138.735	wsnp_Ku_c38543_47157828											Ph TGW Y
5A	139.753	BS00021688_51	D	lnRH	D	FST							Ht
5A	139.753	Excalibur_c27357_146	D	lnRH	D	FST							Ph Y
5A	139.753	tplb0049a09_1302											Y
5A	139.753	tplb0049a09_2097											Y
5A	141.749	GENE-2673_1789											Ph
5A	141.749	RAC875_c8121_1147											Ph
5A	141.749	Ra_c2142_821											Ph T Y
5A	141.749	IAAV3048											Ph T Y
5A	141.749	BS00021860_51							I	FST		Fre-LM	Ph TGW Y
5A	141.749	BS00069245_51							I	FST		Fre-LM	Ph TGW Y
5A	141.749	IACX5640							I	FST		Fre-LM	Ph TGW Y
5A	141.749	TA005992-0641							I	FST		Fre-LM	Ph TGW Y
5A	141.749	TA003462-0942							I	FST		Fre-LM	Ph TGW Y
5A	141.749	IAAV8639							I	FST		Fre-LM	Ph TGW Y
5A	141.749	Tdurum_contig82476_64											Ph Y
5A	141.749	RAC875_c8121_1490											Ph Y
5A	141.749	Tdurum_contig51134_497											Ph Y
5A	141.749	RAC875_c8642_231											Ph Y
5A	144.137	Excalibur_c42255_425							I	FST		Fre-LM	Ph
5A	144.137	Excalibur_c77910_272							I	FST		Fre-LM	Ph
5A	144.137	Kukri_c16087_281							I	FST		Fre-LM	Ph
5A	144.137	Tdurum_contig51134_191											Ph Y
5A	144.263	BS00068108_51											Ph
5A	147.259	wsnp_JD_c493_749195											Ph
5A	147.259	BS00000006_51											Ph
5A	147.259	BobWhite_c47401_491							I	FST		Fre-LM	Ph T Y
5A	148.304	wsnp_Ex_c2171_4072774											Ph
5A	148.304	Ex_c2171_2600											Ph
5A	148.304	wsnp_Ex_c2171_4072995											Ph
5A	148.304	BobWhite_c11539_336											Ph
5A	148.304	RAC875_c48885_107											Ph
5A	148.304	GENE-2673_1010											Ph
5A	148.304	wsnp_Ex_c2171_4073721											Ph
5A	148.304	RAC875_c48885_142											Ph
5A	148.304	wsnp_Ex_c2171_4073629											Ph
5A	148.304	wsnp_Ex_c2171_4073472			D	FST							Ph T Y
5A	148.304	wsnp_Ex_c2171_4074003			D	FST							Ph T Y
5A	148.304	Excalibur_c2171_2728											Ph T Y
5A	148.304	GENE-1407_645							I	FST		Fre-LM	Ph TGW Y
5B	5.70073	Ex_c68034_498											Ht
5B	5.70073	Tdurum_contig44127_202											Ht
5B	5.70073	BS00011480_51											Ht
5B	29.6238	BS00022773_51											Mt
5B	37.5424	RAC875_c104514_534			D	FST					Fre-WL		Ht
5B	38.4952	Kukri_c439_857			D	FST					Fre-WL		Ht
5B	38.4952	wsnp_Ex_c5915_10379277			D	FST					Fre-WL		Ht
5B	38.4952	wsnp_Ex_rep_c103024_88075347			D	FST					Fre-WL		Ht
5B	38.4952	JD_c16284_736			D	FST					Fre-WL		Ht
5B	38.4952	BS00068082_51			D	FST					Fre-WL		Ht
5B	38.4952	IAAV4252											Ht
5B	38.4952	wsnp_CAP8_c2693_1401039											Ht
5B	38.4952	Ku_c439_1308											Ht
5B	38.4952	BS00074315_51											Ht
5B	38.4952	IAAV2507											Ht
5B	38.4952	Excalibur_c17843_812											Ht
5B	38.4952	Kukri_rep_c106665_549											Ht
5B	38.4952	wsnp_Ex_c5915_10378807											Ht
5B	38.4952	RAC875_rep_c117234_313											Ht
5B	38.4952	Excalibur_c38701_537											Ht
5B	38.8879	BS00065930_51			D	FST					Fre-WL		Ht
5B	39.6412	Ex_c226_499											Ht
5B	39.6412	wsnp_Ex_rep_c68091_66846454											Ht
5B	39.6412	Ku_c4349_1890											Ht
5B	39.6412	wsnp_Ku_c27243_37190781											Ht
5B	39.6412	Tdurum_contig25068_259											Ht
5B	39.6412	BobWhite_c15585_87											Ht
5B	39.6412	Excalibur_c5540_1197											Ht
5B	39.6412	Excalibur_c92223_97											Ht
5B	39.6412	Excalibur_rep_c68035_128											Ht
5B	39.6412	wsnp_Ex_c2481_4632928											Ht
5B	39.6412	wsnp_Ku_c1535_3032624											Ht
5B	39.6412	wsnp_Ku_c1535_3032561											Ht
5B	40.5521	wsnp_Ex_c13496_21243167			D	FST							Ht
5B	40.565	wsnp_JD_c46002_31546230											Ht
5B	40.565	RAC875_c51548_403											Ht
5B	40.8322	Excalibur_c8224_1447											Ht
5B	41.3472	wsnp_Ex_c20988_30107609			D	FST					Fre-WL		Ht
5B	41.3472	wsnp_Ex_c27219_36436025			D	FST					Fre-WL		Ht
5B	41.3472	RAC875_c14769_1918			D	FST					Fre-WL		Ht
5B	41.3472	Kukri_c18702_132											Ht
5B	41.3472	wsnp_JD_c4585_5720296											Ht
5B	41.3472	Kukri_c18702_1234											Ht
5B	43.5618	wsnp_Ex_c2904_5355509			D	FST					Fre-WL		Ht
5B	43.5618	wsnp_Ex_c10842_17637744											Ht
5B	45.3966	Tdurum_contig46366_913											Ht
5B	52.0952	RAC875_c44756_381											Ph
5B	52.0952	wsnp_Ex_c113235_94249366											Ph
5B	52.0952	wsnp_Ku_c49907_55670146											Ph
5B	56.5953	IACX3288											Ph
5B	56.5953	BS00001101_51											Ph
5B	56.5953	BS00031411_51											Ph
5B	56.5953	wsnp_Ex_c16963_25554152											Ph
5B	56.5953	Excalibur_c65109_60											Ph
5B	56.5953	wsnp_Ku_rep_c72211_71920520											Ph
5B	57.899	Ex_c2615_564											SL
5B	58.2402	BobWhite_c47620_226											Ph
5B	58.443	wsnp_Ku_c29780_39658445											SL
5B	59.4344	wsnp_Ku_c10296_17072695											SL
5B	59.4344	RAC875_rep_c116598_137											SL
5B	59.6758	BobWhite_rep_c63648_306											SL
5B	59.6758	Tdurum_contig63161_121											SL
5B	59.6758	Kukri_c10296_1512											SL
5B	59.6758	wsnp_Ex_c47152_52446529											SL
5B	59.6758	wsnp_CAP11_c948_571287											T
5B	59.7853	wsnp_Ex_rep_c66667_64981526											Ht Mt
5B	59.7853	RAC875_c38511_91											Ht Mt
5B	59.7853	Kukri_c11815_706											Ht Mt
5B	59.7853	wsnp_Ex_c50413_54706626											Ht Mt SL
5B	59.7853	RFL_Contig773_790											SL
5B	59.9816	wsnp_Ex_c974_1864971											SL
5B	60.2069	wsnp_Ex_c10644_17356566											Ht Ph
5B	60.2069	Kukri_c12562_453											Ht Ph
5B	60.2069	RFL_Contig570_515											Ph
5B	60.2069	wsnp_Ku_c12562_20256747											Ph
5B	60.3067	Ra_c8939_653											Ht
5B	60.3067	GENE-3211_99											SL
5B	60.5642	Kukri_c4866_552											Y
5B	60.6769	wsnp_Ex_c19724_28721128											Y
5B	60.6769	wsnp_Ex_c19724_28720939											Y
5B	60.6769	GENE-2550_181											Y
5B	60.6769	Ku_c1083_375											Y
5B	60.7413	Ku_c1083_1261											Ht
5B	61.0246	RAC875_c2437_1569											Ht Mt T
5B	61.3819	Excalibur_c10444_2056											GN Ht Mt Ph SL T
5B	61.3819	Tdurum_contig68472_291											GN Ht Mt Ph SL T
5B	61.3819	RAC875_c4287_2984											GN Ht Mt Ph SL T
5B	61.3819	Tdurum_contig68472_115											GN Ht Mt Ph SL T
5B	61.3819	Excalibur_c76979_970			D	FST					Fre-WL		GN Ht Mt Ph T
5B	61.3819	RAC875_c39141_55											GN Ht Mt Ph T
5B	61.8357	RFL_Contig658_1166											GN Ht Mt Ph SL T
5B	61.8357	Tdurum_contig10338_566											GN Ht Mt Ph SL T
5B	61.8357	BS00066289_51											GN Ht Mt Ph SL T
5B	61.8357	Kukri_c46476_647											GN Ht Mt Ph SL T
5B	61.8357	Tdurum_contig57403_311											GN Ht Mt Ph SL T
5B	61.8357	Kukri_c33299_519											GN Ht Mt Ph T
5B	61.8357	Tdurum_contig57403_589											GN Ht Mt Ph T
5B	61.8357	wsnp_BE495277B_Ta_2_5											GN Ht Mt Ph T
5B	61.9226	Kukri_c45713_151											Ht Mt Ph SL T
5B	62.4859	Kukri_c9073_1450											SL
5B	62.4859	Tdurum_contig77275_259											SL
5B	62.4859	Tdurum_contig10172_176											SL
5B	62.6018	Kukri_c46476_551											GN Ht Mt Ph T
5B	62.6018	Jagger_c3991_101											Ht
5B	62.6018	Kukri_c62247_248											Ph
5B	62.8851	Kukri_c20165_210					I	lnRH					Ph
5B	63.0718	BS00077666_51											Ht Ph TGW Y
5B	63.0718	JD_c9613_220					I	lnRH					Ph
5B	63.0718	Excalibur_c79041_63					I	lnRH					Ph
5B	63.0718	GENE-4974_9					I	lnRH					Ph
5B	63.0718	RAC875_rep_c111720_149					I	lnRH					Ph
5B	63.0718	Tdurum_contig10240_88											Ph
5B	63.0718	RAC875_c42356_237											Ph
5B	63.0718	RAC875_rep_c87796_223											Ph
5B	63.0718	Kukri_c82296_367											Ph
5B	63.0718	Kukri_c5594_717											Ph
5B	63.0718	wsnp_Ex_c28481_37607810											Ph
5B	68.3637	wsnp_Ra_c5131_9153817			D	FST	I	lnRH			Fre-WL		Ph
5B	68.3637	IAAV7088			D	FST	I	lnRH			Fre-WL		Ph
5B	68.3637	GENE-4571_97			D	FST	I	lnRH			Fre-WL		Ph
5B	68.3637	Kukri_c31301_895			D	FST	I	lnRH			Fre-WL		Ph
5B	68.3637	Excalibur_c9846_1996					I	lnRH					Ph
5B	68.3637	Excalibur_c26312_475					I	lnRH					Ph
5B	68.3637	BS00010581_51					I	lnRH					Ph
5B	68.3637	GENE-3575_1073					I	lnRH					Ph
5B	68.3637	BS00010301_51					I	lnRH					Ph
5B	68.3637	BobWhite_c7029_58					I	lnRH					Ph
5B	68.3637	BS00022960_51					I	lnRH					Ph
5B	68.3637	Jagger_c6390_111					I	lnRH					Ph
5B	68.3637	Jagger_c750_276					I	lnRH					Ph
5B	68.3637	Kukri_c13590_137					I	lnRH					Ph
5B	68.3637	Kukri_rep_c72669_2005					I	lnRH					Ph
5B	68.3637	IAAV6876					I	lnRH					Ph
5B	68.3637	BS00064660_51					I	lnRH					Ph
5B	68.3637	BS00099648_51					I	lnRH					Ph
5B	68.3637	Kukri_c13590_206					I	lnRH					Ph
5B	68.3637	Excalibur_c44034_2067					I	lnRH					Ph
5B	68.3637	Excalibur_c1371_454					I	lnRH					Ph
5B	68.3637	Excalibur_c82761_53					I	lnRH					Ph
5B	68.3637	Kukri_c46126_851					I	lnRH					Ph
5B	68.3637	RAC875_c15929_925					I	lnRH					Ph
5B	68.3637	GENE-4579_458					I	lnRH					Ph
5B	68.3637	Kukri_c5281_991					I	lnRH					Ph
5B	68.3637	RAC875_c15929_628					I	lnRH					Ph
5B	68.3637	BS00022694_51					I	lnRH					Ph
5B	68.3637	wsnp_Ex_c25926_35188395					I	lnRH					Ph
5B	68.3637	D_GBB4FNX02JJ4FT_425					I	lnRH					Ph
5B	68.3637	wsnp_Ku_rep_c68793_67937879					I	lnRH					Ph
5B	68.3637	Excalibur_rep_c68017_140					I	lnRH					Ph
5B	68.3637	Kukri_c22925_185					I	lnRH					Ph
5B	68.3637	RAC875_c60520_164					I	lnRH					Ph
5B	68.3637	wsnp_Ex_c25392_34658803					I	lnRH					Ph
5B	68.3637	wsnp_JD_c12186_12484832					I	lnRH					Ph
5B	68.3637	BobWhite_c23569_434					I	lnRH					Ph
5B	68.3637	BS00005092_51					I	lnRH					Ph
5B	68.3637	IACX9571					I	lnRH					Ph
5B	68.3637	wsnp_Ku_c24804_34773820					I	lnRH					Ph
5B	68.3637	BS00022040_51					I	lnRH					Ph
5B	68.3637	wsnp_Ex_rep_c68033_66780978					I	lnRH					Ph
5B	68.3637	IACX7596					I	lnRH					Ph
5B	68.3637	CAP7_rep_c8461_106					I	lnRH					Ph
5B	68.3637	IAAV8169					I	lnRH					Ph
5B	68.3637	IACX8389					I	lnRH					Ph
5B	68.3637	BobWhite_c20692_123					I	lnRH					Ph
5B	68.3637	Kukri_c27278_505					I	lnRH					Ph
5B	68.3637	Kukri_rep_c112991_207					I	lnRH					Ph
5B	68.3637	BobWhite_c43683_388					I	lnRH					Ph
5B	68.3637	GENE-3156_152					I	lnRH					Ph
5B	68.3637	Excalibur_c8675_1638					I	lnRH					Ph
5B	68.3637	Excalibur_rep_c67473_197					I	lnRH					Ph
5B	68.3637	BS00010837_51					I	lnRH					Ph
5B	68.3637	CAP7_c11553_123					I	lnRH					Ph
5B	68.3637	Excalibur_c20664_1596					I	lnRH					Ph
5B	68.3637	BS00091774_51					I	lnRH					Ph
5B	68.3637	IACX9371					I	lnRH					Ph
5B	68.3637	RAC875_c32587_186					I	lnRH					Ph
5B	68.3637	GENE-3206_154					I	lnRH					Ph
5B	68.3637	Excalibur_rep_c68017_636					I	lnRH					Ph
5B	68.3637	Excalibur_c36525_679					I	lnRH					Ph
5B	68.3637	Excalibur_c96334_93					I	lnRH					Ph
5B	68.3637	BS00010886_51					I	lnRH					Ph
5B	68.3637	Excalibur_c27820_1129					I	lnRH					Ph
5B	68.3637	RAC875_c97163_563					I	lnRH					Ph
5B	68.3637	Excalibur_c44034_479					I	lnRH					Ph
5B	68.3637	BS00093122_51					I	lnRH					Ph
5B	68.3637	BS00068173_51					I	lnRH					Ph
5B	68.3637	BS00064661_51					I	lnRH					Ph
5B	68.3637	Excalibur_c44034_1785					I	lnRH					Ph
5B	68.3637	GENE-3310_734					I	lnRH					Ph
5B	68.3637	GENE-3310_792					I	lnRH					Ph
5B	68.3637	Kukri_c31301_178					I	lnRH					Ph
5B	68.3637	Kukri_c7760_1210					I	lnRH					Ph
5B	68.3637	RFL_Contig79_332					I	lnRH					Ph
5B	68.3637	tplb0061l23_1365					I	lnRH					Ph
5B	68.3637	BS00088187_51					I	lnRH					Ph
5B	68.3637	Ku_c5281_344					I	lnRH					Ph
5B	68.3637	BobWhite_c11861_557											Ph
5B	68.3637	tplb0058c02_1053											Ph
5B	68.3637	CAP7_c6223_318											Ph
5B	68.3637	RAC875_c35715_718											Ph
5B	68.3637	GENE-4579_108											Ph
5B	68.3637	BS00010124_51					I	lnRH					Ph
5B	68.6341	wsnp_Ku_c14202_22436656											Ph
5B	68.6341	wsnp_Ex_rep_c70120_69070056											Ph TGW Y
5B	69.191	Ex_c5594_2818											Ht Ph TGW Y
5B	69.191	TA002629-0202			D	FST	I	lnRH			Fre-WL		Ph
5B	69.191	BS00010863_51			D	FST	I	lnRH			Fre-WL		Ph
5B	69.191	Ra_c1726_1071					I	lnRH					Ph
5B	69.191	TA003502-1375					I	lnRH					Ph
5B	69.191	Kukri_c31419_399					I	lnRH					Ph
5B	69.191	BS00069741_51					I	lnRH					Ph
5B	69.191	GENE-4181_430					I	lnRH					Ph
5B	69.191	BS00077667_51					I	lnRH					Ph
5B	69.191	Jagger_c1791_133					I	lnRH					Ph
5B	69.191	BS00063099_51					I	lnRH					Ph
5B	69.191	Excalibur_c560_180					I	lnRH					Ph
5B	69.191	IACX8282					I	lnRH					Ph
5B	69.191	BS00012035_51					I	lnRH					Ph
5B	69.191	IACX3059					I	lnRH					Ph
5B	69.191	RFL_Contig4472_2387					I	lnRH					Ph
5B	69.191	BS00070613_51					I	lnRH					Ph
5B	69.191	BobWhite_c18121_478					I	lnRH					Ph
5B	69.191	BobWhite_c10126_263					I	lnRH					Ph
5B	69.191	Kukri_c35480_647					I	lnRH					Ph
5B	69.191	Tdurum_contig26711_77					I	lnRH					Ph
5B	69.191	IAAV8929					I	lnRH					Ph
5B	69.191	Kukri_c100292_597			D	FST					Fre-WL		Ph
5B	69.191	tplb0049b14_1104			D	FST					Fre-WL		Ph
5B	69.191	RAC875_c16771_83			D	FST					Fre-WL		Ph
5B	69.191	Tdurum_contig11060_439											Ph
5B	69.191	Kukri_c36638_192											Ph
5B	69.191	CAP7_c319_166											Ph
5B	69.191	wsnp_Ex_c11141_18047397											Ph
5B	69.191	BobWhite_c4034_965											Ph
5B	69.191	RAC875_c27959_117											Ph
5B	69.191	RAC875_c49220_125											Ph
5B	69.191	CAP7_c2695_75											Ph
5B	69.191	IAAV8416											Ph
5B	69.191	BS00011558_51											Ph
5B	69.191	wsnp_Ra_c24619_34168104											Ph
5B	69.191	RAC875_c42095_237											Ph
5B	69.191	BobWhite_c36944_167											Ph
5B	69.191	BobWhite_c10247_316											Ph
5B	69.191	wsnp_Ex_c19519_28487129											Ph
5B	69.191	D_GBB4FNX02HRJ2H_262											Ph
5B	69.191	tplb0049b14_1542											Ph
5B	69.191	BobWhite_rep_c50362_537											Ph
5B	69.191	Kukri_c7306_187											Ph
5B	69.191	BS00021869_51											Ph
5B	69.191	JD_c6094_241											Ph
5B	69.191	Excalibur_c11613_213											Ph
5B	69.191	Excalibur_c84332_397											Ph
5B	69.191	BS00066451_51											Ph
5B	69.191	Kukri_rep_c70220_288											Ph
5B	69.191	BS00022408_51											Ph
5B	69.191	Jagger_c4653_122											Ph
5B	69.191	BobWhite_c6094_740											Ph
5B	69.191	Excalibur_rep_c103557_293											Ph
5B	69.191	Kukri_c8237_1973											Ph
5B	69.191	IAAV6078											Ph
5B	69.191	Excalibur_c54386_103											Ph
5B	69.191	Excalibur_c19303_516											Ph
5B	69.191	GENE-3155_15											Ph
5B	69.191	GENE-4139_155											Ph
5B	69.191	Kukri_c8237_1883											Ph
5B	69.191	RAC875_c52809_168											Ph
5B	69.191	BS00088558_51											Ph
5B	69.191	BS00065697_51											Ph
5B	69.191	Excalibur_c29592_519											Ph
5B	69.191	RFL_Contig487_1286											Ph
5B	69.191	tplb0060m15_1025											Ph
5B	69.191	BS00010366_51											Ph
5B	69.191	BS00076835_51											Ph
5B	69.191	Excalibur_c35797_615											Ph
5B	69.191	GENE-3318_637											Ph
5B	69.191	BobWhite_c16398_128											Ph
5B	69.191	BobWhite_c17735_131											Ph
5B	69.191	wsnp_Ex_rep_c70120_69069885											Ph
5B	69.191	IAAV5029											Ph
5B	69.191	Excalibur_c5594_1051											Ph
5B	69.191	BS00010909_51											Ph
5B	69.191	BobWhite_c756_886											Ph
5B	69.191	BobWhite_c17735_254											Ph
5B	69.191	BS00065996_51											Ph
5B	69.191	BS00076833_51											Ph
5B	69.191	Excalibur_c28850_166											Ph
5B	69.191	BS00083511_51											Ph
5B	69.191	IAAV2002											Ph
5B	69.191	RAC875_c93097_105											Ph
5B	69.191	Excalibur_c21847_53											Ph
5B	69.191	Excalibur_c54806_1116											Ph
5B	69.191	IAAV6818											Ph
5B	69.191	RAC875_s114930_80											Ph
5B	69.191	RAC875_c38382_625											Ph
5B	69.191	BobWhite_c6094_447											Ph
5B	69.191	BS00068200_51											Ph
5B	69.191	wsnp_Ra_rep_c70152_67862271											Ph
5B	69.191	IACX5859											Ph
5B	69.191	Excalibur_rep_c115852_82										Fre-LM	Y
5B	69.191	wsnp_Ex_rep_c70120_69069789										Fre-LM	Y
5B	69.5258	BS00010033_51											Ph
5B	69.5258	GENE-3155_183											Ph
5B	69.5258	BobWhite_rep_c50822_462											Ph
5B	69.8283	IAAV659									Fre-WL		Ht Ph TGW Y
5B	70.0279	RAC875_c18335_443											Ht Ph TGW Y
5B	70.0279	RAC875_c42009_247											Ht Ph TGW Y
5B	70.0279	IACX17304										Fre-LM	Ht Ph TGW Y
5B	70.0279	BS00064476_51											Ht TGW
5B	70.7522	RFL_Contig2304_1569									Fre-WL		Ph TGW Y
5B	71.1223	Excalibur_c36377_615											Ht Mt Ph TGW Y
5B	71.1223	wsnp_JD_c7507_8592496					I	lnRH					Ph
5B	71.1223	Kukri_c8983_459					I	lnRH					Ph
5B	71.1223	BobWhite_c31565_576					I	lnRH					Ph
5B	71.1223	BobWhite_rep_c61555_115					I	lnRH					Ph
5B	71.1223	Kukri_c42165_484					I	lnRH					Ph
5B	71.1223	wsnp_Ex_c26312_35558700					I	lnRH					Ph
5B	71.1223	BS00088186_51					I	lnRH					Ph
5B	71.1223	GENE-3466_653					I	lnRH					Ph
5B	71.1223	RAC875_c33738_654					I	lnRH					Ph
5B	71.1223	wsnp_Ku_rep_c72773_72441531					I	lnRH					Ph
5B	71.1223	wsnp_Ex_rep_c68017_66762485					I	lnRH					Ph
5B	71.1223	wsnp_JD_c9613_10432955					I	lnRH					Ph
5B	71.1223	RAC875_c34910_173					I	lnRH					Ph
5B	71.1223	Kukri_rep_c78086_735					I	lnRH					Ph
5B	71.1223	Kukri_c26289_337					I	lnRH					Ph
5B	71.1223	IAAV2077					I	lnRH					Ph
5B	71.1223	RAC875_c44706_164					I	lnRH					Ph
5B	71.1223	TA002629-0128					I	lnRH					Ph
5B	71.1223	Ex_c58936_372			D	FST					Fre-WL		Ph
5B	71.1223	IAAV5811											Ph
5B	71.1223	Kukri_c6148_74											Ph
5B	71.1223	BS00015205_51											Ph
5B	71.1223	BS00022520_51											Ph
5B	71.1223	RAC875_c5995_94											Ph
5B	71.1223	BobWhite_c30583_75											Ph
5B	71.1223	Ra_c1726_1467					I	lnRH					Ph
5B	71.2382	RFL_Contig5739_641			D	FST					Fre-WL		Ht Ph TGW Y
5B	71.2382	wsnp_JD_c5795_6955031			D	FST					Fre-WL		Mt Ph TGW Y
5B	71.2382	GENE-0209_470			D	FST	I	lnRH			Fre-WL		Ph
5B	71.2382	RFL_Contig5739_1542			D	FST			I	FST	Fre-WL	Fre-LM	Ph TGW Y
5B	71.3734	Tdurum_contig19307_138			D	FST					Fre-WL		Ht Mt Ph TGW Y
5B	71.3734	Kukri_c14564_1108											Ht Mt Ph TGW Y
5B	71.3734	wsnp_Ra_c1844_3607706			D	FST					Fre-WL		Ht Mt Ph TGW Y
5B	71.3734	Kukri_c9522_622											Ht Mt Ph TGW Y
5B	71.3734	TA003435-0313											Ht Mt Ph TGW Y
5B	71.3734	BobWhite_rep_c62475_70			D	FST					Fre-WL		Ht Mt Ph TGW Y
5B	71.3734	BobWhite_c47964_969									Fre-WL		Ht Mt Ph TGW Y
5B	71.3734	TA003609-0197			D	FST					Fre-WL		Ht Mt Ph TGW Y
5B	71.3734	Excalibur_c20260_137			D	FST					Fre-WL		Ht Mt Ph TGW Y
5B	71.3734	Kukri_c34173_518			D	FST					Fre-WL		Ht Ph TGW Y
5B	71.3734	RFL_Contig3939_1276			D	FST	I	lnRH			Fre-WL		Ph
5B	71.3734	IAAV1826					I	lnRH					Ph
5B	71.3734	GENE-3310_647					I	lnRH					Ph
5B	71.3734	wsnp_JD_c23569_20105699					I	lnRH					Ph
5B	71.3734	BobWhite_c31565_664					I	lnRH					Ph
5B	71.3734	BS00022763_51					I	lnRH					Ph
5B	71.3734	GENE-3206_268					I	lnRH					Ph
5B	71.3734	Kukri_rep_c72773_882					I	lnRH					Ph
5B	71.3734	GENE-3639_127					I	lnRH					Ph
5B	71.3734	BS00095389_51					I	lnRH					Ph
5B	71.3734	GENE-3641_40					I	lnRH					Ph
5B	71.3734	JD_c61555_640					I	lnRH					Ph
5B	71.3734	Kukri_c14245_895					I	lnRH					Ph
5B	71.3734	wsnp_Ex_c9846_16236003					I	lnRH					Ph
5B	71.3734	Kukri_c17876_165					I	lnRH					Ph
5B	71.3734	BobWhite_c20692_90					I	lnRH					Ph
5B	71.3734	Kukri_c22631_462					I	lnRH					Ph
5B	71.3734	BS00087680_51					I	lnRH					Ph
5B	71.3734	IACX5898					I	lnRH					Ph
5B	71.3734	BS00011931_51					I	lnRH					Ph
5B	71.3734	RAC875_c66955_439					I	lnRH					Ph
5B	71.3734	Kukri_c7317_1132											Ph
5B	71.3734	BS00021994_51											Ph
5B	71.3734	wsnp_CAP12_c303_168436											Ph
5B	71.3734	Kukri_rep_c69786_647											Ph
5B	71.3734	wsnp_Ku_rep_c70220_69775205											Ph
5B	71.3734	Kukri_c6907_175											Ph
5B	71.3734	RFL_Contig4162_1757											Ph
5B	71.3734	wsnp_Ex_c11141_18047244											Ph
5B	71.3734	IAAV3804											Ph
5B	71.3734	Jagger_c2212_120											Ph
5B	71.3734	RAC875_rep_c87796_168											Ph
5B	71.3734	BobWhite_c17735_194											Ph
5B	71.3734	Kukri_c66814_100											Ph
5B	71.3734	Excalibur_c2727_124											Ph
5B	71.3734	BS00098227_51											Ph
5B	71.3734	BobWhite_c46203_1055											Ph
5B	71.3734	RAC875_s116485_298			D	FST					Fre-WL		Ph
5B	71.3734	GENE-4297_86			D	FST					Fre-WL		Ph
5B	71.3734	BobWhite_rep_c53099_208			D	FST							Ph
5B	71.3734	Kukri_c34340_391											Ph
5B	71.3734	Excalibur_c25368_372											Ph
5B	71.3734	Ex_c14898_296	D	lnRH	D	FST			I	FST		Fre-LM	Ph TGW
5B	71.6438	RAC875_c24279_1537									Fre-WL		GN Ph TGW Y
5B	71.6438	IAAV8195			D	FST					Fre-WL		Ht Mt Ph TGW Y
5B	71.6438	RAC875_c10394_828			D	FST					Fre-WL		Ht Mt Ph TGW Y
5B	71.6438	RAC875_c7585_1097			D	FST					Fre-WL		Ht Mt Ph TGW Y
5B	71.6438	Kukri_c43972_367			D	FST					Fre-WL		Ht Mt Ph TGW Y
5B	71.6438	BobWhite_c16987_106			D	FST					Fre-WL		Ht Mt Ph TGW Y
5B	71.6438	RAC875_c47435_241			D	FST	I	lnRH			Fre-WL		Ph
5B	71.6438	Kukri_c23752_659					I	lnRH					Ph
5B	71.6438	BS00099801_51					I	lnRH					Ph
5B	71.6438	BS00081839_51					I	lnRH					Ph
5B	71.6438	Excalibur_c11045_236			D	FST					Fre-WL		Ph
5B	71.6438	BS00098228_51											Ph
5B	71.6438	BobWhite_c8422_189											Ph
5B	71.6438	BS00066903_51											Ph
5B	71.6438	Tdurum_contig67535_391											Ph
5B	71.6438	Tdurum_contig16032_330											Ph TGW Y
5B	71.6438	BobWhite_c6633_288											Ph TGW Y
5B	71.6438	Excalibur_rep_c78514_316									Fre-WL		Ph TGW Y
5B	71.9496	BobWhite_c6633_395			D	FST					Fre-WL		Ht Mt Ph TGW Y
5B	71.9496	RAC875_c30584_75			D	FST					Fre-WL		Ht Mt Ph TGW Y
5B	71.9496	Kukri_c46932_65											Ht Mt Ph TGW Y
5B	71.9496	IAAV1358			D	FST					Fre-WL		Ht Mt Ph TGW Y
5B	71.9496	BobWhite_c6633_179			D	FST					Fre-WL		Ht Mt Ph TGW Y
5B	71.9496	RAC875_rep_c106337_414											SL
5B	76.939	CAP7_c2850_224	D	lnRH	D	FST							Ph TGW Y
5B	77.8145	BobWhite_c19443_131											Ph TGW Y
5B	77.8145	RAC875_c32611_347											Ph TGW Y
5B	78.1428	Kukri_c52_1639							I	FST		Fre-LM	Ph Y
5B	79.5978	IACX7649							I	FST			Ph Y
5B	79.5978	Kukri_rep_c98079_222							I	FST			Ph Y
5B	81.4262	Kukri_c29267_215											Ph Y
5B	90.349	Tdurum_contig50581_439											Ph
5B	97.9715	BS00068710_51											Y
5B	104.232	Kukri_c49101_731							I	FST		Fre-LM	GN Ph
5B	104.232	tplb0060e05_1182							I	FST		Fre-LM	Ph
5B	104.232	Tdurum_contig27797_1114							I	FST		Fre-LM	Ph
5B	104.554	BS00011453_51											Ht
5B	104.554	IACX10195											Ht
5B	104.554	Kukri_c8495_616											Ht
5B	104.554	wsnp_Ku_c21770_31551190							I	FST		Fre-LM	Ph
5B	107.374	BS00084096_51					I	lnRH					Ph
5B	107.374	wsnp_Ra_c20970_30293078											Ph Y
5B	107.374	Ra_c20970_500											Ph Y
5B	125.735	RFL_Contig3835_2578	D	lnRH	D	FST							SL
5B	125.735	Excalibur_c6279_381											SL
5B	125.735	Excalibur_rep_c112275_315											SL
5B	125.735	RAC875_rep_c109097_771											SL
5B	125.735	RFL_Contig3835_475											SL
5B	126.35	Excalibur_rep_c104627_106											SL
5B	126.35	RFL_Contig3835_2474											SL
5B	128.641	Tdurum_contig85060_121											Ht
5B	128.641	wsnp_Ku_c25613_35580381											Ht
5B	128.641	Kukri_c10508_438											Ht
5B	129.041	BobWhite_c22036_399											Ht
5B	129.041	Tdurum_contig57696_133											Ht
5B	129.041	Kukri_c10508_755											Ht
5B	129.041	Kukri_c10508_253											Ht
5B	129.044	GENE-2970_274											Ht
5B	129.237	BS00049997_51											Ph
5B	143.214	BS00012140_51											Ph
5B	144.257	Tdurum_contig47512_1217											TGW
5B	144.257	Tdurum_contig47512_972	D	lnRH			I	lnRH					TGW Y
5B	154.11	wsnp_Ra_c38873_46699852											Ph TGW Y
5B	159.614	RAC875_c2260_232											Ph TGW
5B	159.614	wsnp_Ex_c2870_5296539											Ph TGW
5B	176.613	BobWhite_c16916_658											Ph
5D	55.4626	BobWhite_c29857_228					I	lnRH					Ph TGW Y
5D	108.071	Excalibur_rep_c115624_180											Ph
5D	108.09	Kukri_c22048_584			D	FST	I	lnRH			Fre-WL		Ph
5D	108.09	RAC875_c7486_1667											Ph
5D	108.838	TA003759-0324											Ph
5D	124.567	BobWhite_c9117_593											Y
5D	147.15	BS00000929_51											Ht
5D	182.962	BS00022699_51											Ph
6A	3.86087	Kukri_c8500_521											PM
6A	4.73362	BS00016587_51											Ph TGW Y
6A	4.73362	RAC875_c13610_1239											T
6A	4.73362	Excalibur_c19430_1066											T
6A	6.97783	Kukri_s104077_62											Ph
6A	28.4641	Kukri_c34219_355											PM
6A	37.0336	RAC875_c47278_818											GN
6A	41.3807	wsnp_Ex_c11621_18716128											GN
6A	46.7045	Tdurum_contig11414_478											T
6A	48.0884	BS00091668_51	D	lnRH									PM
6A	48.0884	RAC875_rep_c106439_1159											PM
6A	59.6087	Tdurum_contig29936_120											PM
6A	60.2695	JD_c2846_753											PM
6A	63.6982	IAAV4950			D	FST					Fre-WL		PM
6A	67.559	BS00073124_51											PM
6A	71.7274	BobWhite_c43699_393	D	lnRH	D	FST							Ht
6A	71.7274	GENE-3703_114											Ht
6A	71.7274	TA005243-1174											Ht
6A	71.7274	wsnp_Ku_c18534_27848426											Ht
6A	71.7274	Kukri_c48959_337											Ht
6A	71.7274	TA004440-0664											Ht
6A	71.7274	Kukri_c21943_466											Ht
6A	71.7274	wsnp_Ex_rep_c69191_68104835											Ht
6A	71.7274	wsnp_Ex_c25300_34566908											Ht
6A	71.7274	wsnp_Ex_c55340_57883276											Ht
6A	71.7274	RAC875_c64852_655											Ht
[truncated: 509 more rows]
