# Supplementary material for: Candidate loci involved in domestication and improvement detected by a published 90K wheat SNP array
Source: Sci Rep. 2017 Mar 22;7:44530. doi: 10.1038/srep44530 (PMC5361097; doi:10.1038/srep44530)
Supplement: Supplementary Dataset 5 [file srep44530-s6.xls]

## Sheet: Sheet1
Supplementray Dataset 5 Tajima's D for all the selection candidates with genetic positions
SNP	Chr	Position	Process-D	Method	Process-D	Method	Process-I	Method	Process-I	Method	Freq-WL	Freq-LM	GWAS	Tajima's D
wsnp_Ex_c10657_17376448	1A	13.7315			D	FST					Fre-WL			0.5663
BS00033749_51	1A	13.7315			D	FST					Fre-WL			1.236
Tdurum_contig44888_837	1A	13.7315			D	FST					Fre-WL			1.54514
GENE-0412_338	1A	13.7315											Ph	2.32578
RAC875_rep_c110533_92	1A	13.7315			D	FST					Fre-WL			2.57218
RAC875_c42700_264	1A	13.7315			D	FST					Fre-WL			3.54119
Excalibur_c35316_154	1A	16.6721			D	FST							GN	1.9314/2.86267
wsnp_Ex_c12254_19574891	1A	16.7304	D	lnRH	D	FST								1.68941
Excalibur_c11258_1700	1A	16.7304	D	lnRH	D	FST								2.96792
BS00026456_51	1A	16.7304	D	lnRH	D	FST								3.26812
TA001286-0611-w	1A	20.1535											Ph Y	1.55831
BobWhite_c20902_177	1A	21.5494	D	lnRH	D	FST								2.53455
wsnp_RFL_Contig4735_5673999	1A	24.409			D	FST					Fre-WL			0.39998
GENE-0411_723	1A	26.595			D	FST					Fre-WL			1.85769
wsnp_Ex_rep_c106111_90308719	1A	26.595			D	FST					Fre-WL			1.98316
Excalibur_c71158_54	1A	27.0711			D	FST								1.69843
wsnp_Ku_c183_358844	1A	27.0711			D	FST					Fre-WL			2.20229
wsnp_Ex_c57982_59470152	1A	27.0711			D	FST					Fre-WL			2.9375
BS00038243_51	1A	27.3464			D	FST					Fre-WL			2.86801
RAC875_rep_c101110_563	1A	29.1114			D	FST								3.39333
RAC875_rep_c101110_474	1A	29.1114			D	FST								3.40638
Kukri_c5715_141	1A	33.8591			D	FST					Fre-WL			1.02454
RAC875_c33470_345	1A	35.2323					I	lnRH						-0.0372
RFL_Contig1703_695	1A	38.1113			D	FST					Fre-WL			0.43161
IAAV2838	1A	50.5377											Ph T	2.8964
Excalibur_c11941_612	1A	50.6607			D	FST								2.95792
wsnp_Ex_c5323_9408829	1A	51.0947											GN Ph T	2.28989
Excalibur_c10689_254	1A	51.0947											GN	2.53579
Kukri_c7436_2259	1A	51.0947	D	lnRH	D	FST							Ph T	2.2631/2.30302
wsnp_Ex_c10783_17554146	1A	51.5092											GN Ph T	2.46161
Kukri_c16098_95	1A	51.5092											GN Ph T	2.52123
CAP7_c4833_141	1A	51.5092											GN Ph T	2.56091
BS00105601_51	1A	51.5092											GN	2.60372
wsnp_JD_c9290_10155594	1A	51.8039			D	FST							GN	1.46905/2.07748
CAP7_c4833_55	1A	51.9432											GN Ph T	1.96158
TA006139-0953	1A	51.9432											GN Ph T	1.9809
RAC875_c1825_188	1A	51.9432											GN Ph T	1.98424
RAC875_c8245_272	1A	51.9432											GN Ph T	2.00357
wsnp_Ex_c5323_9409407	1A	51.9432											GN Ph T	2.20064
wsnp_Ex_c48087_53105842	1A	51.9432											GN Ph T	2.30491
wsnp_Ku_c42878_50516167	1A	51.9432											GN Ph T	2.59345
wsnp_Ku_rep_c101175_88380491	1A	51.9432											GN Ph T	2.92556
Kukri_c13593_203	1A	53.7179			D	FST							GN	2.00307/1.40101
RAC875_rep_c107325_644	1A	55.1785			D	FST								0.65026
Excalibur_c7237_1208	1A	59.6995											Ht Ph	0.24677
Excalibur_c7237_1084	1A	59.6995											Ht Ph	0.44113
RAC875_rep_c111911_116	1A	59.6995											Ph	1.85154
RAC875_c10090_963	1A	59.6995	D	lnRH	D	FST							Ph	2.36705/1.59753
Kukri_c7579_559	1A	59.6995	D	lnRH	D	FST							Ph	2.60278/0.92491
Tdurum_contig622_285	1A	63.8643					I	lnRH						2.41832
Tdurum_contig43646_147	1A	65.435			D	FST								1.77567
Excalibur_c47654_70	1A	65.435			D	FST					Fre-WL			2.10643
BobWhite_c4646_119	1A	65.435			D	FST					Fre-WL			2.46921
Ra_c27593_460	1A	65.435											Ph	2.47524
RAC875_c46269_387	1A	66.8827	D	lnRH	D	FST								2.38982
wsnp_Ex_c10257_16825240	1A	69.8718							I	FST				0.6038
BS00077199_51	1A	70.1018	D	lnRH										0.18398
IACX9106	1A	70.1018			D	FST					Fre-WL			0.2541
TA004365-0417	1A	70.1018			D	FST					Fre-WL			0.41441
IACX6344	1A	70.1018											Y	0.48539
Excalibur_c20133_87	1A	70.1018			D	FST								0.65566
RAC875_c53095_51	1A	70.1018			D	FST					Fre-WL			0.82225
Ex_c14515_218	1A	70.1018			D	FST					Fre-WL			0.82549
wsnp_Ex_rep_c67065_65532802	1A	70.1018			D	FST					Fre-WL			0.89016
Excalibur_c57766_92	1A	70.1018			D	FST					Fre-WL			0.95415
Kukri_c48434_88	1A	70.1018					I	lnRH						0.97013
Kukri_c4099_321	1A	70.1018			D	FST								1.16858
CAP8_c806_297	1A	70.1018	D	lnRH	D	FST								1.1786
TA003382-0407	1A	70.1018			D	FST					Fre-WL			1.1899
Ra_c4140_287	1A	70.1018			D	FST					Fre-WL			1.33115
BobWhite_c24113_529	1A	70.1018			D	FST								1.40989
wsnp_Ex_c14733_22819625	1A	70.1018			D	FST								1.51123
RAC875_c42365_61	1A	70.1018					I	lnRH				Fre-LM		1.52862
Excalibur_c32608_64	1A	70.1018	D	lnRH	D	FST								1.64902
RAC875_c11899_366	1A	70.1018											Y	1.66355
Kukri_c25839_458	1A	70.1018			D	FST					Fre-WL			1.73437
GENE-0379_108	1A	70.1018			D	FST					Fre-WL			1.83831
BS00048887_51	1A	70.1018			D	FST					Fre-WL			1.86844
BS00028874_51	1A	70.1018			D	FST					Fre-WL			1.93737
wsnp_Ex_c6817_11762714	1A	70.1018	D	lnRH										1.9502
GENE-0287_28	1A	70.1018			D	FST					Fre-WL			1.95378
Excalibur_c33881_618	1A	70.1018			D	FST					Fre-WL			1.99936
BS00062969_51	1A	70.1018			D	FST					Fre-WL			2.02939
wsnp_Ex_c12352_19708127	1A	70.1018			D	FST					Fre-WL			2.11898
Excalibur_c24117_534	1A	70.1018					I	lnRH					Y	2.13053
Kukri_rep_c81206_235	1A	70.1018			D	FST					Fre-WL			2.37084
BS00021730_51	1A	70.1018			D	FST					Fre-WL			2.74888
Kukri_rep_c106359_124	1A	70.1018			D	FST					Fre-WL			2.83091
BS00003813_51	1A	70.1018			D	FST					Fre-WL			3.31099
Excalibur_rep_c88290_94	1A	70.1018			D	FST								3.32318
Excalibur_s107771_77	1A	70.1018			D	FST								3.38961
BS00011286_51	1A	70.1018			D	FST					Fre-WL			3.53399
BobWhite_c18773_75	1A	70.1018			D	FST	I	lnRH						1.43206/0.18972
BS00066852_51	1A	70.5228											Ph Y	2.85322
BS00062715_51	1A	70.7851			D	FST								0.62196
BS00086680_51	1A	70.7851											Y	3.22924
JD_c63991_766	1A	71.0474	D	lnRH					I	FST		Fre-LM		-0.17758/1.59528
TA004725-0348	1A	71.0474	D	lnRH	D	FST							TGW	0.77062/1.88087
Ex_c5759_628	1A	71.096			D	FST					Fre-WL			0.25696
wsnp_Ex_c25628_34888439	1A	71.096	D	lnRH										0.34179
BobWhite_c8428_346	1A	71.096			D	FST					Fre-WL			0.64478
GENE-0235_245	1A	71.096	D	lnRH										1.03646
wsnp_Ex_c5543_9763520	1A	71.096	D	lnRH										1.3847
wsnp_Ex_rep_c103087_88123733	1A	71.096			D	FST					Fre-WL			1.42764
Excalibur_c24041_794	1A	71.096			D	FST								1.97729
wsnp_Ku_c3844_7053669	1A	71.096							I	FST				2.60366
wsnp_Ex_c44049_50205457	1A	71.096							I	FST			TGW	3.28147
wsnp_Ex_c14361_22341570	1A	71.096							I	FST		Fre-LM		3.34706
GENE-0283_330	1A	72.6084							I	FST		Fre-LM		1.1347
wsnp_BF482891A_Ta_2_2	1A	72.6084			D	FST					Fre-WL			2.24216
BobWhite_c30109_240	1A	73.1007			D	FST					Fre-WL	Fre-LM	Ph T TGW Y	2.2548/2.42711
Kukri_c23350_433	1A	73.4764							I	FST		Fre-LM		1.46495
TA002594-0782	1A	73.4764							I	FST		Fre-LM	Y	1.74581
Tdurum_contig99671_174	1A	73.4764			D	FST					Fre-WL			2.54394
Jagger_c1403_60	1A	73.9816					I	lnRH	I	FST		Fre-LM	Ph	2.51493
JD_c17158_393	1A	73.9816					I	lnRH	I	FST		Fre-LM	Ph	2.76562
IACX18883	1A	74.7847			D	FST					Fre-WL			2.00441
wsnp_Ex_c4310_7770452	1A	74.7847			D	FST					Fre-WL			2.44719
Excalibur_c25273_149	1A	74.7847			D	FST					Fre-WL	Fre-LM		2.32833/2.76524
wsnp_Ra_c32175_41221223	1A	74.8592			D	FST					Fre-WL			0.93314
Tdurum_contig11999_293	1A	75.9636			D	FST					Fre-WL			1.15191
BS00087600_51	1A	77.7836			D	FST								1.02544
BS00021889_51	1A	77.7836	D	lnRH	D	FST								1.77068
wsnp_Ex_c5216_9235964	1A	77.7836					I	lnRH						2.09224
Ra_c4159_2716	1A	78.2047											Ph	3.75783
BS00073585_51	1A	78.3342											Ph	3.05003
BS00021714_51	1A	78.3342											Ph	3.10096
wsnp_Ex_c21336_30465618	1A	79.1892											Ph	2.3872
RAC875_c23081_141	1A	79.1892											Ph	3.33496
wsnp_Ex_c21193_30320134	1A	79.1892											Ph	3.3479
Excalibur_c34697_831	1A	79.1892											Ph	3.59137
BobWhite_c12568_900	1A	79.1892											Ph	3.96376
Ex_c105443_895	1A	79.1892											Ph	3.96935
Ex_c16529_304	1A	79.1892							I	FST		Fre-LM	Ph T TGW Y	3.971
Kukri_c25215_124	1A	79.458											Ph	0.37661
wsnp_Ex_c19294_28225846	1A	79.5908			D	FST					Fre-WL			2.28749
Ra_c105707_788	1A	80.5429							I	FST		Fre-LM		2.66223
BS00089894_51	1A	80.5429			D	FST			I	FST		Fre-LM		1.27338/2.44259
Tdurum_contig32437_257	1A	81.5112											GN	3.9522
wsnp_Ex_rep_c109742_92411838	1A	81.5404			D	FST					Fre-WL		GN	3.68075/3.8069
wsnp_Ku_c21316_31053776	1A	81.9711			D	FST					Fre-WL		GN	2.95088/2.56423
wsnp_Ku_c21316_31053745	1A	81.9711			D	FST					Fre-WL		GN	3.03613/2.62939
Kukri_c58155_786	1A	82.907											T	2.40693
Kukri_c48879_148	1A	82.907											GN T	2.48185
RAC875_rep_c112044_340	1A	82.907											GN Ph T	2.78471
wsnp_BE445113A_Ta_2_2	1A	82.907			D	FST					Fre-WL			2.84497
CAP12_c1906_217	1A	82.907											GN Ph T	2.99028
BobWhite_c29908_113	1A	82.907			D	FST					Fre-WL		GN Ph T	1.8326/1.75086
IAAV8804	1A	82.907			D	FST					Fre-WL		GN Ph T	2.49754/3.85737
Kukri_c30322_414	1A	82.907			D	FST					Fre-WL		GN Ph T	2.52005/3.34283
wsnp_Ra_c3270_6136601	1A	82.907			D	FST					Fre-WL		GN Ph T	2.72631/3.09193
wsnp_Ra_c3270_6136110	1A	82.907			D	FST					Fre-WL		GN Ph T	2.82962/2.9801
wsnp_Ku_c15214_23756800	1A	83.5547											GN	3.70922
BS00067742_51	1A	83.7037			D	FST					Fre-WL		Ph T TGW Y	1.19502/1.7501
RFL_Contig3919_1348	1A	84.0341			D	FST			I	FST	Fre-WL	Fre-LM	GN Ph	2.52838/3.62859
RAC875_c24047_284	1A	84.3255			D	FST								1.85734
BS00065325_51	1A	84.3255											GN	2.48085
BS00030036_51	1A	84.3255											Ph	2.58
Kukri_rep_c117029_125	1A	84.3255											GN Ph T	3.45708
RAC875_c49074_374	1A	84.3255											Ph T	3.55028
RFL_Contig22_387	1A	84.3255			D	FST					Fre-WL		GN	1.06931/2.97534
wsnp_Ex_c20489_29564938	1A	84.4227											Ph	0.16857
Kukri_c31891_1355	1A	84.4227											Ph	0.89396
RAC875_c27417_150	1A	84.5036			D	FST					Fre-WL			0.61034
wsnp_CAP12_c1960_972031	1A	84.6299			D	FST					Fre-WL			1.85323
RAC875_c46551_339	1A	84.6299			D	FST					Fre-WL			1.89311
RAC875_c100147_55	1A	84.8923			D	FST			I	FST	Fre-WL	Fre-LM	Ph T TGW Y	3.43305/3.91802
BS00022220_51	1A	85.6857			D	FST					Fre-WL			3.30212
BS00022173_51	1A	85.6857			D	FST					Fre-WL			3.32139
GENE-3454_74	1A	87.4572			D	FST					Fre-WL			2.75261
Ra_c64515_242	1A	87.4572			D	FST					Fre-WL			3.57009
Ku_c10813_1122	1A	87.4572			D	FST					Fre-WL			3.63204
wsnp_Ex_c1997_3757496	1A	87.8588			D	FST					Fre-WL			1.82389
wsnp_Ex_c1997_3757721	1A	87.8588			D	FST					Fre-WL			1.8413
Kukri_rep_c109473_80	1A	87.8588			D	FST					Fre-WL			3.56745
Ku_c809_2419	1A	87.8588			D	FST					Fre-WL			3.59604
Ra_c24793_726	1A	91.7612			D	FST			I	FST	Fre-WL	Fre-LM		1.65689/2.35009
Excalibur_c52725_585	1A	91.7612			D	FST			I	FST	Fre-WL	Fre-LM		2.09007/2.42079
RAC875_c12993_201	1A	91.9977							I	FST		Fre-LM		0.07896
RAC875_c45115_340	1A	91.9977							I	FST		Fre-LM		0.66349
RAC875_c12993_127	1A	91.9977							I	FST		Fre-LM		0.90587
Kukri_c28695_269	1A	91.9977							I	FST		Fre-LM		0.9106
IAAV1142	1A	91.9977							I	FST		Fre-LM	Y	1.69569
Excalibur_c1845_718	1A	91.9977							I	FST		Fre-LM		2.59316
Excalibur_c65755_51	1A	91.9977							I	FST		Fre-LM		2.59316
Excalibur_c1845_4911	1A	91.9977							I	FST		Fre-LM		2.59338
BobWhite_c12977_65	1A	93.6105											Ph TGW Y	1.96527
Excalibur_c29605_535	1A	93.6105											Ph	2.70217
BS00065430_51	1A	94.4557											Ph Y	2.48845
BS00039378_51	1A	94.4557											Ph Y	2.70943
wsnp_Ku_c5210_9289260	1A	94.4557											Ph Y	3.36277
CAP7_c1891_230	1A	95.2006											Ph Y	2.91897
BS00062876_51	1A	95.2006											Ph Y	2.9341
BS00039377_51	1A	95.2006											Ph Y	3.39814
wsnp_Ex_c3258_6004611	1A	95.2006											Ph Y	3.78825
RAC875_c8482_160	1A	95.2006											Ph Y	3.8007
wsnp_Ex_rep_c68085_66839109	1A	95.2006											Ph	3.81581
wsnp_Ku_c17322_26392311	1A	95.2006											Ph Y	3.86299
Kukri_c67383_102	1A	95.2006			D	FST							Ph Y	1.49512/3.36241
BS00009808_51	1A	95.3107			D	FST					Fre-WL			0.7144
GENE-0392_97	1A	95.5536											Ph Y	0.86069
wsnp_Ex_rep_c68493_67320068	1A	95.5536											Ph Y	1.14413
CAP11_c1021_200	1A	95.5536											Ph Y	1.78565
BS00034278_51	1A	95.5536											Ph Y	2.80818
wsnp_BG263358A_Ta_2_1	1A	96.8361			D	FST					Fre-WL			1.99744
Kukri_c84024_375	1A	100.606			D	FST					Fre-WL			2.59034
RAC875_c15918_407	1A	101.192					I	lnRH						-1.52595
Excalibur_c7370_179	1A	101.192											Ht	-1.3957
Tdurum_contig44112_1850	1A	101.192					I	lnRH						-0.29212
Tdurum_contig48037_385	1A	101.192					I	lnRH						0.3414
Tdurum_contig48037_499	1A	101.192					I	lnRH						0.49399
wsnp_Ra_c15564_23999084	1A	101.192											Ht	0.56473
wsnp_BG263358A_Ta_2_3	1A	101.192											Ph Y	0.99324
wsnp_Ku_c33917_43336069	1A	101.192			D	FST					Fre-WL			2.06034
wsnp_Ex_c6563_11378915	1A	101.642			D	FST					Fre-WL			1.46242
CAP7_c4879_249	1A	101.642			D	FST					Fre-WL			2.4723
Tdurum_contig57566_1035	1A	102.319					I	lnRH						1.83488
RAC875_c102343_204	1A	102.617			D	FST								0.94409
BS00012042_51	1A	102.918			D	FST					Fre-WL			2.00462
RAC875_c23168_480	1A	105.742	D	lnRH	D	FST								1.46982
GENE-0069_468	1A	105.742							I	FST		Fre-LM		3.36612
RAC875_c12348_720	1A	107.663							I	FST		Fre-LM		3.97822
TA005289-1104	1A	107.935			D	FST					Fre-WL			0.93629
RAC875_c41993_582	1A	107.935	D	lnRH	D	FST								1.61043
RFL_Contig5334_831	1A	108.174			D	FST					Fre-WL			1.79546
Tdurum_contig20183_507	1A	108.725					I	lnRH						0.85424
wsnp_BE444359A_Ta_2_1	1A	108.725					I	lnRH						1.09393
Ex_c2226_244	1A	110.678	D	lnRH										0.71685
Excalibur_c63671_90	1A	111.552							I	FST		Fre-LM		0.55092
BS00070580_51	1A	111.552	D	lnRH	D	FST								1.80155
Ex_c26688_969	1A	111.552	D	lnRH	D	FST								2.0093
BS00066212_51	1A	113.77			D	FST								1.20417
Tdurum_contig57927_171	1A	113.77			D	FST			I	FST	Fre-WL	Fre-LM		2.41915/1.22056
Excalibur_rep_c96187_541	1A	118.829											Ht	-0.82675
Tdurum_contig51167_1029	1A	127.732											SL	-0.271
Tdurum_contig51167_534	1A	127.732											SL	0.5561
Tdurum_contig51167_915	1A	127.732											SL	1.37406
Jagger_c6772_80	1A	128.742			D	FST			I	FST	Fre-WL	Fre-LM	Ph Y	2.814/2.02965
Kukri_c16271_894	1A	130.086							I	FST		Fre-LM	Ph Y	0.71018
Tdurum_contig51167_810	1A	130.086											SL	0.94477
BobWhite_c19182_280	1A	130.086										Fre-LM	Ph Y	1.28751
BobWhite_c15256_225	1A	130.086										Fre-LM	Ph	1.32032
Kukri_c16271_544	1A	130.086							I	FST		Fre-LM	Ph Y	1.33852
Excalibur_c44449_196	1A	130.086	D	lnRH										1.7013
RAC875_c36980_161	1A	130.145							I	FST		Fre-LM	Ph Y	1.20634
RAC875_c11613_469	1A	130.326			D	FST			I	FST		Fre-LM		3.05547/0.26398
BobWhite_c6820_199	1A	131.424											Ph	0.30512
wsnp_Ex_c10631_17340809	1A	133.153											Ph	0.87707
RFL_Contig3683_1784	1A	133.153										Fre-LM	Ph Y	1.7421
RAC875_c9386_358	1A	133.153											Ph Y	2.09246
Excalibur_c88792_93	1A	133.153										Fre-LM	Ph Y	2.43793
GENE-3098_53	1A	133.302											Ph	0.83976
Kukri_c15731_399	1A	133.302	D	lnRH	D	FST								2.05103
RAC875_c1599_342	1A	134.248							I	FST		Fre-LM	Ph	1.83403
BobWhite_c31322_391	1A	134.546			D	FST								1.67435
BobWhite_c6664_644	1A	134.546							I	FST		Fre-LM	Ph	2.14215
wsnp_JD_c6664_7807201	1A	134.63							I	FST		Fre-LM	Ph	2.47532
BobWhite_c39668_143	1A	135.501	D	lnRH	D	FST								2.05015
RAC875_c68350_61	1A	137.12			D	FST					Fre-WL			2.02949
Kukri_c20480_121	1A	137.12											Ph	3.14851
wsnp_Ex_c3201_5910642	1A	137.12			D	FST					Fre-WL		Ph	2.51344/2.30811
RAC875_c53725_217	1A	137.12			D	FST					Fre-WL		Ph	2.71502/2.44788
BS00023114_51	1A	137.205			D	FST					Fre-WL			2.53126
wsnp_Ex_c9343_15514531	1A	137.205											Ph	2.96084
wsnp_Ex_c9343_15514687	1A	137.205			D	FST					Fre-WL		Ph	2.90023/3.01744
wsnp_Ex_c271_521429	1A	139.744											Ph	1.87309
wsnp_Ex_c11939_19147790	1A	139.744											T	2.68271
BS00011521_51	1A	139.744			D	FST							Ph	1.65574/2.36609
Kukri_c65610_572	1A	139.928											T	1.38935
RAC875_c52947_84	1A	139.928											T	1.61076
BobWhite_c12305_959	1A	140.929											T	2.28083
Excalibur_c85499_232	1A	140.929											Ph T	3.16008
wsnp_Ku_rep_c69362_68705297	1A	141.531											Ph T	3.33429
wsnp_JD_rep_c65095_41464278	1A	141.531											Ph T	3.61265
wsnp_Ex_rep_c66872_65273203	1A	141.531											Ph T	4.10892
BS00065170_51	1A	141.561											Ph	3.34658
wsnp_Ex_rep_c103474_88421290	1A	142.309	D	lnRH	D	FST								1.669
IAAV6100	1A	142.309	D	lnRH	D	FST								1.73317
wsnp_RFL_Contig3850_4199825	1A	142.62											Ph	2.22107
RAC875_c51346_99	1A	144.942	D	lnRH										1.12379
Kukri_c44500_315	1A	148.987											Ph	2.54873
BS00089098_51	1A	149.819											Ph	2.54824
Kukri_c8527_53	1A	149.819											Ph	2.97187
BS00022514_51	1A	149.819											Ph	2.99769
BobWhite_c1027_360	1A	149.819											Ph	3.07452
BS00035273_51	1A	149.819			D	FST							Ph	0.8805/2.94594
BobWhite_c44947_277	1A	154.061											Ph	1.11686
BS00023417_51	1A	155.632			D	FST					Fre-WL			1.92884
tplb0059i08_441	1A	155.8			D	FST								2.09575
Kukri_c25736_184	1A	155.8							I	FST		Fre-LM		2.90267
Kukri_c18951_493	1B	5.94819			D	FST								2.14881
RAC875_c5727_1074	1B	8.36066											Ph	1.87009
TA006040-0724	1B	9.67858					I	lnRH						2.09511
Excalibur_c64975_90	1B	11.0316	D	lnRH										2.05703
RAC875_rep_c74595_301	1B	11.0316	D	lnRH	D	FST								2.06314
Kukri_c8390_801	1B	14.1748											Y	1.71627
BS00022323_51	1B	15.1609	D	lnRH	D	FST								0.33873
RAC875_c11276_340	1B	21.0452											Ph	3.10891
Ku_c17846_363	1B	24.5459											Ph	2.52439
Kukri_c36151_170	1B	24.5459											Ph TGW Y	3.28512
Kukri_c92979_195	1B	27.6157											Ph TGW Y	2.88589
BS00003917_51	1B	27.6412											Ph	2.41193
TA004380-0460	1B	30.6823											Ph Y	1.63448
BS00062726_51	1B	30.9025					I	lnRH						1.84741
Excalibur_c16851_835	1B	31.0397											Ph	3.62398
RFL_Contig4059_396	1B	31.094					I	lnRH						1.15935
wsnp_Ex_rep_c70593_69508988	1B	31.094											TGW Y	1.38532
Excalibur_c32033_97	1B	31.094					I	lnRH					Ph Y	2.29764
Kukri_c136_857	1B	32.1375											PM	1.49641
Kukri_c2951_1188	1B	32.1375											SL	2.17839
RAC875_c44107_1133	1B	32.1375					I	lnRH						2.18383
wsnp_Ex_rep_c67665_66326492	1B	39.4546											TGW Y	1.99224
BS00080212_51	1B	39.4546	D	lnRH	D	FST							Ph	1.35561/2.7569
wsnp_BE637971B_Ta_1_20	1B	41.2129			D	FST								1.18637
Tdurum_contig47083_278	1B	41.2129											Ph	1.57648
Tdurum_contig42092_1244	1B	41.2129					I	lnRH					Ph Y	1.96192
TA003235-0794	1B	41.2129					I	lnRH					Ph Y	2.42836
Tdurum_contig14847_144	1B	41.2129							I	FST				2.47221
BS00006820_51	1B	41.2129			D	FST								3.15128
IAAV3128	1B	43.6637					I	lnRH					Ph TGW Y	1.39858
Excalibur_c46902_92	1B	43.6637			D	FST					Fre-WL			1.70705
GENE-0456_163	1B	43.6637					I	lnRH					Ph TGW Y	1.78696
RAC875_c140_650	1B	43.6637											Ph	2.03255
BS00087939_51	1B	43.6637					I	lnRH					Ph TGW Y	2.67298
D_contig65481_92	1B	43.6637					I	lnRH					Y	2.82428
D_GBB4FNX01B0JBC_195	1B	43.6637					I	lnRH					TGW Y	2.83112
D_contig07994_167	1B	43.6637					I	lnRH					Ph TGW Y	2.83708
BobWhite_c14258_434	1B	43.6637					I	lnRH					Ph Y	3.07565
BobWhite_c15522_625	1B	43.6637					I	lnRH					TGW Y	3.07639
BS00065053_51	1B	43.6637										Fre-LM	TGW	3.07751
RAC875_c31504_522	1B	43.8584											Y	0.76684
RAC875_c455_1400	1B	43.8584					I	lnRH					Ph Y	0.86979
Kukri_rep_c68217_1456	1B	43.8584					I	lnRH					Ph Y	1.10825
Excalibur_c6213_689	1B	43.8584					I	lnRH					Y	1.46409
RAC875_c30593_58	1B	43.8584					I	lnRH					Ph Y	1.47659
Excalibur_c31375_558	1B	43.8584											Ph Y	1.49259
Kukri_c5221_506	1B	43.8584											Ph Y	1.55588
Ra_c28610_501	1B	43.8584					I	lnRH						1.62716
BS00092514_51	1B	43.8584											Y	1.76587
BS00094759_51	1B	43.8584					I	lnRH					Ph Y	1.95164
Excalibur_rep_c103847_565	1B	43.8584					I	lnRH					Ph Y	2.21276
RAC875_c90431_188	1B	43.8584					I	lnRH					Ph Y	2.21612
Excalibur_c24859_517	1B	43.8584					I	lnRH						2.2534
GENE-2762_144	1B	43.8584					I	lnRH					Ph Y	2.26158
GENE-4777_662	1B	43.8584											Y	2.27188
GENE-0564_125	1B	43.8584					I	lnRH					Ph Y	2.30848
GENE-0815_140	1B	43.8584					I	lnRH					Ph TGW Y	2.30976
BS00091632_51	1B	43.8584					I	lnRH					Ph Y	2.32761
Kukri_c11587_190	1B	43.8584					I	lnRH					Y	2.34631
RAC875_rep_c109118_164	1B	43.8584					I	lnRH					Y	2.35468
RAC875_s110045_62	1B	43.8584					I	lnRH					Ph Y	2.37025
RFL_Contig1736_1393	1B	43.8584					I	lnRH					Ph Y	2.3744
Excalibur_c2541_262	1B	43.8584					I	lnRH					Ph Y	2.38006
Tdurum_contig27840_760	1B	43.8584					I	lnRH					Ph Y	2.38465
Tdurum_contig21489_449	1B	43.8584					I	lnRH						2.40628
Tdurum_contig19251_352	1B	43.8584					I	lnRH					Ph Y	2.41975
Kukri_c3414_114	1B	43.8584											Y	2.42263
Kukri_c25654_382	1B	43.8584											Ph Y	2.44783
RAC875_c21367_209	1B	43.8584					I	lnRH					Ph Y	2.64078
Tdurum_contig21489_536	1B	43.8584					I	lnRH					Ph Y	2.64191
BS00023056_51	1B	43.8584											Ph Y	2.64671
BS00022604_51	1B	43.8584											Ph Y	2.65986
Tdurum_contig70094_228	1B	43.8584					I	lnRH					Ph Y	2.71171
BS00084722_51	1B	43.8584					I	lnRH					Ph Y	2.72844
Tdurum_contig14418_753	1B	43.8584					I	lnRH					Ph Y	2.83978
Tdurum_contig14584_159	1B	43.8584					I	lnRH					Ph Y	2.83978
TA003907-0995	1B	43.8584											Ph Y	2.84348
TA003412-0312	1B	43.8584					I	lnRH					Ph Y	2.88092
GENE-0256_368	1B	43.8584					I	lnRH					Ph Y	2.90031
BS00087988_51	1B	43.8584					I	lnRH					Ph TGW Y	2.90276
BS00031417_51	1B	43.8584											Ph Y	2.93341
GENE-0087_196	1B	43.8584					I	lnRH					Y	2.93715
IAAV3431	1B	43.8584					I	lnRH					Ph Y	2.94802
IAAV3057	1B	43.8584											Y	2.96163
IAAV268	1B	43.8584					I	lnRH					Y	2.96194
BS00066117_51	1B	43.8584					I	lnRH					Y	2.98171
IAAV8714	1B	43.8584					I	lnRH					Ph Y	2.98875
BS00071161_51	1B	43.8584											Ph	2.99274
IAAV6025	1B	43.8584					I	lnRH					Ph Y	2.99458
BS00066398_51	1B	43.8584					I	lnRH					Ph Y	2.99529
IAAV4559	1B	43.8584					I	lnRH					Ph Y	2.99534
IAAV4531	1B	43.8584					I	lnRH					Ph Y	2.99723
IACX3505	1B	43.8584					I	lnRH						3.00248
IACX7053	1B	43.8584					I	lnRH					Ph Y	3.01386
BS00088256_51	1B	43.8584					I	lnRH					Ph Y	3.01451
Tdurum_contig42493_605	1B	43.8584					I	lnRH					Ph	3.07575
tplb0025b13_352	1B	43.8584											Ph Y	3.17283
Tdurum_contig9874_391	1B	43.8584											Y	3.20011
tplb0035p13_560	1B	43.8584					I	lnRH					Y	3.43039
BS00091688_51	1B	51.1021					I	lnRH					Ph Y	0.6419
Kukri_c105601_74	1B	51.1021											GN SLN	2.34407
RAC875_c25101_644	1B	51.1021											SLN	2.86586
RAC875_c13585_778	1B	53.3487											PM	3.69314
wsnp_Ex_c2117_3976893	1B	53.4859											PM	0.5004
Excalibur_rep_c107879_459	1B	53.722											Ph TGW Y	-0.28332
BS00012068_51	1B	56.6482			D	FST								3.32428
BS00063679_51	1B	56.7344											Mt	3.01635
RAC875_c8271_1352	1B	56.8812											SLN	1.37031
RAC875_c8271_887	1B	56.8812											SLN	1.66575
RAC875_c8271_1469	1B	56.8812											SLN	1.7167
Kukri_c18006_1568	1B	56.8812											GN SLN	1.7804
IACX16577	1B	56.8812											Ph T	2.25067
wsnp_Ku_c11987_19472688	1B	56.8812											GN SLN	2.45658
Tdurum_contig55639_241	1B	56.8812											T	2.46405
RAC875_rep_c96733_369	1B	56.8812											GN SLN	2.76812
GENE-0427_442	1B	56.8812											T	2.82879
BS00065737_51	1B	56.8812											Ph T	3.29764
Kukri_c40439_366	1B	57.3088			D	FST					Fre-WL			2.06802
RAC875_rep_c109416_191	1B	57.3088										Fre-LM		2.42556
BS00022255_51	1B	57.3535											GN T	2.26507
BS00099829_51	1B	57.596	D	lnRH	D	FST								0.67041
IACX2935	1B	57.596			D	FST					Fre-WL			1.13286
wsnp_Ku_c11987_19473636	1B	57.596											GN SLN	2.58308
Tdurum_contig19376_810	1B	57.596											Y	3.02699
Excalibur_c26936_636	1B	57.596											Y	3.17344
BS00105606_51	1B	57.596					I	lnRH					Y	3.70959
Kukri_c5861_360	1B	59.4724			D	FST					Fre-WL			1.7652
RFL_Contig2443_394	1B	60.4137	D	lnRH										1.04621
CAP8_c3376_126	1B	60.6243			D	FST					Fre-WL			-0.30355
RAC875_c90431_275	1B	60.6243			D	FST								-0.24532
BobWhite_c23972_382	1B	60.6243	D	lnRH	D	FST								1.02729
wsnp_JD_rep_c49357_33576509	1B	60.6243			D	FST					Fre-WL			1.06395
Excalibur_c1263_901	1B	60.6243					I	lnRH					Ph TGW Y	1.56284
BobWhite_c32835_152	1B	60.6243	D	lnRH										1.77916
D_contig94337_140	1B	60.6243											Y	1.88957
CAP11_c7652_277	1B	60.6243					I	lnRH						1.90744
BS00110181_51	1B	60.6243					I	lnRH					Ph Y	1.97095
BS00097523_51	1B	60.6243											Ph Y	2.12555
BS00098306_51	1B	60.6243					I	lnRH					Ph Y	2.12731
Excalibur_c22958_433	1B	60.6243											Ph	2.15413
Excalibur_c17801_198	1B	60.6243					I	lnRH					Ph TGW Y	2.16177
RFL_Contig5444_1284	1B	60.6243					I	lnRH					TGW Y	2.25926
BS00022736_51	1B	60.6243					I	lnRH					Ph TGW Y	2.26982
TA002065-1430	1B	60.6243											Ph Y	2.27857
Tdurum_contig20702_274	1B	60.6243											Ph TGW	2.27939
BS00022507_51	1B	60.6243					I	lnRH					Ph TGW Y	2.28236
Tdurum_contig14418_1242	1B	60.6243					I	lnRH					Ph Y	2.29202
BS00109971_51	1B	60.6243					I	lnRH					Y	2.32217
tplb0053b16_1030	1B	60.6243					I	lnRH					Ph Y	2.32954
BS00026541_51	1B	60.6243					I	lnRH					Ph Y	2.37101
BS00033738_51	1B	60.6243					I	lnRH					Ph Y	2.37653
BS00036866_51	1B	60.6243					I	lnRH					Y	2.379
RFL_Contig5090_1154	1B	60.6243											Y	2.38366
BobWhite_c15522_250	1B	60.6243					I	lnRH					TGW Y	2.44779
BobWhite_c12695_394	1B	60.6243					I	lnRH					Ph Y	2.45356
tplb0026b15_350	1B	60.6243					I	lnRH					Ph Y	2.45449
Tdurum_contig25384_530	1B	60.6243											Ph Y	2.46082
Tdurum_contig12940_191	1B	60.6243					I	lnRH					Ph TGW Y	2.48231
Tdurum_contig31387_156	1B	60.6243					I	lnRH					Ph Y	2.5378
RAC875_c16654_1702	1B	60.6243					I	lnRH						2.5619
BS00019225_51	1B	60.6243					I	lnRH						2.57821
BS00040342_51	1B	60.6243					I	lnRH					Ph Y	2.59541
Kukri_c23300_267	1B	60.6243											SLN	2.62201
RAC875_c1276_717	1B	60.6243					I	lnRH					Ph Y	2.64177
GENE-0339_153	1B	60.6243					I	lnRH					Ph Y	2.65093
GENE-0336_224	1B	60.6243					I	lnRH					Ph TGW Y	2.65784
Kukri_c15901_1064	1B	60.6243					I	lnRH					Ph Y	2.66147
GENE-0433_66	1B	60.6243					I	lnRH					Ph Y	2.66172
GENE-0496_408	1B	60.6243											Ph Y	2.67608
Kukri_c20401_674	1B	60.6243											TGW	2.68337
RAC875_c11123_186	1B	60.6243					I	lnRH					Ph Y	2.68361
Kukri_c19709_407	1B	60.6243					I	lnRH						2.68975
Kukri_c17055_189	1B	60.6243					I	lnRH					Ph Y	2.68992
Tdurum_contig12173_180	1B	60.6243					I	lnRH						2.72493
Tdurum_contig12173_284	1B	60.6243					I	lnRH					Ph Y	2.73757
BS00004316_51	1B	60.6243					I	lnRH					Y	2.75545
Ra_c10119_1794	1B	60.6243					I	lnRH						2.78885
CAP12_c2714_164	1B	60.6243											Ph Y	2.82777
TA005710-0827	1B	60.6243					I	lnRH					Ph Y	2.86074
Tdurum_contig11824_281	1B	60.6243					I	lnRH					Ph Y	2.87214
Tdurum_contig11164_316	1B	60.6243											Ph Y	2.87835
Kukri_c51925_654	1B	60.6243					I	lnRH					Ph TGW Y	2.88127
TA005394-0822	1B	60.6243					I	lnRH					TGW Y	2.88365
Excalibur_c29707_318	1B	60.6243											SL	2.8855
TA005699-1050	1B	60.6243					I	lnRH					Ph TGW Y	2.8859
Kukri_c53962_102	1B	60.6243											Ph Y	2.8903
Kukri_c29541_416	1B	60.6243					I	lnRH					Ph Y	2.8939
TA005390-1205	1B	60.6243					I	lnRH					Ph TGW Y	2.89694
Kukri_c33586_75	1B	60.6243					I	lnRH					Ph Y	2.89737
IAAV4723	1B	60.6243					I	lnRH					TGW Y	2.89958
GENE-0189_45	1B	60.6243					I	lnRH					Ph Y	2.89961
GENE-0336_140	1B	60.6243					I	lnRH					Ph TGW Y	2.90087
IAAV4676	1B	60.6243					I	lnRH					Ph TGW Y	2.9086
IAAV1624	1B	60.6243											Ph Y	2.91025
GENE-0181_271	1B	60.6243					I	lnRH					Ph TGW Y	2.91144
IAAV5936	1B	60.6243					I	lnRH					TGW Y	2.91509
IAAV7845	1B	60.6243											Ph	2.91516
IAAV1312	1B	60.6243											TGW Y	2.9154
IAAV6503	1B	60.6243					I	lnRH					TGW Y	2.91789
Excalibur_rep_c112996_167	1B	60.6243					I	lnRH					Ph Y	2.9232
Excalibur_c43626_117	1B	60.6243											Ph Y	2.92907
GENE-0041_486	1B	60.6243					I	lnRH					Ph TGW Y	2.93348
GENE-0074_455	1B	60.6243					I	lnRH					Ph TGW Y	2.93348
RAC875_c25100_89	1B	60.6243					I	lnRH					Ph Y	2.93971
BS00087133_51	1B	60.6243											Ph Y	2.95387
BS00081569_51	1B	60.6243					I	lnRH					Y	2.95801
RAC875_c47884_100	1B	60.6243											Ph Y	2.95859
RAC875_c47463_231	1B	60.6243											Y	2.96807
Kukri_rep_c110443_269	1B	60.6243					I	lnRH						2.97423
Kukri_rep_c88225_329	1B	60.6243											Ph Y	2.97578
Kukri_rep_c102887_300	1B	60.6243											Ph Y	2.97803
Kukri_c8943_1381	1B	60.6243											Ph Y	2.99048
RAC875_c83089_213	1B	60.6243					I	lnRH					Ph Y	3.01159
RAC875_s117310_106	1B	60.6243					I	lnRH					Ph Y	3.01194
RAC875_s115222_177	1B	60.6243					I	lnRH					Ph Y	3.01356
RAC875_s110549_201	1B	60.6243					I	lnRH					Ph TGW Y	3.01807
RAC875_c46581_420	1B	60.6243					I	lnRH					Ph Y	3.0395
RAC875_c44920_181	1B	60.6243											Ph Y	3.05253
RAC875_c29054_192	1B	60.6243					I	lnRH						3.05318
RAC875_c53593_236	1B	60.6243											Ph	3.08736
BobWhite_rep_c49149_530	1B	60.6243					I	lnRH					Ph Y	3.09385
RAC875_c6025_1151	1B	60.6243											Ph Y	3.09425
Tdurum_contig30712_430	1B	60.6243					I	lnRH					Y	3.09456
IACX16878	1B	60.6243					I	lnRH					Ph Y	3.11342
IAAV8883	1B	60.6243					I	lnRH					Ph TGW Y	3.1198
IAAV8409	1B	60.6243					I	lnRH					Ph TGW Y	3.12334
RAC875_c37857_158	1B	60.6243					I	lnRH					Ph	3.16161
BS00073034_51	1B	60.6243					I	lnRH					Ph Y	3.20058
Ku_c13532_1753	1B	60.6243											Mt	3.20924
JD_c4952_1073	1B	60.6243					I	lnRH					Y	3.21517
IACX6621	1B	60.6243					I	lnRH					Ph	3.21945
JD_c10917_341	1B	60.6243					I	lnRH					Ph TGW Y	3.22718
BobWhite_rep_c53595_274	1B	60.6243					I	lnRH					Ph TGW Y	3.28212
BS00065314_51	1B	60.6243					I	lnRH					Ph Y	3.30773
BS00062723_51	1B	60.6243					I	lnRH						3.31307
RAC875_c400_1363	1B	60.6243											SL	3.31765
BS00067201_51	1B	60.6243											Ph	3.56102
RAC875_c25692_343	1B	62.4241					I	lnRH						3.54332
wsnp_Ex_c27136_36355033	1B	62.539	D	lnRH	D	FST								0.04081
RAC875_c60360_389	1B	62.539			D	FST								0.7186
Excalibur_c8600_2080	1B	62.539			D	FST					Fre-WL			3.35503
Excalibur_rep_c102627_598	1B	62.5645											Ph Y	2.86678
BS00023058_51	1B	62.5805			D	FST								-0.02163
Kukri_rep_c112099_98	1B	62.5805					I	lnRH						1.00217
Kukri_c7886_195	1B	62.5805											Ph Y	1.04623
IAAV7575	1B	62.5805			D	FST								1.21475
IAAV7043	1B	62.5805	D	lnRH	D	FST								1.64997
Ra_c71421_387	1B	62.5805					I	lnRH						1.72145
Kukri_c7129_227	1B	62.5805											Ph Y	1.81982
Kukri_c6027_66	1B	62.5805					I	lnRH						1.90747
Kukri_c8390_712	1B	62.5805	D	lnRH										2.04715
Kukri_c5299_462	1B	62.5805					I	lnRH						2.14083
Kukri_c31541_909	1B	62.5805					I	lnRH						2.21016
Kukri_c34902_520	1B	62.5805					I	lnRH					Y	2.22623
Kukri_c42522_155	1B	62.5805					I	lnRH					Ph	2.23089
Ku_c58871_938	1B	62.5805					I	lnRH						2.34242
Kukri_c60746_198	1B	62.5805					I	lnRH					Ph Y	2.39985
Kukri_c18305_873	1B	62.5805					I	lnRH					Ph Y	2.44908
JD_c3173_1128	1B	62.5805					I	lnRH					TGW Y	2.49978
GENE-0254_122	1B	62.5805					I	lnRH					Ph Y	2.52145
GENE-0189_307	1B	62.5805					I	lnRH					Ph Y	2.52236
GENE-0403_110	1B	62.5805					I	lnRH					Ph TGW Y	2.54739
BobWhite_s63351_73	1B	62.5805					I	lnRH					Ph	2.59281
BobWhite_c13378_662	1B	62.5805					I	lnRH					TGW Y	2.6413
BobWhite_c44165_441	1B	62.5805					I	lnRH					Ph Y	2.64321
BobWhite_c6367_691	1B	62.5805											Ph Y	2.64321
TA003169-1042	1B	62.5805					I	lnRH					Ph Y	2.6444
IACX20344	1B	62.5805					I	lnRH					Ph Y	2.65225
TA001211-0664	1B	62.5805					I	lnRH					TGW Y	2.65232
RAC875_rep_c69176_194	1B	62.5805					I	lnRH					Ph Y	2.66087
RFL_Contig4059_310	1B	62.5805					I	lnRH					Y	2.66216
Kukri_c24120_83	1B	62.5805					I	lnRH						2.6634
IACX3431	1B	62.5805					I	lnRH					Ph Y	2.66571
Kukri_c20180_112	1B	62.5805											Ph Y	2.69151
GENE-0466_416	1B	62.5805					I	lnRH					Ph	2.73649
Excalibur_c25624_86	1B	62.5805					I	lnRH					Ph Y	2.77943
Excalibur_c28681_966	1B	62.5805											Ph	2.78396
Ku_c12783_286	1B	62.5805					I	lnRH					Ph Y	2.83306
BobWhite_c11817_376	1B	62.5805					I	lnRH					Y	2.87045
RAC875_c45183_415	1B	62.5805					I	lnRH					Y	2.87383
IAAV8003	1B	62.5805					I	lnRH					Ph Y	2.87614
GENE-0032_951	1B	62.5805					I	lnRH					Ph Y	2.88815
Excalibur_c33017_407	1B	62.5805					I	lnRH						2.89049
RAC875_c99469_172	1B	62.5805											Ph Y	2.91642
GENE-0025_338	1B	62.5805					I	lnRH					Ph Y	2.92796
GENE-0025_120	1B	62.5805					I	lnRH					Ph Y	2.92801
Excalibur_rep_c96693_837	1B	62.5805					I	lnRH					Ph Y	2.9358
Excalibur_c5881_398	1B	62.5805											Ph	2.94395
BS00081969_51	1B	62.5805					I	lnRH					Ph Y	2.95591
RAC875_c50407_177	1B	62.5805					I	lnRH					Y	2.9579
RAC875_c6825_202	1B	62.5805					I	lnRH					Y	2.96798
RAC875_c68119_594	1B	62.5805					I	lnRH					Ph Y	2.96857
Tdurum_contig100344_184	1B	62.5805					I	lnRH					Ph Y	2.96945
Tdurum_contig10663_267	1B	62.5805					I	lnRH					Ph Y	2.96993
Tdurum_contig100344_160	1B	62.5805					I	lnRH					Ph Y	2.97691
RAC875_c79514_853	1B	62.5805											Ph	2.97896
GENE-0121_495	1B	62.5805					I	lnRH					Ph Y	2.984
Tdurum_contig11442_930	1B	62.5805					I	lnRH					Ph Y	3.00958
IACX7219	1B	62.5805											Ph Y	3.02546
BS00084021_51	1B	62.5805											Ph Y	3.03025
Tdurum_contig11824_416	1B	62.5805					I	lnRH					Ph Y	3.05271
Tdurum_contig13709_317	1B	62.5805					I	lnRH					Ph Y	3.05736
BS00030667_51	1B	62.5805											Ph Y	3.06518
BS00004981_51	1B	62.5805					I	lnRH					Ph Y	3.0902
BS00004637_51	1B	62.5805					I	lnRH					Ph Y	3.09396
IAAV7611	1B	62.5805											Ph Y	3.11257
RAC875_c4910_98	1B	62.5805					I	lnRH						3.12139
BS00063964_51	1B	62.5805					I	lnRH					Ph Y	3.14513
BS00066971_51	1B	62.5805					I	lnRH						3.14997
IAAV2773	1B	62.5805					I	lnRH					Ph Y	3.185
BS00092426_51	1B	62.5805					I	lnRH					Ph Y	3.20629
Tdurum_contig29169_289	1B	62.5805					I	lnRH					Ph Y	3.2157
Kukri_c31349_1542	1B	62.5805											Ph	3.21631
JD_c2439_468	1B	62.5805					I	lnRH					Ph Y	3.26038
tplb0038o14_241	1B	62.5805					I	lnRH						3.26671
BS00104686_51	1B	62.5805											Ph Y	3.27662
BS00022549_51	1B	62.5805											Y	3.28048
BS00040513_51	1B	62.5805					I	lnRH					Ph TGW	3.29896
GENE-4436_150	1B	62.5805					I	lnRH					TGW Y	3.34496
GENE-4608_406	1B	62.5805					I	lnRH					Ph Y	3.41928
BS00093945_51	1B	62.5805					I	lnRH					TGW Y	3.42696
wsnp_CAP8_c4576_2228073	1B	62.5805			D	FST					Fre-WL			3.46849
Tdurum_contig9874_547	1B	62.5805											Y	3.55615
IAAV4825	1B	62.5805					I	lnRH					Ph Y	3.60256
IAAV5957	1B	62.5805					I	lnRH					Ph Y	3.60859
wsnp_JD_rep_c62985_40164465	1B	62.6379			D	FST					Fre-WL			2.43268
BS00093740_51	1B	62.6379					I	lnRH						3.16286
BS00022625_51	1B	62.6379			D	FST					Fre-WL			3.17007
IAAV4985	1B	62.6379			D	FST					Fre-WL			3.21448
IAAV2452	1B	62.6379					I	lnRH					Ph Y	3.24692
RAC875_c14902_256	1B	62.6379			D	FST	I	lnRH			Fre-WL			2.22501/3.5297
Excalibur_c32726_279	1B	62.6379			D	FST	I	lnRH			Fre-WL			2.47455/3.3392
Excalibur_c32726_125	1B	62.6379			D	FST	I	lnRH			Fre-WL			2.52708/3.1198
Kukri_c19709_383	1B	62.6379			D	FST	I	lnRH			Fre-WL			2.89308/3.57093
BS00035690_51	1B	62.6379			D	FST	I	lnRH					Ph	3.1911/3.28165
Kukri_c1853_1975	1B	62.6379			D	FST	I	lnRH			Fre-WL		Ph	3.27692/3.4289
IAAV3828	1B	62.6379			D	FST	I	lnRH			Fre-WL		Ph Y	3.40815/3.45883
BobWhite_c39153_131	1B	62.839	D	lnRH	D	FST								1.46953
Ku_c5960_496	1B	62.839	D	lnRH	D	FST								1.68348
wsnp_Ex_c51156_55193734	1B	62.839	D	lnRH	D	FST								1.7482
RAC875_rep_c105213_103	1B	62.839					I	lnRH					Ph	3.68778
BS00110104_51	1B	62.839			D	FST					Fre-WL		TGW	1.56621/3.60086
Excalibur_rep_c68921_433	1B	62.9507					I	lnRH					Ph Y	3.32713
GENE-4608_569	1B	62.9507					I	lnRH						3.33625
RAC875_c4377_524	1B	63.7325					I	lnRH					Ph TGW Y	2.88214
GENE-0065_246	1B	63.7995					I	lnRH					Y	2.61452
IAAV1451	1B	63.7995					I	lnRH						2.65962
Tdurum_contig13095_97	1B	63.7995					I	lnRH						2.66058
Tdurum_contig12812_83	1B	63.7995											Ph Y	2.66784
Kukri_c23819_259	1B	63.7995					I	lnRH					Y	2.77091
RAC875_c37934_225	1B	63.7995											Ph Y	2.77645
BobWhite_rep_c55186_299	1B	63.7995											Y	2.88717
CAP7_s13262_197	1B	63.7995					I	lnRH					Y	2.88966
Excalibur_c19291_571	1B	63.7995					I	lnRH					Ph Y	2.89041
Excalibur_c23734_234	1B	63.7995					I	lnRH					Ph TGW Y	2.8956
RFL_Contig4520_770	1B	63.7995											Y	3.07735
BS00109910_51	1B	63.8569					I	lnRH					Ph Y	2.68774
JG_c8473_141	1B	63.8569					I	lnRH					Ph Y	2.88654
RAC875_c15646_783	1B	63.8569					I	lnRH					Ph Y	2.88877
GENE-0158_358	1B	63.8569					I	lnRH					Ph Y	2.89685
GENE-1276_68	1B	63.8569					I	lnRH					Ph Y	2.89867
IAAV11	1B	63.8569					I	lnRH					Ph TGW Y	2.90789
TA012633-1207	1B	63.9112					I	lnRH					TGW	2.87623
GENE-2766_500	1B	63.9112					I	lnRH					Y	2.87902
GENE-0366_124	1B	63.9112					I	lnRH					Ph TGW Y	2.88976
TA002525-0992	1B	63.9112					I	lnRH					Ph TGW Y	2.89062
GENE-0217_123	1B	63.9112					I	lnRH					Ph TGW Y	2.89162
GENE-0181_607	1B	63.9112					I	lnRH					Ph Y	2.89224
IAAV9097	1B	63.9112					I	lnRH					Y	2.89287
GENE-0163_519	1B	63.9112					I	lnRH					Ph Y	2.8958
IAAV6948	1B	63.9112					I	lnRH					Ph Y	2.89988
IAAV5236	1B	63.9112					I	lnRH					Ph TGW Y	2.90061
BobWhite_c31602_139	1B	63.9112					I	lnRH						2.9068
BobWhite_c14258_383	1B	63.9112					I	lnRH					Ph Y	2.9076
GENE-3478_202	1B	63.9112											Ph Y	2.90851
BobWhite_c11036_842	1B	63.9112					I	lnRH					Ph TGW Y	2.90967
BS00068096_51	1B	63.9112					I	lnRH					Y	2.914
BS00066135_51	1B	63.9112					I	lnRH					Y	2.91488
Ex_c103126_573	1B	63.9112					I	lnRH					Ph TGW Y	2.91828
Excalibur_c27174_222	1B	63.9112											Ph Y	2.91852
IAAV3509	1B	63.9112					I	lnRH					Ph Y	2.92274
BobWhite_c872_587	1B	63.9112					I	lnRH					Ph Y	2.92551
IAAV4362	1B	63.9112					I	lnRH					Ph Y	2.92684
IAAV2777	1B	63.9112					I	lnRH					Ph TGW Y	2.93146
BS00035794_51	1B	63.9112					I	lnRH					Ph TGW Y	2.93544
BS00110530_51	1B	63.9207					I	lnRH					Ph TGW Y	2.90126
D_contig22896_682	1B	63.9207					I	lnRH					TGW Y	2.90208
IACX778	1B	63.9207					I	lnRH					TGW Y	2.91743
IAAV2987	1B	64.0388					I	lnRH					TGW Y	2.93301
Excalibur_c30762_713	1B	64.0994			D	FST								1.47494
Excalibur_rep_c106001_513	1B	64.0994					I	lnRH					SL	1.5995
GENE-0074_370	1B	64.0994					I	lnRH					TGW Y	2.21024
CAP8_c2544_283	1B	64.0994					I	lnRH					Ph TGW Y	2.27028
GENE-0173_309	1B	64.0994					I	lnRH						2.36087
BS00110455_51	1B	64.0994					I	lnRH					TGW Y	2.59406
D_contig06652_375	1B	64.0994											Ph Y	2.61635
CAP12_c1632_462	1B	64.0994					I	lnRH					Y	2.6188
GENE-0285_336	1B	64.0994					I	lnRH					Ph TGW Y	2.66156
GENE-0400_297	1B	64.0994					I	lnRH					Ph Y	2.66156
GENE-0411_350	1B	64.0994					I	lnRH					TGW Y	2.6665
GENE-0400_330	1B	64.0994					I	lnRH					Ph Y	2.67334
GENE-0411_656	1B	64.0994											Y	2.81434
BS00094469_51	1B	64.0994					I	lnRH					TGW Y	2.88535
BS00065815_51	1B	64.0994					I	lnRH					Y	2.88733
JD_c1532_462	1B	64.0994					I	lnRH					TGW Y	2.88774
BS00083237_51	1B	64.0994					I	lnRH					TGW Y	2.89106
BS00074510_51	1B	64.0994					I	lnRH					TGW Y	2.89181
BS00083306_51	1B	64.0994					I	lnRH					TGW Y	2.90218
BS00022180_51	1B	64.0994											Ph TGW Y	2.90991
GENE-0254_148	1B	64.0994					I	lnRH					Ph TGW Y	2.91478
JD_c12243_360	1B	64.0994											Ph TGW Y	2.91559
BS00021748_51	1B	64.0994					I	lnRH					Ph TGW Y	2.91581
IACX6356	1B	64.0994					I	lnRH					Ph TGW Y	2.91658
BS00094467_51	1B	64.0994					I	lnRH					TGW Y	2.91708
IAAV4861	1B	64.0994					I	lnRH					Ph TGW Y	2.92208
IAAV4677	1B	64.0994					I	lnRH					Ph TGW Y	2.92209
IAAV4055	1B	64.0994					I	lnRH					TGW Y	2.92279
IACX20627	1B	64.0994					I	lnRH					TGW Y	2.92717
IAAV7634	1B	64.0994					I	lnRH					Ph TGW Y	2.92789
IAAV9195	1B	64.0994					I	lnRH					TGW Y	2.92836
BobWhite_c16623_68	1B	64.0994					I	lnRH					TGW Y	2.93372
IAAV7445	1B	64.0994					I	lnRH					Ph Y	2.942
GENE-0494_151	1B	64.0994					I	lnRH					Ph TGW	3.06626
GENE-0459_370	1B	64.0994					I	lnRH					Ph TGW Y	3.0759
GENE-0459_114	1B	64.0994					I	lnRH					Ph TGW Y	3.07791
Tdurum_contig60547_330	1B	64.0994					I	lnRH						3.11617
JD_c3173_947	1B	64.0994					I	lnRH					Ph TGW Y	3.12221
IAAV5364	1B	64.0994					I	lnRH						3.12261
RAC875_c2209_988	1B	64.0994					I	lnRH					Y	3.12299
IAAV587	1B	64.0994					I	lnRH					Y	3.12856
IAAV6407	1B	64.0994					I	lnRH					TGW Y	3.13877
IAAV6888	1B	64.0994					I	lnRH					TGW Y	3.14061
RFL_Contig2670_718	1B	64.0994											TGW Y	3.14568
BobWhite_c26130_475	1B	64.0994					I	lnRH					Ph Y	3.1479
GENE-1529_694	1B	64.0994					I	lnRH					Ph Y	3.15179
GENE-3956_91	1B	64.0994					I	lnRH					Y	3.15505
GENE-0565_201	1B	64.0994					I	lnRH					Ph TGW Y	3.15832
GENE-4063_410	1B	64.0994					I	lnRH					TGW Y	3.16707
BobWhite_rep_c50112_99	1B	64.0994					I	lnRH					TGW Y	3.184
BobWhite_rep_c49610_521	1B	64.0994					I	lnRH					Ph TGW Y	3.19375
BobWhite_rep_c51917_234	1B	64.0994					I	lnRH					Ph Y	3.19564
BobWhite_c5757_260	1B	64.0994					I	lnRH					Ph TGW Y	3.28923
BobWhite_c29659_339	1B	64.0994					I	lnRH					Ph Y	3.28923
BobWhite_c45790_683	1B	64.0994					I	lnRH					Ph TGW Y	3.29288
JD_c4432_1913	1B	64.0994					I	lnRH					TGW Y	3.33918
TA001649-1197	1B	64.0994					I	lnRH					TGW Y	3.38417
D_F1BEJMU01CYX2V_133	1B	64.0994					I	lnRH					Ph TGW Y	3.42444
JD_c6297_810	1B	64.0994					I	lnRH					Ph Y	3.58795
RAC875_c41675_396	1B	64.0994					I	lnRH					Ph Y	3.61924
TA002664-0848	1B	64.0994					I	lnRH					Ph TGW Y	3.62634
Ku_c11813_215	1B	64.0994					I	lnRH						3.84222
TA004698-0181	1B	64.0994					I	lnRH					TGW Y	3.85184
RAC875_c9791_2297	1B	64.0994					I	lnRH					TGW Y	3.86397
Kukri_c2332_1093	1B	64.0994					I	lnRH					TGW Y	3.91894
IAAV1364	1B	64.0994			D	FST					Fre-WL		Ph TGW	1.80801/3.1674
Kukri_c27495_816	1B	64.0994			D	FST							Ph TGW	2.24947/4.11403
wsnp_CAP12_c399_219300	1B	64.3164	D	lnRH	D	FST								0.93096
BobWhite_c13450_712	1B	64.46					I	lnRH						-0.53215
BobWhite_c15603_69	1B	64.46											Ph SL	-0.24884
IAAV7757	1B	64.46											Ph SL	0.14706
Kukri_c31554_437	1B	64.46					I	lnRH					SL	0.28868
RAC875_c7236_3265	1B	64.46					I	lnRH					SL	1.0127
wsnp_Ra_c4296_7819139	1B	64.46	D	lnRH	D	FST								2.30943
Excalibur_c6497_535	1B	64.8557			D	FST								1.03443
Tdurum_contig10955_429	1B	64.8908					I	lnRH						-1.12013
Tdurum_contig60547_129	1B	64.8908					I	lnRH						-0.78297
Tdurum_contig11877_785	1B	64.8908					I	lnRH						-0.13556
Excalibur_rep_c67757_264	1B	64.8908					I	lnRH					SL	0.24874
wsnp_Ra_c21132_30487331	1B	64.8908											Ph SL	0.5059
BS00063885_51	1B	64.8908					I	lnRH					SL	0.85812
TA003204-1339	1B	64.8908					I	lnRH					Ph TGW Y	0.92783
Excalibur_c18876_334	1B	64.8908											SL	0.99583
Excalibur_s113941_196	1B	64.8908					I	lnRH					SL	1.17599
CAP12_c3646_110	1B	64.8908											SL	1.17836
GENE-0528_131	1B	64.8908					I	lnRH					Ph	1.22725
BS00064438_51	1B	64.8908											Ph SL	1.24679
Kukri_c12936_1505	1B	64.8908					I	lnRH					SL	1.25291
wsnp_Ex_c9902_16309166	1B	64.8908											Ph SL	1.37071
BS00098730_51	1B	64.8908					I	lnRH					Y	1.4614
BS00088264_51	1B	64.8908			D	FST					Fre-WL			1.49755
JD_c10376_670	1B	64.8908			D	FST								1.55787
IAAV1869	1B	64.8908			D	FST					Fre-WL			1.63266
wsnp_Ex_c37635_45347415	1B	64.8908											Ph SL	1.71934
Tdurum_contig42182_6396	1B	64.8908					I	lnRH						1.75733
Kukri_c10593_1064	1B	64.8908			D	FST					Fre-WL			1.82786
wsnp_Ex_c5947_10431109	1B	64.8908											Mt Ph SL SLN TGW	1.84747
Tdurum_contig53888_350	1B	64.8908			D	FST					Fre-WL			1.90934
BS00022490_51	1B	64.8908											Ph SL	1.97094
Kukri_c14968_674	1B	64.8908					I	lnRH					Ph Y	2.03353
Kukri_c65759_98	1B	64.8908			D	FST					Fre-WL			2.04723
RAC875_c53382_120	1B	64.8908					I	lnRH					SL	2.05007
Kukri_c19641_477	1B	64.8908			D	FST					Fre-WL			2.13651
BobWhite_c13450_2100	1B	64.8908					I	lnRH					SL	2.22126
IAAV2764	1B	64.8908											Ph SL	2.28739
wsnp_Ex_c38116_45719983	1B	64.8908											Ph	2.44435
BS00068512_51	1B	64.8908			D	FST								2.54619
Tdurum_contig81435_288	1B	64.8908											Ph SL	2.57632
Kukri_c6462_320	1B	64.8908			D	FST					Fre-WL			2.9056
Excalibur_c111213_145	1B	64.8908			D	FST								3.36755
Ex_c19477_336	1B	64.8908			D	FST					Fre-WL			3.43101
BS00023006_51	1B	64.8908			D	FST					Fre-WL			3.48232
Tdurum_contig69821_141	1B	64.8908	D	lnRH	D	FST							Ph SL	1.71485/0.81904
Tdurum_contig61425_242	1B	64.8908			D	FST							Ph SL TGW Y	1.81365/-0.71942
Tdurum_contig51348_326	1B	64.8908			D	FST							Ph SL	2.32421/1.28303
BS00066165_51	1B	64.8908			D	FST	I	lnRH			Fre-WL		Ph	2.655/1.75169
BS00011465_51	1B	64.8908			D	FST							Ph SL	3.35883/0.50004
Kukri_c49091_371	1B	65.3567											Ph SL	1.0239
Kukri_rep_c71291_155	1B	65.3567											SL	1.11282
BS00009270_51	1B	65.3567			D	FST								2.84436
Ku_c17486_152	1B	65.3567			D	FST					Fre-WL			3.34262
Tdurum_contig11877_414	1B	65.4206			D	FST								1.72879
RAC875_c21842_1647	1B	65.4206			D	FST					Fre-WL			2.74006
wsnp_Ku_c66585_65967792	1B	65.4206			D	FST					Fre-WL			2.80888
wsnp_Ku_c1772_3465811	1B	66.0715											SL	0.77817
wsnp_RFL_Contig2446_2008649	1B	66.0715			D	FST					Fre-WL			0.82977
RAC875_rep_c70803_1442	1B	66.0715											Ph	0.95781
Ex_c16691_96	1B	66.0715			D	FST					Fre-WL			1.87735
CAP11_c1969_268	1B	66.0715			D	FST					Fre-WL			2.30447
BS00101500_51	1B	66.0715			D	FST					Fre-WL			2.30519
wsnp_Ex_c7629_13033231	1B	66.0715			D	FST					Fre-WL			2.64988
IACX184	1B	66.0715			D	FST								2.78064
BS00087451_51	1B	66.0715			D	FST					Fre-WL			3.1857
Kukri_rep_c116003_106	1B	66.0715			D	FST					Fre-WL			3.38753
BS00021900_51	1B	66.0715			D	FST					Fre-WL			3.6464
RAC875_c22244_61	1B	66.0715			D	FST					Fre-WL		Mt SL SLN	1.43964/1.56004
Tdurum_contig8081_2331	1B	67.3767			D	FST								2.08278
Tdurum_contig57127_56	1B	67.3767			D	FST								2.2227
BS00022581_51	1B	67.3767			D	FST								2.82033
BS00060270_51	1B	67.3767			D	FST					Fre-WL			2.83654
BobWhite_c11460_291	1B	67.3767			D	FST					Fre-WL			3.10914
Tdurum_contig11877_429	1B	67.7564					I	lnRH						-1.41884
IACX5764	1B	67.7564					I	lnRH						-1.37005
Tdurum_contig48063_1879	1B	67.7564					I	lnRH						-1.35731
Tdurum_contig62113_343	1B	67.7564			D	FST					Fre-WL			2.50609
Tdurum_contig57700_204	1B	67.7564			D	FST	I	lnRH						2.92709/-0.30212
BS00110480_51	1B	68.0373											Ht Mt Ph PM SL TGW Y	2.18728
BS00022133_51	1B	69.2977											TGW	1.88091
TA003238-0490	1B	69.7668							I	FST		Fre-LM	Ph	2.8034
Ra_c34433_417	1B	70.0795			D	FST					Fre-WL			1.90157
Ku_c10106_313	1B	70.0795			D	FST					Fre-WL			1.96239
wsnp_Ex_c3681_6715277	1B	70.0795			D	FST								3.04296
BS00022012_51	1B	70.0795	D	lnRH	D	FST	I	lnRH						2.50883/2.97344
wsnp_Ex_c2278_4270123	1B	70.7816	D	lnRH	D	FST								0.54422
RFL_Contig1601_750	1B	70.8518	D	lnRH	D	FST								2.81623
wsnp_Ex_c12774_20272038	1B	71.8474	D	lnRH	D	FST								1.12919
BobWhite_c35520_397	1B	71.8474	D	lnRH	D	FST								2.3489
Ex_c67541_975	1B	71.8474	D	lnRH										2.37335
Tdurum_contig29363_511	1B	72.1538					I	lnRH						-0.01997
Tdurum_contig44232_132	1B	72.1538					I	lnRH						1.29338
wsnp_Ex_c1600_3051075	1B	74.0429			D	FST								2.56695
wsnp_JD_c5659_6814240	1B	74.1865	D	lnRH	D	FST								2.48813
Tdurum_contig30195_318	1B	74.3716					I	lnRH						2.09205
Tdurum_contig100413_237	1B	75.1023					I	lnRH						-0.28592
BS00022842_51	1B	75.1023					I	lnRH						1.89778
BobWhite_c15312_405	1B	75.1023					I	lnRH						2.04469
Tdurum_contig56276_226	1B	75.1023					I	lnRH						2.11755
IAAV1808	1B	75.1023											TGW	2.51865
GENE-0107_807	1B	75.1023											Mt	2.75189
wsnp_Ex_c6611_11452297	1B	75.1023											Mt	3.13489
wsnp_Ex_c6611_11451949	1B	75.1023											Mt	3.14663
Kukri_c559_193	1B	75.8139			D	FST					Fre-WL			3.30563
D_GA8KES401BNLTU_253	1B	76.0916	D	lnRH										1.09959
IAAV4702	1B	76.0916	D	lnRH	D	FST								1.12157
BS00106626_51	1B	76.0916	D	lnRH	D	FST								2.34773
GENE-0480_265	1B	78.1211			D	FST					Fre-WL			2.57961
wsnp_Ku_c23096_32987510	1B	78.4498											SL	0.03585
Tdurum_contig50499_1121	1B	78.4498											Ht Mt SLN TGW	0.07321
IAAV4729	1B	78.4498											Ht Mt SLN TGW	0.67271
BobWhite_c41673_67	1B	78.4498											SLN	0.86381
Kukri_c18413_496	1B	78.4498	D	lnRH	D	FST								2.09336
RAC875_rep_c108853_108	1B	78.4498	D	lnRH	D	FST							Mt	1.26784/0.88372
wsnp_Ex_c18462_27305612	1B	78.9923			D	FST					Fre-WL			2.01776
IACX4461	1B	79.7741	D	lnRH	D	FST								1.02167
CAP8_c818_370	1B	79.7741			D	FST					Fre-WL			2.4116
BS00089563_51	1B	80.5814			D	FST					Fre-WL			1.75972
BS00107749_51	1B	80.5814			D	FST					Fre-WL			1.76038
wsnp_Ku_c8235_14030979	1B	80.5814			D	FST					Fre-WL			2.24565
Tdurum_contig57101_1235	1B	81.609											Ht	-0.29544
Tdurum_contig57101_2158	1B	81.609											Ht	1.20216
Excalibur_c12994_1060	1B	81.609	D	lnRH	D	FST								1.91742
BS00067769_51	1B	81.609			D	FST								2.00296
Excalibur_c14911_976	1B	81.9536											TGW	2.81646
RAC875_c55891_659	1B	82.8599											TGW	2.59749
RAC875_c45678_1083	1B	83.613											Y	1.3063
BS00082521_51	1B	84.4331			D	FST					Fre-WL			0.95045
wsnp_Ex_c24318_33562395	1B	84.4331	D	lnRH	D	FST								1.97747
wsnp_Ex_c5101_9053178	1B	84.4331											Ht	2.83964
wsnp_Ex_c5101_9052671	1B	84.4331											Ht	2.86422
wsnp_Ex_c7585_12957020	1B	84.4331											Ht	2.95106
wsnp_Ex_c15611_23929128	1B	84.4331											Ht	3.05006
Excalibur_c51898_470	1B	84.4331	D	lnRH	D	FST	I	lnRH						0.51352/1.73734
IAAV2757	1B	84.4331	D	lnRH	D	FST	I	lnRH						0.56726/2.3766
Tdurum_contig30517_578	1B	84.4331			D	FST							Ht	2.17629/3.17263
Tdurum_contig30517_310	1B	84.4331			D	FST							Ht	2.57307/3.40635
CAP12_c2858_94	1B	85.5691	D	lnRH	D	FST								3.04747
RAC875_c1188_531	1B	85.5691											Mt	4.00756
RFL_Contig2686_285	1B	85.5691											Mt	4.03774
RAC875_rep_c106876_446	1B	86.7466											T	1.70008
RAC875_rep_c106876_558	1B	86.7466											T	1.88795
Tdurum_contig69792_167	1B	87.2955							I	FST		Fre-LM	Ph TGW Y	0.66725
Tdurum_contig11896_550	1B	87.2955							I	FST		Fre-LM	Ph TGW Y	1.19852
RAC875_c1413_597	1B	87.2955							I	FST		Fre-LM	Ph TGW Y	1.77404
Kukri_c9752_793	1B	87.2955							I	FST		Fre-LM	Ph TGW Y	2.32719
Kukri_c8143_355	1B	87.2955											Ph	2.63842
wsnp_Ex_c28733_37836638	1B	87.2955	D	lnRH	D	FST	I	lnRH						1.29314/0.11609
BS00026338_51	1B	89.9537	D	lnRH	D	FST								3.36761
Excalibur_c60106_73	1B	90.2568	D	lnRH	D	FST								2.10765
Excalibur_rep_c103592_955	1B	94.5744			D	FST					Fre-WL			2.93026
Tdurum_contig10362_555	1B	95.487											Ph Y	2.98487
TA003586-0637	1B	95.487											Ph Y	3.02959
IACX906	1B	95.487											Ph Y	3.9662
Kukri_c19765_946	1B	96.1635	D	lnRH	D	FST								2.60456
Excalibur_c581_1220	1B	97.7144			D	FST					Fre-WL			3.43415
Tdurum_contig47253_1624	1B	100.223			D	FST					Fre-WL			3.49335
wsnp_JD_c1544_2179305	1B	100.223			D	FST					Fre-WL			3.51861
Tdurum_contig41945_748	1B	100.223			D	FST							Ht	3.57711/-0.68231
Tdurum_contig57479_236	1B	100.28			D	FST					Fre-WL			3.556
Tdurum_contig67656_387	1B	100.28			D	FST					Fre-WL		Ht	3.58346/2.10478
wsnp_Ex_c5296_9365860	1B	101.059			D	FST					Fre-WL			2.92211
wsnp_Ex_c5296_9365847	1B	101.059			D	FST					Fre-WL			3.46856
Tdurum_contig49651_227	1B	101.059			D	FST					Fre-WL			3.51921
Tdurum_contig49651_546	1B	101.059			D	FST					Fre-WL			3.51921
wsnp_Ex_c26083_35336771	1B	101.059			D	FST					Fre-WL			3.55858
wsnp_Ex_c5296_9365528	1B	101.059			D	FST					Fre-WL			3.57113
Tdurum_contig67368_157	1B	102.38			D	FST					Fre-WL			1.48238
BS00076330_51	1B	102.919					I	lnRH						2.50807
BS00074328_51	1B	102.919					I	lnRH						2.5343
Tdurum_contig61863_130	1B	104.256					I	lnRH						1.85283
BS00065108_51	1B	108.363										Fre-LM		1.52141
BS00068327_51	1B	108.363			D	FST								2.34407
D_F5XZDLF01A64L7_363	1B	108.363	D	lnRH										2.47672
RAC875_c839_352	1B	108.363			D	FST					Fre-WL			2.58598
RAC875_c46093_492	1B	108.5					I	lnRH						1.75787
Kukri_c63336_577	1B	109.231	D	lnRH	D	FST								3.09559
CAP12_c6260_154	1B	109.231			D	FST								3.18725
Ra_c7324_1464	1B	110.156			D	FST								2.11705
BobWhite_c19733_301	1B	112.071					I	lnRH						3.73111
wsnp_Ex_c27176_36392758	1B	114.085					I	lnRH						3.4461
wsnp_Ex_rep_c67747_66422973	1B	114.085					I	lnRH						3.4479
wsnp_Ex_c27176_36392532	1B	114.085	D	lnRH			I	lnRH						1.71373/3.25898
wsnp_Ex_rep_c67747_66422078	1B	114.129					I	lnRH						1.98352
JD_c954_2440	1B	114.129					I	lnRH						3.76668
Ex_c25733_348	1B	115.186	D	lnRH	D	FST								2.84734
Excalibur_c42301_54	1B	115.881	D	lnRH	D	FST								3.19285
Tdurum_contig30664_181	1B	117.812			D	FST					Fre-WL			0.21032
Tdurum_contig13136_762	1B	117.812	D	lnRH										0.79718
Tdurum_contig13136_537	1B	117.812	D	lnRH										2.29812
Tdurum_contig13136_1089	1B	117.812	D	lnRH										2.72787
BS00109244_51	1B	117.812			D	FST					Fre-WL			2.91209
Tdurum_contig11216_942	1B	117.812			D	FST					Fre-WL			2.92119
Tdurum_contig13136_1527	1B	117.812	D	lnRH										2.92966
BS00021934_51	1B	117.812							I	FST		Fre-LM		3.06195
BS00002484_51	1B	118.919			D	FST								1.75868
Excalibur_c50785_525	1B	120.346							I	FST		Fre-LM		0.64602
Tdurum_contig13516_251	1B	121.708			D	FST			I	FST	Fre-WL	Fre-LM		1.84359/3.35064
BS00035267_51	1B	122.385					I	lnRH						3.36508
wsnp_CAP7_c266_144809	1B	122.519	D	lnRH			I	lnRH						1.45969/2.2366
IACX2984	1B	122.519	D	lnRH			I	lnRH						1.90984/2.94233
wsnp_JD_c14411_14148961	1B	125.068					I	lnRH						2.21459
GENE-0208_688	1B	130.899											PM	3.19536
Tdurum_contig68980_448	1B	135.229			D	FST					Fre-WL			2.8184
Excalibur_c22205_573	1B	135.229			D	FST					Fre-WL			3.21548
tplb0034g09_1257	1B	135.963			D	FST					Fre-WL			2.13502
RFL_Contig5022_2001	1B	135.963			D	FST					Fre-WL			2.44994
RAC875_rep_c113481_415	1B	137.003					I	lnRH						1.38749
RAC875_c9082_267	1B	137.003							I	FST		Fre-LM		1.79503
RAC875_c55934_165	1B	137.003											TGW	1.89954
wsnp_CAP11_rep_c4138_1957470	1B	137.003							I	FST				2.0794
Kukri_rep_c103550_213	1B	137.003	D	lnRH	D	FST								2.25112
wsnp_Ex_c38849_46284348	1B	137.003							I	FST		Fre-LM		2.36795
BobWhite_c8293_236	1B	137.003	D	lnRH	D	FST								2.60722
CAP8_c3752_330	1B	137.003			D	FST								2.80271
RAC875_c4047_90	1B	137.003	D	lnRH	D	FST							TGW	2.48171/2.32267
BobWhite_c9963_51	1B	139.53	D	lnRH	D	FST								2.97132
Tdurum_contig61914_169	1B	141.818							I	FST		Fre-LM		2.60211
wsnp_Ex_c4436_7981037	1B	141.825							I	FST		Fre-LM	Ph TGW	0.07496
Ex_c4436_1947	1B	141.825							I	FST		Fre-LM	Ph TGW Y	2.54978
IAAV4844	1B	141.825							I	FST		Fre-LM	Ph TGW Y	2.79654
wsnp_RFL_Contig4298_4993464	1B	143.609			D	FST					Fre-WL			3.55005
wsnp_Ex_c955_1827567	1B	146.254			D	FST								2.94735
Tdurum_contig46647_623	1B	148.398											Ht	-0.49233
BS00063686_51	1B	148.398			D	FST					Fre-WL			1.93822
IACX17310	1B	148.398			D	FST			I	FST	Fre-WL	Fre-LM	TGW Y	1.0072/-0.24117
BS00084990_51	1B	154.576			D	FST			I	FST	Fre-WL	Fre-LM	TGW Y	3.02617/3.57968
wsnp_CAP11_c2596_1325540	1B	154.844			D	FST								1.8169
Tdurum_contig8669_296	1B	155.304	D	lnRH	D	FST								1.88522
IAAV6133	1B	158.591			D	FST					Fre-WL			1.764
Tdurum_contig41999_3220	1B	160.904			D	FST					Fre-WL			1.1485
D_contig03023_692	1B	160.904			D	FST					Fre-WL			3.0314
BobWhite_c4482_73	1B	160.904			D	FST					Fre-WL			3.21693
Excalibur_c9509_1180	1D	3.40225			D	FST					Fre-WL			1.46327
RAC875_c20904_686	1D	3.50177			D	FST								0.31847
Excalibur_c52484_106	1D	3.50177					I	lnRH					Ph	0.36573
IAAV6799	1D	3.50177					I	lnRH					Ph Y	1.1289
Jagger_c3429_157	1D	3.50177					I	lnRH						1.3897
BS00063741_51	1D	3.50177					I	lnRH					Ph Y	1.4081
Kukri_c3150_1519	1D	3.50177			D	FST								1.42224
Kukri_c7936_630	1D	3.50177					I	lnRH					Ph Y	1.43712
BS00109001_51	1D	3.50177					I	lnRH					Ph Y	1.58209
RAC875_c5544_725	1D	3.50177					I	lnRH					Ph Y	1.68436
RFL_Contig3232_1308	1D	3.50177											Ph Y	1.72395
BS00023185_51	1D	3.50177					I	lnRH					Ph Y	1.79106
BobWhite_c10399_401	1D	3.50177					I	lnRH					Y	2.20919
BobWhite_c14526_271	1D	3.50177					I	lnRH					Ph Y	2.21213
TA003600-0503	1D	7.91163					I	lnRH						-0.03359
wsnp_Ra_c48124_53475145	1D	21.8005			D	FST								2.91325
RAC875_rep_c105796_617	1D	21.8005									Fre-WL			3.0135
Kukri_c57942_177	1D	21.8005			D	FST								3.07534
wsnp_Ku_c13229_21141117	1D	21.8005			D	FST								3.15705
wsnp_Ku_c13229_21141168	1D	21.8005	D	lnRH	D	FST								3.17693
wsnp_Ra_c48124_53475114	1D	21.8005			D	FST								3.23369
wsnp_Ex_c1358_2602235	1D	23.6291									Fre-WL			1.22645
D_GB5Y7FA02G8CHU_124	1D	37.7544	D	lnRH										1.97071
Excalibur_c55959_710	1D	37.7544											Ph TGW Y	2.51769
CAP8_c1305_148	1D	44.6895	D	lnRH	D	FST								1.18179
IAAV5327	1D	45.4359											GN	2.33262
wsnp_Ex_c15717_24067142	1D	65.1341	D	lnRH	D	FST								0.11558
IAAV3422	1D	65.1341											PM	2.47022
BS00079462_51	1D	65.1341	D	lnRH	D	FST								2.96629
BS00070085_51	1D	65.1341	D	lnRH	D	FST							PM	2.67385/2.14336
BobWhite_c5419_861	1D	67.7153	D	lnRH										-0.13712
BobWhite_c5419_643	1D	67.7153	D	lnRH										-0.01127
IAAV739	1D	67.7153	D	lnRH										0.52069
BS00033037_51	1D	67.7153	D	lnRH										1.49182
Kukri_c21718_661	1D	67.7153											PM	1.8846
Kukri_rep_c79478_1209	1D	67.7153	D	lnRH										2.12717
BS00066391_51	1D	67.7153	D	lnRH										2.23556
Kukri_c5113_1082	1D	71.4659	D	lnRH										0.70582
Kukri_c6167_1271	1D	71.9013	D	lnRH										1.85599
Ex_c33668_180	1D	74.4763			D	FST					Fre-WL			0.52522
D_F5XZDLF01D3SI3_114	1D	77.4307	D	lnRH										0.14944
Tdurum_contig42633_1354	1D	77.4307											Ph Y	0.89882
RAC875_c41812_1998	1D	80.7086			D	FST					Fre-WL			2.54246
Kukri_c101060_56	1D	81.8032					I	lnRH						1.38337
RAC875_c33279_526	1D	81.9339	D	lnRH	D	FST								2.75163
wsnp_Ku_c53270_57959459	1D	81.9339	D	lnRH	D	FST								2.87847
Kukri_c19768_568	1D	82.0583			D	FST					Fre-WL			2.00224
Kukri_c1338_646	1D	82.8171					I	lnRH						0.40139
BS00092585_51	1D	82.8171											Ph	0.97539
wsnp_RFL_Contig2036_1264133	1D	82.8171			D	FST					Fre-WL			1.64119
BobWhite_c11338_605	1D	82.8171			D	FST	I	lnRH			Fre-WL			2.16192/0.506
BS00079095_51	1D	87.3576			D	FST								0.91595
RAC875_c54260_127	1D	87.3576			D	FST					Fre-WL			1.49661
wsnp_Ex_c6920_11929922	1D	87.3576			D	FST					Fre-WL			2.2346
wsnp_Ku_c7266_12551048	1D	87.3576			D	FST					Fre-WL			3.1803
wsnp_BF484656D_Ta_1_1	1D	88.8006			D	FST					Fre-WL			3.19135
Ra_c21676_178	1D	88.8503			D	FST					Fre-WL			3.00907
Excalibur_c8188_693	1D	89.5843			D	FST					Fre-WL			-0.68875
wsnp_Ex_c3293_6072122	1D	89.5843	D	lnRH										-0.33009
D_contig32652_163	1D	89.5843			D	FST					Fre-WL			1.2745
TA001371-0399	1D	105.022			D	FST					Fre-WL			3.63215
RFL_Contig651_953	1D	107.062			D	FST					Fre-WL			2.55864
wsnp_Ex_c16429_24929065	1D	107.062			D	FST					Fre-WL			2.56293
Ra_c11906_1618	1D	107.062			D	FST					Fre-WL			2.5889
Ra_c11906_1441	1D	107.062			D	FST					Fre-WL			2.62575
BobWhite_c22710_152	1D	112.243	D	lnRH	D	FST								2.99851
BS00073257_51	1D	115.62	D	lnRH	D	FST								1.09331
BS00093390_51	1D	115.62											Ht	2.07472
wsnp_Ex_c35886_43949442	1D	115.62	D	lnRH	D	FST							Ht	1.38689/1.12746
wsnp_Ex_c35886_43950574	1D	115.62	D	lnRH	D	FST							Ht	2.01313/0.19682
CAP7_c8364_202	1D	127.021			D	FST					Fre-WL			1.28283
BS00022178_51	1D	133.994	D	lnRH										0.64581
BS00104199_51	1D	133.994	D	lnRH	D	FST								1.43217
Excalibur_rep_c72906_71	1D	134.404			D	FST					Fre-WL			1.65793
IACX314	1D	151.297			D	FST								0.98787
TA005039-1480	1D	162.269			D	FST								-0.33851
RAC875_c51493_471	1D	162.269			D	FST					Fre-WL			0.68906
Kukri_c13039_858	1D	162.269			D	FST					Fre-WL			2.65826
D_contig10858_223	1D	162.269	D	lnRH										2.80591
D_contig18068_87	1D	163.855	D	lnRH										0.35823
D_contig35303_117	1D	163.855	D	lnRH										0.43303
RAC875_c26801_129	1D	163.855					I	lnRH						0.65413
Tdurum_contig8669_131	1D	164.079	D	lnRH	D	FST								0.21436
BobWhite_rep_c63205_143	1D	164.079			D	FST					Fre-WL			0.28698
wsnp_Ex_c29452_38489374	1D	164.726			D	FST								0.05281
wsnp_Ex_c2918_5381441	1D	164.726			D	FST								0.79257
Excalibur_c33742_419	1D	164.875			D	FST					Fre-WL			0.66274
Kukri_rep_c102822_374	1D	165.012			D	FST					Fre-WL			1.76482
BobWhite_c14422_282	1D	165.479			D	FST					Fre-WL			2.75155
Excalibur_c6476_811	1D	167.108			D	FST					Fre-WL			0.0815
Excalibur_c13076_384	1D	167.108			D	FST					Fre-WL			1.62271
BS00009738_51	1D	170.89			D	FST					Fre-WL			1.84888
wsnp_Ex_c6476_11246589	1D	170.946			D	FST					Fre-WL			1.82048
BobWhite_c42696_188	1D	174.087			D	FST					Fre-WL			2.11121
Excalibur_c981_294	1D	179.542			D	FST					Fre-WL			2.56951
Kukri_rep_c104078_655	1D	179.542			D	FST					Fre-WL			2.58846
BS00011168_51	1D	179.542			D	FST					Fre-WL			2.88447
CAP7_c4676_94	2A	7.38034							I	FST		Fre-LM		0.86906
GENE-1397_630	2A	9.41	D	lnRH					I	FST		Fre-LM	Ph	0.69802/0.17555
CAP8_c2783_336	2A	18.5719					I	lnRH						0.06776
IAAV4383	2A	18.5719	D	lnRH	D	FST								0.60263
Kukri_c12804_676	2A	19.8872											Ht	1.59027
Kukri_c17467_2711	2A	20.1382											T	2.78741
wsnp_Ex_c997_1906900	2A	20.2578											T	1.64922
wsnp_Ku_c33374_42877546	2A	20.2578											T	1.85342
Excalibur_c47288_232	2A	25.0226					I	lnRH				Fre-LM	GN	2.67761
Excalibur_rep_c70913_299	2A	25.0226							I	FST		Fre-LM		3.45331
BS00095511_51	2A	25.9702	D	lnRH	D	FST								1.11914
Tdurum_contig15156_397	2A	25.9702							I	FST		Fre-LM		1.15003
Excalibur_c24380_444	2A	25.9702							I	FST		Fre-LM		1.20835
Tdurum_contig15440_616	2A	25.9702							I	FST		Fre-LM		1.38893
CAP12_rep_c4748_249	2A	25.9702											Ph	1.45189
Ex_c8173_453	2A	25.9702							I	FST		Fre-LM		1.68573
BS00090701_51	2A	25.9702							I	FST			Ph Y	1.75136
BS00078051_51	2A	25.9702										Fre-LM		1.76562
BS00004089_51	2A	25.9702							I	FST		Fre-LM		1.93195
BobWhite_c26296_83	2A	25.9702							I	FST		Fre-LM		1.93797
RFL_Contig5625_1069	2A	25.9702							I	FST		Fre-LM		1.95145
JD_c7328_640	2A	25.9702							I	FST		Fre-LM		1.95506
BS00022393_51	2A	25.9702											Mt	1.95958
BS00013534_51	2A	25.9702							I	FST		Fre-LM		1.96129
TA002254-0660	2A	25.9702											T	2.09471
CAP8_c1562_139	2A	25.9702							I	FST		Fre-LM		2.20445
IACX10973	2A	25.9702							I	FST				2.40673
Tdurum_contig10785_1428	2A	25.9702	D	lnRH	D	FST								2.41744
wsnp_RFL_Contig3790_4082085	2A	25.9702							I	FST		Fre-LM	Ph	2.4725
GENE-1711_304	2A	25.9702							I	FST		Fre-LM		2.47282
Kukri_c66132_81	2A	25.9702	D	lnRH	D	FST			I	FST		Fre-LM		0.17953/1.70815
Excalibur_c1408_509	2A	25.9702	D	lnRH	D	FST			I	FST		Fre-LM	Ph Y	0.2607/1.14269
Kukri_c23195_266	2A	25.9702	D	lnRH	D	FST			I	FST		Fre-LM		0.38352/1.89016
RAC875_c138_551	2A	25.9702	D	lnRH					I	FST		Fre-LM	Ph	1.19237/1.87388
BobWhite_c12426_84	2A	25.9702	D	lnRH	D	FST			I	FST		Fre-LM		1.20695/1.93661
IACX11028	2A	25.9702	D	lnRH	D	FST						Fre-LM		1.32326/2.40193
BS00022760_51	2A	25.9702	D	lnRH	D	FST			I	FST		Fre-LM		1.34847/2.488
BS00012249_51	2A	25.9702	D	lnRH	D	FST			I	FST				1.39951/1.93408
BS00039973_51	2A	25.9702	D	lnRH	D	FST			I	FST				1.70419/2.48107
BS00022331_51	2A	25.9702	D	lnRH	D	FST			I	FST		Fre-LM		1.76313/1.96082
BS00071630_51	2A	25.9702	D	lnRH	D	FST			I	FST		Fre-LM		1.79685/1.75246
RAC875_c74_204	2A	25.9702	D	lnRH	D	FST							SL	1.83636/1.82733
RAC875_c829_1143	2A	25.9702	D	lnRH	D	FST			I	FST		Fre-LM		1.8712/1.89066
TA004277-1088	2A	25.9702	D	lnRH	D	FST						Fre-LM		1.94714/1.22538
TA005687-0401	2A	25.9702	D	lnRH	D	FST			I	FST		Fre-LM		1.95948/1.25424
Tdurum_contig63516_497	2A	47.2174					I	lnRH						0.47247
Kukri_c3882_2021	2A	47.2174	D	lnRH	D	FST								0.64936
Kukri_c24446_306	2A	47.2174	D	lnRH	D	FST								0.69489
GENE-1422_762	2A	47.2174	D	lnRH	D	FST								0.72043
wsnp_BF201235A_Ta_2_19	2A	47.2174							I	FST		Fre-LM	Ph	0.9275
Kukri_c5282_622	2A	47.2174							I	FST		Fre-LM	Ph TGW Y	1.09488
RAC875_rep_c88665_52	2A	47.2174							I	FST		Fre-LM	Ph	1.22577
BS00086365_51	2A	47.2174	D	lnRH	D	FST								1.4574
RAC875_c36586_321	2A	47.2174										Fre-LM		1.56226
IACX5938	2A	47.2174	D	lnRH	D	FST								1.58637
RAC875_s118883_99	2A	47.2174	D	lnRH	D	FST								1.60861
BS00003867_51	2A	47.2174							I	FST		Fre-LM	Ph	2.19051
Kukri_c19434_1170	2A	47.2174							I	FST		Fre-LM		2.21551
Kukri_c19434_504	2A	47.2174							I	FST		Fre-LM	Ph Y	2.22376
BobWhite_c11608_78	2A	47.2174							I	FST		Fre-LM		2.23105
RAC875_c78169_98	2A	47.2174							I	FST		Fre-LM	Ph Y	2.2376
RAC875_c98844_403	2A	47.2174							I	FST		Fre-LM		2.35524
BS00004243_51	2A	47.2174							I	FST		Fre-LM		2.36524
CAP12_c259_307	2A	47.2174							I	FST				2.41732
D_F1BEJMU02JILPD_53	2A	47.2174							I	FST				2.42844
Excalibur_c22855_338	2A	47.2174							I	FST		Fre-LM		2.48004
GENE-1343_482	2A	47.2174							I	FST				2.54358
GENE-1132_105	2A	47.2174							I	FST		Fre-LM		2.54735
GENE-0977_215	2A	47.2174							I	FST				2.5833
BS00067214_51	2A	47.2174	D	lnRH	D	FST			I	FST				0.31447/1.80733
Kukri_c5282_726	2A	47.2174	D	lnRH	D	FST			I	FST		Fre-LM		0.71212/1.2476
GENE-1422_774	2A	47.2174	D	lnRH	D	FST			I	FST		Fre-LM		0.75796/2.41951
RAC875_rep_c105053_57	2A	47.2174	D	lnRH	D	FST			I	FST				0.84909/2.36069
RAC875_rep_c108412_116	2A	47.2174	D	lnRH	D	FST			I	FST				0.9131/2.35219
BS00080836_51	2A	47.2174	D	lnRH	D	FST			I	FST				1.02601/2.57046
RAC875_c15909_659	2A	47.2174	D	lnRH	D	FST			I	FST		Fre-LM		1.03831/2.09485
BS00086364_51	2A	47.2174	D	lnRH	D	FST			I	FST		Fre-LM	Ph	1.08311/2.56787
Excalibur_rep_c107932_225	2A	47.2174	D	lnRH	D	FST			I	FST				1.12062/2.50701
Excalibur_rep_c70913_93	2A	47.2174	D	lnRH	D	FST			I	FST		Fre-LM		1.12934/2.58351
IACX12079	2A	47.2174	D	lnRH	D	FST			I	FST		Fre-LM		1.25609/2.37097
IACX11417	2A	47.2174	D	lnRH	D	FST			I	FST		Fre-LM		1.26504/2.34184
BS00004112_51	2A	47.2174	D	lnRH	D	FST			I	FST		Fre-LM		1.32575/2.31561
IACX6178	2A	47.2174	D	lnRH	D	FST			I	FST		Fre-LM		1.41595/2.65951
RAC875_rep_c88665_100	2A	47.2174	D	lnRH	D	FST			I	FST		Fre-LM	Ph	1.47458/1.94394
IACX12130	2A	47.2174	D	lnRH	D	FST			I	FST		Fre-LM		1.53058/2.71475
BS00110224_51	2A	47.2174	D	lnRH	D	FST			I	FST				1.55291/2.60369
BS00010629_51	2A	47.2174	D	lnRH	D	FST			I	FST		Fre-LM	Ph	1.65425/2.69805
RAC875_c36586_360	2A	47.2174	D	lnRH	D	FST						Fre-LM		1.8414/1.3084
BS00011101_51	2A	47.2174	D	lnRH	D	FST			I	FST		Fre-LM	Ph	2.15375/2.87503
Excalibur_rep_c112367_329	2A	48.443	D	lnRH	D	FST								1.4857
BobWhite_c2022_245	2A	53.1809											GN Mt	-0.72691
CAP11_rep_c9060_520	2A	53.1809											Ph	-0.63608
CAP8_rep_c8022_270	2A	53.1809											Ph	-0.63447
RAC875_c11652_544	2A	53.1809											GN Mt	-0.1329
wsnp_CAP8_rep_c9132_3977980	2A	53.1809											Ph	1.37896
wsnp_CAP8_c2110_1147974	2A	53.1809			D	FST					Fre-WL		Ph	2.61435/0.54833
CAP11_c2293_200	2A	53.6412											Ht Ph SL	1.26316
GENE-1177_195	2A	62.5102			D	FST								1.60198
RAC875_c54668_102	2A	62.5102			D	FST								1.83789
wsnp_RFL_Contig366_3864231	2A	64.9045											Ph	2.65855
RAC875_c31045_882	2A	65.6488			D	FST								1.72136
BS00004724_51	2A	66.0643					I	lnRH					Ph	3.18562
Ku_c23118_149	2A	68.9698											Ht Mt	3.45085
IAAV2585	2A	74.9781			D	FST								1.95453
Excalibur_c4876_1380	2A	81.4886	D	lnRH	D	FST								2.1152
Tdurum_contig736_373	2A	82.768					I	lnRH				Fre-LM		1.60685
Excalibur_c25235_1289	2A	87.6314	D	lnRH	D	FST								0.21153
wsnp_RFL_Contig3085_3007861	2A	93.4663											Ph	3.67385
wsnp_Ex_c22645_31845564	2A	93.4663											Ph	3.76156
wsnp_Ex_c15822_24204224	2A	93.4663											Ph	3.8497
JG_c883_445	2A	93.4663							I	FST		Fre-LM		3.85946
BS00083146_51	2A	93.4663											Ph	4.01418
RAC875_rep_c80737_162	2A	95.7501							I	FST		Fre-LM		2.97566
JD_c4427_288	2A	95.7501							I	FST		Fre-LM		3.19801
BobWhite_c48607_542	2A	95.7501							I	FST		Fre-LM		3.35797
Excalibur_c37912_326	2A	95.7501							I	FST		Fre-LM		3.44034
BobWhite_c45029_145	2A	95.7501			D	FST			I	FST	Fre-WL	Fre-LM		0.82417/3.57973
wsnp_Ex_rep_c101526_86881496	2A	96.6319											Ht	1.67102
IACX5910	2A	96.6319											Ht	2.04331
wsnp_JD_c18695_17091254	2A	97.5107											Ht	3.77171
BS00031467_51	2A	99.2803			D	FST					Fre-WL			2.26571
GENE-0976_223	2A	101.974	D	lnRH										0.54844
BS00073720_51	2A	101.974	D	lnRH										0.64499
RAC875_c76620_361	2A	101.974	D	lnRH										0.75179
Kukri_c11327_977	2A	101.974			D	FST					Fre-WL			0.81289
Ex_c10320_444	2A	101.974	D	lnRH										0.92259
TA003045-1227	2A	101.974			D	FST								0.95609
Kukri_rep_c107604_76	2A	101.974			D	FST					Fre-WL			0.98909
wsnp_Ex_c1064_2034518	2A	101.974	D	lnRH										1.006
D_GCE8AKX01AJYZE_145	2A	101.974	D	lnRH										1.20331
RFL_Contig1512_1420	2A	101.974			D	FST								1.33925
wsnp_BE517877A_Td_2_3	2A	101.974	D	lnRH										1.37679
Kukri_rep_c105807_101	2A	101.974	D	lnRH										1.38483
IAAV9197	2A	101.974	D	lnRH	D	FST								1.62528
wsnp_Ex_c45617_51361414	2A	101.974	D	lnRH										1.63719
Excalibur_c7444_391	2A	101.974			D	FST								1.64038
Kukri_c9904_834	2A	101.974			D	FST								1.77481
IACX6028	2A	101.974			D	FST								1.83453
tplb0059a15_417	2A	101.974							I	FST		Fre-LM		1.86435
GENE-1181_262	2A	101.974							I	FST		Fre-LM		1.99825
wsnp_JG_c926_520103	2A	101.974			D	FST					Fre-WL			2.02032
GENE-1220_457	2A	101.974							I	FST		Fre-LM		2.03052
wsnp_BE399936A_Ta_2_1	2A	101.974	D	lnRH	D	FST								2.12563
BobWhite_rep_c62964_873	2A	101.974			D	FST					Fre-WL			2.16546
GENE-1342_238	2A	101.974							I	FST		Fre-LM		2.19857
Kukri_rep_c82871_181	2A	101.974							I	FST		Fre-LM		2.33628
IACX1022	2A	101.974	D	lnRH	D	FST								2.41859
Kukri_c42616_467	2A	101.974							I	FST		Fre-LM		2.41963
Excalibur_c6808_541	2A	101.974			D	FST								2.48051
Kukri_c44997_377	2A	101.974			D	FST					Fre-WL			2.50597
Ra_c110295_600	2A	101.974							I	FST		Fre-LM		2.54532
wsnp_Ex_rep_c69124_68035904	2A	101.974			D	FST								2.71299
GENE-1353_120	2A	101.974			D	FST								2.72102
RAC875_c40298_394	2A	101.974			D	FST								2.73926
Excalibur_c34839_187	2A	101.974							I	FST		Fre-LM		2.74746
GENE-1353_136	2A	101.974			D	FST								2.79433
IACX2067	2A	101.974			D	FST								2.8262
Excalibur_c11398_971	2A	101.974							I	FST		Fre-LM	Mt	2.85994
Ku_c25974_191	2A	101.974							I	FST		Fre-LM		2.89095
TA011854-0699	2A	101.974							I	FST		Fre-LM		2.95242
Ku_c1217_312	2A	101.974							I	FST		Fre-LM		2.95804
Kukri_c14611_315	2A	101.974							I	FST		Fre-LM		2.9651
JD_c3358_1128	2A	101.974											Mt	3.008
tplb0045j05_1405	2A	101.974							I	FST		Fre-LM		3.09507
TA002893-0825	2A	101.974							I	FST		Fre-LM		3.17323
Kukri_c29034_492	2A	101.974							I	FST		Fre-LM		3.24429
GENE-1020_150	2A	101.974							I	FST		Fre-LM		3.24479
wsnp_Ex_c4847_8646784	2A	101.974			D	FST								3.34357
GENE-0845_190	2A	101.974							I	FST		Fre-LM		3.37387
wsnp_BF201533A_Ta_2_3	2A	101.974							I	FST		Fre-LM		3.37828
Ex_c23985_1460	2A	101.974							I	FST		Fre-LM		3.38378
Tdurum_contig28682_120	2A	101.974							I	FST		Fre-LM		3.44006
Tdurum_contig30569_126	2A	101.974							I	FST		Fre-LM		3.44519
Tdurum_contig45580_3981	2A	101.974							I	FST		Fre-LM		3.44653
Excalibur_c12169_1088	2A	101.974							I	FST		Fre-LM		3.45905
wsnp_Ex_c7091_12199032	2A	101.974							I	FST		Fre-LM		3.46246
BS00064887_51	2A	101.974							I	FST		Fre-LM		3.47153
Excalibur_c81078_578	2A	101.974							I	FST		Fre-LM		3.47183
BobWhite_c26259_248	2A	101.974							I	FST		Fre-LM		3.47213
Tdurum_contig62073_631	2A	101.974							I	FST		Fre-LM		3.49892
RFL_Contig2364_754	2A	101.974							I	FST		Fre-LM		3.54744
BobWhite_c14476_80	2A	101.974							I	FST		Fre-LM		3.59632
Kukri_c7139_1248	2A	101.974							I	FST		Fre-LM		3.60977
Kukri_c7169_105	2A	101.974							I	FST		Fre-LM		3.63561
wsnp_CAP11_c1787_968410	2A	101.974							I	FST		Fre-LM		3.65452
wsnp_Ex_c32079_40793255	2A	101.974							I	FST		Fre-LM		3.65883
BobWhite_c10015_641	2A	101.974							I	FST		Fre-LM		3.66983
Tdurum_contig62976_84	2A	101.974							I	FST		Fre-LM		3.6922
RAC875_c2054_191	2A	101.974											Mt	3.84449
RAC875_c15427_390	2A	101.974			D	FST			I	FST		Fre-LM		0.61264/2.47534
Excalibur_c28425_386	2A	101.974			D	FST			I	FST		Fre-LM		1.38385/2.80788
IAAV6960	2A	101.974	D	lnRH	D	FST			I	FST		Fre-LM		1.46698/3.39068
RAC875_c68079_214	2A	101.974			D	FST			I	FST	Fre-WL	Fre-LM		1.60292/3.594
Ex_c32172_1677	2A	101.974			D	FST			I	FST	Fre-WL	Fre-LM		1.63784/3.61601
Kukri_c4563_455	2A	101.974			D	FST			I	FST	Fre-WL	Fre-LM		1.66049/2.41101
Kukri_c45411_223	2A	101.974			D	FST			I	FST		Fre-LM		1.68056/2.39865
CAP8_c6142_206	2A	101.974			D	FST			I	FST		Fre-LM		1.88966/1.9689
GENE-2601_393	2A	101.974			D	FST			I	FST	Fre-WL	Fre-LM		2.06531/3.28612
BobWhite_c32226_104	2A	101.974			D	FST			I	FST	Fre-WL	Fre-LM		2.2104/3.64026
Ra_c54727_281	2A	101.974	D	lnRH	D	FST			I	FST		Fre-LM		2.48455/3.01295
RAC875_c34509_124	2A	101.974			D	FST			I	FST	Fre-WL	Fre-LM		3.00473/3.04308
Kukri_rep_c104256_475	2A	102.437							I	FST		Fre-LM		-0.474
Kukri_c44442_274	2A	102.437							I	FST		Fre-LM		0.42207
Kukri_c441_891	2A	102.437							I	FST		Fre-LM		1.2644
wsnp_Ra_rep_c88200_80168527	2A	103.621	D	lnRH										-0.54503
wsnp_Ra_c30244_39523512	2A	103.621	D	lnRH										-0.18516
Ku_c13599_707	2A	103.621	D	lnRH										-0.17567
Kukri_c38852_100	2A	103.621	D	lnRH	D	FST								-0.10589
Ex_c4639_2851	2A	103.621	D	lnRH	D	FST								-0.06786
Ex_c5366_1904	2A	103.621	D	lnRH										-0.01731
JD_c14920_380	2A	103.621	D	lnRH	D	FST								0.00711
Ex_c4639_2631	2A	103.621	D	lnRH										0.02817
BS00056232_51	2A	103.621	D	lnRH	D	FST								0.09303
wsnp_Ex_c21786_30948397	2A	103.621	D	lnRH										0.17973
IAAV7492	2A	103.621	D	lnRH	D	FST								0.1843
IAAV6321	2A	103.621	D	lnRH										0.1843
BS00011045_51	2A	103.621	D	lnRH	D	FST								0.24242
Kukri_c12194_1322	2A	103.621	D	lnRH										0.33861
Ku_c6019_806	2A	103.621	D	lnRH										0.34339
TA001801-0524	2A	103.621	D	lnRH	D	FST								0.35441
GENE-0940_83	2A	103.621	D	lnRH										0.68007
wsnp_CAP12_rep_c4379_1995966	2A	103.621	D	lnRH										0.77811
RAC875_c3102_959	2A	103.621	D	lnRH	D	FST								0.80292
Ra_c15292_990	2A	103.621	D	lnRH	D	FST								1.03999
Excalibur_rep_c67434_73	2A	103.621	D	lnRH	D	FST								1.4908
RAC875_c26362_83	2A	103.621			D	FST					Fre-WL			1.61442
wsnp_Ra_c18391_27447178	2A	103.621											Mt	2.62033
BobWhite_rep_c49432_162	2A	103.621							I	FST		Fre-LM		2.87605
Excalibur_c27210_183	2A	103.621							I	FST		Fre-LM		2.96224
TA001351-1193	2A	103.621							I	FST		Fre-LM		3.0138
Kukri_rep_c101874_104	2A	103.621							I	FST		Fre-LM		3.0598
RAC875_c8115_2703	2A	103.621							I	FST		Fre-LM		3.16325
CAP8_c3956_456	2A	103.621							I	FST		Fre-LM		3.21063
Ra_c22553_2311	2A	103.621							I	FST		Fre-LM		3.29623
Kukri_c52614_291	2A	103.621							I	FST		Fre-LM		3.37139
Tdurum_contig10910_1662	2A	103.621											Mt	3.39027
Excalibur_c18417_241	2A	103.621							I	FST		Fre-LM		3.40577
RAC875_rep_c74200_1415	2A	103.621							I	FST		Fre-LM		3.5138
Kukri_c17989_527	2A	103.621							I	FST		Fre-LM		3.55879
GENE-1181_694	2A	103.621							I	FST		Fre-LM		3.64098
GENE-1319_146	2A	103.621							I	FST		Fre-LM		3.7384
BobWhite_c15580_562	2A	103.621	D	lnRH	D	FST			I	FST		Fre-LM		2.58188/2.72353
wsnp_Ex_rep_c67264_65795361	2A	103.97											Mt	2.82746
TA001775-0903	2A	103.97											T	2.83826
wsnp_Ku_c38662_47257696	2A	104.132	D	lnRH										1.6807
Ra_c22724_1137	2A	104.132							I	FST		Fre-LM		2.24493
Ra_c22724_810	2A	104.132							I	FST		Fre-LM		2.31692
Ra_c22724_1451	2A	104.132							I	FST		Fre-LM		2.31698
IAAV6190	2A	104.132							I	FST		Fre-LM		2.39766
wsnp_JD_c16067_15341994	2A	104.132							I	FST		Fre-LM		2.45971
IAAV7660	2A	104.132							I	FST		Fre-LM		2.46565
Ra_c7126_565	2A	104.132							I	FST		Fre-LM		2.47313
IAAV7999	2A	104.132							I	FST		Fre-LM		2.79963
RAC875_c15245_431	2A	104.132							I	FST		Fre-LM		2.86755
wsnp_Ex_c33420_41911147	2A	104.132							I	FST		Fre-LM		2.95416
RAC875_c33757_581	2A	104.132							I	FST		Fre-LM		3.08264
Ra_c3019_950	2A	104.132							I	FST		Fre-LM		3.11853
RAC875_c20226_454	2A	104.132							I	FST		Fre-LM		3.1754
RAC875_c8241_780	2A	104.132							I	FST		Fre-LM		3.27565
wsnp_Ex_rep_c66809_65184970	2A	104.132											T	3.27779
wsnp_Ku_c3907_7157334	2A	104.132							I	FST		Fre-LM		3.39675
BobWhite_c35700_56	2A	104.132							I	FST		Fre-LM		3.41976
Ku_c5403_438	2A	104.132							I	FST		Fre-LM		3.4321
BobWhite_c2532_966	2A	104.132							I	FST		Fre-LM		3.47513
wsnp_Ex_c10083_16570816	2A	104.132			D	FST			I	FST		Fre-LM		-0.01053/3.31449
Excalibur_c42815_713	2A	104.132			D	FST			I	FST	Fre-WL	Fre-LM		0.10658/3.16204
CAP12_rep_c4483_327	2A	104.132			D	FST			I	FST		Fre-LM		1.518/2.96361
BS00024115_51	2A	104.132			D	FST			I	FST		Fre-LM		1.58563/2.97006
RAC875_c59661_500	2A	104.132			D	FST			I	FST	Fre-WL	Fre-LM		1.59043/2.50626
RAC875_c5569_548	2A	104.132			D	FST			I	FST	Fre-WL	Fre-LM		1.59615/2.51726
wsnp_Ex_c25409_34677674	2A	104.132			D	FST			I	FST		Fre-LM		1.96618/2.78753
wsnp_Ex_c2592_4822528	2A	104.132			D	FST			I	FST		Fre-LM		2.04999/3.07207
Ra_c3019_1333	2A	104.132			D	FST			I	FST		Fre-LM		2.53121/2.84427
RAC875_rep_c74366_489	2A	104.132			D	FST			I	FST	Fre-WL	Fre-LM		2.54866/2.14259
RAC875_c10253_1478	2A	104.132			D	FST			I	FST		Fre-LM		2.91874/2.4368
BS00041707_51	2A	105.534			D	FST								2.83609
Kukri_c38456_181	2A	105.534			D	FST								3.10839
TA005685-0854	2A	106.299											PM	0.17188
Excalibur_c6808_959	2A	106.299			D	FST								2.61769
Kukri_rep_c90581_382	2A	106.299			D	FST					Fre-WL			2.87362
wsnp_Ex_c28204_37349164	2A	108.463					I	lnRH				Fre-LM		2.73863
wsnp_BE406351A_Ta_2_2	2A	108.463					I	lnRH	I	FST		Fre-LM		3.80151
wsnp_Ex_c2337_4379619	2A	108.61					I	lnRH						2.14216
BS00022301_51	2A	108.61					I	lnRH						2.46219
Ra_c42714_1137	2A	109.199	D	lnRH	D	FST								0.82798
Ku_c5710_312	2A	109.199	D	lnRH	D	FST								1.56972
Ku_c5710_310	2A	109.199	D	lnRH										1.90316
BS00022241_51	2A	110.992	D	lnRH	D	FST								-0.80648
IAAV4464	2A	112.146											Ph	3.3292
BS00070004_51	2A	113.297			D	FST								2.39221
BS00081195_51	2A	113.297			D	FST								2.99534
BS00110586_51	2A	113.297			D	FST								3.02346
RAC875_c13247_1032	2A	113.297											T	3.6461
Ra_c13247_528	2A	113.297											T	3.6465
wsnp_Ex_rep_c69799_68761171	2A	113.297											T	3.66202
wsnp_Ex_c5984_10493714	2A	113.297											T	3.96237
GENE-1792_560	2A	113.297											T	4.00529
GENE-1792_762	2A	113.297											T	4.00677
Ex_c5280_1429	2A	113.297	D	lnRH	D	FST							T	2.64048/3.84372
BS00022666_51	2A	115.075			D	FST								1.72698
BS00035883_51	2A	115.075	D	lnRH	D	FST			I	FST		Fre-LM		1.78041/1.451
RAC875_c52458_454	2A	115.135			D	FST								2.33976
CAP12_rep_c6956_169	2A	115.135			D	FST					Fre-WL			3.44807
Ex_c23042_1024	2A	115.135			D	FST								3.46825
wsnp_RFL_Contig2729_2446041	2A	115.135					I	lnRH						3.78149
Kukri_c40121_373	2A	116.011			D	FST					Fre-WL			1.36088
Excalibur_c40617_983	2A	116.011	D	lnRH	D	FST								2.15493
wsnp_Ex_c21709_30869795	2A	116.193	D	lnRH	D	FST								1.62308
Tdurum_contig30325_334	2A	116.881			D	FST								3.05983
wsnp_JD_c15127_14676522	2A	117.201	D	lnRH	D	FST								2.49843
CAP11_c2194_115	2A	122.477											SL	3.8854
wsnp_Ex_rep_c67848_66550974	2A	122.536											SL	2.99222
wsnp_Ex_rep_c66358_64543401	2A	123.107											SL	3.7234
Jagger_c5227_133	2A	123.107											SL	4.00555
BobWhite_c17403_635	2A	123.645			D	FST								3.01086
Jagger_c9554_114	2A	124.808			D	FST					Fre-WL			1.84243
BS00110386_51	2A	125.331											GN	1.75382
IACX1163	2A	125.427					I	lnRH						0.16829
GENE-1908_331	2A	131.438											Ph Y	3.47015
Kukri_c37742_69	2A	139.847			D	FST					Fre-WL			2.32824
CAP7_c1527_136	2A	143.216			D	FST								1.51761
BS00062732_51	2A	143.216			D	FST					Fre-WL			1.53037
BobWhite_c47555_106	2A	143.216			D	FST								2.21343
Tdurum_contig82404_354	2A	143.649			D	FST					Fre-WL			2.38418
RFL_Contig927_1591	2A	143.649			D	FST					Fre-WL			3.4886
BS00000209_51	2A	143.649			D	FST					Fre-WL			3.58002
BS00023075_51	2A	143.84			D	FST								0.79148
Tdurum_contig47508_250	2A	143.84			D	FST								0.88317
BS00025880_51	2A	144.414			D	FST					Fre-WL			0.82731
BobWhite_c17113_240	2A	144.414			D	FST					Fre-WL			1.73596
BS00023202_51	2A	148.787					I	lnRH						1.76623
IAAV880	2A	149.648					I	lnRH						3.001
Excalibur_c52319_257	2A	149.831			D	FST								1.97762
RAC875_rep_c102485_606	2A	150.267											Ht	2.76831
Tdurum_contig52350_170	2A	151.292					I	lnRH						0.94433
Ku_c10387_272	2A	151.292			D	FST					Fre-WL			1.15202
IAAV6070	2A	151.292	D	lnRH	D	FST								1.27182
Excalibur_rep_c96675_442	2A	151.292	D	lnRH	D	FST								1.31014
BS00011392_51	2A	151.298			D	FST								1.27028
wsnp_BE498892A_Ta_2_1	2A	151.298	D	lnRH	D	FST								1.68283
BS00000479_51	2A	151.298											Mt	1.90845
CAP8_c3129_381	2A	154.76			D	FST								2.19849
Excalibur_c15671_87	2A	159.707	D	lnRH	D	FST								1.59475
RAC875_c23769_732	2A	183.767											T	1.08613
BobWhite_c11397_208	2B	16.8796			D	FST					Fre-WL			2.60998
Kukri_c38985_537	2B	20.1601			D	FST	I	lnRH			Fre-WL			2.04983/2.89359
RAC875_c5577_1682	2B	20.21			D	FST					Fre-WL			2.21891
Kukri_c7339_113	2B	20.21					I	lnRH						3.11403
BobWhite_c10903_399	2B	20.8648			D	FST								2.27628
Excalibur_c32789_440	2B	20.8648	D	lnRH	D	FST								2.39384
IACX8446	2B	20.8648			D	FST								2.91287
BS00081871_51	2B	23.5092			D	FST								1.14761
Ku_c42579_870	2B	23.5092	D	lnRH	D	FST								2.37112
BobWhite_c7145_1011	2B	25.1089	D	lnRH	D	FST								1.86288
Excalibur_c8093_82	2B	27.1982	D	lnRH										1.04958
Excalibur_c4748_859	2B	27.1982							I	FST		Fre-LM		1.57619
BobWhite_c48552_702	2B	27.1982							I	FST		Fre-LM	Ph Y	1.57677
Ex_c19038_571	2B	27.1982											Ph	2.62082
D_GBUVHFX01CSU22_382	2B	40.3358					I	lnRH						0.46493
BS00099658_51	2B	42.4656										Fre-LM		1.70103
RAC875_c829_355	2B	47.4986							I	FST		Fre-LM		0.2371
Excalibur_c46590_363	2B	48.5401					I	lnRH	I			Fre-LM		-0.15288
BS00100939_51	2B	48.5401					I	lnRH						-0.14366
Kukri_rep_c104422_192	2B	48.5401					I	lnRH				Fre-LM	GN	-0.06448
Excalibur_c46590_290	2B	48.5401					I	lnRH				Fre-LM	GN	0.06236
Excalibur_c27388_252	2B	48.5401					I	lnRH				Fre-LM		0.06639
Kukri_c74521_181	2B	48.5401					I	lnRH					GN	0.24239
wsnp_Ku_c48_103915	2B	48.5401			D	FST	I	lnRH					Ph	1.96311/1.38473
Excalibur_c16144_185	2B	48.5401	D	lnRH	D	FST	I	lnRH					Ph	2.18982/0.09829
BobWhite_c29830_126	2B	48.5401	D	lnRH	D	FST	I	lnRH				Fre-LM		2.27503/-0.28272
TA001874-1495	2B	53.7353			D	FST								2.38575
BS00011593_51	2B	53.7353	D	lnRH	D	FST			I	FST				2.10386/2.16723
RAC875_c48625_311	2B	53.7353			D	FST			I	FST		Fre-LM	Ht Ph Y	2.46171/2.63354
wsnp_Ex_c14779_22892053	2B	56.2705											Ph SL Y	1.6366
BobWhite_c2988_493	2B	56.2705											PM SL	2.12781
wsnp_Ex_c14711_22788263	2B	65.2669							I	FST		Fre-LM		3.58389
Kukri_c29640_212	2B	69.0837											Ph	3.46867
wsnp_JD_c8085_9129899	2B	69.0837											Ph	3.46938
GENE-1421_802	2B	69.0837											Ph	3.56746
GENE-1421_124	2B	69.0837											Ph	3.67235
GENE-1421_706	2B	69.0837											Ph	3.68095
GENE-0137_75	2B	69.0837							I	FST				3.79945
Excalibur_c20196_503	2B	69.3207							I	FST		Fre-LM		3.35043
RAC875_c6358_1091	2B	69.3207							I	FST		Fre-LM		3.35565
Excalibur_c20196_264	2B	69.3207							I	FST		Fre-LM		3.50937
RAC875_c17720_570	2B	69.7729							I	FST		Fre-LM		2.47931
Excalibur_c63941_83	2B	69.7729							I	FST		Fre-LM		3.05395
RAC875_c17720_436	2B	70.7209							I	FST		Fre-LM		1.50254
RAC875_c4314_993	2B	71.0483					I	lnRH						1.50743
Ku_c34562_480	2B	71.9994											Ph	1.1613
RAC875_c23425_208	2B	71.9994							I	FST		Fre-LM		1.88911
D_contig28615_96	2B	73.7488					I	lnRH						1.94993
Kukri_c26288_419	2B	74.4691			D	FST					Fre-WL			1.58844
IACX1098	2B	74.6781											SL	2.59335
Ex_c70680_505	2B	76.7019					I	lnRH						-0.9773
RAC875_c19690_358	2B	76.7019	D	lnRH										2.76727
Tdurum_contig9716_1460	2B	78.9938					I	lnRH						-0.83726
RAC875_c34516_70	2B	78.9938											PM	0.04631
Excalibur_c6502_397	2B	78.9938											PM	0.6305
Ku_c5725_615	2B	78.9938	D	lnRH	D	FST								1.54744
RAC875_rep_c109207_706	2B	78.9938			D	FST					Fre-WL			1.69442
wsnp_Ex_c7285_12506938	2B	79.4928			D	FST					Fre-WL			0.74219
Kukri_c12368_82	2B	79.4928			D	FST					Fre-WL			1.03899
Tdurum_contig94176_65	2B	79.4928			D	FST					Fre-WL			1.24843
RAC875_c62278_69	2B	79.4928			D	FST					Fre-WL			2.04963
Kukri_rep_c69803_82	2B	79.4928			D	FST					Fre-WL			2.59029
RAC875_c22429_249	2B	79.4928			D	FST					Fre-WL			2.83802
wsnp_Ku_c23305_33210841	2B	79.7485											Ht Mt	-1.22969
wsnp_Ku_c23305_33210628	2B	79.7485											Ht Mt	-0.95665
Tdurum_contig7526_301	2B	79.7485											Ht Mt	-0.59643
Tdurum_contig29620_285	2B	79.7485											Ht Mt	-0.379
Tdurum_contig29620_207	2B	79.7485											Ht Mt	-0.35692
Tdurum_contig74936_264	2B	79.7485											Ht Mt	-0.33657
Tdurum_contig29620_125	2B	79.7485											Ht Mt	-0.33404
Tdurum_contig74936_387	2B	79.7485											Ht Mt	-0.32933
Excalibur_rep_c101660_546	2B	79.7485											Ht Mt	-0.32608
Jagger_c8098_88	2B	79.7485											Ht Mt	-0.3259
Kukri_c17483_568	2B	79.7485											Ht Mt	-0.32522
Tdurum_contig19415_271	2B	79.7485											Ht Mt	-0.28615
Excalibur_c53027_323	2B	79.7485											Ht Mt	-0.12791
CAP12_rep_c5926_51	2B	79.7485											Ht Mt	-0.12742
Excalibur_c53027_302	2B	79.7485											Ht Mt	-0.12742
Excalibur_c7136_799	2B	79.7485											Ht Mt	-0.12262
Excalibur_c7136_823	2B	79.7485											Ht Mt	-0.12262
Kukri_c27574_725	2B	79.7485											Ht Mt	-0.10538
CAP12_rep_c5926_115	2B	79.7485											Ht Mt	-0.09857
Tdurum_contig11350_629	2B	79.7485											Ht Mt	-0.09391
TA005827-0874	2B	79.7485											Ht Mt	-0.0939
Kukri_c29272_363	2B	79.7485											Ht Mt	-0.0863
Tdurum_contig18901_188	2B	79.7485											Ht Mt	-0.06961
Tdurum_contig11350_827	2B	79.7485											Ht Mt	-0.06946
RAC875_c8780_441	2B	79.7485											Ht Mt	0.44145
Kukri_c43403_346	2B	79.7485											Ht Mt	0.44336
Kukri_c43403_412	2B	79.7485											Ht Mt	0.44336
Kukri_c67627_393	2B	79.7485											Ht Mt	1.00195
Kukri_c43403_594	2B	79.7485											Ht Mt	1.00442
Kukri_c12616_844	2B	79.7485	D	lnRH	D	FST							Ht Mt	1.13303/-0.32511
Excalibur_c6097_2208	2B	80.3721									Fre-WL			1.48631
RAC875_c95948_614	2B	80.7744			D	FST					Fre-WL			2.46142
GENE-0647_106	2B	80.7744			D	FST					Fre-WL			2.62945
wsnp_Ex_rep_c70571_69488416	2B	80.7744	D	lnRH	D	FST							Ph T	2.12991/1.57917
GENE-1741_103	2B	81.4168					I	lnRH						2.59024
Jagger_c2273_166	2B	81.7505											Ht Mt	1.2807
Tdurum_contig36804_98	2B	81.7505			D	FST								1.38745
BS00067337_51	2B	81.9531			D	FST								0.86159
RAC875_c86069_65	2B	82.1247			D	FST					Fre-WL			2.4319
IACX6223	2B	82.1247			D	FST					Fre-WL			3.10586
BS00030497_51	2B	82.293			D	FST					Fre-WL			1.35093
Tdurum_contig62458_179	2B	82.4677											SLN	2.13319
RAC875_c76533_442	2B	83.7961			D	FST					Fre-WL			1.63612
RAC875_c26415_350	2B	83.7961			D	FST								2.03033
BS00079213_51	2B	83.7961			D	FST								2.20162
BS00103461_51	2B	83.7961			D	FST					Fre-WL			2.23836
Tdurum_contig30989_79	2B	84.1796											SLN	2.65861
Tdurum_contig81323_291	2B	84.6911			D	FST								1.76168
Kukri_rep_c85389_715	2B	86.4498			D	FST								0.99116
wsnp_RFL_Contig2744_2471775	2B	86.4498			D	FST								1.49436
BS00110442_51	2B	87.1857			D	FST								1.51734
BS00110319_51	2B	87.1857			D	FST								2.44553
BS00022486_51	2B	88.0745					I	lnRH						1.55207
BobWhite_s65298_124	2B	88.4393			D	FST								2.73184
Excalibur_c37239_916	2B	88.4393	D	lnRH	D	FST								2.92311
GENE-1430_599	2B	88.7012					I	lnRH						0.44454
RAC875_c14076_287	2B	88.7012					I	lnRH						1.28022
Ku_c2387_1855	2B	88.7012	D	lnRH	D	FST	I	lnRH						2.18375/0.43681
Tdurum_contig77602_931	2B	88.8634					I	lnRH						-0.15683
Ra_c31463_148	2B	88.8634							I	FST		Fre-LM		1.77162
wsnp_Ex_c20786_29874875	2B	88.8634	D	lnRH	D	FST								2.30006
JD_c14855_506	2B	88.8634	D	lnRH	D	FST	I	lnRH						2.07506/0.06085
wsnp_JD_c20720_18369335	2B	88.9289							I	FST		Fre-LM		1.58901
IAAV2480	2B	88.9289							I	FST		Fre-LM		2.87308
wsnp_Ex_c269_518324	2B	88.9289							I	FST		Fre-LM		2.87401
BobWhite_c38833_197	2B	88.9289							I	FST		Fre-LM		2.89664
GENE-0767_62	2B	88.9289							I	FST		Fre-LM		2.91998
wsnp_Ex_c269_517710	2B	88.9289							I	FST		Fre-LM		2.92545
Ku_c4042_576	2B	88.9289							I	FST		Fre-LM		2.98147
Kukri_c51619_265	2B	88.9289							I	FST		Fre-LM		2.98604
BS00022969_51	2B	89.6367					I	lnRH						-0.13639
BobWhite_c22301_230	2B	90.9714											Ph	-0.56839
RAC875_c15649_1101	2B	90.9714											Ph	-0.4657
Kukri_c40953_658	2B	90.9714											Ph	-0.11328
RFL_Contig1385_1575	2B	90.9714											Ph	0.40797
RAC875_c31252_173	2B	90.9714											Ph	0.53285
BS00022417_51	2B	90.9714											Ht Ph	0.53533
Excalibur_c6876_560	2B	90.9714											Ph	0.57835
Kukri_c36756_316	2B	90.9714											Ht	0.59184
BS00073447_51	2B	90.9714	D	lnRH										0.83168
RAC875_rep_c110493_512	2B	90.9714											Ht	0.97034
RAC875_c41242_133	2B	90.9714											Ph	1.23709
GENE-3867_1133	2B	90.9714											Ph	1.34519
RFL_Contig1385_326	2B	90.9714											Ph	1.44014
BS00022949_51	2B	90.9714											Ph	1.62904
GENE-1147_394	2B	90.9714	D	lnRH										2.05237
Excalibur_c5079_170	2B	90.9714	D	lnRH										2.11363
wsnp_RFL_Contig2666_2354537	2B	91.2926							I	FST		Fre-LM		0.16474
GENE-4359_102	2B	92.1938											Ph	1.38844
wsnp_CAP11_rep_c8700_3756682	2B	92.1938					I	lnRH					Ph	3.1961
Kukri_c36026_68	2B	93.0108			D	FST								0.82725
RFL_Contig1563_1180	2B	93.0108										Fre-LM		3.74363
TA002513-0775	2B	93.4661	D	lnRH	D	FST								1.37319
TA005635-0459	2B	93.4661			D	FST					Fre-WL			1.59602
wsnp_Ex_c45094_50985067	2B	93.4661	D	lnRH										1.78564
RAC875_c7827_218	2B	93.4661			D	FST					Fre-WL			2.08405
Excalibur_c23723_141	2B	93.4661			D	FST					Fre-WL			2.57365
BS00073426_51	2B	93.4661			D	FST								3.21024
wsnp_BE404601B_Ta_2_1	2B	93.8403			D	FST					Fre-WL			0.22081
Excalibur_c41397_439	2B	95.1469			D	FST								2.67332
wsnp_RFL_Contig2506_2098552	2B	95.8235			D	FST								0.39783
BS00001140_51	2B	95.8235											Ph SL	2.23254
IACX3325	2B	95.8235											Ph SL	2.59649
wsnp_Ex_c3044_5620102	2B	95.8235					I	lnRH						2.80988
Kukri_c64409_351	2B	96.1354					I	lnRH						2.51272
IACX712	2B	96.3724			D	FST					Fre-WL			1.20949
wsnp_Ku_c15336_23908130	2B	96.9867			D	FST					Fre-WL			1.09124
Excalibur_c15696_737	2B	96.9867	D	lnRH	D	FST								1.15437
RAC875_c25316_220	2B	96.9867					I	lnRH					Ht Mt Ph SL Y	1.67931
Ex_c101393_1898	2B	96.9867	D	lnRH	D	FST								1.86048
tplb0024p13_611	2B	96.9867			D	FST					Fre-WL			1.87234
Tdurum_contig50509_805	2B	96.9867			D	FST					Fre-WL			1.89169
RAC875_c30936_411	2B	96.9867											Ht Mt Ph SL Y	2.10259
wsnp_Ex_c38739_46195930	2B	96.9867			D	FST								2.33319
RAC875_c30936_318	2B	96.9867											Ph	2.42611
Kukri_rep_c68124_672	2B	96.9867			D	FST					Fre-WL			2.5823
RAC875_c12968_1526	2B	96.9867	D	lnRH	D	FST								2.58611
Tdurum_contig52063_1077	2B	96.9867											Ht Mt Ph TGW Y	2.73981
BobWhite_c5852_103	2B	96.9867											Ph	2.8451
BS00092542_51	2B	96.9867							I	FST		Fre-LM	Ph	2.91348
IAAV3528	2B	96.9867											SL	2.96835
CAP12_rep_c4483_301	2B	96.9867	D	lnRH	D	FST								2.97773
wsnp_Ex_c1873_3531947	2B	96.9867											SL	3.01656
Kukri_c5711_112	2B	96.9867											Ht Mt Ph TGW Y	3.03188
CAP7_c3814_303	2B	96.9867											Ht Mt Ph TGW Y	3.22074
wsnp_BG263521B_Ta_2_1	2B	96.9867											SL	3.46821
Kukri_c17223_1165	2B	97.2642			D	FST					Fre-WL			0.4871
Excalibur_rep_c107558_367	2B	97.2642			D	FST					Fre-WL			1.24106
wsnp_CAP8_c1240_753371	2B	97.2642					I	lnRH						3.02156
BobWhite_c892_73	2B	97.3733	D	lnRH	D	FST							GN SL T	1.99411/3.47966
wsnp_Ex_c51352_55323092	2B	97.3733	D	lnRH	D	FST							GN SL T	2.59851/1.63581
Tdurum_contig20589_247	2B	98.5271					I	lnRH						0.56828
BS00066546_51	2B	98.5271											Ht Mt Ph TGW Y	0.87614
Excalibur_c58566_284	2B	98.5271											Ht Mt Ph TGW Y	1.01099
CAP11_c2947_204	2B	98.5271											Ht Mt TGW	1.26094
Ra_c6700_406	2B	98.5271			D	FST					Fre-WL			1.5902
BS00061268_51	2B	98.5271			D	FST								1.90444
RFL_Contig356_812	2B	98.7579											SL	1.49405
wsnp_Ex_rep_c66545_64829026	2B	99.157											TGW Y	-0.0208
wsnp_Ex_c4334_7816096	2B	99.157											TGW	0.11346
TA001505-1171	2B	99.157	D	lnRH	D	FST								0.62767
wsnp_Ku_c11850_19271281	2B	99.157			D	FST								1.29089
TA003703-0582	2B	99.157					I	lnRH						1.60145
tplb0040e02_1293	2B	99.157			D	FST								1.80946
wsnp_Ex_c6248_10896799	2B	99.157			D	FST								2.10754
Excalibur_c4709_576	2B	99.157			D	FST								2.57023
D_contig65683_344	2B	99.157	D	lnRH										2.85922
RAC875_c27297_2153	2B	99.157	D	lnRH	D	FST							GN PM	1.61754/2.60926
RAC875_c87421_408	2B	99.1602											TGW	-1.03366
wsnp_Ex_c20367_29431681	2B	99.1602											TGW	-1.03246
wsnp_Ex_c2497_4666526	2B	99.1602											TGW	-1.01555
wsnp_Ex_c16970_25563701	2B	99.1602											TGW	-1.00733
wsnp_Ex_c25438_34703568	2B	99.1602											TGW	-1.00186
wsnp_Ex_c5363_9482943	2B	99.1602											TGW	-0.67176
wsnp_Ex_c52240_55911010	2B	99.1602											TGW	-0.65065
wsnp_Ex_c37611_45330886	2B	99.1602											TGW	-0.63798
wsnp_Ex_c7347_12594320	2B	99.1602											TGW	-0.29302
wsnp_Ku_c33652_43115283	2B	99.1602											TGW	0.14022
Kukri_c26645_254	2B	99.1602											Mt TGW Y	0.52483
wsnp_Ku_c52199_57246606	2B	99.1602											Y	0.56507
RAC875_c45600_228	2B	99.1602											PM	0.75076
Kukri_rep_c69962_1081	2B	99.1602											TGW	0.81718
tplb0038f13_1219	2B	99.2724											TGW	0.55817
wsnp_Ex_c1541_2943791	2B	99.2724											TGW	0.89563
wsnp_Ex_c45595_51343969	2B	99.2724							I	FST		Fre-LM	Y	1.31107
Kukri_c2507_382	2B	99.5593											TGW Y	0.91234
RFL_Contig4748_1076	2B	99.5593			D	FST								2.55535
wsnp_be498599B_Ta_1_1	2B	99.5593			D	FST								2.88457
wsnp_Ex_c7516_12850225	2B	99.5593			D	FST								3.13714
wsnp_Ex_c9133_15198714	2B	99.5593			D	FST								3.14432
wsnp_Ex_rep_c66482_64735785	2B	99.5593			D	FST								3.16581
Excalibur_rep_c69016_57	2B	99.5593			D	FST								3.20959
wsnp_Ex_c1568_2993540	2B	99.5593			D	FST								3.21262
wsnp_Ex_rep_c71064_69904031	2B	99.5593			D	FST								3.2717
RAC875_c4247_261	2B	99.5593	D	lnRH	D	FST			I	FST		Fre-LM		2.69635/0.9063
wsnp_BE604861B_Ta_2_1	2B	99.5593	D	lnRH	D	FST						Fre-LM		2.94561/0.53629
wsnp_Ex_c6471_11241582	2B	99.5593			D	FST					Fre-WL		Ht Mt Ph Y	3.1734/0.62394
Excalibur_c3776_2025	2B	99.7308											SL TGW	-0.95234
wsnp_Ex_c65790_64067038	2B	99.7308											Ht Mt Ph Y	-0.64076
Excalibur_rep_c67360_303	2B	99.7308											Ht Mt	-0.57568
BobWhite_c31523_130	2B	99.7308											Ht Mt	-0.54853
Kukri_c9507_95	2B	99.7308					I	lnRH					Ht Mt Ph SL Y	-0.39663
BobWhite_c16735_176	2B	99.7308											Y	-0.28195
wsnp_Ku_c39797_48152615	2B	99.7308											Ht Mt TGW	-0.26886
wsnp_Ex_rep_c73919_71799491	2B	99.7308											TGW Y	-0.1911
wsnp_Ex_rep_c101477_86838533	2B	99.7308											Ht Mt Ph	-0.16957
wsnp_Ku_c33341_42849025	2B	99.7308											Ht Mt TGW	-0.12285
wsnp_JD_c29301_23358365	2B	99.7308											Ht Mt SL TGW Y	-0.07879
Ku_c33341_260	2B	99.7308											Ht Mt TGW	0.01715
BobWhite_c14686_86	2B	99.7308											Ph	0.01953
Tdurum_contig27794_582	2B	99.7308											TGW	0.13715
TA002306-1975	2B	99.7308											SL TGW	0.16813
BobWhite_c16735_131	2B	99.7308											Y	0.21818
wsnp_Ex_c15985_24399118	2B	99.7308											Y	0.24566
wsnp_Ku_c58640_61287250	2B	99.7308											Ht Mt TGW	0.34181
Ra_c28259_603	2B	99.7308											TGW	0.37847
BobWhite_c46028_206	2B	99.7308											Ht Mt	0.44194
Ra_c6266_140	2B	99.7308										Fre-LM		0.51947
Kukri_c17062_618	2B	99.7308											Ph Y	0.59543
BS00072379_51	2B	99.7308											Ht Ph Y	0.74449
RAC875_rep_c70107_184	2B	99.7308											Ht Mt	0.88593
wsnp_Ra_c18396_27453775	2B	99.7308											Ht Mt Ph SL Y	1.04347
RAC875_c63545_85	2B	99.7308			D	FST								2.6262
Kukri_c34231_167	2B	99.7308	D	lnRH	D	FST								2.6978
wsnp_Ku_c47082_53641298	2B	99.7308	D	lnRH	D	FST								2.95593
wsnp_be499362B_Td_2_1	2B	99.7308			D	FST					Fre-WL			3.28211
RAC875_c25277_324	2B	99.7308			D	FST					Fre-WL			3.32475
Ku_c11862_349	2B	99.7308	D	lnRH	D	FST							Y	0.9131/-0.4389
Kukri_c57811_86	2B	99.7308	D	lnRH	D	FST							Ph Y	1.52313/0.08101
TA002013-0438	2B	99.7308			D	FST					Fre-WL		Ht Mt	1.58923/-0.1109
wsnp_Ex_c4273_7712252	2B	99.7308			D	FST					Fre-WL		Ht Mt	2.03672/0.12876
Excalibur_c17155_636	2B	99.7308	D	lnRH	D	FST							Y	2.18222/-0.53423
Excalibur_c18275_211	2B	99.7308			D	FST					Fre-WL		Ht Mt	2.35034/-0.82055
wsnp_Ex_rep_c103017_88070251	2B	99.7308			D	FST					Fre-WL		Ht Mt	2.59013/-0.26915
Kukri_c25828_136	2B	99.7308			D	FST					Fre-WL		Ht Mt	2.74647/1.17135
wsnp_JD_c9251_10121369	2B	99.7308	D	lnRH	D	FST							Y	2.81636/0.15819
wsnp_Ku_c35215_44455846	2B	99.7308			D	FST							Ht Mt TGW	2.91823/-0.23745
RAC875_c41224_72	2B	99.7308			D	FST					Fre-WL		Ht Mt	3.2837/1.01686
wsnp_JD_c12127_12442581	2B	99.7308			D	FST					Fre-WL		Ht Mt	3.36599/-0.09107
wsnp_Ex_c21991_31162645	2B	99.7932											TGW	-0.01885
wsnp_RFL_Contig3304_3372802	2B	99.7932							I	FST		Fre-LM	Ph Y	0.24715
wsnp_Ex_c19819_28826877	2B	99.7932											Y	0.34069
wsnp_Ku_rep_c83117_78896856	2B	99.7932											Y	0.59763
wsnp_Ex_c5238_9271937	2B	99.7932							I	FST		Fre-LM	Ph Y	0.62524
wsnp_Ex_c9805_16183499	2B	99.7932											TGW	0.63021
wsnp_Ex_c51661_55533018	2B	99.7932											Y	0.6613
wsnp_Ex_c4423_7960221	2B	99.7932											Mt TGW Y	0.69701
wsnp_Ex_rep_c69340_68274022	2B	99.7932											Y	1.02004
wsnp_Ex_rep_c69465_68405569	2B	99.7932											TGW	1.03347
wsnp_Ex_rep_c69928_68889568	2B	99.7932											Y	1.04072
wsnp_Ex_c18750_27627600	2B	99.7932							I	FST		Fre-LM	Y	1.05045
wsnp_JD_c21530_18862705	2B	99.7932											Y	1.05325
wsnp_Ex_c51661_55531646	2B	99.7932											Y	1.05541
wsnp_JD_c3166_4159751	2B	99.7932											Y	1.05928
Kukri_c49219_76	2B	99.7932											Y	1.12679
BobWhite_c1654_440	2B	99.7932											Y	1.32594
BobWhite_c13066_776	2B	99.7932											Y	1.35458
Kukri_c2507_962	2B	99.7932											TGW	1.37882
wsnp_Ku_c6183_10867720	2B	99.7932							I	FST		Fre-LM	Ph Y	1.39133
wsnp_JD_c21530_18862386	2B	99.7932							I	FST		Fre-LM	Ph Y	1.40438
wsnp_JD_c32007_24763860	2B	99.7932											TGW	1.41245
Kukri_rep_c107732_99	2B	99.7932											Y	1.44681
Kukri_c57399_314	2B	99.7932											Y	1.45434
Kukri_c42289_582	2B	99.7932							I	FST		Fre-LM	Ph Y	1.4644
BobWhite_c27675_201	2B	99.7932											Y	1.68819
IAAV8980	2B	99.7932							I	FST		Fre-LM	Ph Y	1.7488
Jagger_c7212_85	2B	99.7932										Fre-LM		1.75091
Ku_c3858_1078	2B	99.7932							I	FST		Fre-LM	Ph Y	1.75698
wsnp_CAP11_c307_255609	2B	99.7932							I	FST		Fre-LM	Ph Y	1.77255
Kukri_rep_c70962_1545	2B	99.7932											Y	1.77371
Excalibur_rep_c106537_63	2B	99.7932							I	FST		Fre-LM	Ph Y	1.7987
Kukri_c42289_502	2B	99.7932							I	FST		Fre-LM	Ph Y	1.8054
BobWhite_c3693_85	2B	99.7932							I	FST			Ph Y	2.03133
Ku_c14053_772	2B	99.7932							I	FST		Fre-LM	Y	2.06574
RAC875_c9122_395	2B	99.7932											Y	2.1047
RAC875_c85261_84	2B	99.7932							I	FST		Fre-LM	Ph Y	2.10873
Excalibur_c8457_1162	2B	99.7932							I	FST		Fre-LM	Ph Y	2.10977
Excalibur_c33079_199	2B	99.7932							I	FST		Fre-LM	Ph Y	2.116
Tdurum_contig42226_2355	2B	99.7932											Y	2.14647
Kukri_rep_c112307_89	2B	99.7932	D	lnRH	D	FST								2.17233
IAAV1743	2B	99.7932										Fre-LM		2.17741
wsnp_BE403506B_Ta_1_2	2B	99.7932							I	FST		Fre-LM	Ph Y	2.53162
wsnp_Ex_c20529_29608872	2B	99.7932			D	FST			I	FST	Fre-WL	Fre-LM	Ph Y	2.03426/0.33363
wsnp_Ex_c7347_12594158	2B	99.8025											TGW	-1.05409
wsnp_Ex_c7947_13490279	2B	99.8025											TGW	-0.72078
Kukri_c22002_793	2B	99.8025											TGW	-0.59904
IAAV3148	2B	99.8025											TGW	-0.34907
Ex_c66545_1078	2B	99.8025											TGW	-0.31741
wsnp_Ex_c47661_52802548	2B	99.8025											TGW	-0.30633
wsnp_Ra_c28444_37905400	2B	99.8025											TGW	-0.28102
wsnp_Ku_c691_1429483	2B	99.8025											TGW	-0.22361
Kukri_c673_452	2B	99.8025											TGW	-0.21592
Excalibur_c46024_97	2B	99.8025											TGW	0.04393
wsnp_Ex_c9133_15199227	2B	99.8025											TGW	0.05577
wsnp_Ex_c9133_15198596	2B	99.8025											TGW	0.06845
wsnp_Ex_c42447_49025091	2B	99.8025											TGW	0.08996
wsnp_CAP11_c5255_2442548	2B	99.8025											TGW	0.11777
Kukri_c8595_834	2B	99.8025											TGW	0.1455
wsnp_Ex_c19819_28827344	2B	99.8025											Y	0.15944
Kukri_c110148_53	2B	99.8025											TGW	0.1919
IACX1028	2B	99.8025											TGW	0.33357
wsnp_CAP11_c1436_808089	2B	99.8025							I	FST		Fre-LM	Ph Y	0.50934
wsnp_BE488220B_Ta_1_1	2B	99.8025											TGW	0.50958
BobWhite_c27816_523	2B	99.8025											TGW	0.53635
wsnp_Ex_c26375_35620271	2B	99.8025											TGW	0.53767
Ra_c106285_837	2B	99.8025											TGW	0.55591
tplb0034a02_1566	2B	99.8025											Y	0.55745
wsnp_CAP8_c775_527759	2B	99.8025											TGW	0.59183
RAC875_c3039_101	2B	99.8025											TGW	0.94224
BobWhite_rep_c48743_625	2B	99.8025	D	lnRH										1.65996
wsnp_Ku_c37269_46153087	2B	99.868											Ph Y	-0.83564
wsnp_JD_c9810_10594505	2B	99.868											TGW	-0.64889
wsnp_Ku_c691_1430065	2B	99.868											TGW	-0.49105
Kukri_c20819_497	2B	99.868											TGW	-0.39057
wsnp_CAP8_c775_527730	2B	99.868											TGW	-0.38601
Kukri_c691_3187	2B	99.868											TGW	-0.34001
RAC875_c46788_60	2B	99.868					I	lnRH						-0.21793
BobWhite_c31986_324	2B	99.868											TGW	-0.14375
IAAV1993	2B	99.868											Ht Mt	0.0053
Tdurum_contig11172_443	2B	99.9054			D	FST					Fre-WL			1.69617
Ra_c15365_530	2B	101.536											SL	-0.84594
wsnp_Ex_rep_c105129_89641882	2B	101.536											SL Y	0.14268
Kukri_c8177_718	2B	102.225											SL Y	0.15069
Tdurum_contig27880_199	2B	102.225											SL	0.47571
Jagger_c1810_163	2B	102.225											Ph SL Y	1.08489
Tdurum_contig27880_75	2B	102.225											SL Y	1.36577
wsnp_Ex_c25217_34481787	2B	102.225			D	FST					Fre-WL			1.50755
RAC875_c30053_167	2B	102.225			D	FST								2.45514
CAP11_c1476_128	2B	102.225			D	FST					Fre-WL			3.20601
Excalibur_rep_c106939_325	2B	102.225			D	FST								3.20828
Ku_c6050_678	2B	102.275											Mt SL Y	-0.36773
Ex_c7958_1923	2B	102.275											SL	-0.35324
wsnp_Ex_c128_254788	2B	102.275											Mt SL Y	-0.27845
Tdurum_contig12836_418	2B	102.275											SL	-0.27839
Ra_c9190_1384	2B	102.275											SL	-0.22015
Kukri_c11566_386	2B	102.275											Ph SL Y	-0.08514
Jagger_c6853_60	2B	102.983			D	FST					Fre-WL			2.16767
wsnp_JD_c14405_14144807	2B	103.336			D	FST					Fre-WL			2.51142
Tdurum_contig26542_457	2B	103.616			D	FST					Fre-WL			0.05528
Tdurum_contig26542_281	2B	103.616			D	FST								0.72139
IAAV211	2B	103.616			D	FST					Fre-WL			2.51764
wsnp_Ex_c8894_14858193	2B	104.39			D	FST					Fre-WL			2.41965
BobWhite_c45218_687	2B	104.39	D	lnRH	D	FST								2.76723
CAP8_c3408_117	2B	104.39	D	lnRH	D	FST								3.02793
D_GDS7LZN02G536K_199	2B	104.415	D	lnRH										2.16077
Tdurum_contig25602_212	2B	104.415			D	FST			I	FST	Fre-WL	Fre-LM		1.77028/1.27968
wsnp_Ex_c10838_17631243	2B	105.322											Ph	0.37752
IAAV5226	2B	105.322											Ph	1.7516
RAC875_c9932_705	2B	105.908											Ph	0.23281
RAC875_c31162_706	2B	105.908											Ph	0.60674
wsnp_Ex_c26281_35525999	2B	105.908			D	FST					Fre-WL			2.01709
Excalibur_c43037_831	2B	105.908			D	FST							Ph	2.15478/0.15238
Ra_c6367_387	2B	105.908			D	FST							Ph	2.62696/0.47046
Kukri_rep_c80379_398	2B	105.908			D	FST							Ph	2.63387/0.47046
Kukri_c31165_835	2B	105.908			D	FST							Ph	2.66973/0.53378
wsnp_Ex_c10251_16815404	2B	105.908			D	FST							Ph	2.7907/-0.05776
RAC875_rep_c70705_84	2B	106.563											Ph Y	-0.92031
Tdurum_contig44075_1141	2B	106.563											Ph Y	-0.78342
Ku_c12037_482	2B	106.563											Ph TGW Y	-0.70639
wsnp_Ex_rep_c67840_66538714	2B	106.563					I	lnRH						-0.62826
wsnp_Ku_c12037_19549078	2B	106.563											Ph TGW Y	-0.60145
Tdurum_contig65349_140	2B	106.563			D	FST					Fre-WL			1.68295
Tdurum_contig10380_87	2B	107.486	D	lnRH										1.06893
wsnp_Ex_rep_c67543_66165372	2B	108.038					I	lnRH						0.99526
Ku_c66734_472	2B	108.038											Y	2.42334
RAC875_rep_c77433_308	2B	108.347					I	lnRH						2.77488
RAC875_rep_c72476_295	2B	108.453											Ph	0.65975
BS00016650_51	2B	109.245											PM	2.34499
BS00010012_51	2B	109.245											PM	2.48104
IAAV4899	2B	109.245											PM	2.79768
BobWhite_c12157_747	2B	109.245			D	FST	I	lnRH						1.87104/2.72115
IACX5919	2B	109.245			D	FST							PM	1.98578/2.60408
BobWhite_c47573_560	2B	109.476	D	lnRH	D	FST								1.68595
BS00009247_51	2B	109.476											Ht	3.671
BS00011545_51	2B	109.476											Ht	3.68621
Kukri_rep_c101529_1199	2B	109.476											Ht	3.68982
Kukri_c49010_266	2B	109.476											Ht Mt	3.69024
RAC875_rep_c73777_410	2B	109.476											Ht	3.6936
BS00011579_51	2B	109.476											Ht Mt	3.70263
Kukri_c75902_132	2B	109.526			D	FST					Fre-WL			0.94923
Tdurum_contig68666_570	2B	109.526											Ht Mt	1.55909
Tdurum_contig74826_330	2B	109.526			D	FST					Fre-WL			1.95488
BS00098739_51	2B	109.526											Ht Mt	2.12203
wsnp_Ex_c10071_16554911	2B	112.946											SL	2.68236
RAC875_c3397_274	2B	113.358											PM	3.60815
Kukri_c26311_891	2B	114.094											GN	2.53705
BS00104667_51	2B	114.094			D	FST					Fre-WL	Fre-LM		1.27978/3.81866
BS00068310_51	2B	114.322											PM	2.32691
Ku_c12447_2002	2B	114.368											Ph	1.40469
BS00021682_51	2B	114.368											Ph	1.64158
wsnp_Ex_c22271_31463467	2B	114.568			D	FST								0.78545
wsnp_Ex_c1915_3618286	2B	114.568			D	FST					Fre-WL			2.30427
RFL_Contig2577_584	2B	114.568			D	FST								3.22355
BobWhite_c1472_59	2B	114.817											SL	-0.7093
Kukri_c15498_1679	2B	114.817											SL	-0.50117
BS00047073_51	2B	114.911											SL	1.42391
Kukri_c15498_657	2B	114.911											SL	2.25229
Excalibur_c14988_872	2B	115.008											SL	2.62513
Ra_c69196_575	2B	115.008											PM	2.87536
IACX6309	2B	115.008											PM	3.22464
Excalibur_c27629_473	2B	115.332											PM	1.98494
Excalibur_c80601_278	2B	115.535											PM	1.42627
Ku_c51309_212	2B	115.728											PM	2.583
Excalibur_c5801_177	2B	115.797			D	FST								1.10053
wsnp_Ex_c19772_28771627	2B	115.797			D	FST								2.79983
Tdurum_contig78534_314	2B	115.797			D	FST								3.48878
BS00066719_51	2B	115.862											PM	2.31816
Ex_c13213_2517	2B	116.819			D	FST					Fre-WL			2.48356
wsnp_Ex_c5123_9089624	2B	116.829			D	FST					Fre-WL			1.78972
Tdurum_contig96648_192	2B	117.169											PM	1.49168
Ra_c13298_783	2B	118.432											SL	0.65787
Tdurum_contig14007_916	2B	118.432					I	lnRH				Fre-LM		1.19163
BobWhite_c18540_97	2B	119.071											PM	1.66864
Kukri_c37462_459	2B	119.071											SL	2.22077
RAC875_c29913_139	2B	119.071											SLN	2.70815
IAAV3648	2B	119.613											Ph	2.6947
Excalibur_c57713_126	2B	119.613											Ph	2.94461
wsnp_RFL_Contig2914_2757372	2B	119.613											Ph	3.11682
RAC875_c37515_369	2B	126.312					I	lnRH						2.57882
BS00022374_51	2B	128.551							I	FST		Fre-LM		2.82392
RAC875_c16752_283	2B	129.081											PM	2.97125
Tdurum_contig59546_695	2B	129.081											PM	3.20856
Ku_c102096_268	2B	130.618	D	lnRH	D	FST								-0.07945
BS00076003_51	2B	130.618											Ph	1.91483
GENE-1280_188	2B	130.618											Ph	1.91936
Excalibur_c32588_584	2B	142.992					I	lnRH						-1.48315
RFL_Contig1307_382	2B	144.164							I	FST		Fre-LM		0.68624
Excalibur_c26527_82	2B	145.128	D	lnRH										2.28039
wsnp_Ex_c34303_42642389	2B	145.536											GN	1.75878
Excalibur_c910_946	2B	145.751					I	lnRH					TGW	0.88791
CAP7_c16_483	2B	145.751											GN	1.95089
tplb0030f06_593	2B	146.016											GN	0.08784
BS00064362_51	2B	147.47			D	FST								2.83476
wsnp_CAP11_c1820_985143	2B	152.59											GN	0.77299
RAC875_rep_c111384_441	2B	152.59											GN	1.12623
RAC875_rep_c71149_148	2B	152.59											GN	1.30032
RAC875_c4602_445	2B	152.59											GN	1.93335
RAC875_c18928_529	2B	152.59											GN	2.32715
RAC875_c25513_403	2B	152.59											GN	2.34571
RAC875_c18928_455	2B	152.59											GN	2.36781
Ku_c16249_315	2B	152.59											GN	2.41299
BS00039185_51	2B	152.59											GN	2.65185
Ku_c2936_1987	2B	152.59											GN	2.67628
IACX8602	2B	152.59											GN	2.70738
CAP11_c1820_244	2B	153.083											GN	2.26495
RAC875_c4602_886	2B	153.083											GN	2.85535
TA003758-0495	2B	155.409											T	2.36329
wsnp_Ex_rep_c70525_69448648	2B	157.214	D	lnRH	D	FST								0.40588
RAC875_rep_c119322_54	2B	157.214											GN	0.51579
RAC875_rep_c71149_798	2B	157.214											GN	0.52841
Kukri_c20793_249	2B	157.214	D	lnRH	D	FST								0.93718
Kukri_c39136_675	2B	157.214	D	lnRH	D	FST								1.00227
RAC875_c3259_276	2B	157.214											Mt	1.06907
Kukri_c8494_77	2B	157.214	D	lnRH	D	FST								1.19772
IACX6292	2B	157.214											GN	1.28329
TA002989-0535	2B	157.214											GN	1.31645
BobWhite_c1105_745	2B	157.214	D	lnRH	D	FST								1.45984
GENE-0918_159	2B	157.214											GN	1.99136
Kukri_c16249_92	2B	157.214											GN	2.06574
Excalibur_c7366_1926	2B	157.214	D	lnRH	D	FST								2.4074
Excalibur_rep_c108380_489	2B	157.214			D	FST					Fre-WL		GN	2.29204/1.96818
Kukri_c52900_280	2B	158.699											Ph	1.10102
Kukri_c16621_417	2B	158.992	D	lnRH										0.13919
wsnp_Ex_c73454_71499715	2B	158.992					I	lnRH						3.291
Ra_c105904_187	2B	159.656											T	3.43077
Ra_c105904_1191	2B	159.656											T	3.44028
tplb0042a21_1091	2B	161.415											T	2.51974
Excalibur_c25043_545	2B	173.352	D	lnRH	D	FST								2.14869
Excalibur_c6937_1065	2B	173.352	D	lnRH	D	FST								2.31012
RAC875_c19042_443	2B	173.352	D	lnRH	D	FST								2.43901
GENE-1273_59	2Dx	4.66964			D	FST					Fre-WL			1.91317
GENE-1273_438	2Dx	4.66964			D	FST					Fre-WL			2.20197
wsnp_Ex_c12250_19568265	2Dx	5.90966					I	lnRH						-1.02109
BS00063251_51	2Dx	6.75124					I	lnRH						-1.18455
Excalibur_c94336_103	2Dx	6.75124					I	lnRH						-1.00508
Excalibur_c94336_68	2Dx	6.75124					I	lnRH						-0.52095
RAC875_c63883_76	2Dx	6.75124			D	FST					Fre-WL			3.32649
Kukri_c23961_636	2Dx	6.75124			D	FST					Fre-WL			3.36328
Kukri_c52644_277	2Dx	9.49195							I	FST		Fre-LM		1.14614
Excalibur_c40567_1857	2Dx	9.49195	D	lnRH	D	FST			I	FST		Fre-LM		0.60004/1.1974
BS00022532_51	2Dx	9.49195	D	lnRH	D	FST			I	FST		Fre-LM	Ph	1.10112/1.85192
Kukri_c58327_1010	2Dx	11.2235					I	lnRH						1.75786
D_contig27429_284	2Dx	11.9459											Ph SL Y	1.99039
BS00067046_51	2Dx	11.9459											Ph SL Y	2.05391
Kukri_rep_c106786_230	2Dx	11.9459											Ph SL Y	2.34456
Kukri_rep_c113120_104	2Dx	11.9459											Ph SL Y	2.65775
wsnp_JD_rep_c63957_40798121	2Dx	11.9459											Ph SL Y	2.94581
tplb0057n10_689	2Dx	12.3853											SL	2.36326
tplb0053n05_793	2Dx	12.3853											SL	2.91573
JD_c63957_1176	2Dx	12.5827											Ph SL	0.96274
TA015657-0632	2Dx	17.6582	D	lnRH										2.57837
BS00009575_51	2Dx	17.8444					I	lnRH						-1.3145
BS00022900_51	2Dx	17.8444					I	lnRH						-1.3141
BS00035934_51	2Dx	17.8444					I	lnRH						-1.22215
BobWhite_rep_c64012_389	2Dx	17.8444											Ph	-1.12911
Excalibur_c13057_1203	2Dx	17.8444					I	lnRH						-0.86707
D_F5XZDLF01EFGMN_252	2Dx	17.8444					I	lnRH						-0.81959
BS00097126_51	2Dx	17.8444					I	lnRH						-0.78612
tplb0030j08_1960	2Dx	18.5259			D	FST					Fre-WL			1.84221
BS00093757_51	2Dx	18.5259			D	FST					Fre-WL			2.66668
wsnp_CAP12_c812_428290	2Dx	19.0323											Ht Mt Ph TGW Y	-0.75572
D_contig29912_428	2Dx	21.1288	D	lnRH										2.42568
RAC875_rep_c110753_119	2Dx	22.4582			D	FST					Fre-WL			3.35599
Kukri_c37862_475	2Dx	22.4582			D	FST					Fre-WL			3.36118
RAC875_c34767_147	2Dx	24.7856			D	FST	I	lnRH			Fre-WL			2.93081/-1.46369
wsnp_BG275030D_Ta_2_2	2Dx	25.158			D	FST	I	lnRH			Fre-WL			2.45801/-1.60003
CAP12_c1503_76	2Dx	26.0479					I	lnRH						-1.42829
D_GBF1XID02F00C8_123	2Dx	26.0479					I	lnRH						-1.28606
Kukri_rep_c103061_221	2Dx	26.0479					I	lnRH						-1.10296
wsnp_CAP12_c1503_764765	2Dx	28.1221											Ht Ph TGW Y	-0.50513
Excalibur_c48050_258	2Dx	29.377									Fre-WL			2.17637
Kukri_rep_c73589_1713	2Dx	34.1472					I	lnRH						-0.70354
Excalibur_c7110_90	2Dx	34.1472			D	FST								1.25701
Excalibur_c39215_100	2Dx	34.1472			D	FST					Fre-WL			1.29181
D_GBUVHFX02GV41H_67	2Dx	36.5379			D	FST					Fre-WL			1.9041
D_GBB4FNX01A1ZCW_138	2Dx	36.5379			D	FST					Fre-WL			2.06523
D_contig28346_467	2Dx	36.5379			D	FST					Fre-WL			2.89162
Kukri_c36316_190	2Dx	36.5379			D	FST								3.20279
RAC875_c49999_66	2Dx	36.5379			D	FST								3.50745
D_GDRF1KQ01A0AOV_75	2Dx	36.9996			D	FST					Fre-WL			3.32027
wsnp_BF428792D_Ta_1_3	2Dx	37.6215			D	FST					Fre-WL			2.61952
wsnp_Ex_c6400_11123059	2Dx	38.2508	D	lnRH	D	FST								2.60477
BobWhite_c16655_421	2Dx	38.2694	D	lnRH	D	FST								2.80871
IACX9380	2Dx	40.0457	D	lnRH										0.92051
Excalibur_c22877_1990	2Dx	41.2001	D	lnRH										0.78939
Excalibur_c17456_428	2Dx	41.2001	D	lnRH										1.21061
RAC875_rep_c108908_72	2Dx	41.2001	D	lnRH										2.16252
Excalibur_c15505_87	2Dx	41.2001	D	lnRH										2.19383
wsnp_Ku_c4042_7375890	2Dx	41.2001	D	lnRH	D	FST								2.46782
RAC875_c13116_1162	2Dx	41.2001	D	lnRH										2.69598
IACX5935	2Dx	41.4756					I	lnRH						2.05764
GENE-1172_825	2Dx	41.4756			D	FST					Fre-WL			2.31874
Kukri_c60627_74	2Dx	41.4756			D	FST	I	lnRH			Fre-WL			2.19342/1.75281
Kukri_rep_c71152_906	2Dx	42.3731			D	FST					Fre-WL			3.64018
[truncated: 4,227 more rows]
