# Supplementary material for: Candidate loci involved in domestication and improvement detected by a published 90K wheat SNP array
Source: Sci Rep. 2017 Mar 22;7:44530. doi: 10.1038/srep44530 (PMC5361097; doi:10.1038/srep44530)
Supplement: Supplementary Dataset 6 [file srep44530-s7.xls]

## Sheet: Sheet1
Supplementary Dataset 5. Candidates selected by both domestication and improvement
Chr.	POS	SNP Name	Process-D	Method	Process-D	Method	Process-I	Method	Process-I	Method	Freq-WL	Freq-LM	Traits
1A	16.6721	Excalibur_c35316_154			D	FST							GN
1A	51.0947	Kukri_c7436_2259	D	lnRH	D	FST							Ph T
1A	51.8039	wsnp_JD_c9290_10155594			D	FST							GN
1A	53.7179	Kukri_c13593_203			D	FST							GN
1A	59.6995	Kukri_c7579_559	D	lnRH	D	FST							Ph
1A	59.6995	RAC875_c10090_963	D	lnRH	D	FST							Ph
1A	70.1018	BobWhite_c18773_75			D	FST	I	lnRH
1A	71.0474	JD_c63991_766	D	lnRH					I	FST		Fre-LM
1A	71.0474	TA004725-0348	D	lnRH	D	FST							TGW
1A	73.1007	BobWhite_c30109_240			D	FST					Fre-WL	Fre-LM	Ph T TGW Y
1A	73.9816	Jagger_c1403_60					I	lnRH	I	FST		Fre-LM	Ph
1A	73.9816	JD_c17158_393					I	lnRH	I	FST		Fre-LM	Ph
1A	74.7847	Excalibur_c25273_149			D	FST					Fre-WL	Fre-LM
1A	80.5429	BS00089894_51			D	FST			I	FST		Fre-LM
1A	81.5404	wsnp_Ex_rep_c109742_92411838			D	FST					Fre-WL		GN
1A	81.9711	wsnp_Ku_c21316_31053776			D	FST					Fre-WL		GN
1A	81.9711	wsnp_Ku_c21316_31053745			D	FST					Fre-WL		GN
1A	82.907	wsnp_Ra_c3270_6136110			D	FST					Fre-WL		GN Ph T
1A	82.907	IAAV8804			D	FST					Fre-WL		GN Ph T
1A	82.907	wsnp_Ra_c3270_6136601			D	FST					Fre-WL		GN Ph T
1A	82.907	BobWhite_c29908_113			D	FST					Fre-WL		GN Ph T
1A	82.907	Kukri_c30322_414			D	FST					Fre-WL		GN Ph T
1A	83.7037	BS00067742_51			D	FST					Fre-WL		Ph TGW Y
1A	84.0341	RFL_Contig3919_1348			D	FST			I	FST	Fre-WL	Fre-LM	GN Ph
1A	84.3255	RFL_Contig22_387			D	FST					Fre-WL		GN
1A	84.8923	RAC875_c100147_55			D	FST			I	FST	Fre-WL	Fre-LM	Ph T TGW Y
1A	91.7612	Excalibur_c52725_585			D	FST			I	FST	Fre-WL	Fre-LM
1A	91.7612	Ra_c24793_726			D	FST			I	FST	Fre-WL	Fre-LM
1A	95.2006	Kukri_c67383_102			D	FST							Ph Y
1A	113.77	Tdurum_contig57927_171			D	FST			I	FST	Fre-WL	Fre-LM
1A	128.742	Jagger_c6772_80			D	FST			I	FST	Fre-WL	Fre-LM	Ph Y
1A	130.326	RAC875_c11613_469			D	FST			I	FST		Fre-LM
1A	137.12	wsnp_Ex_c3201_5910642			D	FST					Fre-WL		Ph
1A	137.12	RAC875_c53725_217			D	FST					Fre-WL		Ph
1A	137.205	wsnp_Ex_c9343_15514687			D	FST					Fre-WL		Ph
1A	139.744	BS00011521_51			D	FST							Ph
1A	149.819	BS00035273_51			D	FST							Ph
1B	39.4546	BS00080212_51	D	lnRH	D	FST							Ph
1B	62.6379	Kukri_c1853_1975			D	FST	I	lnRH			Fre-WL		Ph
1B	62.6379	IAAV3828			D	FST	I	lnRH			Fre-WL		Ph Y
1B	62.6379	Excalibur_c32726_125			D	FST	I	lnRH			Fre-WL
1B	62.6379	RAC875_c14902_256			D	FST	I	lnRH			Fre-WL
1B	62.6379	Excalibur_c32726_279			D	FST	I	lnRH			Fre-WL
1B	62.6379	Kukri_c19709_383			D	FST	I	lnRH			Fre-WL
1B	62.6379	BS00035690_51			D	FST	I	lnRH					Ph
1B	62.839	BS00110104_51			D	FST					Fre-WL		TGW
1B	64.0994	IAAV1364			D	FST					Fre-WL		Ph TGW
1B	64.0994	Kukri_c27495_816			D	FST							Ph TGW
1B	64.8908	BS00066165_51			D	FST	I	lnRH			Fre-WL		Ph
1B	64.8908	Tdurum_contig69821_141	D	lnRH	D	FST							Ph SL
1B	64.8908	Tdurum_contig61425_242			D	FST							Ph SL TGW Y
1B	64.8908	BS00011465_51			D	FST							Ph SL
1B	64.8908	Tdurum_contig51348_326			D	FST							Ph SL
1B	66.0715	RAC875_c22244_61			D	FST					Fre-WL		Mt SLN
1B	67.7564	Tdurum_contig57700_204			D	FST	I	lnRH
1B	70.0795	BS00022012_51	D	lnRH	D	FST	I	lnRH
1B	78.4498	RAC875_rep_c108853_108	D	lnRH	D	FST							Mt
1B	84.4331	Excalibur_c51898_470	D	lnRH	D	FST	I	lnRH
1B	84.4331	IAAV2757	D	lnRH	D	FST	I	lnRH
1B	84.4331	Tdurum_contig30517_310			D	FST							Ht
1B	84.4331	Tdurum_contig30517_578			D	FST							Ht
1B	87.2955	wsnp_Ex_c28733_37836638	D	lnRH	D	FST	I	lnRH
1B	100.223	Tdurum_contig41945_748			D	FST							Ht
1B	100.28	Tdurum_contig67656_387			D	FST					Fre-WL		Ht
1B	114.085	wsnp_Ex_c27176_36392532	D	lnRH			I	lnRH
1B	121.708	Tdurum_contig13516_251			D	FST			I	FST	Fre-WL	Fre-LM
1B	122.519	IACX2984	D	lnRH			I	lnRH
1B	122.519	wsnp_CAP7_c266_144809	D	lnRH			I	lnRH
1B	137.003	RAC875_c4047_90	D	lnRH	D	FST							TGW
1B	148.398	IACX17310			D	FST			I	FST	Fre-WL	Fre-LM	TGW Y
1B	154.576	BS00084990_51			D	FST			I	FST	Fre-WL	Fre-LM	TGW Y
1D	65.1341	BS00070085_51	D	lnRH	D	FST							PM
1D	82.8171	BobWhite_c11338_605			D	FST	I	lnRH			Fre-WL
1D	115.62	wsnp_Ex_c35886_43949442	D	lnRH	D	FST							Ht
1D	115.62	wsnp_Ex_c35886_43950574	D	lnRH	D	FST							Ht
2A	9.41	GENE-1397_630	D	lnRH					I	FST		Fre-LM	Ph
2A	25.9702	Excalibur_c1408_509	D	lnRH	D	FST			I	FST		Fre-LM	Ph Y
2A	25.9702	BS00022331_51	D	lnRH	D	FST			I	FST		Fre-LM
2A	25.9702	Kukri_c23195_266	D	lnRH	D	FST			I	FST		Fre-LM
2A	25.9702	TA005687-0401	D	lnRH	D	FST			I	FST		Fre-LM
2A	25.9702	BobWhite_c12426_84	D	lnRH	D	FST			I	FST		Fre-LM
2A	25.9702	BS00022760_51	D	lnRH	D	FST			I	FST		Fre-LM
2A	25.9702	BS00071630_51	D	lnRH	D	FST			I	FST		Fre-LM
2A	25.9702	RAC875_c829_1143	D	lnRH	D	FST			I	FST		Fre-LM
2A	25.9702	Kukri_c66132_81	D	lnRH	D	FST			I	FST		Fre-LM
2A	25.9702	BS00039973_51	D	lnRH	D	FST			I	FST
2A	25.9702	BS00012249_51	D	lnRH	D	FST			I	FST
2A	25.9702	RAC875_c138_551	D	lnRH					I	FST		Fre-LM	Ph
2A	25.9702	TA004277-1088	D	lnRH	D	FST						Fre-LM
2A	25.9702	IACX11028	D	lnRH	D	FST						Fre-LM
2A	25.9702	RAC875_c74_204	D	lnRH	D	FST							SL
2A	47.2174	BS00011101_51	D	lnRH	D	FST			I	FST		Fre-LM	Ph
2A	47.2174	BS00086364_51	D	lnRH	D	FST			I	FST		Fre-LM	Ph
2A	47.2174	BS00010629_51	D	lnRH	D	FST			I	FST		Fre-LM	Ph
2A	47.2174	RAC875_rep_c88665_100	D	lnRH	D	FST			I	FST		Fre-LM	Ph
2A	47.2174	IACX12079	D	lnRH	D	FST			I	FST		Fre-LM
2A	47.2174	IACX11417	D	lnRH	D	FST			I	FST		Fre-LM
2A	47.2174	Kukri_c5282_726	D	lnRH	D	FST			I	FST		Fre-LM
2A	47.2174	BS00004112_51	D	lnRH	D	FST			I	FST		Fre-LM
2A	47.2174	IACX6178	D	lnRH	D	FST			I	FST		Fre-LM
2A	47.2174	RAC875_c15909_659	D	lnRH	D	FST			I	FST		Fre-LM
2A	47.2174	Excalibur_rep_c70913_93	D	lnRH	D	FST			I	FST		Fre-LM
2A	47.2174	IACX12130	D	lnRH	D	FST			I	FST		Fre-LM
2A	47.2174	GENE-1422_774	D	lnRH	D	FST			I	FST		Fre-LM
2A	47.2174	BS00080836_51	D	lnRH	D	FST			I	FST
2A	47.2174	BS00067214_51	D	lnRH	D	FST			I	FST
2A	47.2174	RAC875_rep_c105053_57	D	lnRH	D	FST			I	FST
2A	47.2174	BS00110224_51	D	lnRH	D	FST			I	FST
2A	47.2174	RAC875_rep_c108412_116	D	lnRH	D	FST			I	FST
2A	47.2174	Excalibur_rep_c107932_225	D	lnRH	D	FST			I	FST
2A	47.2174	RAC875_c36586_360	D	lnRH	D	FST						Fre-LM
2A	53.1809	wsnp_CAP8_c2110_1147974			D	FST					Fre-WL		Ph
2A	95.7501	BobWhite_c45029_145			D	FST			I	FST	Fre-WL	Fre-LM
2A	101.974	Ra_c54727_281	D	lnRH	D	FST			I	FST		Fre-LM
2A	101.974	IAAV6960	D	lnRH	D	FST			I	FST		Fre-LM
2A	101.974	RAC875_c34509_124			D	FST			I	FST	Fre-WL	Fre-LM
2A	101.974	BobWhite_c32226_104			D	FST			I	FST	Fre-WL	Fre-LM
2A	101.974	GENE-2601_393			D	FST			I	FST	Fre-WL	Fre-LM
2A	101.974	Kukri_c4563_455			D	FST			I	FST	Fre-WL	Fre-LM
2A	101.974	RAC875_c68079_214			D	FST			I	FST	Fre-WL	Fre-LM
2A	101.974	Ex_c32172_1677			D	FST			I	FST	Fre-WL	Fre-LM
2A	101.974	Kukri_c45411_223			D	FST			I	FST		Fre-LM
2A	101.974	Excalibur_c28425_386			D	FST			I	FST		Fre-LM
2A	101.974	RAC875_c15427_390			D	FST			I	FST		Fre-LM
2A	101.974	CAP8_c6142_206			D	FST			I	FST		Fre-LM
2A	103.621	BobWhite_c15580_562	D	lnRH	D	FST			I	FST		Fre-LM
2A	104.132	Excalibur_c42815_713			D	FST			I	FST	Fre-WL	Fre-LM
2A	104.132	RAC875_c5569_548			D	FST			I	FST	Fre-WL	Fre-LM
2A	104.132	RAC875_c59661_500			D	FST			I	FST	Fre-WL	Fre-LM
2A	104.132	RAC875_rep_c74366_489			D	FST			I	FST	Fre-WL	Fre-LM
2A	104.132	wsnp_Ex_c10083_16570816			D	FST			I	FST		Fre-LM
2A	104.132	wsnp_Ex_c25409_34677674			D	FST			I	FST		Fre-LM
2A	104.132	wsnp_Ex_c2592_4822528			D	FST			I	FST		Fre-LM
2A	104.132	RAC875_c10253_1478			D	FST			I	FST		Fre-LM
2A	104.132	Ra_c3019_1333			D	FST			I	FST		Fre-LM
2A	104.132	CAP12_rep_c4483_327			D	FST			I	FST		Fre-LM
2A	104.132	BS00024115_51			D	FST			I	FST		Fre-LM
2A	113.297	Ex_c5280_1429	D	lnRH	D	FST							T
2A	115.075	BS00035883_51	D	lnRH	D	FST			I	FST		Fre-LM
2B	20.1601	Kukri_c38985_537			D	FST	I	lnRH			Fre-WL
2B	48.5401	Excalibur_c16144_185	D	lnRH	D	FST	I	lnRH					Ph
2B	48.5401	BobWhite_c29830_126	D	lnRH	D	FST	I	lnRH				Fre-LM
2B	48.5401	wsnp_Ku_c48_103915			D	FST	I	lnRH					Ph
2B	53.7353	BS00011593_51	D	lnRH	D	FST			I	FST
2B	53.7353	RAC875_c48625_311			D	FST			I	FST		Fre-LM	Ht Ph Y
2B	79.7485	Kukri_c12616_844	D	lnRH	D	FST							Ht Mt
2B	80.7744	wsnp_Ex_rep_c70571_69488416	D	lnRH	D	FST							Ph T
2B	88.7012	Ku_c2387_1855	D	lnRH	D	FST	I	lnRH
2B	88.8634	JD_c14855_506	D	lnRH	D	FST	I	lnRH
2B	97.3733	wsnp_Ex_c51352_55323092	D	lnRH	D	FST							GN SL T
2B	97.3733	BobWhite_c892_73	D	lnRH	D	FST							GN SL T
2B	99.157	RAC875_c27297_2153	D	lnRH	D	FST							GN PM
2B	99.5593	RAC875_c4247_261	D	lnRH	D	FST			I	FST		Fre-LM
2B	99.5593	wsnp_BE604861B_Ta_2_1	D	lnRH	D	FST						Fre-LM
2B	99.5593	wsnp_Ex_c6471_11241582			D	FST					Fre-WL		Ht Mt Ph Y
2B	99.7308	wsnp_JD_c9251_10121369	D	lnRH	D	FST							Y
2B	99.7308	Kukri_c57811_86	D	lnRH	D	FST							Ph Y
2B	99.7308	Ku_c11862_349	D	lnRH	D	FST							Y
2B	99.7308	Excalibur_c17155_636	D	lnRH	D	FST							Y
2B	99.7308	TA002013-0438			D	FST					Fre-WL		Ht Mt
2B	99.7308	wsnp_Ex_c4273_7712252			D	FST					Fre-WL		Ht Mt
2B	99.7308	wsnp_Ex_rep_c103017_88070251			D	FST					Fre-WL		Ht Mt
2B	99.7308	wsnp_JD_c12127_12442581			D	FST					Fre-WL		Ht Mt
2B	99.7308	Kukri_c25828_136			D	FST					Fre-WL		Ht Mt
2B	99.7308	RAC875_c41224_72			D	FST					Fre-WL		Ht Mt
2B	99.7308	Excalibur_c18275_211			D	FST					Fre-WL		Ht Mt
2B	99.7308	wsnp_Ku_c35215_44455846			D	FST							Ht Mt TGW
2B	99.7932	wsnp_Ex_c20529_29608872			D	FST			I	FST	Fre-WL	Fre-LM	Ph Y
2B	104.415	Tdurum_contig25602_212			D	FST			I	FST	Fre-WL	Fre-LM
2B	105.908	Kukri_c31165_835			D	FST							Ph
2B	105.908	Ra_c6367_387			D	FST							Ph
2B	105.908	Excalibur_c43037_831			D	FST							Ph
2B	105.908	Kukri_rep_c80379_398			D	FST							Ph
2B	105.908	wsnp_Ex_c10251_16815404			D	FST							Ph
2B	109.245	BobWhite_c12157_747			D	FST	I	lnRH
2B	109.245	IACX5919			D	FST							PM
2B	114.094	BS00104667_51			D	FST					Fre-WL	Fre-LM
2B	157.214	Excalibur_rep_c108380_489			D	FST					Fre-WL		GN
2Dx	9.49195	BS00022532_51	D	lnRH	D	FST			I	FST		Fre-LM	Ph
2Dx	9.49195	Excalibur_c40567_1857	D	lnRH	D	FST			I	FST		Fre-LM
2Dx	24.7856	RAC875_c34767_147			D	FST	I	lnRH			Fre-WL
2Dx	25.158	wsnp_BG275030D_Ta_2_2			D	FST	I	lnRH			Fre-WL
2Dx	41.4756	Kukri_c60627_74			D	FST	I	lnRH			Fre-WL
2Dx	76.3936	RFL_Contig4964_1669	D	lnRH			I	lnRH
2Dx	76.3936	Excalibur_c11133_209	D	lnRH			I	lnRH
2Dx	76.5687	Kukri_rep_c73433_61	D	lnRH			I	lnRH
2Dx	80.4079	BobWhite_c40561_305			D	FST	I	lnRH			Fre-WL
2Dx	80.4079	Excalibur_c44325_392	D	lnRH			I	lnRH
2Dx	80.5866	wsnp_Ex_c15681_24016359			D	FST	I	lnRH			Fre-WL
2Dx	82.8209	Tdurum_contig10984_316			D	FST	I	lnRH
2Dx	82.8209	TA002913-0806	D	lnRH			I	lnRH
3A	20.604	TA003589-0518	D	lnRH	D	FST			I	FST		Fre-LM
3A	20.7359	BS00084348_51			D	FST			I	FST	Fre-WL	Fre-LM
3A	24.1547	Kukri_c1568_889			D	FST			I	FST	Fre-WL	Fre-LM
3A	48.1619	RAC875_rep_c78247_578	D	lnRH									Mt
3A	77.5123	BS00013584_51			D	FST					Fre-WL		Ht T
3A	77.5123	wsnp_Ex_c57322_59083238			D	FST					Fre-WL		Ht T
3A	77.5123	TA003281-2379			D	FST					Fre-WL		Ht T
3A	79.8009	wsnp_Ex_c57322_59084950			D	FST					Fre-WL		Ht T
3A	79.8009	RAC875_c50864_1921			D	FST					Fre-WL		Ht T
3A	79.8009	BS00065932_51			D	FST					Fre-WL		Ht T
3A	80.6141	wsnp_Ex_c57322_59084809			D	FST					Fre-WL		Ht T
3A	85.386	Ku_c103671_362			D	FST			I	FST	Fre-WL	Fre-LM
3A	85.386	Excalibur_rep_c116073_259			D	FST			I	FST	Fre-WL	Fre-LM	Mt
3A	85.386	Excalibur_c60452_196			D	FST			I	FST	Fre-WL	Fre-LM	Ph
3A	85.386	Excalibur_c13858_1640			D	FST			I	FST	Fre-WL	Fre-LM	Ph TGW
3A	85.386	IAAV9068			D	FST			I	FST	Fre-WL	Fre-LM
3A	85.386	Tdurum_contig49518_1002			D	FST			I	FST	Fre-WL	Fre-LM
3A	85.386	Tdurum_contig15239_269			D	FST			I	FST		Fre-LM	Ph
3A	85.386	Tdurum_contig56960_109			D	FST	I	lnRH			Fre-WL
3A	85.7282	RAC875_c68290_193			D	FST			I	FST	Fre-WL	Fre-LM	Ph TGW
3A	85.7282	BS00089744_51			D	FST			I	FST		Fre-LM	Ph TGW
3A	86.1583	wsnp_Ex_rep_c101942_87217430			D	FST			I	FST	Fre-WL	Fre-LM	Ph
3A	86.6637	wsnp_Ex_c5997_10512308			D	FST					Fre-WL		Ht
3A	86.6637	wsnp_RFL_Contig2767_2518373			D	FST					Fre-WL		Ht
3A	86.6637	wsnp_Ku_rep_c104691_91086871			D	FST					Fre-WL		Ht
3A	86.6637	wsnp_Ex_rep_c108072_91444417			D	FST							Ht
3A	86.6637	Ex_c67794_487			D	FST							Ht
3A	87.4392	wsnp_Ku_c8334_14181247			D	FST					Fre-WL		Ht Mt
3A	88.0168	RAC875_c13895_763			D	FST					Fre-WL		Ht Mt
3A	88.0168	BobWhite_c42102_237			D	FST							Ht Mt
3A	89.4829	Ra_c88203_468			D	FST			I	FST	Fre-WL	Fre-LM
3A	90.5503	Tdurum_contig41906_783	D	lnRH	D	FST			I	FST		Fre-LM	Ht
3A	90.5503	BS00039357_51			D	FST			I	FST	Fre-WL	Fre-LM
3A	90.5503	GENE-2087_300			D	FST			I	FST	Fre-WL	Fre-LM
3A	90.5503	Tdurum_contig33100_127			D	FST			I	FST	Fre-WL	Fre-LM
3A	90.5503	BS00070870_51			D	FST			I	FST	Fre-WL	Fre-LM
3A	90.5503	Tdurum_contig61010_621			D	FST			I	FST	Fre-WL	Fre-LM
3A	90.5503	Tdurum_contig70196_106			D	FST			I	FST		Fre-LM	Ht
3A	93.0399	Excalibur_rep_c107798_68	D	lnRH	D	FST			I	FST		Fre-LM
3A	93.0399	RAC875_c17479_359			D	FST			I	FST	Fre-WL	Fre-LM
3A	103.309	Tdurum_contig64606_1106			D	FST					Fre-WL		Ht Mt Ph
3A	109.224	Excalibur_c39002_242			D	FST							Y
3A	109.224	wsnp_BF292596A_Ta_1_1			D	FST							Y
3A	123.006	wsnp_RFL_Contig1951_1127302	D	lnRH	D	FST			I	FST
3A	138.069	Excalibur_c3429_652			D	FST			I	FST	Fre-WL	Fre-LM	Ph T TGW Y
3A	145.584	Excalibur_c3969_713	D	lnRH	D	FST							Ph
3A	149.487	tplb0036i05_182			D	FST							Ph Y
3A	188.378	Tdurum_contig8674_1149					I	lnRH	I	FST		Fre-LM	Ph
3B	14.1045	Ex_c4578_535			D	FST			I	FST	Fre-WL	Fre-LM
3B	23.3534	wsnp_Ex_c24548_33795073	D	lnRH	D	FST							T
3B	27.5615	RAC875_c8459_1291			D	FST			I	FST	Fre-WL	Fre-LM
3B	50.1822	Excalibur_c79902_439			D	FST							SL
3B	51.0723	Kukri_c12817_59			D	FST							GN T
3B	61.4063	Kukri_c90676_212			D	FST					Fre-WL		SL
3B	72.4329	Excalibur_c7761_535	D	lnRH	D	FST			I	FST		Fre-LM	Ph
3B	85.0272	BobWhite_c33344_143			D	FST							Ph T
3B	86.975	BS00052057_51			D	FST	I	lnRH
3B	112.636	BS00070210_51			D	FST	I	lnRH			Fre-WL
3B	139.618	Kukri_c45513_83			D	FST	I	lnRH			Fre-WL
3D	4.00484	BS00028726_51			D	FST					Fre-WL		T
3D	143.007	BobWhite_rep_c52911_146			D	FST							Ph
3D	143.007	BS00024812_51			D	FST							Ph
3D	143.007	IAAV7013			D	FST							Ph
3D	143.007	wsnp_Ku_c25527_35493338			D	FST							Ph
4A	43.3893	GENE-2331_126	D	lnRH	D	FST			I	FST		Fre-LM
4A	44.4504	Kukri_c4559_278			D	FST							Ph Y
4A	44.4504	wsnp_Ex_c36701_44603531			D	FST							Ph Y
4A	48.5237	Kukri_c21014_1472			D	FST	I	lnRH	I	FST	Fre-WL	Fre-LM
4A	48.5237	IAAV5596			D	FST	I	lnRH			Fre-WL	Fre-LM
4A	48.9814	Excalibur_c42602_119					I	lnRH			Fre-WL
4A	49.976	Excalibur_c31484_124			D	FST	I	lnRH			Fre-WL
4A	49.976	RAC875_c21863_233					I	lnRH			Fre-WL
4A	90.5424	Kukri_c20012_1362	D	lnRH	D	FST			I	FST
4B	34.149	tplb0045c06_1675	D	lnRH	D	FST	I	lnRH
4B	46.8606	BS00022534_51	D	lnRH									Ph
4B	46.8606	wsnp_Ex_c7362_12622736	D	lnRH									Ph
4B	47.6318	Excalibur_c24115_858	D	lnRH	D	FST							Ph
4B	60.3914	Tdurum_contig47706_190			D	FST	I	lnRH			Fre-WL
4B	60.3914	Tdurum_contig63153_343					I	lnRH			Fre-WL
4B	61.3099	IACX7819			D	FST	I	lnRH			Fre-WL
4B	61.3099	Tdurum_contig98399_114			D	FST	I	lnRH			Fre-WL
4B	61.3099	Tdurum_contig12177_1221					I	lnRH			Fre-WL
4B	62.5642	RFL_Contig5365_79			D	FST	I	lnRH			Fre-WL
4B	62.5642	BobWhite_c10574_193			D	FST	I	lnRH			Fre-WL
4B	62.5642	RAC875_c39524_181			D	FST	I	lnRH			Fre-WL
4B	62.5642	BobWhite_c31542_52					I	lnRH			Fre-WL
4B	62.5642	Tdurum_contig14562_607					I	lnRH			Fre-WL
4B	62.5642	RAC875_rep_c105972_613					I	lnRH			Fre-WL
4B	62.5642	Tdurum_contig95221_322					I	lnRH			Fre-WL
4B	62.5642	RAC875_c12595_111					I	lnRH			Fre-WL
4B	62.5642	Tdurum_contig42038_1736					I	lnRH			Fre-WL
4B	62.6705	Tdurum_contig10300_879			D	FST							Ht
4B	70.9061	GENE-2361_194			D	FST			I	FST	Fre-WL	Fre-LM
4B	70.9061	Kukri_c26900_996			D	FST			I	FST		Fre-LM
4B	71.4614	BS00072206_51			D	FST			I	FST		Fre-LM
4B	71.4614	wsnp_Ex_c22740_31947788			D	FST			I	FST	Fre-WL	Fre-LM
4B	71.4614	Kukri_c13639_1326			D	FST			I	FST	Fre-WL	Fre-LM
4B	71.4614	wsnp_Ku_c5502_9764246			D	FST			I	FST	Fre-WL	Fre-LM
4B	71.4614	GENE-2636_193			D	FST			I	FST	Fre-WL	Fre-LM
4B	71.4614	Kukri_c5502_2513			D	FST			I	FST	Fre-WL	Fre-LM
4B	71.9138	Ex_c57212_719			D	FST			I	FST	Fre-WL	Fre-LM
4B	71.9138	BS00069989_51			D	FST			I	FST	Fre-WL	Fre-LM
4B	71.9138	BS00022181_51			D	FST			I	FST	Fre-WL	Fre-LM
4B	75.646	CAP12_c1416_177			D	FST	I	lnRH			Fre-WL
4B	75.646	BS00057153_51	D	lnRH	D	FST							Ph
4B	76.3383	wsnp_CAP11_rep_c8663_3738968			D	FST	I	lnRH			Fre-WL
4B	80.9411	tplb0036a20_1295					I	lnRH			Fre-WL
4B	104.788	BobWhite_c8266_510	D	lnRH	D	FST							GN
4D	53.6129	Kukri_rep_c68594_530	D	lnRH									Ph
4D	80.6765	wsnp_Ex_rep_c67296_65839761	D	lnRH	D	FST							Ph TGW Y
4D	80.6765	Ex_c6665_1067	D	lnRH	D	FST							Ph Y
4D	105.07	wsnp_JD_rep_c51623_35119179			D	FST					Fre-WL		Ph
5A	6.6689	BobWhite_rep_c67379_241	D	lnRH	D	FST							Ph Y
5A	13.921	Kukri_rep_c95804_93			D	FST	I	lnRH			Fre-WL
5A	15.5328	Excalibur_c11167_1207			D	FST			I	FST	Fre-WL	Fre-LM
5A	16.3497	wsnp_Ex_c6209_10838852			D	FST			I	FST	Fre-WL	Fre-LM
5A	49.7321	RAC875_c15713_943	D	lnRH	D	FST							GN
5A	51.1242	RAC875_c81616_116			D	FST			I	FST	Fre-WL	Fre-LM
5A	53.1055	wsnp_Ex_rep_c66900_65313836	D	lnRH									SL
5A	53.465	CAP7_c1144_239			D	FST			I	FST	Fre-WL	Fre-LM
5A	62.7184	IAAV5294			D	FST			I	FST	Fre-WL	Fre-LM
5A	73.971	wsnp_Ex_c18941_27841286	D	lnRH	D	FST	I	lnRH
5A	81.9581	BobWhite_c6782_180			D	FST					Fre-WL		Ph Y
5A	82.7211	Tdurum_contig4576_1153			D	FST							PM TGW
5A	86.2143	Tdurum_contig10210_425	D	lnRH									SLN TGW
5A	96.7819	BobWhite_c17445_83					I	lnRH			Fre-WL
5A	97.467	wsnp_BG606780A_Td_2_1			D	FST	I	lnRH			Fre-WL
5A	97.467	RAC875_c104483_394			D	FST	I	lnRH			Fre-WL
5A	100.902	RAC875_c62807_251			D	FST	I	lnRH			Fre-WL
5A	105.989	wsnp_Ex_c18107_26909127			D	FST						Fre-LM
5A	110.863	RAC875_c34007_292			D	FST	I	lnRH			Fre-WL
5A	120.138	BS00065915_51			D	FST					Fre-WL		T
5A	120.436	Kukri_c49033_52			D	FST	I	lnRH
5A	120.436	Kukri_c18023_553			D	FST							Ht SL
5A	120.436	wsnp_Ex_c2441_4568016			D	FST							Ht SL
5A	137.976	Excalibur_c27558_298	D	lnRH	D	FST							Ph
5A	137.976	BS00065714_51			D	FST							Ph
5A	139.753	BS00021688_51	D	lnRH	D	FST							Ht
5A	139.753	Excalibur_c27357_146	D	lnRH	D	FST							Ph Y
5A	148.304	wsnp_Ex_c2171_4073472			D	FST							Ph T Y
5A	148.304	wsnp_Ex_c2171_4074003			D	FST							Ph T Y
5B	37.5424	RAC875_c104514_534			D	FST					Fre-WL		Ht
5B	38.4952	Kukri_c439_857			D	FST					Fre-WL		Ht
5B	38.4952	wsnp_Ex_c5915_10379277			D	FST					Fre-WL		Ht
5B	38.4952	wsnp_Ex_rep_c103024_88075347			D	FST					Fre-WL		Ht
5B	38.4952	JD_c16284_736			D	FST					Fre-WL		Ht
5B	38.4952	BS00068082_51			D	FST					Fre-WL		Ht
5B	38.8879	BS00065930_51			D	FST					Fre-WL		Ht
5B	40.5521	wsnp_Ex_c13496_21243167			D	FST							Ht
5B	41.3472	wsnp_Ex_c20988_30107609			D	FST					Fre-WL		Ht
5B	41.3472	wsnp_Ex_c27219_36436025			D	FST					Fre-WL		Ht
5B	41.3472	RAC875_c14769_1918			D	FST					Fre-WL		Ht
5B	43.5618	wsnp_Ex_c2904_5355509			D	FST					Fre-WL		Ht
5B	61.3819	Excalibur_c76979_970			D	FST					Fre-WL		GN Ht Mt Ph T
5B	68.3637	wsnp_Ra_c5131_9153817			D	FST	I	lnRH			Fre-WL		Ph
5B	68.3637	IAAV7088			D	FST	I	lnRH			Fre-WL		Ph
5B	68.3637	GENE-4571_97			D	FST	I	lnRH			Fre-WL		Ph
5B	68.3637	Kukri_c31301_895			D	FST	I	lnRH			Fre-WL		Ph
5B	69.191	TA002629-0202			D	FST	I	lnRH			Fre-WL		Ph
5B	69.191	BS00010863_51			D	FST	I	lnRH			Fre-WL		Ph
5B	69.191	Kukri_c100292_597			D	FST					Fre-WL		Ph
5B	69.191	tplb0049b14_1104			D	FST					Fre-WL		Ph
5B	69.191	RAC875_c16771_83			D	FST					Fre-WL		Ph
5B	71.1223	Ex_c58936_372			D	FST					Fre-WL		Ph
5B	71.2382	RFL_Contig5739_1542			D	FST			I	FST	Fre-WL	Fre-LM	Ph TGW Y
5B	71.2382	GENE-0209_470			D	FST	I	lnRH			Fre-WL		Ph
5B	71.2382	wsnp_JD_c5795_6955031			D	FST					Fre-WL		Mt Ph TGW Y
5B	71.2382	RFL_Contig5739_641			D	FST					Fre-WL		Ht Ph TGW Y
5B	71.3734	Ex_c14898_296	D	lnRH	D	FST			I	FST		Fre-LM	Ph TGW
5B	71.3734	RFL_Contig3939_1276			D	FST	I	lnRH			Fre-WL		Ph
5B	71.3734	BobWhite_rep_c62475_70			D	FST					Fre-WL		Ht Mt Ph T TGW Y
5B	71.3734	RAC875_s116485_298			D	FST					Fre-WL		Ph
5B	71.3734	Tdurum_contig19307_138			D	FST					Fre-WL		Ht Mt Ph T TGW Y
5B	71.3734	wsnp_Ra_c1844_3607706			D	FST					Fre-WL		Ht Mt Ph T TGW Y
5B	71.3734	TA003609-0197			D	FST					Fre-WL		Ht Mt Ph TGW Y
5B	71.3734	Excalibur_c20260_137			D	FST					Fre-WL		Ht Mt Ph TGW Y
5B	71.3734	Kukri_c34173_518			D	FST					Fre-WL		Ht Ph T TGW Y
5B	71.3734	GENE-4297_86			D	FST					Fre-WL		Ph
5B	71.3734	BobWhite_rep_c53099_208			D	FST							Ph
5B	71.6438	RAC875_c47435_241			D	FST	I	lnRH			Fre-WL		Ph
5B	71.6438	IAAV8195			D	FST					Fre-WL		Ht Mt Ph T TGW Y
5B	71.6438	Kukri_c43972_367			D	FST					Fre-WL		Ht Mt Ph TGW Y
5B	71.6438	Excalibur_c11045_236			D	FST					Fre-WL		Ph
5B	71.6438	RAC875_c10394_828			D	FST					Fre-WL		Ht Mt Ph T TGW Y
5B	71.6438	RAC875_c7585_1097			D	FST					Fre-WL		Ht Mt Ph T TGW Y
5B	71.6438	BobWhite_c16987_106			D	FST					Fre-WL		Ht Mt Ph T TGW Y
5B	71.9496	BobWhite_c6633_395			D	FST					Fre-WL		Ht Mt Ph T TGW Y
5B	71.9496	RAC875_c30584_75			D	FST					Fre-WL		Ht Mt Ph T TGW Y
5B	71.9496	IAAV1358			D	FST					Fre-WL		Ht Mt Ph TGW Y
5B	71.9496	BobWhite_c6633_179			D	FST					Fre-WL		Ht Mt Ph TGW Y
5B	76.939	CAP7_c2850_224	D	lnRH	D	FST							Ph TGW Y
5B	97.9715	Tdurum_contig29319_256			D	FST			I	FST	Fre-WL	Fre-LM
5B	100.643	Tdurum_contig10268_1000			D	FST			I	FST	Fre-WL	Fre-LM
5B	115.688	tplb0053c01_1628			D	FST	I	lnRH			Fre-WL
5B	125.735	RFL_Contig3835_2578	D	lnRH	D	FST							SL
5B	129.237	Excalibur_rep_c103855_406	D	lnRH	D	FST	I	lnRH	I	FST		Fre-LM
5B	137.098	BobWhite_c12883_272					I	lnRH			Fre-WL
5B	144.257	Tdurum_contig47512_972	D	lnRH			I	lnRH					TGW Y
5B	168.135	Ra_c14754_1403			D	FST			I	FST	Fre-WL	Fre-LM
5B	168.135	Ex_c9543_935			D	FST			I	FST
5D	108.09	Kukri_c22048_584			D	FST	I	lnRH			Fre-WL		Ph
5D	203.882	GENE-3006_113	D	lnRH	D	FST	I	lnRH
6A	6.4334	RAC875_c6135_95			D	FST			I	FST		Fre-LM
6A	48.0884	BS00091668_51	D	lnRH									PM
6A	63.6982	IAAV4950			D	FST					Fre-WL		PM
6A	71.7274	BobWhite_c43699_393	D	lnRH	D	FST							Ht
6A	76.9681	Kukri_c16910_564	D	lnRH									SLN
6A	77.1385	BobWhite_c20782_697	D	lnRH	D	FST							SLN
6A	77.1385	RAC875_c25029_554	D	lnRH	D	FST							SLN
6A	77.1385	RAC875_rep_c107922_295	D	lnRH	D	FST							SLN
6A	77.1385	RAC875_c75884_249	D	lnRH	D	FST							SLN
6A	77.1385	wsnp_Ex_rep_c69627_68580121	D	lnRH	D	FST							SLN
6A	77.1385	wsnp_Ex_c17692_26437459	D	lnRH	D	FST							SLN
6A	77.4252	BS00041481_51	D	lnRH	D	FST							Ht
6A	77.8658	TA004097-0977	D	lnRH	D	FST							Ht
6A	78.5016	Kukri_c33967_97	D	lnRH	D	FST							Ht
6A	78.5016	IACX8469	D	lnRH	D	FST							Ht
6A	78.5016	BS00013851_51	D	lnRH	D	FST							Ht
6A	78.5016	BS00089169_51	D	lnRH	D	FST							Ht
6A	78.5016	IAAV1263	D	lnRH	D	FST							Ht
6A	78.5016	Kukri_c16868_1062	D	lnRH	D	FST							Ht
6A	78.5016	IAAV1346	D	lnRH	D	FST							Ht
6A	78.5016	TA003942-0147	D	lnRH	D	FST							Ht
6A	78.6388	RFL_Contig4632_1512	D	lnRH	D	FST							Ht
6A	79.0751	BS00064873_51	D	lnRH	D	FST							Ht Ph
6A	79.0751	Kukri_c136_150	D	lnRH	D	FST							SL
6A	82.3833	Ku_c18430_1287	D	lnRH	D	FST							SL
6A	82.3833	BS00073872_51	D	lnRH	D	FST							SL
6A	82.3833	IAAV8493	D	lnRH	D	FST							SL
6A	85.0722	wsnp_Ex_c18639_27511306	D	lnRH	D	FST							Ph
6A	85.0722	RAC875_rep_c75899_926	D	lnRH	D	FST							SL
6A	85.0722	IACX5813	D	lnRH	D	FST							SL
6A	85.0722	wsnp_BE490226A_Ta_2_2	D	lnRH	D	FST							SL
6A	85.0722	Kukri_c51266_439	D	lnRH	D	FST							Ht
6A	85.0722	wsnp_Ex_rep_c86110_78630016			D	FST							SL
6A	85.0722	IAAV4703			D	FST							SL
6A	85.388	BS00074432_51	D	lnRH	D	FST							SL
6A	85.388	wsnp_Ku_c22358_32187765	D	lnRH	D	FST							SL
6A	140.866	BobWhite_c36339_821	D	lnRH	D	FST	I	lnRH
6B	0.374793	Kukri_c21405_556			D	FST							Y
6B	17.3957	RFL_Contig4975_892	D	lnRH									SL
6B	32.8559	Tdurum_contig50121_249			D	FST			I	FST		Fre-LM
6B	42.4219	wsnp_Ex_c2936_5416717	D	lnRH	D	FST							PM
6B	43.64	CAP7_rep_c6771_332			D	FST							PM
6B	57.074	Kukri_c5147_1856			D	FST			I	FST
6B	58.1954	BobWhite_c33069_114			D	FST							SLN
6B	67.2402	wsnp_Ra_c16267_24877418			D	FST			I	FST	Fre-WL	Fre-LM
6B	71.972	Tdurum_contig57255_86			D	FST			I	FST	Fre-WL	Fre-LM
6B	78.9906	IACX1609			D	FST			I	FST	Fre-WL	Fre-LM	Ph
6B	78.9906	RAC875_c50348_93			D	FST			I	FST	Fre-WL	Fre-LM
6B	93.5021	wsnp_BE518379B_Ta_2_2	D	lnRH	D	FST							GN
6B	95.2414	RFL_Contig2206_1694	D	lnRH	D	FST							GN
6D	22.966	Ex_c350_344			D	FST							Mt
6D	24.7663	Kukri_c40652_167	D	lnRH									Mt
6D	82.1426	CAP7_c2537_344			D	FST			I	FST		Fre-LM
6D	87.1742	Excalibur_c12937_544					I	lnRH			Fre-WL
6D	90.1868	wsnp_Ra_c13881_21836489	D	lnRH	D	FST							Ph T Y
6D	134.788	Ex_c7086_187	D	lnRH									T
6D	153.47	wsnp_Ku_rep_c71567_71302046			D	FST							Ph T TGW
6D	160.498	TA003419-0641	D	lnRH	D	FST							Ph PM T
6D	160.498	wsnp_Ex_c4480_8057184	D	lnRH	D	FST							PM T
6D	160.498	Kukri_c11902_580	D	lnRH	D	FST							PM T
7A	45.2451	BobWhite_c33300_159			D	FST							SL
7A	63.2123	Kukri_c34887_734	D	lnRH									Mt
7A	64.5881	BS00023117_51			D	FST			I	FST	Fre-WL	Fre-LM
7A	126.404	RAC875_rep_c91778_96			D	FST					Fre-WL		Ht
7A	126.799	Tdurum_contig96102_254			D	FST			I	FST	Fre-WL	Fre-LM
7A	126.799	BS00020610_51			D	FST			I	FST	Fre-WL	Fre-LM
7A	126.799	wsnp_JD_c14118_13933380			D	FST			I	FST	Fre-WL	Fre-LM
7A	126.799	wsnp_Ex_c11636_18742884			D	FST			I	FST	Fre-WL	Fre-LM
7A	126.799	GENE-4993_619			D	FST			I	FST	Fre-WL	Fre-LM
7A	126.799	BobWhite_rep_c65070_369			D	FST			I	FST	Fre-WL	Fre-LM
7A	126.799	tplb0031l19_267			D	FST			I	FST	Fre-WL	Fre-LM
7A	148.431	Kukri_c16852_314			D	FST					Fre-WL		Ph
7A	181.379	Excalibur_rep_c102881_88	D	lnRH									Ph
7A	216.997	Excalibur_rep_c103504_628			D	FST			I	FST	Fre-WL	Fre-LM
7A	219.588	BS00003455_51	D	lnRH	D	FST			I	FST
7A	219.588	BobWhite_c1635_691			D	FST			I	FST		Fre-LM
7B	58.1716	Tdurum_contig11028_533			D	FST			I	FST	Fre-WL	Fre-LM	Y
7B	58.1716	RFL_Contig492_751			D	FST			I	FST		Fre-LM	Y
7B	73.386	Ra_c3470_1551	D	lnRH	D	FST	I	lnRH	I	FST		Fre-LM
7B	73.386	Kukri_c37082_431	D	lnRH	D	FST	I	lnRH	I	FST		Fre-LM
7B	73.386	Kukri_c13142_974	D	lnRH	D	FST	I	lnRH	I	FST		Fre-LM
7B	73.386	Excalibur_c26387_87	D	lnRH	D	FST	I	lnRH	I	FST		Fre-LM
7B	73.386	Tdurum_contig47735_380	D	lnRH	D	FST	I	lnRH	I	FST		Fre-LM
7B	73.386	RAC875_c53750_95			D	FST			I	FST	Fre-WL	Fre-LM
7B	73.386	Kukri_c32807_579			D	FST			I	FST		Fre-LM
7B	73.386	Excalibur_c22044_119			D	FST			I	FST	Fre-WL	Fre-LM
7B	75.3694	Kukri_c29470_241	D	lnRH	D	FST			I	FST		Fre-LM	Ht Ph TGW Y
7B	75.3694	Kukri_c29470_185	D	lnRH	D	FST			I	FST		Fre-LM	Ht Ph TGW Y
7B	80.8949	Tdurum_contig32378_439	D	lnRH	D	FST						Fre-LM
7B	92.0082	Kukri_c27979_288	D	lnRH	D	FST	I	lnRH	I	FST		Fre-LM
7B	116.44	Tdurum_contig63207_82	D	lnRH	D	FST			I	FST		Fre-LM
7B	158.776	RFL_Contig5480_408			D	FST			I	FST		Fre-LM
7B	158.776	BS00087197_51			D	FST			I	FST		Fre-LM
7B	158.975	BS00049922_51			D	FST	I	lnRH			Fre-WL
7D	134.688	Excalibur_c13094_523			D	FST					Fre-WL		Ph
7D	137.577	Ra_c51831_507	D	lnRH									Ph Y
7D	145.863	BS00051607_51			D	FST			I	FST	Fre-WL	Fre-LM	Ph
7D	145.863	BS00066128_51			D	FST			I	FST	Fre-WL	Fre-LM	Ph Y
7D	187.05	Excalibur_c61318_467			D	FST							SL
unknown		RFL_Contig345_777	D	lnRH	D	FST	I	lnRH	I	FST		Fre-LM
unknown		Ex_c81067_195	D	lnRH	D	FST	I	lnRH	I	FST		Fre-LM
unknown		IAAV9179	D	lnRH	D	FST	I	lnRH	I	FST		Fre-LM
unknown		RAC875_c13_2075	D	lnRH	D	FST	I	lnRH	I	FST		Fre-LM
unknown		Kukri_c20865_755	D	lnRH	D	FST	I	lnRH	I	FST		Fre-LM
unknown		Excalibur_c53069_54	D	lnRH	D	FST	I	lnRH	I	FST		Fre-LM
unknown		Ku_c682_187	D	lnRH	D	FST	I	lnRH	I	FST		Fre-LM
unknown		RAC875_c68568_78			D	FST	I	lnRH	I	FST		Fre-LM
unknown		GENE-4067_445	D	lnRH	D	FST			I	FST		Fre-LM
unknown		TA005410-0732	D	lnRH	D	FST			I	FST		Fre-LM
unknown		IACX870	D	lnRH	D	FST			I	FST		Fre-LM
unknown		Kukri_rep_c112554_186	D	lnRH	D	FST			I	FST		Fre-LM
unknown		GENE-1606_171			D	FST			I	FST	Fre-WL	Fre-LM
unknown		Excalibur_c9653_605			D	FST			I	FST	Fre-WL	Fre-LM
unknown		GENE-3369_484			D	FST			I	FST	Fre-WL	Fre-LM
unknown		BobWhite_c14587_51			D	FST			I	FST	Fre-WL	Fre-LM
unknown		BS00022411_51			D	FST			I	FST	Fre-WL	Fre-LM
unknown		Excalibur_c14911_546			D	FST			I	FST	Fre-WL	Fre-LM
unknown		Excalibur_c40583_1173			D	FST			I	FST	Fre-WL	Fre-LM
unknown		BS00081981_51			D	FST			I	FST	Fre-WL	Fre-LM
unknown		BobWhite_c9376_153			D	FST			I	FST	Fre-WL	Fre-LM
unknown		CAP12_rep_c4000_432			D	FST			I	FST	Fre-WL	Fre-LM
unknown		wsnp_Ex_rep_c67621_66275106			D	FST			I	FST	Fre-WL	Fre-LM
unknown		IAAV8055			D	FST			I	FST	Fre-WL	Fre-LM
unknown		Tdurum_contig20071_1440			D	FST			I	FST	Fre-WL	Fre-LM
unknown		CAP8_c533_120			D	FST			I	FST	Fre-WL	Fre-LM
unknown		Tdurum_contig27797_654			D	FST			I	FST	Fre-WL	Fre-LM
unknown		Kukri_c14103_374			D	FST			I	FST	Fre-WL	Fre-LM
unknown		Kukri_c59738_557			D	FST			I	FST	Fre-WL	Fre-LM
unknown		RAC875_rep_c115621_168			D	FST			I	FST		Fre-LM
unknown		BS00022107_51			D	FST			I	FST		Fre-LM
unknown		Ku_c24488_313			D	FST			I	FST		Fre-LM
unknown		RAC875_c45525_131			D	FST			I	FST		Fre-LM
unknown		BS00022602_51			D	FST			I	FST		Fre-LM
unknown		GENE-3939_576			D	FST			I	FST		Fre-LM
unknown		Tdurum_contig89487_388			D	FST			I	FST		Fre-LM
unknown		Kukri_c7260_1247			D	FST			I	FST		Fre-LM
unknown		Excalibur_c32309_395			D	FST			I	FST		Fre-LM
unknown		GENE-2528_146			D	FST			I	FST		Fre-LM
unknown		Kukri_c27284_468			D	FST			I	FST		Fre-LM
unknown		GENE-2115_41			D	FST			I	FST		Fre-LM
unknown		TA003552-0602			D	FST			I	FST		Fre-LM
unknown		GENE-4649_667			D	FST			I	FST		Fre-LM
unknown		wsnp_bg606625A_Ta_2_1			D	FST			I	FST		Fre-LM
unknown		CAP8_c607_659			D	FST			I	FST		Fre-LM
unknown		Tdurum_contig24133_438			D	FST			I	FST		Fre-LM
unknown		wsnp_BE444720A_Ta_2_1			D	FST			I	FST		Fre-LM
unknown		Tdurum_contig11228_274			D	FST			I	FST		Fre-LM
unknown		BobWhite_c5396_296			D	FST			I	FST		Fre-LM
unknown		IAAV6319			D	FST			I	FST		Fre-LM
unknown		GENE-4658_414			D	FST			I	FST		Fre-LM
unknown		Ku_c884_1017			D	FST			I	FST
unknown		Tdurum_contig48727_691			D	FST			I	FST
unknown		Tdurum_contig67516_236	D	lnRH	D	FST	I	lnRH				Fre-LM
unknown		Excalibur_c64198_99	D	lnRH	D	FST	I	lnRH				Fre-LM
unknown		Excalibur_c7122_778	D	lnRH	D	FST	I	lnRH
unknown		wsnp_BE499257A_Ta_2_1	D	lnRH	D	FST	I	lnRH
unknown		Excalibur_c9495_322	D	lnRH	D	FST	I	lnRH
unknown		Ra_c27961_818	D	lnRH	D	FST	I	lnRH
unknown		BobWhite_c925_148	D	lnRH	D	FST	I	lnRH
unknown		RAC875_rep_c110526_154			D	FST	I	lnRH			Fre-WL
unknown		wsnp_Ku_rep_c101863_88951284			D	FST	I	lnRH			Fre-WL
unknown		Kukri_rep_c111448_150			D	FST	I	lnRH			Fre-WL
unknown		Excalibur_c28073_178			D	FST	I	lnRH			Fre-WL
unknown		CAP7_c4331_125			D	FST	I	lnRH			Fre-WL
unknown		Tdurum_contig10587_601			D	FST	I	lnRH			Fre-WL
unknown		IACX592			D	FST	I	lnRH
unknown		Kukri_c13747_464			D	FST	I	lnRH
unknown		BS00064653_51			D	FST	I	lnRH
unknown		Excalibur_c3950_553	D	lnRH			I	lnRH
unknown		Excalibur_c44139_197	D	lnRH			I	lnRH
unknown		BS00070211_51					I	lnRH			Fre-WL
unknown		Ra_c43353_441					I	lnRH			Fre-WL
unknown		RAC875_rep_c72609_652			D	FST						Fre-LM
