# Supplementary material for: Candidate loci involved in domestication and improvement detected by a published 90K wheat SNP array
Source: Sci Rep. 2017 Mar 22;7:44530. doi: 10.1038/srep44530 (PMC5361097; doi:10.1038/srep44530)
Supplement: Supplementary Dataset 7 [file srep44530-s8.xls]

## Sheet: Sheet1
Supplementary Dataset 6. Materials used in this study and their primary classification
Materials	Group	Species
CA9722	M	Triticum aestivum
R59	M	Triticum aestivum
Reit	M	Triticum aestivum
Abbondanza	M	Triticum aestivum
Funo	M	Triticum aestivum
Aifeng3	M	Triticum aestivum
Aikang58	M	Triticum aestivum
Anhui11	M	Triticum aestivum
Anyang1	M	Triticum aestivum
Bainong3217	M	Triticum aestivum
Baomai10	M	Triticum aestivum
Beijing0045	M	Triticum aestivum
Beijing10	M	Triticum aestivum
Beijing837	M	Triticum aestivum
Beijing8	M	Triticum aestivum
Bima1	M	Triticum aestivum
Bima4	M	Triticum aestivum
Boai7023	M	Triticum aestivum
Cangmai028	M	Triticum aestivum
Cangmai6005	M	Triticum aestivum
Chayazheda29	M	Triticum aestivum
Changle5	M	Triticum aestivum
Changnong339-5-1	M	Triticum aestivum
Changwei18	M	Triticum aestivum
Chuan84-7045	M	Triticum aestivum
Chuanmai36	M	Triticum aestivum
Chuanmai8	M	Triticum aestivum
Chuannong16	M	Triticum aestivum
Chuanyu19	M	Triticum aestivum
Chuanyu20	M	Triticum aestivum
Chuanyu21	M	Triticum aestivum
Chuanyu6	M	Triticum aestivum
Dangjia22	M	Triticum aestivum
Dian662-525-2	M	Triticum aestivum
Dingxi24	M	Triticum aestivum
Emai11	M	Triticum aestivum
Emai12	M	Triticum aestivum
Emai15	M	Triticum aestivum
Emai16	M	Triticum aestivum
Emai17	M	Triticum aestivum
Emai18	M	Triticum aestivum
Emai19	M	Triticum aestivum
Emai6	M	Triticum aestivum
Emai9	M	Triticum aestivum
Exi84-1031	M	Triticum aestivum
Fan6	M	Triticum aestivum
Fengchan3	M	Triticum aestivum
Fengdecunmai1	M	Triticum aestivum
Fengkang8	M	Triticum aestivum
Fuzhuang30	M	Triticum aestivum
Ganmai8	M	Triticum aestivum
Gansu96	M	Triticum aestivum
Gao38	M	Triticum aestivum
Gaoyou503	M	Triticum aestivum
Gaoyuan338	M	Triticum aestivum
Gaoyuan602	M	Triticum aestivum
Gaoyou2018	M	Triticum aestivum
Guomai301	M	Triticum aestivum
Han00-7086	M	Triticum aestivum
Han08-6012	M	Triticum aestivum
Han4564	M	Triticum aestivum
Han6172	M	Triticum aestivum
Han99-6143	M	Triticum aestivum
Hanmai13	M	Triticum aestivum
Hanxuan10	M	Triticum aestivum
Hanxuan3	M	Triticum aestivum
Gaocheng9411	M	Triticum aestivum
Hezuo2	M	Triticum aestivum
Henong6049	M	Triticum aestivum
Henong825	M	Triticum aestivum
Hesheng3	M	Triticum aestivum
Heibao4	M	Triticum aestivum
Heifu84S1378	M	Triticum aestivum
Heng0628	M	Triticum aestivum
Heng06-6632	M	Triticum aestivum
Heng136	M	Triticum aestivum
Heng4399	M	Triticum aestivum
Heng5229	M	Triticum aestivum
Hengguan35	M	Triticum aestivum
Huabei187	M	Triticum aestivum
Huaichuan916	M	Triticum aestivum
Huaimai20	M	Triticum aestivum
Huaimai22	M	Triticum aestivum
Jichun1016	M	Triticum aestivum
Jimai19	M	Triticum aestivum
Jimai20	M	Triticum aestivum
Jimai21	M	Triticum aestivum
Jimai22	M	Triticum aestivum
Jinan13	M	Triticum aestivum
Jinan2	M	Triticum aestivum
Jinan9	M	Triticum aestivum
Jining12	M	Triticum aestivum
Jining13	M	Triticum aestivum
Jining16	M	Triticum aestivum
Ji5265-1	M	Triticum aestivum
Ji5265-2	M	Triticum aestivum
Jimai15	M	Triticum aestivum
Jimai1	M	Triticum aestivum
Jimai24	M	Triticum aestivum
Jimai26	M	Triticum aestivum
Jimai30	M	Triticum aestivum
Jimai36	M	Triticum aestivum
Jimai38	M	Triticum aestivum
Jimai585	M	Triticum aestivum
Jimai6	M	Triticum aestivum
Jimai7	M	Triticum aestivum
Jizhi8094	M	Triticum aestivum
Jiaomai266	M	Triticum aestivum
Jinhe9123	M	Triticum aestivum
Jishajiang1	M	Triticum aestivum
Jinfeng1	M	Triticum aestivum
Jinmai21	M	Triticum aestivum
Jinmai2148	M	Triticum aestivum
Jinmai31	M	Triticum aestivum
Jinmai47	M	Triticum aestivum
Jinmai54	M	Triticum aestivum
Jinmai79	M	Triticum aestivum
Jintai170	M	Triticum aestivum
Jing411	M	Triticum aestivum
Jingdong17	M	Triticum aestivum
Jingdong22	M	Triticum aestivum
Jingdong8	M	Triticum aestivum
Jinghua2	M	Triticum aestivum
Jinghua9	M	Triticum aestivum
Jingken49	M	Triticum aestivum
Jingshuang16	M	Triticum aestivum
Jingyang60	M	Triticum aestivum
Jingzhou66	M	Triticum aestivum
Kaimai21	M	Triticum aestivum
Kanghuixianhong	M	Triticum aestivum
Kehong1	M	Triticum aestivum
Kenong199	M	Triticum aestivum
Kexin9	M	Triticum aestivum
Keyi26	M	Triticum aestivum
Kefeng2	M	Triticum aestivum
Kefeng3	M	Triticum aestivum
Kehan7	M	Triticum aestivum
Kehan9	M	Triticum aestivum
Kequan	M	Triticum aestivum
Kenda4	M	Triticum aestivum
Kenhong14	M	Triticum aestivum
Laizhou953	M	Triticum aestivum
Lankao90(6)52-24	M	Triticum aestivum
Lankaoaizao8	M	Triticum aestivum
Liangxing66	M	Triticum aestivum
Liangxing99	M	Triticum aestivum
Liaomai16	M	Triticum aestivum
Linfen5064	M	Triticum aestivum
Linhan6	M	Triticum aestivum
Linkang5027	M	Triticum aestivum
Linmai2	M	Triticum aestivum
Linmai4	M	Triticum aestivum
Linyou7287	M	Triticum aestivum
Linyuan8	M	Triticum aestivum
Longfu10	M	Triticum aestivum
Longchun8	M	Triticum aestivum
Lu215953	M	Triticum aestivum
Lukenmai9	M	Triticum aestivum
Lumai14	M	Triticum aestivum
Lumai18	M	Triticum aestivum
Lumai1	M	Triticum aestivum
Lumai21	M	Triticum aestivum
Lumai7	M	Triticum aestivum
Luyuan301	M	Triticum aestivum
Luyuan502	M	Triticum aestivum
Lunxuan518	M	Triticum aestivum
Lunxuan987	M	Triticum aestivum
Lunxuan988	M	Triticum aestivum
Luofulin10	M	Triticum aestivum
Luohan11	M	Triticum aestivum
Luohan13	M	Triticum aestivum
Luohan2	M	Triticum aestivum
Luohan6	M	Triticum aestivum
Luohan7	M	Triticum aestivum
Luohan9	M	Triticum aestivum
Luomai21	M	Triticum aestivum
Luomai23	M	Triticum aestivum
Luomai26	M	Triticum aestivum
Mianmai1403	M	Triticum aestivum
Mianmai185	M	Triticum aestivum
Mianmai37	M	Triticum aestivum
Mianmai39	M	Triticum aestivum
Mianmai40	M	Triticum aestivum
Mianmai41	M	Triticum aestivum
Mianmai43	M	Triticum aestivum
Mianmai45	M	Triticum aestivum
Mianmai46	M	Triticum aestivum
Mianmai48	M	Triticum aestivum
Mianyang11	M	Triticum aestivum
Mianyang15	M	Triticum aestivum
Mianyang19	M	Triticum aestivum
Mianyang20	M	Triticum aestivum
Mianyang26	M	Triticum aestivum
Mianyang38	M	Triticum aestivum
Mianyang79-2	M	Triticum aestivum
Mianyang86-11	M	Triticum aestivum
Nanda2419	M	Triticum aestivum
Nanda96co76	M	Triticum aestivum
Neijiang31	M	Triticum aestivum
Neixiang182	M	Triticum aestivum
Neixiang185	M	Triticum aestivum
Neixiang188	M	Triticum aestivum
Ningchun10	M	Triticum aestivum
Ningchun13	M	Triticum aestivum
Ningchun4	M	Triticum aestivum
Ningchun12	M	Triticum aestivum
Ningchun14	M	Triticum aestivum
Ningchun15	M	Triticum aestivum
Ningmai3	M	Triticum aestivum
Ningmai9	M	Triticum aestivum
Ningnuomai1	M	Triticum aestivum
Nongda1108	M	Triticum aestivum
Nongda139	M	Triticum aestivum
Nongda183	M	Triticum aestivum
Nongda211	M	Triticum aestivum
Nongda311	M	Triticum aestivum
Orofen	M	Triticum aestivum
Pinchun16	M	Triticum aestivum
Pindong34	M	Triticum aestivum
Pingyang181	M	Triticum aestivum
Pingyuan50	M	Triticum aestivum
Qinghaidasui	M	Triticum aestivum
Qinmai4	M	Triticum aestivum
Qingfeng1	M	Triticum aestivum
Rikaze54	M	Triticum aestivum
Shannong12	M	Triticum aestivum
Shannong15	M	Triticum aestivum
Shannong1870	M	Triticum aestivum
Shannong205	M	Triticum aestivum
Shannongfu63	M	Triticum aestivum
Shan160	M	Triticum aestivum
Shan229	M	Triticum aestivum
Shan253	M	Triticum aestivum
Shan354	M	Triticum aestivum
Shan7859	M	Triticum aestivum
Shanhan8675	M	Triticum aestivum
Shanmai150	M	Triticum aestivum
Shanmai159	M	Triticum aestivum
Shanyou225	M	Triticum aestivum
Shengxuan3	M	Triticum aestivum
Shiluan02	M	Triticum aestivum
Shi4185	M	Triticum aestivum
Shi5093	M	Triticum aestivum
Shijiazhuang54	M	Triticum aestivum
Shijiazhuang8	M	Triticum aestivum
Shimai12	M	Triticum aestivum
Shimai15	M	Triticum aestivum
Shimai18	M	Triticum aestivum
Shimai19	M	Triticum aestivum
Shimai22	M	Triticum aestivum
Shiyou17	M	Triticum aestivum
Shiyou20	M	Triticum aestivum
Shuangji4	M	Triticum aestivum
Shunmai1718	M	Triticum aestivum
Songhuajiang1	M	Triticum aestivum
Sumai3	M	Triticum aestivum
Sumai6	M	Triticum aestivum
Suonuola64	M	Triticum aestivum
Taizhong23	M	Triticum aestivum
Tai10604	M	Triticum aestivum
Taixue12	M	Triticum aestivum
Taimai1	M	Triticum aestivum
Tainong18	M	Triticum aestivum
Taishan1	M	Triticum aestivum
Taishan21	M	Triticum aestivum
Taishan22	M	Triticum aestivum
Taishan23	M	Triticum aestivum
Taishan4	M	Triticum aestivum
Taishan5366	M	Triticum aestivum
Taishan5	M	Triticum aestivum
Taishan9818	M	Triticum aestivum
Tangmai2	M	Triticum aestivum
TengS15	M	Triticum aestivum
Tianping3	M	Triticum aestivum
Wang7107	M	Triticum aestivum
Wangyuan66	M	Triticum aestivum
Wanmai19	M	Triticum aestivum
Wanmai31	M	Triticum aestivum
Wanmai33	M	Triticum aestivum
Wannian2	M	Triticum aestivum
Weimai6	M	Triticum aestivum
Weimai8	M	Triticum aestivum
Weimai4	M	Triticum aestivum
Wenmai4	M	Triticum aestivum
Wennong14	M	Triticum aestivum
Wennong6	M	Triticum aestivum
Xian8	M	Triticum aestivum
Xichang76-9	M	Triticum aestivum
Xinong538	M	Triticum aestivum
Xinong556	M	Triticum aestivum
Xinong558	M	Triticum aestivum
Xinong6028	M	Triticum aestivum
Xinong88	M	Triticum aestivum
Xinong928	M	Triticum aestivum
Xinong979	M	Triticum aestivum
Xianmai10	M	Triticum aestivum
Xian83	M	Triticum aestivum
Xiannong151	M	Triticum aestivum
Xianyangdasui	M	Triticum aestivum
Xiaoshan2134	M	Triticum aestivum
Xiaoyan22	M	Triticum aestivum
Xiaoyan54	M	Triticum aestivum
Xiaoyan6	M	Triticum aestivum
Xinchun11	M	Triticum aestivum
Xinchun2	M	Triticum aestivum
Xinchun6	M	Triticum aestivum
Xinxhun8	M	Triticum aestivum
Xindong2	M	Triticum aestivum
Xinkehan9	M	Triticum aestivum
Xinmai11	M	Triticum aestivum
Xinmai18	M	Triticum aestivum
Xinmai19	M	Triticum aestivum
Xinmai20	M	Triticum aestivum
Xinmai26	M	Triticum aestivum
Xinmai9	M	Triticum aestivum
Xinxiang9178	M	Triticum aestivum
Xinyang12	M	Triticum aestivum
Xingmai1	M	Triticum aestivum
Xingmai4	M	Triticum aestivum
Xingmai6	M	Triticum aestivum
Xingmai7	M	Triticum aestivum
Xingyi4	M	Triticum aestivum
Xuzhou14	M	Triticum aestivum
Xuzhou21	M	Triticum aestivum
Xuzhou24	M	Triticum aestivum
Xuke718	M	Triticum aestivum
Xunong7	M	Triticum aestivum
Yaanzao	M	Triticum aestivum
Yannong0428	M	Triticum aestivum
Yannong15	M	Triticum aestivum
Yannong21	M	Triticum aestivum
Yannong22	M	Triticum aestivum
Yannong23	M	Triticum aestivum
Yannong24	M	Triticum aestivum
Yannong836	M	Triticum aestivum
Yanmai98	M	Triticum aestivum
Yan893	M	Triticum aestivum
Yanshi4-1	M	Triticum aestivum
Yanshi4-2	M	Triticum aestivum
Yanzhan1	M	Triticum aestivum
Yanzhan4110	M	Triticum aestivum
Yanda1817	M	Triticum aestivum
Yangmai11	M	Triticum aestivum
Yangmai12	M	Triticum aestivum
Yangmai13	M	Triticum aestivum
Yangmai14	M	Triticum aestivum
Yangmai15	M	Triticum aestivum
Yangmai158	M	Triticum aestivum
Yangmai16	M	Triticum aestivum
Yangmai17	M	Triticum aestivum
Yangmai18	M	Triticum aestivum
Yangmai1	M	Triticum aestivum
Yangmai3	M	Triticum aestivum
Yangmai4	M	Triticum aestivum
Yangmai5-1	M	Triticum aestivum
Yangmai5-2	M	Triticum aestivum
Yangguang851	M	Triticum aestivum
Raomai16	M	Triticum aestivum
Youbao	M	Triticum aestivum
Yumai13	M	Triticum aestivum
Yumai18	M	Triticum aestivum
Yumai21	M	Triticum aestivum
Yumai21	M	Triticum aestivum
Yumai34	M	Triticum aestivum
Yumai49	M	Triticum aestivum
Yumai54	M	Triticum aestivum
Bainong64	M	Triticum aestivum
Yumai66	M	Triticum aestivum
Yumai70-36	M	Triticum aestivum
Yumai70-36	M	Triticum aestivum
Yumai8	M	Triticum aestivum
Yunong949	M	Triticum aestivum
Yuandong3	M	Triticum aestivum
Yuanxie62	M	Triticum aestivum
Yunhan22-33	M	Triticum aestivum
Yunhan618	M	Triticum aestivum
Zaosui30	M	Triticum aestivum
Chang4640	M	Triticum aestivum
Chang4738	M	Triticum aestivum
Chang6359	M	Triticum aestivum
Chang6878	M	Triticum aestivum
Changfeng4	M	Triticum aestivum
Changfeng6	M	Triticum aestivum
Zhemai1	M	Triticum aestivum
Zhenmai168	M	Triticum aestivum
Zhenmai3	M	Triticum aestivum
Zhenmai4	M	Triticum aestivum
Zhenmai5	M	Triticum aestivum
Zhenmai6	M	Triticum aestivum
Zhenmai9	M	Triticum aestivum
Zhengmai004	M	Triticum aestivum
Zhengmai366	M	Triticum aestivum
Zhengmai379	M	Triticum aestivum
Zhengmai7698	M	Triticum aestivum
Zhengmai9023	M	Triticum aestivum
Zhengmai9201	M	Triticum aestivum
Zhengyin1	M	Triticum aestivum
Zhengzhou24	M	Triticum aestivum
Zhongjiao1	M	Triticum aestivum
Zhongjiao2	M	Triticum aestivum
Zhongjiao3	M	Triticum aestivum
Zhongluo08-1	M	Triticum aestivum
Zhongluo08-2	M	Triticum aestivum
Zhongluo08-3	M	Triticum aestivum
Zhongmai13	M	Triticum aestivum
Zhongmai175	M	Triticum aestivum
Zhongmai415	M	Triticum aestivum
Zhongmai9	M	Triticum aestivum
Zhongren2	M	Triticum aestivum
Zhongxin78	M	Triticum aestivum
Zhongyou206	M	Triticum aestivum
Zhongyou9507	M	Triticum aestivum
Zhongyu12	M	Triticum aestivum
Zhongyu9398	M	Triticum aestivum
Zhongyun1	M	Triticum aestivum
Zhoumai11	M	Triticum aestivum
Zhoumai16	M	Triticum aestivum
Zhoumai18-1	M	Triticum aestivum
Zhoumai18-2	M	Triticum aestivum
Zhoumai22	M	Triticum aestivum
Zhoumai23	M	Triticum aestivum
Zhoumai24	M	Triticum aestivum
Zhoumai26	M	Triticum aestivum
Zhoumai27	M	Triticum aestivum
Zhoumai8425B	M	Triticum aestivum
Zhoumai9	M	Triticum aestivum
Zhouyuan9369	M	Triticum aestivum
Zimai12	M	Triticum aestivum
Wilhelmina	M	Triticum aestivum
Datouhuang	M	Triticum aestivum
Miannong4	M	Triticum aestivum
Shannong7859	M	Triticum aestivum
Yuandong26744	M	Triticum aestivum
Jing11352	M	Triticum aestivum
Shi4185	M	Triticum aestivum
Baicimai	L	Triticum aestivum
Baihuamai	L	Triticum aestivum
Baimaizi	L	Triticum aestivum
Baipu	L	Triticum aestivum
Baituzitou	L	Triticum aestivum
Baixiaomai	L	Triticum aestivum
Baiyoumai	L	Triticum aestivum
Banjiemang	L	Triticum aestivum
Bendimai	L	Triticum aestivum
Bendixiaomai	L	Triticum aestivum
Caijiangmai	L	Triticum aestivum
Chadianhong	L	Triticum aestivum
Changgongfangxingmai	L	Triticum aestivum
Changmangyingkemai	L	Triticum aestivum
Chiyacao	L	Triticum aestivum
Chinese Spring	L	Triticum aestivum
Dabaimai	L	Triticum aestivum
Dakoumai	L	Triticum aestivum
Damoxu	L	Triticum aestivum
Dazibai	L	Triticum aestivum
Dingxinzhai	L	Triticum aestivum
Fumai	L	Triticum aestivum
Gezhoumai	L	Triticum aestivum
Heputou	L	Triticum aestivum
Heshangmai	L	Triticum aestivum
Heshangtou	L	Triticum aestivum
Honghejiang	L	Triticum aestivum
Hongheshangtou	L	Triticum aestivum
Honghuazao	L	Triticum aestivum
Hongjuanmang	L	Triticum aestivum
Hongkeyoumang	L	Triticum aestivum
Hongmai	L	Triticum aestivum
Hongmangyouzimai	L	Triticum aestivum
Hongqiangchang	L	Triticum aestivum
Hongxiuzi	L	Triticum aestivum
Huajiechangbaican	L	Triticum aestivum
Huangguaxian	L	Triticum aestivum
Huanguoxiang	L	Triticum aestivum
Huoqiu	L	Triticum aestivum
Huoshaotian	L	Triticum aestivum
Huxumai	L	Triticum aestivum
Jiangdongmen	L	Triticum aestivum
Jiangmai	L	Triticum aestivum
Jiyumai	L	Triticum aestivum
Kangdingxiaomai	L	Triticum aestivum
Kangmai	L	Triticum aestivum
Kashenbaipi	L	Triticum aestivum
Lanhuamai	L	Triticum aestivum
Lanxizaoxiaomai	L	Triticum aestivum
Lianglaiyoubaipixiaomai	L	Triticum aestivum
Liuzhutou	L	Triticum aestivum
Maizhamai	L	Triticum aestivum
Makou	L	Triticum aestivum
Meiqianwu	L	Triticum aestivum
Nuomai	L	Triticum aestivum
Qigongmai	L	Triticum aestivum
Ronganxiaomai	L	Triticum aestivum
Sankecun	L	Triticum aestivum
Sanyuanmai	L	Triticum aestivum
Sanyuehuang	L	Triticum aestivum
Shanglinxiaomai	L	Triticum aestivum
Shanhongmai	L	Triticum aestivum
Shanmai	L	Triticum aestivum
Sifangmai	L	Triticum aestivum
Tumai	L	Triticum aestivum
Tumangmai	L	Triticum aestivum
Tuotuomai	L	Triticum aestivum
Wugongmai	L	Triticum aestivum
Wumangmai	L	Triticum aestivum
Wuxumai	L	Triticum aestivum
Xiaobaimai	L	Triticum aestivum
Xiaofoshou	L	Triticum aestivum
Xiaoziganzi	L	Triticum aestivum
Xinganxiaomai	L	Triticum aestivum
Yangmai	L	Triticum aestivum
Youmangbaifu	L	Triticum aestivum
Youmangsaogudan	L	Triticum aestivum
Youzimai	L	Triticum aestivum
Youzitou	L	Triticum aestivum
Yunnanxiaomai	L	Triticum aestivum
Yuqiumai	L	Triticum aestivum
Yutiandaomaizi	L	Triticum aestivum
Zijiehong	L	Triticum aestivum
Zipi	L	Triticum aestivum
17431-1	W	Triticum dicoccoides
17432-1	W	Triticum dicoccoides
17432-2	W	Triticum dicoccoides
17433-1	W	Triticum dicoccoides
17433-2	W	Triticum dicoccoides
17435-2	W	Triticum dicoccoides
17436-2	W	Triticum dicoccoides
17437-1	W	Triticum dicoccoides
17437-2	W	Triticum dicoccoides
17438-1	W	Triticum dicoccoides
17439-2	W	Triticum dicoccoides
17441-2	W	Triticum dicoccoides
17442-1	W	Triticum dicoccoides
17442-2	W	Triticum dicoccoides
17443-1	W	Triticum dicoccoides
17443-2	W	Triticum dicoccoides
17444-1	W	Triticum dicoccoides
17444-2	W	Triticum dicoccoides
17445-1	W	Triticum dicoccoides
17446-1	W	Triticum dicoccoides
17446-2	W	Triticum dicoccoides
17448-2	W	Triticum dicoccoides
17449-1	W	Triticum dicoccoides
17449-2	W	Triticum dicoccoides
17450-1	W	Triticum dicoccoides
17450-2	W	Triticum dicoccoides
17451-1	W	Triticum dicoccoides
17451-2	W	Triticum dicoccoides
17452-2	W	Triticum dicoccoides
17453-1	W	Triticum dicoccoides
17453-2	W	Triticum dicoccoides
17454-1	W	Triticum dicoccoides
17454-2	W	Triticum dicoccoides
17455	W	Triticum dicoccoides
17456	W	Triticum dicoccoides
17457	W	Triticum dicoccoides
17458	W	Triticum dicoccoides
17459	W	Triticum dicoccoides
17460	W	Triticum dicoccoides
17461	W	Triticum dicoccoides
17462	W	Triticum dicoccoides
17463	W	Triticum dicoccoides
17464	W	Triticum dicoccoides
17465	W	Triticum dicoccoides
17466	W	Triticum dicoccoides
17467	W	Triticum dicoccoides
17468	W	Triticum dicoccoides
17469	W	Triticum dicoccoides
17470	W	Triticum dicoccoides
17471	W	Triticum dicoccoides
17472	W	Triticum dicoccoides
17473	W	Triticum dicoccoides
17474	W	Triticum dicoccoides
17475	W	Triticum dicoccoides
17476	W	Triticum dicoccoides
17477	W	Triticum dicoccoides
17478	W	Triticum dicoccoides
17479	W	Triticum dicoccoides
17480	W	Triticum dicoccoides
17481	W	Triticum dicoccoides
17482	W	Triticum dicoccoides
17483	W	Triticum dicoccoides
17485	W	Triticum dicoccoides
17486	W	Triticum dicoccoides
17487	W	Triticum dicoccoides
17488	W	Triticum dicoccoides
17489	W	Triticum dicoccoides
17490	W	Triticum dicoccoides
17491	W	Triticum dicoccoides
17492	W	Triticum dicoccoides
17493	W	Triticum dicoccoides
17494	W	Triticum dicoccoides
17495	W	Triticum dicoccoides
17496	W	Triticum dicoccoides
17497	W	Triticum dicoccoides
17498	W	Triticum dicoccoides
17499	W	Triticum dicoccoides
17500	W	Triticum dicoccoides
17501	W	Triticum dicoccoides
17502	W	Triticum dicoccoides
17503	W	Triticum dicoccoides
17504	W	Triticum dicoccoides
17505	W	Triticum dicoccoides
17506	W	Triticum dicoccoides
17507	W	Triticum dicoccoides
17508	W	Triticum dicoccoides
17509	W	Triticum dicoccoides
17510	W	Triticum dicoccoides
17511	W	Triticum dicoccoides
17512	W	Triticum dicoccoides
17513	W	Triticum dicoccoides
17514	W	Triticum dicoccoides
17515	W	Triticum dicoccoides
17516	W	Triticum dicoccoides
17517	W	Triticum dicoccoides
17538-1	W	Aegilops tauschii
17538-2	W	Aegilops tauschii
17539-1	W	Aegilops tauschii
17539-2	W	Aegilops tauschii
17540-1	W	Aegilops tauschii
17540-2	W	Aegilops tauschii
17541-1	W	Aegilops tauschii
17541-2	W	Aegilops tauschii
17542-1	W	Aegilops tauschii
17542-2	W	Aegilops tauschii
17543-1	W	Aegilops tauschii
17543-2	W	Aegilops tauschii
17544-1	W	Aegilops tauschii
17544-2	W	Aegilops tauschii
17545-1	W	Aegilops tauschii
17545-2	W	Aegilops tauschii
17546-1	W	Aegilops tauschii
17546-2	W	Aegilops tauschii
17547-1	W	Aegilops tauschii
17547-2	W	Aegilops tauschii
17548-1	W	Aegilops tauschii
17548-2	W	Aegilops tauschii
17549-1	W	Aegilops tauschii
17549-2	W	Aegilops tauschii
17550-1	W	Aegilops tauschii
17550-2	W	Aegilops tauschii
17551-1	W	Aegilops tauschii
17551-2	W	Aegilops tauschii
17552-1	W	Aegilops tauschii
17552-2	W	Aegilops tauschii
17553-1	W	Aegilops tauschii
17553-2	W	Aegilops tauschii
17554-1	W	Aegilops tauschii
17554-2	W	Aegilops tauschii
17555-1	W	Aegilops tauschii
17555-2	W	Aegilops tauschii
17556-1	W	Aegilops tauschii
17556-2	W	Aegilops tauschii
17557-1	W	Aegilops tauschii
17558-1	W	Aegilops tauschii
17558-2	W	Aegilops tauschii
17559-1	W	Aegilops tauschii
17559-2	W	Aegilops tauschii
17560-1	W	Aegilops tauschii
17560-2	W	Aegilops tauschii
17561-1	W	Aegilops tauschii
17562-1	W	Aegilops tauschii
17562-2	W	Aegilops tauschii
17563-2	W	Aegilops tauschii
17564-1	W	Aegilops tauschii
17564-2	W	Aegilops tauschii
17565-1	W	Aegilops tauschii
17565-2	W	Aegilops tauschii
17566-1	W	Aegilops tauschii
17566-2	W	Aegilops tauschii
17567-1	W	Aegilops tauschii
17567-2	W	Aegilops tauschii
17568-1	W	Aegilops tauschii
17568-2	W	Aegilops tauschii
17569-1	W	Aegilops tauschii
17569-2	W	Aegilops tauschii
17570-1	W	Aegilops tauschii
17570-2	W	Aegilops tauschii
17571-2	W	Aegilops tauschii
17572-1	W	Aegilops tauschii
17573-1	W	Aegilops tauschii
17573-2	W	Aegilops tauschii
17574-1	W	Aegilops tauschii
17574-2	W	Aegilops tauschii
17575-1	W	Aegilops tauschii
17575-2	W	Aegilops tauschii
17576-1	W	Aegilops tauschii
17576-2	W	Aegilops tauschii
17577-1	W	Aegilops tauschii
17577-2	W	Aegilops tauschii
17578-1	W	Aegilops tauschii
17578-2	W	Aegilops tauschii
17579-1	W	Aegilops tauschii
17580-1	W	Aegilops tauschii
17580-2	W	Aegilops tauschii
17581-1	W	Aegilops tauschii
17581-2	W	Aegilops tauschii
T013	W	Aegilops tauschii
T014	W	Aegilops tauschii
T067	W	Aegilops tauschii
T098	W	Aegilops tauschii
T108	W	Aegilops tauschii
T111	W	Aegilops tauschii
XJ21	W	Aegilops tauschii
XJ35	W	Aegilops tauschii
XJ60	W	Aegilops tauschii
